# Supplementary material for: Global translation during early development depends on the essential transcription factor PRDM10
Source: Nat Commun. 2020 Jul 17;11:3603. doi: 10.1038/s41467-020-17304-3 (PMC7368010; doi:10.1038/s41467-020-17304-3)
Supplement: Supplementary file 5 — Supplementary Data 1 [file 41467_2020_17304_MOESM5_ESM.xlsx]

## Sheet: S1
Supplementary Data 1: PRDM10 ChIP-seq peaks
chrom	chromStart	chromEnd	score	signalValue	qValue	peak
chr13	54693718	54694427	1000	899.825	2.78462	308
chr8	116921364	116921834	1000	837.673	2.78462	240
chr10	81293002	81293447	1000	772.209	2.78462	243
chr4	148626673	148627136	1000	770.777	2.78462	206
chr11	62602583	62602964	1000	763.521	2.78462	190
chr11	57645058	57645529	1000	758.938	2.78462	259
chr5	66675954	66676333	1000	730.934	2.78462	201
chr11	49712641	49713034	1000	729.657	2.78462	208
chr6	121110078	121110523	1000	711.417	2.78462	208
chr11	59809735	59810373	1000	704.359	2.78462	318
chr5	93093045	93093494	1000	700.945	2.78462	247
chr11	83472746	83473187	1000	693.779	2.78462	235
chr8	41374544	41374930	1000	684.432	2.78462	199
chr7	89980861	89981353	1000	677.574	2.78462	221
chr4	136835890	136836346	1000	674.685	2.78462	204
chr12	108275373	108275832	1000	665.627	2.78462	242
chr8	25201476	25201851	1000	636.07	2.78462	183
chr12	59131223	59131589	1000	633.562	2.78462	181
chr6	119479165	119479583	1000	633.032	2.78462	220
chr4	83486356	83486809	1000	625.947	2.78462	192
chr19	53599996	53600463	1000	608.934	2.78462	218
chr11	5098985	5099440	1000	603.147	2.78462	216
chr1	136233974	136234426	1000	602.64	2.78462	223
chr3	30995396	30995832	1000	593.239	2.78462	250
chr9	63602401	63602773	1000	588.11	2.78462	182
chr10	80754917	80755308	1000	581.793	2.78462	189
chr6	113377761	113378217	1000	580.611	2.78462	240
chr15	74720960	74721335	1000	575.276	2.78462	201
chr19	57610565	57611024	1000	572.61	2.78462	226
chr14	101653656	101654070	1000	565.195	2.78462	222
chr3	51224544	51224991	1000	564.874	2.78462	228
chr16	15637356	15637727	1000	554.424	2.78462	176
chr13	99344570	99344914	1000	554.018	2.78462	186
chr10	8886004	8886386	1000	553.348	2.78462	169
chr18	14682698	14683118	1000	550.622	2.78462	200
chr8	83652352	83652682	1000	544.363	2.78462	168
chr18	33794655	33794970	1000	543.611	2.78462	159
chr19	45783482	45783831	1000	534.95	2.78462	197
chr5	114774475	114774950	1000	533.898	2.78462	219
chr4	139622745	139623168	1000	533.362	2.78462	245
chr13	81633103	81633457	1000	531.848	2.78462	170
chr16	23988596	23988995	1000	521.73	2.78462	201
chr17	84790474	84790901	1000	520.563	2.78462	208
chr5	120612466	120612969	1000	520.107	2.78462	236
chr12	101975637	101976036	1000	517.803	2.78462	188
chr7	27591834	27592163	1000	516.222	2.78462	159
chr5	33652281	33652708	1000	515.013	2.78462	213
chr10	40883492	40883914	1000	513.57	2.78462	219
chr17	24479019	24479462	1000	511.426	2.78462	224
chr7	16924224	16924638	1000	511.127	2.78462	176
chr7	127967132	127967548	1000	508.342	2.78462	218
chr4	123750188	123750549	1000	508.067	2.78462	200
chr8	14888441	14888892	1000	505.933	2.78462	283
chr11	98026661	98027035	1000	504.156	2.78462	166
chr11	88067901	88068303	1000	502.999	2.78462	211
chr2	91182928	91183460	1000	497.619	2.78462	279
chr2	125247453	125247777	1000	490.753	2.78462	167
chr11	69800432	69800818	1000	489.836	2.78462	188
chr1	58392729	58393166	1000	489.497	2.78462	203
chr18	34758966	34759573	1000	488.759	2.78462	232
chr18	46741507	46741910	1000	487.538	2.78462	215
chr17	28080528	28080877	1000	486.164	2.78462	166
chr17	35089346	35089674	1000	485.443	2.78462	155
chr11	70239833	70240194	1000	484.969	2.78462	165
chr7	126976036	126976435	1000	484.617	2.78462	217
chr15	41788590	41788979	1000	484.346	2.78462	174
chr4	116075039	116075441	1000	483.876	2.78462	212
chr7	25219022	25219393	1000	482.627	2.78462	182
chr17	70990552	70990918	1000	481.018	2.78462	209
chr6	113237529	113237843	1000	480.744	2.78462	159
chr5	135688926	135689276	1000	475.849	2.78462	191
chr7	19359375	19359732	1000	474.152	2.78462	167
chr10	84576551	84576928	1000	471.082	2.78462	218
chr2	154791022	154791410	1000	470.752	2.78462	217
chr11	100356024	100356393	1000	465.779	2.78462	175
chr4	152477875	152478227	1000	462.898	2.78462	167
chr3	69316413	69316837	1000	462.833	2.78462	229
chr19	41848089	41848484	1000	461.374	2.78462	221
chr10	36974209	36974604	1000	456.414	2.78462	210
chr5	114647305	114647648	1000	455.232	2.78462	165
chr17	57247267	57247597	1000	454.402	2.78462	174
chr15	75909247	75909657	1000	452.654	2.78462	222
chr4	126256272	126256668	1000	451.861	2.78462	178
chr13	66933025	66933430	1000	449.491	2.78462	177
chr13	24800825	24801210	1000	448.633	2.78462	212
chr15	78406366	78406766	1000	447.1	2.78462	186
chr14	52019769	52020134	1000	444.368	2.78462	175
chr7	141228371	141228753	1000	443.714	2.78462	187
chr17	71002155	71002489	1000	442.537	2.78462	177
chr8	84979884	84980199	1000	440.982	2.78462	142
chr15	101283950	101284349	1000	440.045	2.78462	219
chr17	13007724	13008029	1000	433.769	2.78462	152
chr9	20952789	20953101	1000	433.237	2.78462	162
chr16	4719074	4719447	1000	432.416	2.78462	169
chr1	91459402	91459705	1000	431.411	2.78462	161
chr6	24664867	24665180	1000	430.298	2.78462	160
chr10	41519097	41519498	1000	430.224	2.78462	196
chr7	99182689	99183068	1000	426.612	2.78462	200
chr11	86875085	86875438	1000	423.725	2.78462	159
chr8	122567791	122568073	1000	420.267	2.78462	138
chr7	141475101	141475462	1000	416.303	2.78462	169
chr14	48446029	48446424	1000	415.784	2.78462	206
chr1	10037861	10038210	1000	414.767	2.78462	183
chr11	52000423	52000760	1000	413.017	2.78462	159
chr7	133709098	133709387	1000	412.336	2.78462	132
chr4	116221280	116221622	1000	411.212	2.78462	189
chr7	44869619	44870081	1000	410.829	2.78462	191
chr11	115419949	115420242	1000	410.227	2.78462	156
chr4	152325503	152325802	1000	402.008	2.78462	144
chr12	59219488	59219796	1000	399.128	2.78462	157
chr7	45339594	45340037	1000	395.982	2.78462	217
chr8	85025252	85025617	1000	392.479	2.78462	154
chr9	107568841	107569185	1000	391.24	2.78462	171
chr5	138194113	138194424	1000	390.085	2.78462	169
chr5	140418706	140419350	1000	386.643	2.78462	336
chr15	79658875	79659268	1000	385.701	2.78462	193
chr3	135212350	135212650	1000	377.843	2.78462	152
chr2	38926412	38926780	1000	376.948	2.78462	221
chr12	85110674	85110935	1000	373.587	2.78462	139
chr3	146852052	146852445	1000	368.517	2.78462	227
chr19	41829677	41830034	1000	366.509	2.78462	189
chr2	170511179	170511505	1000	363.494	2.78462	151
chr8	84969296	84969746	1000	362.773	2.78462	272
chr2	180042452	180042801	1000	357.398	2.78462	185
chr2	130274201	130274499	1000	355.435	2.78462	157
chr13	63563087	63563399	1000	353.061	2.78462	172
chr16	72662867	72663200	1000	351.296	2.78462	141
chr7	79466156	79466435	1000	347.516	2.78462	136
chr2	92389346	92389644	1000	347.114	2.78462	139
chr14	20734312	20734605	1000	346.74	2.78462	185
chr7	15922303	15922590	1000	345.271	2.78462	136
chr7	25297807	25298163	1000	342.469	2.78462	180
chr6	72439644	72439956	1000	336.442	2.78462	143
chr6	71908719	71909083	1000	334.11	2.78462	166
chr13	104816847	104817191	1000	332.961	2.78462	153
chr3	7366395	7366662	1000	332.723	2.78462	125
chr9	108825896	108826142	1000	330.073	2.78462	123
chr7	122969599	122969854	1000	326.577	2.78462	101
chr17	24169393	24169674	1000	325.247	2.78462	152
chr11	69413225	69413524	1000	319.843	2.78462	142
chr11	103115694	103115980	1000	318.822	2.78462	136
chr10	81384247	81384470	1000	318.018	2.78462	98
chr12	36156798	36157055	1000	316.964	2.78462	112
chr2	174327402	174327743	1000	316.519	2.78462	195
chr13	49652730	49653002	1000	313.32	2.78462	139
chr9	31280643	31280945	1000	311.501	2.78462	160
chr18	34758966	34759573	1000	309.144	2.78462	441
chr4	43381897	43382166	1000	308.383	2.78462	128
chr11	93885777	93886078	1000	308.186	2.78462	132
chr4	129542771	129543025	1000	307.718	2.78462	131
chr7	4844928	4845252	1000	303.604	2.78462	170
chr2	152105483	152105756	1000	301.394	2.78462	134
chr5	137533267	137533527	1000	301.149	2.78462	126
chr2	157278926	157279166	1000	300.991	2.78462	118
chr17	31564235	31564499	1000	300.66	2.78462	119
chr11	19018912	19019162	1000	300.421	2.78462	142
chrX	20920880	20921125	1000	296.538	2.78462	131
chr16	30587570	30587889	1000	295.701	2.78462	145
chr7	44848842	44849103	1000	295.619	2.78462	138
chr3	8509250	8509568	1000	295.358	2.78462	156
chr9	108824916	108825252	1000	295.164	2.78462	115
chr11	69581195	69581420	1000	294.834	2.78462	88
chr18	3382969	3383298	1000	293.536	2.78462	161
chr10	128804509	128804718	1000	292.524	2.78462	105
chr7	78783068	78783346	1000	290.196	2.78462	123
chr15	31601849	31602150	1000	287.712	2.78462	172
chr11	69758702	69758962	1000	287.572	2.78462	104
chr16	46497188	46497437	1000	286.769	2.78462	108
chr16	4885766	4886045	1000	286.02	2.78462	142
chr9	85842613	85842842	1000	285.71	2.78462	113
chr5	27791410	27791735	1000	285.061	2.78462	148
chr9	35421117	35421428	1000	282.033	2.78462	160
chr19	8839157	8839376	1000	280.499	2.78462	132
chr7	101108187	101108450	1000	271.783	2.78462	127
chr19	6140754	6140999	1000	271.592	2.78462	137
chr1	156718978	156719179	1000	266.32	2.78462	88
chr2	85037267	85037523	1000	265.613	2.78462	115
chr12	85473605	85473914	1000	260.115	2.78462	134
chr18	37935456	37935704	1000	259.784	2.78462	139
chr1	72583354	72583624	1000	256.91	2.78462	131
chr7	27336365	27336664	1000	256.582	2.78462	143
chrX	36874152	36874357	1000	254.065	2.78462	101
chr3	89459022	89459452	1000	243.044	2.78462	215
chr14	61598047	61598245	1000	242.319	2.78462	91
chr17	30004873	30005121	1000	240.906	2.78462	80
chr4	41741274	41741509	1000	240.254	2.78462	128
chr1	89576911	89577341	1000	237.011	2.78462	215
chr4	155601403	155601833	1000	236.889	2.78462	215
chr11	19020452	19020629	1000	231.494	2.78462	35
chrX	7899013	7899255	1000	230.381	2.78462	126
chr2	53191930	53192128	1000	229.819	2.78462	54
chr5	41708177	41708418	1000	229.411	2.78462	93
chr7	101302025	101302455	1000	227.834	2.78462	215
chrX	20658233	20658438	1000	227.668	2.78462	99
chr7	19257411	19257697	1000	226.48	2.78462	200
chr11	113710134	113710316	1000	223.787	2.78462	173
chr16	94552049	94552198	1000	222.729	2.78462	65
chr13	94285546	94285787	1000	220.775	2.78462	117
chr11	97744568	97744735	1000	220.584	2.78462	76
chr3	97297837	97298042	1000	219.804	2.78462	97
chr7	62376646	62377076	1000	218.387	2.78462	215
chr9	31280895	31281082	1000	214.67	2.78462	118
chr12	117843601	117843778	1000	212.783	2.78462	108
chr9	122572307	122572491	1000	208.821	2.78462	117
chr18	25754075	25754505	1000	207.226	2.78462	215
chr12	70825088	70825264	1000	206.826	2.78462	65
chr4	124862281	124862447	1000	206.326	2.78462	80
chr1	193035592	193035762	1000	204.271	2.78462	87
chr6	113891348	113891522	1000	203.773	2.78462	93
chr5	24908474	24908644	1000	202.605	2.78462	98
chr4	133130167	133130313	1000	200.317	2.78462	69
chr6	120666037	120666165	1000	199.805	2.78462	55
chr19	25528169	25528599	1000	195.957	2.78462	215
chr7	79392137	79392318	1000	195.235	2.78462	75
chr7	30973309	30973457	1000	193.72	2.78462	120
chr5	103753904	103754056	1000	193.54	2.78462	95
chr17	56218802	56219232	1000	191.145	2.78462	215
chr11	53430700	53431130	1000	190.816	2.78462	215
chrX	7789618	7790048	1000	188.606	2.78462	215
chr7	44869619	44870101	1000	183.168	2.78462	395
chr16	75767331	75767444	1000	182.997	2.78462	11
chr1	75479290	75479720	1000	179.216	2.78462	215
chr6	145865406	145865836	1000	178.554	2.78462	215
chr14	55560322	55560482	1000	178.467	2.78462	80
chr7	24486677	24487107	1000	176.07	2.78462	215
chr19	6046551	6046981	1000	174.199	2.78462	215
chrX	160502115	160502545	1000	173.477	2.78462	215
chr5	32135375	32135805	1000	171.754	2.78462	215
chrX	74328919	74329033	1000	171.694	2.78462	56
chr15	78174176	78174606	1000	171.107	2.78462	215
chr18	82910562	82910992	1000	169.579	2.78462	215
chr2	84734524	84734954	1000	169.416	2.78462	215
chr2	29055003	29055433	1000	168.382	2.78462	215
chr10	123196819	123197249	1000	168.036	2.78462	215
chr5	140704399	140704829	1000	166.385	2.78462	215
chrX	48518320	48518492	1000	164.845	2.78462	118
chr3	89430087	89430517	1000	162.996	2.78462	215
chr11	87737243	87737673	1000	161.519	2.78462	215
chr19	24174051	24174481	1000	160.191	2.78462	215
chr10	128231712	128232142	1000	159.146	2.78462	215
chr12	59066619	59067049	1000	159.072	2.78462	215
chr1	179734875	179735305	1000	158.197	2.78462	215
chr5	137533378	137533808	1000	154.412	2.78462	215
chr6	71543991	71544421	1000	154.141	2.78462	215
chr18	37217920	37218350	1000	153.78	2.78462	215
chr4	148287883	148288313	1000	153.389	2.78462	215
chr6	71440456	71440644	1000	150.702	2.78462	153
chr2	168230236	168230666	1000	150.271	2.78462	215
chr5	115158494	115158924	1000	149.389	2.78462	215
chr8	25211716	25211882	1000	149.2	2.78462	102
chr5	67847391	67847821	1000	148.813	2.78462	215
chr16	78576658	78577088	1000	145.721	2.78462	215
chr2	168991034	168991464	1000	145.174	2.78462	215
chr18	68194707	68195137	1000	145.027	2.78462	215
chr13	102906297	102906727	1000	144.112	2.78462	215
chr6	71440812	71440995	1000	138.581	2.78462	95
chr4	124850202	124850632	1000	138.139	2.78462	215
chr9	121415638	121416068	1000	138.086	2.78462	215
chr4	134287611	134288041	1000	138.028	2.78462	215
chr7	45703959	45704389	1000	137.624	2.78462	215
chr16	30599445	30599875	1000	135.318	2.78462	215
chr6	136499629	136500059	1000	134.805	2.78462	215
chr15	102625202	102625632	1000	134.368	2.78462	215
chrX	161926262	161926692	1000	133.108	2.78462	215
chr3	88949944	88950374	1000	129.865	2.78462	215
chr7	30973421	30973851	1000	128.999	2.78462	215
chr6	38552057	38552487	1000	126.845	2.78462	215
chr16	22428890	22429320	1000	125.713	2.78462	215
chr1	119997091	119997521	1000	125.154	2.78462	215
chr12	65073646	65074076	1000	123.742	2.78462	215
chr8	95310503	95310933	1000	123.355	2.78462	215
chr2	116975827	116976257	1000	123.106	2.78462	215
chr10	67979461	67979891	1000	122.405	2.78462	215
chr7	5051158	5051588	1000	121.063	2.78462	215
chrX	16618247	16618677	1000	119.506	2.78462	215
chr18	69593160	69593590	1000	118.854	2.78462	215
chr18	42262164	42262594	1000	116.995	2.78462	215
chr17	34627386	34627816	1000	116.348	2.78462	215
chr5	116829792	116830222	1000	116.159	2.78462	215
chr1	187215206	187215636	1000	114.704	2.78462	215
chr7	29906342	29906772	1000	114.663	2.78462	215
chr19	7103762	7104192	1000	114.587	2.78462	215
chr5	129269987	129270417	1000	113.478	2.78462	215
chrX	8096403	8096833	1000	112.099	2.78462	215
chrX	36864131	36864561	1000	112.096	2.78462	215
chr16	58727399	58727829	1000	111.712	2.78462	215
chr13	102906018	102906448	1000	111.255	2.78462	215
chr8	87836846	87837276	1000	110.501	2.78462	215
chr7	28447867	28448297	1000	109.536	2.78462	215
chr19	57118884	57119314	1000	108.287	2.78462	215
chrX	7714087	7714517	1000	107.388	2.78462	215
chr8	107403129	107403559	1000	106.578	2.78462	215
chr7	141221782	141222212	1000	104.942	2.78462	215
chr2	84670592	84671022	1000	104.646	2.78462	215
chrX	20688079	20688509	1000	103.636	2.78462	215
chr17	48281798	48282228	1000	103.257	2.78462	215
chr7	45704162	45704592	1000	102.927	2.78462	215
chr11	97915956	97916386	1000	102.92	2.78462	215
chr11	59809735	59810373	1000	102.501	2.78462	537
chr10	119691683	119692113	1000	102.361	2.78462	215
chr16	30407516	30407946	1000	101.606	2.78462	215
chr7	45367301	45367731	1000	101.326	2.78462	215
chr15	73707393	73707823	1000	101.154	2.78462	215
chrX	7714310	7714740	1000	99.6531	2.30892	215
chr9	26733425	26733855	1000	98.1843	2.31034	215
chrX	7041546	7041976	1000	97.556	2.31175	215
chr6	57703039	57703469	1000	94.7049	2.31316	215
chr7	141454797	141455227	1000	94.0681	2.31457	215
chr1	173367602	173368032	1000	93.6105	2.31597	215
chr5	140418706	140419350	1000	91.7157	2.31876	544
chr9	27300585	27301015	1000	91.562	2.32015	215
chr2	164910974	164911404	1000	91.0184	2.32153	215
chr6	71609031	71609461	1000	88.6379	2.32428	215
chr9	43896318	43896748	1000	88.6096	2.32565	215
chr9	96536880	96537310	1000	88.2505	2.32702	215
chrX	8096629	8097059	1000	87.2076	2.32838	215
chr11	87764423	87764853	1000	86.4605	2.33109	215
chr7	27804445	27804875	1000	85.9751	2.33244	215
chrX	152016642	152017072	1000	85.2308	2.33378	215
chr9	85748428	85748858	1000	85.032	2.33512	215
chr19	5447544	5447974	1000	84.7684	2.33646	215
chr15	51591957	51592387	1000	84.0428	2.33779	215
chr17	46772515	46772945	1000	82.7221	2.33912	215
chrX	152368696	152369126	1000	82.4166	2.34044	215
chr15	76987611	76988041	1000	81.3734	2.34176	215
chr9	16353533	16353963	1000	80.5443	2.34308	215
chr10	39731877	39732307	1000	79.4656	2.34439	215
chr15	84923055	84923485	1000	78.4581	2.3457	215
chr8	122697428	122697858	1000	77.2432	2.347	215
chr16	44429973	44430403	1000	77.1153	2.3483	215
chr14	51840018	51840448	1000	77.0262	2.3496	215
chr17	24874527	24874957	1000	75.5383	2.35089	215
chr2	25877578	25878008	1000	75.5354	2.35218	215
chr12	85159511	85159941	1000	74.2201	2.13162	215
chr2	90940195	90940625	1000	73.7003	2.1329	215
chr11	97744763	97745018	1000	72.6942	2.13418	106
chr6	71270634	71271064	1000	71.4047	2.13545	215
chr19	6046751	6047181	1000	70.9204	2.13672	215
chr7	15922426	15922856	1000	70.844	2.13799	215
chr6	129532841	129533271	1000	70.8197	2.13925	215
chr18	65940771	65941201	1000	70.2929	2.14051	215
chr11	120950618	120951048	1000	69.8731	2.14176	215
chr5	120612466	120612969	1000	69.8022	2.14301	457
chr5	116221626	116222056	1000	68.6282	2.14426	215
chr15	3270639	3271069	1000	68.6018	2.14551	215
chr11	116075987	116076417	1000	67.6573	2.14675	215
chrX	13070928	13071358	1000	67.408	2.14799	215
chr7	27159919	27160349	1000	67.3464	2.14922	215
chr15	73703992	73704422	1000	65.8334	2.15045	215
chr15	41447106	41447536	1000	65.7071	2.15168	215
chr10	80298869	80299299	1000	65.3997	2.1529	215
chrX	51204984	51205414	1000	65.2765	2.15412	215
chr8	110152957	110153387	1000	65.0054	2.15534	215
chr12	100187613	100188043	1000	64.2615	2.15655	215
chr11	69671397	69671827	1000	63.6269	2.15776	215
chr2	84715313	84715743	1000	63.5365	2.15897	215
chr17	25016024	25016454	1000	63.4809	2.16017	215
chr9	22475574	22476004	1000	63.2649	2.16137	215
chr9	56074965	56075395	1000	62.2458	2.01644	215
chr11	69581281	69581711	1000	61.9637	2.01763	215
chr9	106202797	106203227	1000	61.5132	2.01882	215
chr8	45975205	45975635	1000	61.2993	2.02001	215
chrX	164076368	164076798	1000	61.1436	2.02119	215
chr5	31202029	31202459	1000	61.0338	2.02237	215
chrX	20950210	20950640	1000	60.5667	2.02355	215
chr4	154410029	154410459	1000	59.5629	1.82843	215
chr9	21091368	21091798	1000	59.2892	1.8296	215
chr11	112840297	112840727	1000	58.8254	1.83076	215
chr14	20203139	20203569	1000	58.3915	1.83193	215
chr1	86442360	86442790	1000	57.4373	1.76054	215
chr2	91705260	91705690	1000	56.9895	1.7617	215
chr5	114774475	114774950	1000	56.9067	1.76285	451
chr9	108824916	108825252	1000	56.776	1.764	318
chr15	99527560	99527990	1000	56.2185	1.76515	215
chr9	102626013	102626443	1000	56.0766	1.7663	215
chr7	127666578	127667008	1000	55.3722	1.76744	215
chr9	66059908	66060338	1000	55.048	1.76858	215
chr6	135252519	135252949	1000	54.4739	1.76972	215
chr14	55115430	55115860	1000	54.4056	1.77085	215
chr3	97227377	97227807	1000	54.3854	1.77198	215
chr14	16575097	16575527	1000	54.3127	1.77311	215
chr12	101975637	101976036	1000	54.124	1.77424	393
chr4	130252558	130252988	1000	53.8861	1.77536	215
chrX	21089393	21089823	1000	53.6984	1.77648	215
chr13	31820499	31820929	1000	53.597	1.77759	215
chr7	24879640	24880070	1000	52.9356	1.77871	215
chr12	100199181	100199611	1000	52.5465	1.77982	215
chr3	103683327	103683757	1000	52.4658	1.78093	215
chr17	55999870	56000300	1000	52.0959	1.78203	215
chr1	180225664	180226094	1000	51.7518	1.72099	215
chr5	92112168	92112598	1000	51.5982	1.72209	215
chr8	27223859	27224289	1000	50.984	1.72318	215
chr8	3515311	3515741	1000	50.9283	1.72428	215
chr1	37864386	37864816	1000	50.7363	1.72537	215
chr4	154097129	154097559	1000	50.6535	1.72646	215
chr4	126278963	126279393	1000	50.2877	1.72754	215
chrX	48284541	48284971	1000	50.2714	1.72862	215
chr18	42262364	42262794	1000	50.0384	1.7297	215
chr8	95369815	95370245	1000	49.9376	1.73078	215
chr4	45654332	45654762	1000	49.8909	1.73186	215
chr5	8056214	8056644	1000	49.3702	1.73293	215
chr3	135440296	135440726	1000	49.0026	1.734	215
chr16	45844338	45844768	1000	48.9032	1.73507	215
chr15	84853316	84853746	1000	47.8894	1.73613	215
chr3	94953705	94954135	1000	47.7617	1.73719	215
chrX	61116018	61116448	1000	47.6648	1.73931	215
chr11	114472711	114473141	1000	47.5654	1.74036	215
chr9	71895926	71896356	1000	47.5074	1.74141	215
chr2	38668842	38669272	1000	47.3811	1.74246	215
chr11	100672861	100673291	1000	47.2307	1.68915	215
chr9	96670040	96670470	1000	47.1743	1.6902	215
chr2	172577325	172577755	1000	46.9886	1.64293	215
chr7	127512962	127513392	1000	46.7826	1.64397	215
chr8	126826545	126826975	1000	46.694	1.64501	215
chr19	5107942	5108372	1000	46.6655	1.64604	215
chr9	35175525	35175955	1000	46.5585	1.64707	215
chr2	73021099	73021529	1000	46.3104	1.6481	215
chr4	45578648	45579078	1000	46.112	1.64913	215
chr7	127875513	127875943	1000	45.863	1.65015	215
chr18	65940979	65941409	1000	45.8458	1.65118	215
chr1	180777594	180778024	1000	45.5013	1.6522	215
chr14	76152833	76153263	1000	45.4064	1.60975	215
chr2	4402312	4402742	1000	45.2329	1.61076	215
chr2	49809660	49810090	1000	44.6183	1.57328	215
chrX	48895706	48896136	1000	44.5275	1.57428	215
chr16	22429089	22429519	1000	44.5027	1.57529	215
chr11	67023372	67023802	1000	44.1381	1.57629	215
chr17	28087295	28087725	1000	43.9678	1.54108	215
chr18	38337759	38338189	1000	43.9016	1.54208	215
chr11	53430899	53431329	1000	43.854	1.54307	215
chr4	128948079	128948509	1000	43.5956	1.54407	215
chr11	4969614	4970044	1000	43.1354	1.4806	215
chr8	63730885	63731315	1000	42.5918	1.42547	215
chr8	23567965	23568395	1000	42.4399	1.40189	215
chr1	133492757	133493187	1000	41.8348	1.33612	215
chr4	3782628	3783058	1000	41.7526	1.33709	215
chr11	55417525	55417955	1000	41.5439	1.31738	215
chr4	33265053	33265483	1000	41.4906	1.31835	215
chr1	64733278	64733708	1000	41.1594	1.31932	215
chr1	87153476	87153906	1000	41.0275	1.32126	215
chr14	55769172	55769602	1000	40.5626	1.30248	215
chr17	12119726	12120156	1000	40.4251	1.30344	215
chr19	40511799	40512229	1000	40.1018	1.28551	215
chr7	119895772	119896202	1000	40.0084	1.25099	215
chr8	84413792	84414222	1000	39.3866	1.23904	215
chr15	76477133	76477563	1000	39.3094	1.23998	215
chr7	19359630	19359762	1000	38.7244	1.22765	113
chr1	89070295	89070725	1000	38.4973	1.21307	215
chr2	163031972	163032402	1000	38.2486	1.18455	215
chr8	109940127	109940557	1000	38.1444	1.17147	215
chr7	100943414	100943844	1000	37.4949	1.07596	215
chr2	91060964	91061394	1000	37.4815	1.07688	215
chr4	147338455	147338885	727	37.3211	1.06695	215
chr11	70255248	70255678	1000	37.3157	1.06878	215
chr11	72946156	72946586	1000	37.0863	1.02879	215
chrX	95166342	95166772	1000	36.9758	1.01152	215
chr1	88250076	88250506	1000	36.3704	0.9374	215
chr11	98145444	98145874	581	36.2901	0.91634	215
chr12	82562912	82563342	1000	36.2873	0.91724	215
chr10	95386531	95386961	1000	36.2206	0.90354	215
chr16	57121104	57121534	1000	36.1749	0.88431	215
chr11	4094144	4094574	551	36.1568	0.8852	215
chr7	127768940	127769370	1000	36.1056	0.88019	215
chr8	83160591	83161021	1000	36.098	0.88196	215
chr4	147519449	147519879	1000	35.9636	0.85042	215
chr15	99295034	99295464	1000	35.821	0.82289	215
chr14	52257213	52257643	1000	35.6978	0.80749	215
chr2	117337004	117337434	1000	35.6403	0.80836	215
chr19	45081124	45081554	1000	35.3374	0.75419	215
chr5	3943337	3943767	1000	35.1254	0.73377	215
chr15	81811219	81811649	1000	34.6641	0.65215	215
chr11	57962412	57962842	1000	34.5762	0.64919	215
chr8	113634909	113635339	1000	34.1942	0.57625	215
chr3	94952730	94953160	544	34.1426	0.56539	215
chr2	12923897	12924327	1000	34.0361	0.55873	215
chr7	127904054	127904484	1000	33.8265	0.52191	215
chr1	88230343	88230773	1000	33.6974	0.50109	215
chr11	20542390	20542820	1000	33.5073	0.47629	215
chr13	51569472	51569902	1000	33.497	0.47712	215
chr7	25754595	25755025	1000	33.4453	0.46575	215
chr4	26353923	26354353	1000	33.4083	0.45941	215
chr8	94871013	94871443	905	33.3519	0.44937	215
chr11	87749243	87749673	1000	33.3137	0.44642	215
chr3	153632072	153632502	1000	33.2627	0.44497	215
chr1	88266034	88266464	1000	32.9323	0.40551	215
chr8	120588927	120589357	1000	32.4719	0.32299	215
chr3	129730379	129730809	1000	32.2738	0.30305	215
chr18	5909785	5910215	1000	31.632	0.20516	215
chr19	57610565	57611024	1000	31.5632	0.19087	432
chr1	193035668	193036098	1000	31.2143	0.12665	215
chr4	146535898	146536328	628	30.7463	0.05091	215
chr3	60527899	60528329	1000	30.2873	-0.01531	215
chr2	181659868	181660298	1000	30.1499	-0.0321	215
chr12	91338828	91339258	1000	28.7404	-0.24043	215
chr11	113203404	113203834	1000	28.5331	-0.27395	215
chr8	27191507	27191937	771	28.3323	-0.30629	215
chr2	157279071	157279501	1000	28.0344	-0.35407	215
chr14	52020036	52020156	1000	27.9309	-0.36808	109
chr15	99055414	99055844	664	27.7537	-0.39615	215
chr5	149715613	149716043	639	27.7037	-0.39957	215
chr7	68128150	68128580	748	27.5028	-0.42074	215
chr3	106152437	106152867	617	27.1949	-0.45736	215
chr1	88239759	88240189	651	27.0213	-0.47848	215
chr10	78016769	78017199	573	27.0111	-0.47983	215
chr1	183297048	183297478	677	26.8393	-0.50048	215
chr8	121924302	121924732	692	26.807	-0.50609	215
chr1	189253815	189254245	598	26.4541	-0.55825	215
chr19	8839277	8839707	1000	24.7661	-0.76085	215
chr12	16999130	16999560	589	22.8279	-0.93171	215
chr2	84715514	84715944	1000	22.3959	-0.9618	215
chr5	32135587	32136017	1000	22.346	-0.96732	215
chr10	128231912	128232342	1000	22.016	-0.97538	215
chr1	22202483	22202913	797	21.7869	-0.98842	215
chr1	22202241	22202671	826	21.0583	-0.99879	215
chr11	59847318	59847748	565	20.5845	-1.02046	215
chr11	59847562	59847992	558	19.6448	-0.9809	215
chr1	131827896	131828326	709	19.2069	-0.96399	215
chr11	69800713	69800829	1000	18.3397	-0.91842	106
chr15	99527799	99528229	1000	18.2252	-0.90218	215
chr7	62376846	62377276	1000	15.4898	-0.67328	215
chr11	113710306	113710736	1000	15.3001	-0.66288	215
chr7	24879861	24880291	1000	14.2154	-0.55351	215
chr5	41708258	41708688	1000	13.6794	-0.50618	215
chr4	146536101	146536531	607	12.6245	-0.41263	215
chr16	15637517	15637947	956	11.5564	-0.33021	215
chr5	27791549	27791979	1000	11.3257	-0.31982	215
chr2	181660076	181660506	1000	9.91248	-0.1982	215
chr14	76153043	76153473	1000	9.77737	-0.18857	215
