# Supplementary material for: Global translation during early development depends on the essential transcription factor PRDM10
Source: Nat Commun. 2020 Jul 17;11:3603. doi: 10.1038/s41467-020-17304-3 (PMC7368010; doi:10.1038/s41467-020-17304-3)
Supplement: Supplementary file 6 — Supplementary Data 2 [file 41467_2020_17304_MOESM6_ESM.xlsx]

## Sheet: S2
Supplementary Data 2: Differential gene expression for KO vs. WT mESCs at Day 2 post-deletion
ensembl_gene_id	gene_name	description	baseMean	log2FoldChange	lfcSE	stat	pvalue	padj	tpm_d2.WT.1	tpm_d2.WT.2	tpm_d2.WT.3	tpm_d2.KO.1	tpm_d2.KO.2	tpm_d2.KO.3
ENSMUSG00000027203	Dut	deoxyuridine triphosphatase [Source:MGI Symbol;Acc:MGI:1346051]	4891.57	-2.10067	0.0480356	-43.7315	0	0	175.66	171.68	172.49	44.33	43.48	40.63
ENSMUSG00000027500	Stmn2	stathmin-like 2 [Source:MGI Symbol;Acc:MGI:98241]	3620.06	-2.66058	0.0534275	-49.7979	0	0	70.36	70.49	69.54	12.14	12.02	11.1
ENSMUSG00000041870	Ankrd13a	ankyrin repeat domain 13a [Source:MGI Symbol;Acc:MGI:1915670]	1426.88	-3.57062	0.0822747	-43.3988	0	0	23.31	24.3	24.21	2.28	2.12	2.02
ENSMUSG00000038502	Ptov1	prostate tumor over expressed gene 1 [Source:MGI Symbol;Acc:MGI:1933946]	1370.38	-3.51218	0.0964435	-36.417	2.28988e-290	8.73877e-287	45.09	47.83	40.55	4.09	4.2	4.11
ENSMUSG00000005161	Prdx2	peroxiredoxin 2 [Source:MGI Symbol;Acc:MGI:109486]	6127.34	-1.79051	0.0533976	-33.5316	1.6702e-246	5.09913e-243	196.22	196.13	189.16	59.27	58.05	60.67
ENSMUSG00000006930	Hap1	huntingtin-associated protein 1 [Source:MGI Symbol;Acc:MGI:1261831]	809.731	-3.45477	0.110118	-31.3735	4.65953e-216	1.18546e-212	12.3	12.17	12.41	1.47	1.16	0.97
ENSMUSG00000028484	Psip1	PC4 and SFRS1 interacting protein 1 [Source:MGI Symbol;Acc:MGI:2142116]	8460.02	-1.69822	0.0610801	-27.8031	3.9816e-170	8.68273e-167	118.64	116.45	122.02	41.13	41.97	33.63
ENSMUSG00000004789	Dlst	dihydrolipoamide S-succinyltransferase (E2 component of 2-oxo-glutarate complex) [Source:MGI Symbol;Acc:MGI:1926170]	3508.55	-1.5113	0.0560305	-26.9729	3.07241e-160	5.86255e-157	49.24	50.28	49.62	17.84	18.66	18.9
ENSMUSG00000032633	Flcn	folliculin [Source:MGI Symbol;Acc:MGI:2442184]	1041.99	-2.27079	0.0857576	-26.4791	1.68633e-154	2.86021e-151	12.98	13.4	12.94	2.71	3.22	2.7
ENSMUSG00000063445	Nmral1	NmrA-like family domain containing 1 [Source:MGI Symbol;Acc:MGI:1915074]	408.975	-4.34024	0.167352	-25.9349	2.6952e-148	4.11422e-145	13.3	14.19	14.22	0.74	0.65	0.79
ENSMUSG00000019777	Hdac2	histone deacetylase 2 [Source:MGI Symbol;Acc:MGI:1097691]	4070.62	-1.31496	0.0528934	-24.8606	1.9859e-136	2.75588e-133	65.94	65.59	68.61	30.29	29.16	25.8
ENSMUSG00000058013	Sept11	septin 11 [Source:MGI Symbol;Acc:MGI:1277214]	7967.7	-1.03339	0.0449898	-22.9694	9.43436e-117	1.20013e-113	48.83	50.84	51.16	26.19	25.65	26.17
ENSMUSG00000037013	Ss18	SS18, nBAF chromatin remodeling complex subunit [Source:MGI Symbol;Acc:MGI:107708]	3320.82	-1.23214	0.0544036	-22.6481	1.45607e-113	1.70977e-110	34.35	33.25	33.38	15.81	15.77	13.98
ENSMUSG00000032802	Srxn1	sulfiredoxin 1 homolog (S. cerevisiae) [Source:MGI Symbol;Acc:MGI:104971]	556.947	-2.34492	0.105051	-22.3218	2.27003e-110	2.47514e-107	7.83	7.79	8.13	1.82	1.6	1.54
ENSMUSG00000069170	Adgrv1	adhesion G protein-coupled receptor V1 [Source:MGI Symbol;Acc:MGI:1274784]	518.51	-3.2162	0.144318	-22.2855	5.10665e-110	5.19687e-107	6.83	6.74	7.83	1	0.61	0.87
ENSMUSG00000029223	Uchl1	ubiquitin carboxy-terminal hydrolase L1 [Source:MGI Symbol;Acc:MGI:103149]	2129.69	-1.35132	0.0620283	-21.7855	3.18338e-105	3.03714e-102	80.45	83.46	82.35	37.23	33.45	31.66
ENSMUSG00000001247	Lsr	lipolysis stimulated lipoprotein receptor [Source:MGI Symbol;Acc:MGI:1927471]	738.305	-1.96026	0.0910894	-21.5202	1.00775e-102	9.04902e-100	12.56	13.57	12.81	3.53	3.47	3.6
ENSMUSG00000020520	Galnt10	polypeptide N-acetylgalactosaminyltransferase 10 [Source:MGI Symbol;Acc:MGI:1890480]	387.767	-3.04421	0.14317	-21.2629	2.50212e-100	2.12194e-97	5.44	5.63	5.29	0.65	0.62	0.84
ENSMUSG00000055762	Eef1d	eukaryotic translation elongation factor 1 delta (guanine nucleotide exchange protein) [Source:MGI Symbol;Acc:MGI:1913906]	9944.73	-0.948592	0.0450614	-21.0511	2.2346e-98	1.79532e-95	420.62	436.45	415.11	233.13	234.27	230.7
ENSMUSG00000021000	Mia2	melanoma inhibitory activity 2 [Source:MGI Symbol;Acc:MGI:2159614]	1338.27	-1.56857	0.0753127	-20.8274	2.44538e-96	1.86644e-93	17.46	17.49	18.39	6.01	6.33	6.7
ENSMUSG00000003161	Sri	sorcin [Source:MGI Symbol;Acc:MGI:98419]	322.919	-3.33093	0.161142	-20.6708	6.34401e-95	4.61149e-92	15.99	13.81	14.47	1.75	1.51	1.42
ENSMUSG00000086841	2410006H16Rik	RIKEN cDNA 2410006H16 gene [Source:MGI Symbol;Acc:MGI:1916471]	1748.04	-1.19399	0.059193	-20.1711	1.75531e-90	1.21795e-87	164.48	168.05	171.5	80.12	79.57	73.65
ENSMUSG00000062190	Lancl2	LanC (bacterial lantibiotic synthetase component C)-like 2 [Source:MGI Symbol;Acc:MGI:1919085]	1132.42	-1.46896	0.0728806	-20.1557	2.39792e-90	1.59149e-87	17.48	16.61	17.61	6.61	6.86	6.31
ENSMUSG00000071711	Mpst	mercaptopyruvate sulfurtransferase [Source:MGI Symbol;Acc:MGI:2179733]	307.505	-2.88105	0.151046	-19.0739	4.15805e-81	2.64469e-78	10.81	10.74	9.63	1.59	1.52	1.38
ENSMUSG00000042496	Prdm10	PR domain containing 10 [Source:MGI Symbol;Acc:MGI:2682952]	1451.94	1.29501	0.0679102	19.0695	4.52818e-81	2.76491e-78	3.72	3.88	4.12	9.97	10.6	9.85
ENSMUSG00000041781	Cpsf2	cleavage and polyadenylation specific factor 2 [Source:MGI Symbol;Acc:MGI:1861601]	4483.59	-0.910249	0.0493142	-18.4581	4.48498e-76	2.6332e-73	22.46	21.65	22.19	13.2	12.47	11.73
ENSMUSG00000028664	Ephb2	Eph receptor B2 [Source:MGI Symbol;Acc:MGI:99611]	366.791	-2.66103	0.149166	-17.8394	3.49509e-71	1.97602e-68	3.16	3.25	3.21	0.47	0.72	0.45
ENSMUSG00000010047	Hyal2	hyaluronoglucosaminidase 2 [Source:MGI Symbol;Acc:MGI:1196334]	709.541	-1.62622	0.0924402	-17.5921	2.83094e-69	1.54337e-66	13.74	13.77	13.58	4.56	5.23	4.34
ENSMUSG00000005447	Pafah1b3	platelet-activating factor acetylhydrolase, isoform 1b, subunit 3 [Source:MGI Symbol;Acc:MGI:108414]	690.719	-1.724	0.103614	-16.6387	3.65631e-62	1.92461e-59	38.15	35.7	32.93	11.18	11	12.11
ENSMUSG00000021650	Ptcd2	pentatricopeptide repeat domain 2 [Source:MGI Symbol;Acc:MGI:1916177]	1289.75	-1.20801	0.0743568	-16.2461	2.37866e-59	1.21034e-56	25.8	23.56	24.12	11.13	11.83	10.75
ENSMUSG00000024142	Mlst8	MTOR associated protein, LST8 homolog (S. cerevisiae) [Source:MGI Symbol;Acc:MGI:1929514]	384.863	-1.8757	0.118257	-15.8612	1.17643e-56	5.79298e-54	4.04	4.03	3.85	1.11	1.21	1.12
ENSMUSG00000017404	Rpl19	ribosomal protein L19 [Source:MGI Symbol;Acc:MGI:98020]	58193	-0.586574	0.037097	-15.8119	2.5761e-56	1.22888e-53	2487.52	2517.31	2468.17	1759.69	1793.82	1717.21
ENSMUSG00000024048	Myl12a	myosin, light chain 12A, regulatory, non-sarcomeric [Source:MGI Symbol;Acc:MGI:1914518]	3805.34	-0.843002	0.0535924	-15.7299	9.43936e-56	4.36642e-53	100.64	95.43	103.16	60.86	57.2	58.58
ENSMUSG00000018547	Pip4k2b	phosphatidylinositol-5-phosphate 4-kinase, type II, beta [Source:MGI Symbol;Acc:MGI:1934234]	3211.8	-0.766508	0.0512042	-14.9696	1.15975e-50	5.20694e-48	17.42	17.49	17.72	10.98	10.81	10.97
ENSMUSG00000023087	Noct	nocturnin [Source:MGI Symbol;Acc:MGI:109382]	1151.55	-1.03694	0.0698312	-14.8493	7.02998e-50	3.06607e-47	8.99	9.5	9.67	4.99	4.99	4.55
ENSMUSG00000047604	Frat2	frequently rearranged in advanced T cell lymphomas 2 [Source:MGI Symbol;Acc:MGI:2673967]	143.288	-3.53104	0.238124	-14.8286	9.57208e-50	4.05883e-47	2.9	2.77	2.63	0.23	0.22	0.31
ENSMUSG00000068921	Dap3	death associated protein 3 [Source:MGI Symbol;Acc:MGI:1929538]	3498.5	-0.765942	0.0520198	-14.724	4.51798e-49	1.86397e-46	93.39	97.34	95.75	58.24	60.68	59.45
ENSMUSG00000002221	Paxip1	PAX interacting (with transcription-activation domain) protein 1 [Source:MGI Symbol;Acc:MGI:1890430]	3040.52	0.996144	0.0688824	14.4615	2.12096e-47	8.52012e-45	13.66	15.69	15.3	29.56	32.79	31.85
ENSMUSG00000031591	Asah1	N-acylsphingosine amidohydrolase 1 [Source:MGI Symbol;Acc:MGI:1277124]	3354.61	-1.01086	0.0705411	-14.3301	1.41921e-46	5.55493e-44	40.73	41.31	46.04	25.06	22.65	19.68
ENSMUSG00000053119	Chmp3	charged multivesicular body protein 3 [Source:MGI Symbol;Acc:MGI:1913950]	4210.6	0.717826	0.0507958	14.1316	2.42612e-45	9.25867e-43	31.51	32.4	31.53	54.32	56.67	55.23
ENSMUSG00000036745	Ttll7	tubulin tyrosine ligase-like family, member 7 [Source:MGI Symbol;Acc:MGI:1918142]	105.936	-5.90239	0.420235	-14.0454	8.21585e-45	3.0589e-42	1.34	1.69	1.52	0.03	0.02	0.03
ENSMUSG00000030983	Bccip	BRCA2 and CDKN1A interacting protein [Source:MGI Symbol;Acc:MGI:1913415]	2609	-0.849052	0.0614011	-13.828	1.72866e-43	6.28287e-41	63.61	63.29	71.89	38.6	39.68	38.46
ENSMUSG00000030682	Cdipt	CDP-diacylglycerol--inositol 3-phosphatidyltransferase (phosphatidylinositol synthase) [Source:MGI Symbol;Acc:MGI:105491]	766.195	-1.42402	0.10311	-13.8106	2.19965e-43	7.80875e-41	15.14	18.89	15.76	7.02	6.31	6.33
ENSMUSG00000039308	Ndst2	N-deacetylase/N-sulfotransferase (heparan glucosaminyl) 2 [Source:MGI Symbol;Acc:MGI:97040]	168.157	-2.41902	0.184344	-13.1223	2.45259e-39	8.50881e-37	1.92	2.3	2.25	0.43	0.42	0.42
ENSMUSG00000027642	Rpn2	ribophorin II [Source:MGI Symbol;Acc:MGI:98085]	6117.45	-0.620509	0.0480526	-12.9131	3.79587e-38	1.28764e-35	70.14	73.67	68.79	49.43	49.61	47.48
ENSMUSG00000004099	Dnmt1	DNA methyltransferase (cytosine-5) 1 [Source:MGI Symbol;Acc:MGI:94912]	9395.65	-0.488475	0.0380859	-12.8256	1.17873e-37	3.91159e-35	45.61	47.05	47.87	36.17	35.83	34.07
ENSMUSG00000038489	Polr2l	polymerase (RNA) II (DNA directed) polypeptide L [Source:MGI Symbol;Acc:MGI:1913741]	1100.66	-0.945896	0.0739746	-12.7868	1.9443e-37	6.31485e-35	20.44	20.41	20.44	10.99	11.16	11.55
ENSMUSG00000022883	Robo1	roundabout guidance receptor 1 [Source:MGI Symbol;Acc:MGI:1274781]	445.9	-1.56133	0.123249	-12.6681	8.88053e-37	2.82419e-34	2.43	2.47	2.88	0.93	0.84	1.04
ENSMUSG00000002985	Apoe	apolipoprotein E [Source:MGI Symbol;Acc:MGI:88057]	10830.5	0.569291	0.0450908	12.6254	1.52924e-36	4.66876e-34	201.35	196.37	193.08	307.62	315.74	305.24
ENSMUSG00000024231	Cul2	cullin 2 [Source:MGI Symbol;Acc:MGI:1918995]	3750.09	-0.847423	0.0672679	-12.5977	2.17295e-36	6.50393e-34	34.86	32.68	36.77	19.63	22.7	19.08
ENSMUSG00000039065	Fam173b	family with sequence similarity 173, member B [Source:MGI Symbol;Acc:MGI:1915323]	210	-2.17982	0.173761	-12.5449	4.23721e-36	1.24387e-33	4.96	5.89	4.76	1.23	1.08	1.34
ENSMUSG00000030019	Fbxl14	F-box and leucine-rich repeat protein 14 [Source:MGI Symbol;Acc:MGI:2141676]	2146.01	-0.722622	0.0582845	-12.3982	2.67328e-35	7.69956e-33	20.27	20.33	19.55	12.96	13.38	12.29
ENSMUSG00000087590	Epb41l4aos	erythrocyte membrane protein band 4.1 like 4a, opposite strand [Source:MGI Symbol;Acc:MGI:1916999]	399.303	-1.4042	0.113298	-12.3939	2.82131e-35	7.97542e-33	45.35	44.86	45.93	19.97	18.55	16
ENSMUSG00000028737	Aldh4a1	aldehyde dehydrogenase 4 family, member A1 [Source:MGI Symbol;Acc:MGI:2443883]	1267.02	-0.858178	0.0694899	-12.3497	4.89025e-35	1.35727e-32	10.76	10.66	10.66	6.04	6.53	6.17
ENSMUSG00000049553	Polr1a	polymerase (RNA) I polypeptide A [Source:MGI Symbol;Acc:MGI:1096397]	5683.8	-0.670624	0.0554127	-12.1024	1.02621e-33	2.79733e-31	33.66	37.23	33.92	24.18	22.7	22.87
ENSMUSG00000028773	Fabp3	fatty acid binding protein 3, muscle and heart [Source:MGI Symbol;Acc:MGI:95476]	5634.45	0.627976	0.0531729	11.8101	3.46196e-32	9.27137e-30	143.45	137.38	138.97	221.19	236.65	229.14
ENSMUSG00000031158	Timm17b	translocase of inner mitochondrial membrane 17b [Source:MGI Symbol;Acc:MGI:1343176]	811.972	-0.976213	0.0829884	-11.7632	6.03694e-32	1.58886e-29	29.65	27.42	29.48	15.4	15.67	15.53
ENSMUSG00000040687	Madd	MAP-kinase activating death domain [Source:MGI Symbol;Acc:MGI:2444672]	166.796	-2.69017	0.231079	-11.6418	2.52579e-31	6.53494e-29	2.24	2.02	2.28	0.41	0.5	0.19
ENSMUSG00000016308	Ube2a	ubiquitin-conjugating enzyme E2A [Source:MGI Symbol;Acc:MGI:102959]	1308.28	-0.807451	0.0715237	-11.2893	1.48229e-29	3.77119e-27	53.02	54.02	52.16	35.15	31.54	29.79
ENSMUSG00000101249	Gm29216	predicted gene 29216 [Source:MGI Symbol;Acc:MGI:5579922]	32196.9	-0.474411	0.042069	-11.277	1.7049e-29	4.26645e-27	2298.04	2411.89	2351.6	1764.66	1830.4	1785.5
ENSMUSG00000031756	Cenpn	centromere protein N [Source:MGI Symbol;Acc:MGI:1919405]	1545.4	-0.785081	0.069777	-11.2513	2.28248e-29	5.61969e-27	26.82	26.24	25.32	15.64	16.08	16.46
ENSMUSG00000027952	Pmvk	phosphomevalonate kinase [Source:MGI Symbol;Acc:MGI:1915853]	1146.6	-0.961603	0.0856044	-11.2331	2.80421e-29	6.79466e-27	30.22	29.86	32.72	16.31	15.81	18.28
ENSMUSG00000004642	Slbp	stem-loop binding protein [Source:MGI Symbol;Acc:MGI:108402]	5736.63	-0.662421	0.0593128	-11.1683	5.83078e-29	1.39073e-26	95.49	94.68	93.58	68.68	65.74	55.79
ENSMUSG00000031604	Msmo1	methylsterol monoxygenase 1 [Source:MGI Symbol;Acc:MGI:1913484]	4844.04	-0.518299	0.0464307	-11.1629	6.19652e-29	1.45523e-26	68.89	70.02	73.21	55.09	52.69	49.1
ENSMUSG00000024944	Arl2	ADP-ribosylation factor-like 2 [Source:MGI Symbol;Acc:MGI:1928393]	918.103	0.876148	0.0787048	11.1321	8.75767e-29	2.02554e-26	11.32	12.66	12.16	24.64	23.72	21.91
ENSMUSG00000028849	Map7d1	MAP7 domain containing 1 [Source:MGI Symbol;Acc:MGI:2384297]	274.56	-1.61751	0.14541	-11.1238	9.60892e-29	2.18926e-26	3.5	4.11	3.69	1.48	1.35	1.09
ENSMUSG00000059493	Nhs	NHS actin remodeling regulator [Source:MGI Symbol;Acc:MGI:2684894]	212.811	-1.65069	0.150013	-11.0037	3.66961e-28	8.23773e-26	0.75	0.8	0.81	0.28	0.26	0.26
ENSMUSG00000060639	Hist1h4i	histone cluster 1, H4i [Source:MGI Symbol;Acc:MGI:2448432]	2562.71	-0.598871	0.0548064	-10.927	8.56082e-28	1.89393e-25	113.3	117.55	111.2	82.15	80.48	76.71
ENSMUSG00000021175	Cdca7l	cell division cycle associated 7 like [Source:MGI Symbol;Acc:MGI:2384982]	1967.02	-0.628383	0.0583053	-10.7775	4.39908e-27	9.59314e-25	23.44	22.71	22.79	15.85	15.92	15.47
ENSMUSG00000079426	Arpc4	actin related protein 2/3 complex, subunit 4 [Source:MGI Symbol;Acc:MGI:1915339]	4475.49	-0.530828	0.0493079	-10.7656	5.00461e-27	1.07599e-24	100.28	98.84	98.82	77.35	71.49	69.75
ENSMUSG00000035274	Tpbg	trophoblast glycoprotein [Source:MGI Symbol;Acc:MGI:1341264]	174.225	-1.91975	0.180785	-10.619	2.43213e-26	5.08581e-24	2.26	2.1	2.25	0.76	0.57	0.53
ENSMUSG00000042202	Slc35e2	solute carrier family 35, member E2 [Source:MGI Symbol;Acc:MGI:2444240]	1256.11	-0.721105	0.0680515	-10.5965	3.09467e-26	6.3838e-24	6.3	6	6.38	4.17	3.94	3.89
ENSMUSG00000039187	Fanci	Fanconi anemia, complementation group I [Source:MGI Symbol;Acc:MGI:2384790]	3007.84	-0.527588	0.0504044	-10.4671	1.2233e-25	2.48982e-23	17.29	17.05	16.98	12.97	12.71	12.04
ENSMUSG00000041571	Selenow	selenoprotein W [Source:MGI Symbol;Acc:MGI:1100878]	418.095	-1.28971	0.125337	-10.29	7.81729e-25	1.57014e-22	18.46	21.88	24.52	9	9.91	9.11
ENSMUSG00000064351	mt-Co1	mitochondrially encoded cytochrome c oxidase I [Source:MGI Symbol;Acc:MGI:102504]	298992	-0.369011	0.0360335	-10.2408	1.30222e-24	2.58161e-22	5115.81	5169.96	5050.59	4254.38	4223.97	4099.51
ENSMUSG00000065954	Tacc1	transforming, acidic coiled-coil containing protein 1 [Source:MGI Symbol;Acc:MGI:2443510]	1749.8	-0.673181	0.0664841	-10.1255	4.26009e-24	8.33721e-22	9.41	9.98	10.67	6.51	7.06	6.38
ENSMUSG00000005514	Por	P450 (cytochrome) oxidoreductase [Source:MGI Symbol;Acc:MGI:97744]	935.541	-0.867071	0.0858512	-10.0997	5.54123e-24	1.07072e-21	11.31	10.98	12.85	7.22	6.45	6.72
ENSMUSG00000070327	Rnf213	ring finger protein 213 [Source:MGI Symbol;Acc:MGI:1289196]	5933.65	0.608021	0.0602247	10.0959	5.7614e-24	1.09935e-21	8.47	8.71	9.34	14.39	13.48	14.87
ENSMUSG00000021715	Cwc27	CWC27 spliceosome-associated protein [Source:MGI Symbol;Acc:MGI:1914535]	1751.01	0.786112	0.0778827	10.0935	5.90044e-24	1.11198e-21	15.21	16.85	16.96	33.18	30.47	25.98
ENSMUSG00000029684	Wasl	Wiskott-Aldrich syndrome-like (human) [Source:MGI Symbol;Acc:MGI:1920428]	1786.92	0.677188	0.0672361	10.0718	7.36268e-24	1.37063e-21	6.72	7.34	7.97	12.76	12.3	12.19
ENSMUSG00000000184	Ccnd2	cyclin D2 [Source:MGI Symbol;Acc:MGI:88314]	725.123	-0.952154	0.0953921	-9.98148	1.83701e-23	3.37854e-21	3.5	3.43	4.01	2.23	1.92	1.85
ENSMUSG00000001467	Cyp51	cytochrome P450, family 51 [Source:MGI Symbol;Acc:MGI:106040]	2932.65	-0.529513	0.0531788	-9.95722	2.34524e-23	4.26191e-21	20.69	20.43	21.22	16.28	15.23	14.26
ENSMUSG00000031153	Gripap1	GRIP1 associated protein 1 [Source:MGI Symbol;Acc:MGI:1859616]	211.606	-1.51745	0.152823	-9.92945	3.09955e-23	5.56643e-21	2.91	3.42	3.23	1.22	1.19	1.12
ENSMUSG00000018727	Cpsf4l	cleavage and polyadenylation specific factor 4-like [Source:MGI Symbol;Acc:MGI:1277182]	1199.14	0.679722	0.0700676	9.70094	2.98721e-22	5.3023e-20	18.11	17.65	17.26	31.61	29.69	28.77
ENSMUSG00000038520	Tbc1d17	TBC1 domain family, member 17 [Source:MGI Symbol;Acc:MGI:2449973]	670.525	-1.02591	0.106624	-9.62169	6.47556e-22	1.1362e-19	10.16	13.13	12.38	6.02	6.56	5.93
ENSMUSG00000024640	Psat1	phosphoserine aminotransferase 1 [Source:MGI Symbol;Acc:MGI:2183441]	15112.5	-0.378125	0.0398083	-9.49863	2.1266e-21	3.68892e-19	151.19	150.15	150.89	124.31	122.24	121.93
ENSMUSG00000004056	Akt2	thymoma viral proto-oncogene 2 [Source:MGI Symbol;Acc:MGI:104874]	1591.21	0.61177	0.0644527	9.49177	2.27148e-21	3.89598e-19	9.5	9.12	10.11	15.44	15.65	15.35
ENSMUSG00000022111	Uchl3	ubiquitin carboxyl-terminal esterase L3 (ubiquitin thiolesterase) [Source:MGI Symbol;Acc:MGI:1355274]	2821.92	-0.481784	0.0509604	-9.45408	3.25885e-21	5.52737e-19	87.67	91.05	90.46	69.19	70.53	64.48
ENSMUSG00000028703	Lrrc41	leucine rich repeat containing 41 [Source:MGI Symbol;Acc:MGI:2441984]	1195.39	-0.777554	0.082333	-9.44402	3.58743e-21	6.01782e-19	11.37	11.9	10.61	6.57	7.49	6.88
ENSMUSG00000024120	Lrpprc	leucine-rich PPR-motif containing [Source:MGI Symbol;Acc:MGI:1919666]	8235.21	-0.366206	0.0392474	-9.33072	1.05156e-20	1.72604e-18	47.97	48.52	48.38	40.81	40.28	37.99
ENSMUSG00000022428	Cby1	chibby family member 1, beta catenin antagonist [Source:MGI Symbol;Acc:MGI:1920989]	539.694	-0.944171	0.101506	-9.30162	1.38318e-20	2.24619e-18	14.68	15.11	15.67	7.61	9.01	8.37
ENSMUSG00000028763	Hspg2	perlecan (heparan sulfate proteoglycan 2) [Source:MGI Symbol;Acc:MGI:96257]	2623.53	0.772361	0.0831401	9.28987	1.54471e-20	2.48211e-18	4.92	5.1	5.75	9.61	8.56	10.27
ENSMUSG00000024587	Nars	asparaginyl-tRNA synthetase [Source:MGI Symbol;Acc:MGI:1917473]	10399.5	-0.354157	0.0381647	-9.27969	1.69971e-20	2.70271e-18	98.86	97.64	101.37	83.27	83.76	79.76
ENSMUSG00000050708	Ftl1	ferritin light polypeptide 1 [Source:MGI Symbol;Acc:MGI:95589]	61548.6	0.337329	0.0364232	9.26137	2.01832e-20	3.17625e-18	1396.95	1446.38	1425.12	1962.08	1885.19	1864
ENSMUSG00000093989	Rnasek	ribonuclease, RNase K [Source:MGI Symbol;Acc:MGI:106369]	212.969	-1.39861	0.152209	-9.1888	3.97264e-20	6.18799e-18	12.97	14.6	15.19	5.41	5.94	5.85
ENSMUSG00000085762	Lrrc75aos2	leucine rich repeat containing 75A, opposite strand 2 [Source:MGI Symbol;Acc:MGI:1914079]	460.197	-0.948296	0.103753	-9.13992	6.2498e-20	9.63669e-18	11.78	11.66	12.37	6.41	7.12	6.11
ENSMUSG00000084883	Ccdc85c	coiled-coil domain containing 85C [Source:MGI Symbol;Acc:MGI:3644008]	1229.64	-0.739997	0.0816185	-9.06653	1.22867e-19	1.87556e-17	8.13	8.24	7.26	5.43	4.97	4.62
ENSMUSG00000064373	Selenop	selenoprotein P [Source:MGI Symbol;Acc:MGI:894288]	260.895	-1.45728	0.161203	-9.04007	1.56573e-19	2.36642e-17	3.99	4.88	4.14	2.09	1.48	1.47
ENSMUSG00000021519	Mterf3	mitochondrial transcription termination factor 3 [Source:MGI Symbol;Acc:MGI:1913660]	917.007	-0.690368	0.0776331	-8.8927	5.96399e-19	8.92552e-17	21.69	21.21	21.2	13.85	14.95	13.3
ENSMUSG00000005871	Apc	APC, WNT signaling pathway regulator [Source:MGI Symbol;Acc:MGI:88039]	5309.12	0.495101	0.0560367	8.8353	9.98267e-19	1.47947e-16	13.81	14.54	14.08	20.57	20.88	21.85
ENSMUSG00000081094	Rpl19-ps11	ribosomal protein L19, pseudogene 11 [Source:MGI Symbol;Acc:MGI:3642193]	1208.9	-0.602575	0.0688672	-8.74982	2.13695e-18	3.13659e-16	68.67	72.24	71.38	50.88	51.58	45.61
ENSMUSG00000022307	Oxr1	oxidation resistance 1 [Source:MGI Symbol;Acc:MGI:2179326]	1902.91	-0.570674	0.0652333	-8.7482	2.16783e-18	3.15161e-16	17.48	17.94	17.53	12.85	13.6	11.35
ENSMUSG00000025261	Huwe1	HECT, UBA and WWE domain containing 1 [Source:MGI Symbol;Acc:MGI:1926884]	19447.9	0.573034	0.0659332	8.69113	3.58843e-18	5.16768e-16	40.64	47.19	51.68	76.28	71.83	71.43
ENSMUSG00000030275	Etnk1	ethanolamine kinase 1 [Source:MGI Symbol;Acc:MGI:1922570]	13749.9	0.383905	0.0445458	8.61822	6.8005e-18	9.70184e-16	38.2	39.85	41.73	56.65	57.7	51.21
ENSMUSG00000034868	Myl12b	myosin, light chain 12B, regulatory [Source:MGI Symbol;Acc:MGI:107494]	2625.91	-0.444245	0.0519696	-8.54818	1.2504e-17	1.76734e-15	61.06	62.15	61.48	50.15	47.98	45.73
ENSMUSG00000020547	Bzw2	basic leucine zipper and W2 domains 2 [Source:MGI Symbol;Acc:MGI:1914162]	5997.61	-0.369558	0.043495	-8.49656	1.95286e-17	2.7349e-15	83.26	86.33	85.5	73.09	69.57	66.54
ENSMUSG00000026463	Atp2b4	ATPase, Ca++ transporting, plasma membrane 4 [Source:MGI Symbol;Acc:MGI:88111]	1663.57	0.601149	0.0714208	8.417	3.86249e-17	5.36009e-15	3.62	4.14	4.09	6.11	6.52	6.39
ENSMUSG00000092035	Peg10	paternally expressed 10 [Source:MGI Symbol;Acc:MGI:2157785]	3368.13	0.771751	0.0918366	8.40353	4.33254e-17	5.95822e-15	7.16	7.85	9.31	13.51	14.29	15.99
ENSMUSG00000026532	Spta1	spectrin alpha, erythrocytic 1 [Source:MGI Symbol;Acc:MGI:98385]	1171.17	0.624846	0.0750913	8.32115	8.71115e-17	1.18728e-14	2.34	2.22	2.56	4.04	3.76	3.81
ENSMUSG00000028527	Ak4	adenylate kinase 4 [Source:MGI Symbol;Acc:MGI:87979]	8237.94	-0.345073	0.0417544	-8.26436	1.40449e-16	1.8973e-14	50.57	51.21	53.77	43.26	43.74	42.62
ENSMUSG00000047649	Cd3eap	CD3E antigen, epsilon polypeptide associated protein [Source:MGI Symbol;Acc:MGI:1917583]	943.147	-0.610726	0.0742805	-8.22189	2.00327e-16	2.68245e-14	11.97	12.06	11.78	8.37	8.31	8.17
ENSMUSG00000015305	Sash1	SAM and SH3 domain containing 1 [Source:MGI Symbol;Acc:MGI:1917347]	223.48	-1.6344	0.199602	-8.18829	2.6496e-16	3.51706e-14	1.24	1.18	1.43	0.31	0.6	0.41
ENSMUSG00000068739	Sars	seryl-aminoacyl-tRNA synthetase [Source:MGI Symbol;Acc:MGI:102809]	9333.93	-0.326017	0.0399783	-8.15484	3.49648e-16	4.60119e-14	126.51	130.27	131.28	109.63	110.32	107.82
ENSMUSG00000026131	Dst	dystonin [Source:MGI Symbol;Acc:MGI:104627]	24482	0.52774	0.0649408	8.12647	4.41972e-16	5.76641e-14	36.37	41.54	43.99	61.56	59.69	64.48
ENSMUSG00000031996	Aplp2	amyloid beta (A4) precursor-like protein 2 [Source:MGI Symbol;Acc:MGI:88047]	7306.96	-0.365521	0.0451179	-8.10145	5.43096e-16	7.02573e-14	68.45	66.74	65.72	56.96	56.05	52.27
ENSMUSG00000093930	Hmgcs1	3-hydroxy-3-methylglutaryl-Coenzyme A synthase 1 [Source:MGI Symbol;Acc:MGI:107592]	9717.94	-0.381292	0.0471411	-8.08831	6.04978e-16	7.7605e-14	74.67	74.52	82.92	65.3	62.93	60.44
ENSMUSG00000021767	Kat6b	K(lysine) acetyltransferase 6B [Source:MGI Symbol;Acc:MGI:1858746]	7052.9	0.465187	0.0579766	8.0237	1.02604e-15	1.30521e-13	34.61	36.23	39.04	52.42	52.48	55.49
ENSMUSG00000036339	Tmem260	transmembrane protein 260 [Source:MGI Symbol;Acc:MGI:2443219]	146.318	-1.54578	0.193319	-7.99598	1.28544e-15	1.62168e-13	1.43	1.4	1.28	0.43	0.48	0.59
ENSMUSG00000022351	Sqle	squalene epoxidase [Source:MGI Symbol;Acc:MGI:109296]	3271.21	-0.400239	0.0500765	-7.99256	1.32167e-15	1.65371e-13	29.62	29.15	31	25.12	23.81	23.12
ENSMUSG00000045294	Insig1	insulin induced gene 1 [Source:MGI Symbol;Acc:MGI:1916289]	5010.98	-0.364229	0.0456227	-7.98351	1.42229e-15	1.76514e-13	51.05	52.13	51.81	44.41	43.51	39.69
ENSMUSG00000021670	Hmgcr	3-hydroxy-3-methylglutaryl-Coenzyme A reductase [Source:MGI Symbol;Acc:MGI:96159]	8437.27	-0.36658	0.0459984	-7.96942	1.5942e-15	1.96254e-13	53.25	51.56	55.34	45.16	42.8	43.55
ENSMUSG00000014633	Cmc2	COX assembly mitochondrial protein 2 [Source:MGI Symbol;Acc:MGI:1913781]	521.507	-0.804703	0.101254	-7.94737	1.90512e-15	2.32653e-13	16.36	18.28	16.18	10.27	10.82	9.75
ENSMUSG00000020250	Txnrd1	thioredoxin reductase 1 [Source:MGI Symbol;Acc:MGI:1354175]	13467.1	0.299696	0.0380256	7.88144	3.23625e-15	3.92074e-13	86.92	89.37	89.42	120.1	114.69	111.66
ENSMUSG00000030213	Atf7ip	activating transcription factor 7 interacting protein [Source:MGI Symbol;Acc:MGI:1858965]	2784.1	0.611708	0.0780093	7.84148	4.45278e-15	5.35211e-13	8.63	9.63	11.26	15.84	15.86	15.95
ENSMUSG00000030611	Mrps11	mitochondrial ribosomal protein S11 [Source:MGI Symbol;Acc:MGI:1915244]	912.849	-0.584738	0.0746519	-7.83286	4.76894e-15	5.68734e-13	28.47	28.29	30.2	20.83	21.1	19.45
ENSMUSG00000048154	Kmt2d	lysine (K)-specific methyltransferase 2D [Source:MGI Symbol;Acc:MGI:2682319]	1323	0.811797	0.105722	7.67863	1.60796e-14	1.90275e-12	2	2.84	2.62	4.43	4.62	4.76
ENSMUSG00000044477	Zfand3	zinc finger, AN1-type domain 3 [Source:MGI Symbol;Acc:MGI:1096572]	792.265	-0.67527	0.0883974	-7.63902	2.18884e-14	2.5702e-12	10.78	12.59	12.85	8.2	8.06	7.73
ENSMUSG00000105176	Gm43668	predicted gene 43668 [Source:MGI Symbol;Acc:MGI:5663805]	636.54	0.675164	0.0884894	7.62989	2.34959e-14	2.7379e-12	1.91	1.92	2.14	3.41	3.44	3.26
ENSMUSG00000027593	Raly	hnRNP-associated with lethal yellow [Source:MGI Symbol;Acc:MGI:97850]	6356.7	-0.339881	0.0447679	-7.59207	3.14842e-14	3.64096e-12	120.82	124.93	119.75	105.26	101.79	98.93
ENSMUSG00000024493	Lars	leucyl-tRNA synthetase [Source:MGI Symbol;Acc:MGI:1913808]	13166	-0.280063	0.0368989	-7.59002	3.19863e-14	3.67121e-12	81.11	82.53	82.96	73.98	71.58	69.55
ENSMUSG00000035235	Trim13	tripartite motif-containing 13 [Source:MGI Symbol;Acc:MGI:1913847]	1108.91	-0.547026	0.0726124	-7.5335	4.93971e-14	5.62722e-12	19.52	18.83	19.19	14.95	13.89	12.91
ENSMUSG00000027523	Gnas	GNAS (guanine nucleotide binding protein, alpha stimulating) complex locus [Source:MGI Symbol;Acc:MGI:95777]	2376.07	-0.418885	0.055959	-7.48557	7.12349e-14	8.01293e-12	37.67	37.19	36.69	29.74	29.28	29.37
ENSMUSG00000072812	Ahnak2	AHNAK nucleoprotein 2 [Source:MGI Symbol;Acc:MGI:2144831]	316.773	0.992434	0.132585	7.48529	7.13893e-14	8.01293e-12	0.93	0.98	1.17	2.1	2.08	2.3
ENSMUSG00000031387	Renbp	renin binding protein [Source:MGI Symbol;Acc:MGI:105940]	965.252	0.596716	0.0800605	7.45331	9.10255e-14	1.01424e-11	15.36	13.39	14.57	23.55	23.52	22.31
ENSMUSG00000029713	Gnb2	guanine nucleotide binding protein (G protein), beta 2 [Source:MGI Symbol;Acc:MGI:95784]	3022.89	-0.485375	0.0652475	-7.43898	1.01465e-13	1.12237e-11	90.01	90.72	80.82	67.61	68.99	61.55
ENSMUSG00000058325	Dock1	dedicator of cytokinesis 1 [Source:MGI Symbol;Acc:MGI:2429765]	2420.69	0.43221	0.0583504	7.40715	1.29044e-13	1.41716e-11	8.72	8.71	9.23	13.15	12.2	12.73
ENSMUSG00000058258	Idi1	isopentenyl-diphosphate delta isomerase [Source:MGI Symbol;Acc:MGI:2442264]	4958.51	-0.494041	0.0669712	-7.37692	1.61996e-13	1.76633e-11	43.73	43.38	47.72	36.38	36.03	29.11
ENSMUSG00000061186	Sfmbt2	Scm-like with four mbt domains 2 [Source:MGI Symbol;Acc:MGI:2447794]	4272.21	0.395414	0.0539311	7.33183	2.27031e-13	2.45789e-11	14.5	14.8	16.04	21.09	20.69	21.3
ENSMUSG00000056076	Eif3b	eukaryotic translation initiation factor 3, subunit B [Source:MGI Symbol;Acc:MGI:106478]	11130.9	-0.498922	0.0683381	-7.30079	2.8609e-13	3.07547e-11	116.29	121.69	132.34	87.09	90.18	99.57
ENSMUSG00000021273	Fdft1	farnesyl diphosphate farnesyl transferase 1 [Source:MGI Symbol;Acc:MGI:102706]	4953.94	-0.325084	0.0446151	-7.28642	3.18302e-13	3.39782e-11	43.46	45.23	43.99	38.47	37.94	35.8
ENSMUSG00000005610	Eif4g2	eukaryotic translation initiation factor 4, gamma 2 [Source:MGI Symbol;Acc:MGI:109207]	33071.3	0.309172	0.0424685	7.28003	3.33747e-13	3.53795e-11	199.9	212.53	222.77	285.9	285.91	261.73
ENSMUSG00000018377	Vezf1	vascular endothelial zinc finger 1 [Source:MGI Symbol;Acc:MGI:1313291]	1001.64	-0.532921	0.0735379	-7.24688	4.26468e-13	4.48968e-11	5.48	5.78	5.82	4.21	4.1	4.18
ENSMUSG00000025007	Aldh18a1	aldehyde dehydrogenase 18 family, member A1 [Source:MGI Symbol;Acc:MGI:1888908]	2297.26	-0.421024	0.0582161	-7.23209	4.75622e-13	4.97286e-11	16.66	18.2	17.38	14.09	14.3	12.95
ENSMUSG00000027566	Psma7	proteasome (prosome, macropain) subunit, alpha type 7 [Source:MGI Symbol;Acc:MGI:1347070]	6695.58	-0.327087	0.0455093	-7.18726	6.61055e-13	6.86463e-11	210.7	204.65	205.36	183.66	175.58	165.24
ENSMUSG00000037622	Wdtc1	WD and tetratricopeptide repeats 1 [Source:MGI Symbol;Acc:MGI:2685541]	1878.58	0.485797	0.0680528	7.13853	9.43332e-13	9.72971e-11	16.07	18.58	18.32	26.11	26.14	26.22
ENSMUSG00000020220	Vps13d	vacuolar protein sorting 13D [Source:MGI Symbol;Acc:MGI:2448530]	2523.93	0.587954	0.0824911	7.12748	1.0222e-12	1.04724e-10	4.54	3.8	4.42	6.46	6.6	7.22
ENSMUSG00000044986	Tst	thiosulfate sulfurtransferase, mitochondrial [Source:MGI Symbol;Acc:MGI:98852]	557.167	-0.710722	0.100213	-7.09214	1.32051e-12	1.34384e-10	14.34	15.36	13.72	9.18	10.18	8.77
ENSMUSG00000027820	Mme	membrane metallo endopeptidase [Source:MGI Symbol;Acc:MGI:97004]	853.926	0.584602	0.082538	7.08282	1.41248e-12	1.42792e-10	3.98	3.89	3.84	5.93	6.41	6.27
ENSMUSG00000020362	Cnot6	CCR4-NOT transcription complex, subunit 6 [Source:MGI Symbol;Acc:MGI:2144529]	3688.78	-0.391057	0.0553309	-7.06761	1.57627e-12	1.58301e-10	24.17	25.44	27.1	21.92	21	19.05
ENSMUSG00000026317	Cln8	ceroid-lipofuscinosis, neuronal 8 [Source:MGI Symbol;Acc:MGI:1349447]	1069.32	-1.74969	0.248515	-7.04058	1.91443e-12	1.91005e-10	10.69	12.34	10.9	4.48	3.91	2.38
ENSMUSG00000031960	Aars	alanyl-tRNA synthetase [Source:MGI Symbol;Acc:MGI:2384560]	20472.2	-0.278173	0.0396891	-7.00881	2.40359e-12	2.37143e-10	91.9	92.88	93.67	81.33	80.67	81.09
ENSMUSG00000042808	Gpx2	glutathione peroxidase 2 [Source:MGI Symbol;Acc:MGI:106609]	342.025	0.838671	0.119664	7.00855	2.40794e-12	2.37143e-10	5.96	5.22	5.67	10.37	11.23	10.32
ENSMUSG00000052033	Pfdn4	prefoldin 4 [Source:MGI Symbol;Acc:MGI:1923512]	1672.88	-0.499118	0.0712471	-7.00546	2.46177e-12	2.40891e-10	67.5	67.9	69.22	55.81	53.07	44.66
ENSMUSG00000055024	Ep300	E1A binding protein p300 [Source:MGI Symbol;Acc:MGI:1276116]	2760.51	0.708819	0.101365	6.99272	2.69605e-12	2.62135e-10	7.07	8.86	10.44	16.2	14.17	15.15
ENSMUSG00000024900	Cpt1a	carnitine palmitoyltransferase 1a, liver [Source:MGI Symbol;Acc:MGI:1098296]	1412.23	0.476342	0.0681544	6.98915	2.76549e-12	2.67185e-10	5.81	5.9	6.3	8.93	8.59	8.99
ENSMUSG00000056342	Usp34	ubiquitin specific peptidase 34 [Source:MGI Symbol;Acc:MGI:109473]	14775	0.473843	0.067943	6.97413	3.07776e-12	2.95485e-10	29.57	33.96	38.31	51.24	50.19	48.17
ENSMUSG00000031529	Tnks	tankyrase, TRF1-interacting ankyrin-related ADP-ribose polymerase [Source:MGI Symbol;Acc:MGI:1341087]	4627.39	0.442326	0.0634418	6.97215	3.1213e-12	2.97792e-10	9.38	10.88	10.83	14.9	14.53	15.25
ENSMUSG00000069308	Hist1h2bp	histone cluster 1, H2bp [Source:MGI Symbol;Acc:MGI:2448409]	1885.68	-0.399121	0.0574204	-6.95086	3.63069e-12	3.44239e-10	128.95	136.37	133.59	109.15	107.52	103.78
ENSMUSG00000006818	Sod2	superoxide dismutase 2, mitochondrial [Source:MGI Symbol;Acc:MGI:98352]	3757.76	-0.320954	0.0463792	-6.92023	4.50924e-12	4.24899e-10	23.29	24.21	24.41	20.55	20.58	19.83
ENSMUSG00000037257	Aagab	alpha- and gamma-adaptin binding protein [Source:MGI Symbol;Acc:MGI:1914189]	1409.11	-0.433904	0.0637177	-6.80979	9.77394e-12	9.15333e-10	9.02	9.46	9.69	7.63	7.3	7.15
ENSMUSG00000005667	Mthfd2	methylenetetrahydrofolate dehydrogenase (NAD+ dependent), methenyltetrahydrofolate cyclohydrolase [Source:MGI Symbol;Acc:MGI:1338850]	3421.38	-0.339457	0.049865	-6.80752	9.92933e-12	9.20537e-10	43.5	42.72	44.14	37.45	35.69	35.98
ENSMUSG00000029752	Asns	asparagine synthetase [Source:MGI Symbol;Acc:MGI:1350929]	23339.6	-0.305436	0.0448694	-6.80722	9.95012e-12	9.20537e-10	311.96	303.88	293.92	260.72	263.21	255.92
ENSMUSG00000006517	Mvd	mevalonate (diphospho) decarboxylase [Source:MGI Symbol;Acc:MGI:2179327]	1835.75	-0.389934	0.057294	-6.80584	1.00464e-11	9.23844e-10	27.12	27.47	27.63	23.16	22.27	21.06
ENSMUSG00000037646	Vps13b	vacuolar protein sorting 13B [Source:MGI Symbol;Acc:MGI:1916380]	4594.26	0.426374	0.062799	6.7895	1.12521e-11	1.02853e-09	8.96	9.31	10.54	13.54	13.41	13.97
ENSMUSG00000056608	Chd9	chromodomain helicase DNA binding protein 9 [Source:MGI Symbol;Acc:MGI:1924001]	5695.64	0.337889	0.0499268	6.76769	1.30853e-11	1.18897e-09	13.83	14.78	15.3	19.62	19.45	19.65
ENSMUSG00000021477	Ctsl	cathepsin L [Source:MGI Symbol;Acc:MGI:88564]	5726.11	0.291907	0.0433116	6.73969	1.58724e-11	1.42525e-09	70.32	73.5	72.05	94.09	94.92	90.9
ENSMUSG00000022234	Cct5	chaperonin containing Tcp1, subunit 5 (epsilon) [Source:MGI Symbol;Acc:MGI:107185]	34615.4	-0.22977	0.0341775	-6.72286	1.78195e-11	1.59073e-09	468.65	479.1	478.94	436.19	432.94	419.34
ENSMUSG00000037169	Mycn	v-myc avian myelocytomatosis viral related oncogene, neuroblastoma derived [Source:MGI Symbol;Acc:MGI:97357]	4137.67	-0.337037	0.0501538	-6.72007	1.81641e-11	1.61206e-09	41.23	39.82	40.07	35.72	34.14	31.79
ENSMUSG00000047126	Cltc	clathrin, heavy polypeptide (Hc) [Source:MGI Symbol;Acc:MGI:2388633]	34775.4	0.291742	0.0434517	6.71417	1.89142e-11	1.66893e-09	113.6	122.09	125.39	160.16	153.23	154.42
ENSMUSG00000028936	Rpl22	ribosomal protein L22 [Source:MGI Symbol;Acc:MGI:99262]	15286.4	-0.248555	0.0371187	-6.69622	2.13875e-11	1.87633e-09	929.32	944.11	935.63	857.53	853.81	794.08
ENSMUSG00000035284	Vps13c	vacuolar protein sorting 13C [Source:MGI Symbol;Acc:MGI:2444207]	2218.1	0.421595	0.0630779	6.68372	2.32944e-11	2.03194e-09	4.96	4.89	5.19	6.98	6.99	7.36
ENSMUSG00000041459	Tardbp	TAR DNA binding protein [Source:MGI Symbol;Acc:MGI:2387629]	12859.9	-0.370817	0.0557495	-6.65149	2.9015e-11	2.51656e-09	201.56	192.37	221.16	162	174.64	166.64
ENSMUSG00000074994	Qser1	glutamine and serine rich 1 [Source:MGI Symbol;Acc:MGI:2138986]	2315.84	0.506324	0.0763771	6.62926	3.37377e-11	2.90964e-09	4.04	4.52	5.15	6.91	6.75	6.93
ENSMUSG00000040865	Ino80d	INO80 complex subunit D [Source:MGI Symbol;Acc:MGI:3027003]	3591.31	0.444661	0.0671569	6.62122	3.56256e-11	3.0552e-09	4.69	5.25	5.69	7.65	7.24	7.62
ENSMUSG00000067851	Arfgef1	ADP-ribosylation factor guanine nucleotide-exchange factor 1(brefeldin A-inhibited) [Source:MGI Symbol;Acc:MGI:2442988]	4525.65	0.427705	0.0653213	6.54771	5.84259e-11	4.98252e-09	13.44	14.58	15.6	19.78	22.66	19.67
ENSMUSG00000034175	Rhbdd3	rhomboid domain containing 3 [Source:MGI Symbol;Acc:MGI:2444684]	641.456	0.624567	0.0954348	6.54444	5.97203e-11	5.06462e-09	10.02	9.09	9.21	15.29	16.78	14.24
ENSMUSG00000014444	Piezo1	piezo-type mechanosensitive ion channel component 1 [Source:MGI Symbol;Acc:MGI:3603204]	2030.63	0.449159	0.0689595	6.51337	7.34822e-11	6.19727e-09	8.17	7.93	8.31	12.16	10.94	12.18
ENSMUSG00000113902	Ndufb1-ps	NADH:ubiquinone oxidoreductase subunit B1 [Source:MGI Symbol;Acc:MGI:3780865]	1166.43	-0.517878	0.0798199	-6.48809	8.69313e-11	7.29124e-09	56.2	59.62	53.79	45.17	39.34	41.12
ENSMUSG00000102070	Gm28661	predicted gene 28661 [Source:MGI Symbol;Acc:MGI:5579367]	71084.6	-0.222012	0.0342299	-6.48591	8.81977e-11	7.35704e-09	3018	3089.47	3121.84	2852.71	2782.88	2743.1
ENSMUSG00000021716	Srek1ip1	splicing regulatory glutamine/lysine-rich protein 1interacting protein 1 [Source:MGI Symbol;Acc:MGI:1914538]	348.858	-0.746272	0.115137	-6.48158	9.07689e-11	7.53036e-09	4.81	4.41	4.71	3.01	2.93	2.85
ENSMUSG00000092274	Neat1	nuclear paraspeckle assembly transcript 1 (non-protein coding) [Source:MGI Symbol;Acc:MGI:1914211]	2441.55	0.566419	0.0874953	6.47371	9.56279e-11	7.8906e-09	8.2	8.69	10.68	13.44	14.89	14.78
ENSMUSG00000063354	Slc39a4	solute carrier family 39 (zinc transporter), member 4 [Source:MGI Symbol;Acc:MGI:1919277]	615.861	0.698212	0.108091	6.45945	1.05082e-10	8.62406e-09	4.8	5.92	4.76	8.75	8.62	9.17
ENSMUSG00000026924	Sec16a	SEC16 homolog A, endoplasmic reticulum export factor [Source:MGI Symbol;Acc:MGI:2139207]	3660.14	0.381611	0.0591718	6.4492	1.12441e-10	9.1787e-09	10.18	10.87	10.44	14.21	14.22	14.99
ENSMUSG00000034708	Grn	granulin [Source:MGI Symbol;Acc:MGI:95832]	1293.6	0.459141	0.0712454	6.4445	1.15982e-10	9.41735e-09	12.54	13.33	12.25	19.05	18.01	18.48
ENSMUSG00000022864	D16Ertd472e	DNA segment, Chr 16, ERATO Doi 472, expressed [Source:MGI Symbol;Acc:MGI:1196400]	1058.61	-0.492083	0.0765183	-6.43093	1.26828e-10	1.02436e-08	10.06	10.51	11.08	8.43	8.28	7.11
ENSMUSG00000024456	Diaph1	diaphanous related formin 1 [Source:MGI Symbol;Acc:MGI:1194490]	2661.12	0.444757	0.0692887	6.41889	1.3727e-10	1.10286e-08	8.41	9.5	10.14	13.3	13.28	13.75
ENSMUSG00000033295	Ptprf	protein tyrosine phosphatase, receptor type, F [Source:MGI Symbol;Acc:MGI:102695]	6054.59	0.289907	0.0451981	6.41414	1.41618e-10	1.13183e-08	16.49	16.69	17.49	22.41	21.46	21.69
ENSMUSG00000042699	Dhx9	DEAH (Asp-Glu-Ala-His) box polypeptide 9 [Source:MGI Symbol;Acc:MGI:108177]	13568.9	0.501852	0.0784205	6.39951	1.55879e-10	1.23932e-08	71.69	71.19	91.57	113.68	116.76	120.29
ENSMUSG00000032340	Neo1	neogenin [Source:MGI Symbol;Acc:MGI:1097159]	2153.87	0.358928	0.0562028	6.38629	1.69959e-10	1.34426e-08	7.58	8.21	8.16	11.05	11	10.46
ENSMUSG00000022673	Mcm4	minichromosome maintenance complex component 4 [Source:MGI Symbol;Acc:MGI:103199]	12756.2	-0.250436	0.039281	-6.37549	1.82384e-10	1.4351e-08	84.61	86.64	89.8	77.25	79.41	75.68
ENSMUSG00000031902	Nfatc3	nuclear factor of activated T cells, cytoplasmic, calcineurin dependent 3 [Source:MGI Symbol;Acc:MGI:103296]	3432.45	0.312809	0.0491011	6.37071	1.88153e-10	1.4729e-08	11.36	11.6	12.2	15.87	15.27	15.1
ENSMUSG00000056763	Cspp1	centrosome and spindle pole associated protein 1 [Source:MGI Symbol;Acc:MGI:2681832]	5181.66	0.407518	0.0640425	6.36325	1.97533e-10	1.53844e-08	35.14	37.01	42.81	56.44	54.99	49.97
ENSMUSG00000016534	Lamp2	lysosomal-associated membrane protein 2 [Source:MGI Symbol;Acc:MGI:96748]	1774.12	0.446948	0.0702724	6.36022	2.01469e-10	1.56113e-08	9.35	10.25	11.16	14.62	15.62	14.1
ENSMUSG00000039086	Ss18l1	SS18, nBAF chromatin remodeling complex subunit like 1 [Source:MGI Symbol;Acc:MGI:2444061]	288.421	-0.838546	0.131955	-6.35477	2.08737e-10	1.60928e-08	1.82	1.92	1.84	1.12	1.24	0.95
ENSMUSG00000031765	Mt1	metallothionein 1 [Source:MGI Symbol;Acc:MGI:97171]	10258	0.359504	0.0567026	6.34017	2.29514e-10	1.76057e-08	489.11	477.82	452.43	615.84	666.69	645.97
ENSMUSG00000018076	Med13l	mediator complex subunit 13-like [Source:MGI Symbol;Acc:MGI:2670178]	3812.68	0.439231	0.0693207	6.33623	2.3546e-10	1.79677e-08	7.73	8.93	9.48	12.29	12.4	12.76
ENSMUSG00000035299	Mid1	midline 1 [Source:MGI Symbol;Acc:MGI:1100537]	231.263	1.16193	0.183401	6.33549	2.36587e-10	1.79677e-08	1.57	2.21	2.89	5.45	5.13	4.99
ENSMUSG00000028868	Wasf2	WAS protein family, member 2 [Source:MGI Symbol;Acc:MGI:1098641]	1560.3	0.48218	0.0762524	6.32348	2.55742e-10	1.93263e-08	5.25	6.21	5.72	8.35	8.34	8.7
ENSMUSG00000022012	Enox1	ecto-NOX disulfide-thiol exchanger 1 [Source:MGI Symbol;Acc:MGI:2444896]	933.449	-0.459839	0.0728704	-6.31037	2.78373e-10	2.09328e-08	7.81	8.05	8.15	6.26	6.25	5.98
ENSMUSG00000009418	Nav1	neuron navigator 1 [Source:MGI Symbol;Acc:MGI:2183683]	1007.84	0.476055	0.0755582	6.30051	2.96677e-10	2.21999e-08	2.67	2.7	2.93	4.09	4.32	3.81
ENSMUSG00000069833	Ahnak	AHNAK nucleoprotein (desmoyokin) [Source:MGI Symbol;Acc:MGI:1316648]	4582.41	0.470828	0.0747493	6.29875	3.00046e-10	2.23425e-08	4.47	4.71	4.99	6.28	7.01	7.45
ENSMUSG00000056851	Pcbp2	poly(rC) binding protein 2 [Source:MGI Symbol;Acc:MGI:108202]	4877.89	0.543201	0.0862717	6.2964	3.04633e-10	2.25739e-08	61.47	71.99	80.04	101.21	109.73	117.48
ENSMUSG00000046417	Lrrc75a	leucine rich repeat containing 75A [Source:MGI Symbol;Acc:MGI:2682293]	192.561	0.960768	0.153816	6.2462	4.20546e-10	3.10127e-08	1.62	1.5	1.49	3.13	3.42	2.97
ENSMUSG00000097230	Gm26853	predicted gene, 26853 [Source:MGI Symbol;Acc:MGI:5477347]	1364.13	0.473812	0.075934	6.23979	4.38159e-10	3.21563e-08	5.84	6.34	6.56	10.18	8.88	8.51
ENSMUSG00000058385	Hist1h2bg	histone cluster 1, H2bg [Source:MGI Symbol;Acc:MGI:2448386]	20822.4	-0.284231	0.0455629	-6.23822	4.42565e-10	3.23242e-08	1049.06	1060.75	1023.11	962.56	881.23	882.25
ENSMUSG00000007880	Arid1a	AT rich interactive domain 1A (SWI-like) [Source:MGI Symbol;Acc:MGI:1935147]	2127.79	0.636111	0.101989	6.23705	4.45902e-10	3.24128e-08	4.19	4.88	5.99	8.03	7.88	8.8
ENSMUSG00000001855	Nup214	nucleoporin 214 [Source:MGI Symbol;Acc:MGI:1095411]	2798.79	0.361132	0.0581425	6.21115	5.25974e-10	3.78726e-08	18.44	20.1	21.21	27.01	27.71	26.48
ENSMUSG00000040225	Prrc2c	proline-rich coiled-coil 2C [Source:MGI Symbol;Acc:MGI:1913754]	19742.7	0.496207	0.0798827	6.21169	5.24164e-10	3.78726e-08	45.18	50.77	59.31	71.6	79.4	80.29
ENSMUSG00000074637	Sox2	SRY (sex determining region Y)-box 2 [Source:MGI Symbol;Acc:MGI:98364]	14413.2	-0.289435	0.0466803	-6.20036	5.63329e-10	4.03719e-08	179.77	168.85	178.47	160.54	155.68	140.97
ENSMUSG00000042700	Sipa1l1	signal-induced proliferation-associated 1 like 1 [Source:MGI Symbol;Acc:MGI:2443679]	1838.7	0.470984	0.0762195	6.17932	6.4379e-10	4.59227e-08	6.34	7.14	7.25	9.48	10.34	10.55
ENSMUSG00000048410	Zfp407	zinc finger protein 407 [Source:MGI Symbol;Acc:MGI:2685179]	2173.5	0.431399	0.0698416	6.17683	6.54012e-10	4.64349e-08	5.38	5.55	6.36	8.25	8.01	8.38
ENSMUSG00000039262	Prrc2b	proline-rich coiled-coil 2B [Source:MGI Symbol;Acc:MGI:1923304]	3133.11	0.406262	0.0659678	6.15848	7.34444e-10	5.19041e-08	7.95	9.61	8.84	12.74	12.39	11.9
ENSMUSG00000032883	Acsl3	acyl-CoA synthetase long-chain family member 3 [Source:MGI Symbol;Acc:MGI:1921455]	3990.3	-0.320886	0.0521572	-6.15229	7.63727e-10	5.37249e-08	32.38	33.4	32.49	29.13	28.85	25.42
ENSMUSG00000021244	Ylpm1	YLP motif containing 1 [Source:MGI Symbol;Acc:MGI:1926195]	1783.88	0.690214	0.112309	6.14564	7.96401e-10	5.57663e-08	8.07	10.45	12.45	17.07	17.23	18.4
ENSMUSG00000039191	Rbpj	recombination signal binding protein for immunoglobulin kappa J region [Source:MGI Symbol;Acc:MGI:96522]	11239.5	0.275466	0.0448341	6.1441	8.04166e-10	5.6053e-08	45.55	45.51	49.29	59.43	60.82	59.53
ENSMUSG00000024190	Dusp1	dual specificity phosphatase 1 [Source:MGI Symbol;Acc:MGI:105120]	541.376	0.594123	0.0967653	6.13983	8.26101e-10	5.73202e-08	5.55	5.25	5.88	9.45	9.08	8.13
ENSMUSG00000033955	Tnks1bp1	tankyrase 1 binding protein 1 [Source:MGI Symbol;Acc:MGI:2446193]	1129.85	-0.483164	0.0787661	-6.13416	8.56129e-10	5.91349e-08	8.29	9.37	8.51	6.67	6.41	6.74
ENSMUSG00000025612	Bach1	BTB and CNC homology 1, basic leucine zipper transcription factor 1 [Source:MGI Symbol;Acc:MGI:894680]	1540.79	0.375072	0.061181	6.13053	8.75842e-10	6.0224e-08	5.25	5.16	5.44	7.54	7.36	6.88
ENSMUSG00000010205	Raver1	ribonucleoprotein, PTB-binding 1 [Source:MGI Symbol;Acc:MGI:1919016]	1801.6	0.417262	0.068175	6.12045	9.331e-10	6.38734e-08	9.57	10.16	9.68	13.28	14.02	14.28
ENSMUSG00000001052	Sec24b	Sec24 related gene family, member B (S. cerevisiae) [Source:MGI Symbol;Acc:MGI:2139764]	809.277	0.80447	0.13153	6.11626	9.57978e-10	6.52837e-08	3.96	5.14	6.12	9.68	8.28	10.03
ENSMUSG00000031157	Pqbp1	polyglutamine binding protein 1 [Source:MGI Symbol;Acc:MGI:1859638]	1142.12	-0.471725	0.0773026	-6.10231	1.04545e-09	7.09278e-08	31.29	29.62	31.21	23.64	22.26	24.44
ENSMUSG00000029512	Ulk1	unc-51 like kinase 1 [Source:MGI Symbol;Acc:MGI:1270126]	2181.59	0.448203	0.0734869	6.09908	1.06678e-09	7.20548e-08	12.04	13.55	13.93	17.79	20.54	18.68
ENSMUSG00000041133	Smc1a	structural maintenance of chromosomes 1A [Source:MGI Symbol;Acc:MGI:1344345]	6595.66	-0.260784	0.042854	-6.08539	1.16206e-09	7.81447e-08	38.03	37.52	39.63	34.29	34.03	33.45
ENSMUSG00000040054	Baz2a	bromodomain adjacent to zinc finger domain, 2A [Source:MGI Symbol;Acc:MGI:2151152]	5877.23	0.400586	0.0659599	6.07317	1.2541e-09	8.39644e-08	12.54	13.88	15.4	19.68	18.87	19.8
ENSMUSG00000029777	Gars	glycyl-tRNA synthetase [Source:MGI Symbol;Acc:MGI:2449057]	13830.9	-0.269088	0.0443352	-6.06939	1.28399e-09	8.55903e-08	144.53	144.82	142.12	125.71	126.28	127.11
ENSMUSG00000024241	Sos1	SOS Ras/Rac guanine nucleotide exchange factor 1 [Source:MGI Symbol;Acc:MGI:98354]	1203.51	0.556368	0.0923296	6.02589	1.6818e-09	1.11137e-07	2.06	2.24	2.73	3.7	3.55	3.69
ENSMUSG00000015474	Ppt2	palmitoyl-protein thioesterase 2 [Source:MGI Symbol;Acc:MGI:1860075]	151.879	-1.1125	0.184893	-6.01698	1.777e-09	1.16922e-07	3.17	3.33	2.99	1.29	1.68	1.7
ENSMUSG00000039994	Timeless	timeless circadian clock 1 [Source:MGI Symbol;Acc:MGI:1321393]	3857.86	-0.366865	0.0611139	-6.00298	1.9373e-09	1.26922e-07	27.44	28.22	31.54	23.09	25.38	23.07
ENSMUSG00000026116	Tmem131	transmembrane protein 131 [Source:MGI Symbol;Acc:MGI:1927110]	4132.39	0.523067	0.0873621	5.98734	2.13298e-09	1.39145e-07	12	13.2	16.56	21.11	20.75	21.51
ENSMUSG00000053293	Pom121	nuclear pore membrane protein 121 [Source:MGI Symbol;Acc:MGI:2137624]	753.781	0.683449	0.114386	5.97493	2.30192e-09	1.49527e-07	1.9	2.26	2.59	3.64	3.64	4.15
ENSMUSG00000020027	Socs2	suppressor of cytokine signaling 2 [Source:MGI Symbol;Acc:MGI:1201787]	3280.86	0.330763	0.0554167	5.96865	2.39226e-09	1.54084e-07	31.32	30.11	30.39	43.46	41.44	37.56
ENSMUSG00000025504	Eps8l2	EPS8-like 2 [Source:MGI Symbol;Acc:MGI:2138828]	437.486	0.754746	0.126441	5.96915	2.38493e-09	1.54084e-07	2.63	3.41	2.55	5	5.24	5.12
ENSMUSG00000037876	Jmjd1c	jumonji domain containing 1C [Source:MGI Symbol;Acc:MGI:1918614]	7050.3	0.412211	0.0692906	5.94902	2.69748e-09	1.73012e-07	21.39	23.06	27.22	34.16	33.19	33.47
ENSMUSG00000076441	Ass1	argininosuccinate synthetase 1 [Source:MGI Symbol;Acc:MGI:88090]	4553.89	0.283336	0.0476967	5.94038	2.84361e-09	1.81622e-07	57.18	57.03	56.4	73.17	73.85	72.92
ENSMUSG00000024663	Rab3il1	RAB3A interacting protein (rabin3)-like 1 [Source:MGI Symbol;Acc:MGI:1922010]	239.586	0.834938	0.140613	5.93783	2.88811e-09	1.83696e-07	1.81	2.02	1.7	3.49	3.45	3.51
ENSMUSG00000070047	Fat1	FAT atypical cadherin 1 [Source:MGI Symbol;Acc:MGI:109168]	11751.2	0.467356	0.0787653	5.93352	2.96511e-09	1.87035e-07	12.72	14.55	16.43	20.48	20.64	22.69
ENSMUSG00000058793	Cds2	CDP-diacylglycerol synthase (phosphatidate cytidylyltransferase) 2 [Source:MGI Symbol;Acc:MGI:1332236]	2342.94	0.337226	0.0569983	5.91643	3.29014e-09	2.06683e-07	7.42	7.31	7.75	9.96	10.62	9.5
ENSMUSG00000066441	Rdh11	retinol dehydrogenase 11 [Source:MGI Symbol;Acc:MGI:102581]	1421.6	-0.418704	0.0709183	-5.90403	3.54726e-09	2.21922e-07	11.91	12.37	12.36	9.19	10.48	9.36
ENSMUSG00000032350	Gclc	glutamate-cysteine ligase, catalytic subunit [Source:MGI Symbol;Acc:MGI:104990]	2376.19	0.352491	0.0598202	5.8925	3.80398e-09	2.37011e-07	14.19	13.56	13.75	19.64	19.44	17.09
ENSMUSG00000040669	Phc1	polyhomeotic 1 [Source:MGI Symbol;Acc:MGI:103248]	5722.78	0.307827	0.0522936	5.88652	3.94421e-09	2.44749e-07	33.98	33.56	35.1	43.23	47.93	43.36
ENSMUSG00000026956	Uap1l1	UDP-N-acteylglucosamine pyrophosphorylase 1-like 1 [Source:MGI Symbol;Acc:MGI:2443318]	579.466	0.795402	0.135566	5.86727	4.4303e-09	2.72696e-07	3.37	5.23	4.5	7.54	8.58	7.81
ENSMUSG00000028649	Macf1	microtubule-actin crosslinking factor 1 [Source:MGI Symbol;Acc:MGI:108559]	23523.2	0.375722	0.0641502	5.8569	4.71579e-09	2.89102e-07	43.87	45.09	49.9	60.99	61.63	67.75
ENSMUSG00000022914	Brwd1	bromodomain and WD repeat domain containing 1 [Source:MGI Symbol;Acc:MGI:1890651]	11089.7	0.246676	0.042131	5.85497	4.77093e-09	2.91313e-07	32.19	31.76	33.96	41.69	40.66	40.62
ENSMUSG00000024480	Ap3s1	adaptor-related protein complex 3, sigma 1 subunit [Source:MGI Symbol;Acc:MGI:1337062]	907.105	-0.461232	0.0788724	-5.84783	4.98041e-09	3.02893e-07	16.94	16.93	16.34	13.26	13.64	11.76
ENSMUSG00000005672	Kit	KIT proto-oncogene receptor tyrosine kinase [Source:MGI Symbol;Acc:MGI:96677]	1736.21	0.455552	0.077932	5.84551	5.05022e-09	3.05919e-07	6.16	6.86	7.62	10.53	9.46	9.95
ENSMUSG00000007097	Atp1a2	ATPase, Na+/K+ transporting, alpha 2 polypeptide [Source:MGI Symbol;Acc:MGI:88106]	823.288	-0.49123	0.0841981	-5.83422	5.40417e-09	3.26066e-07	5	5.68	5.27	3.95	4.23	3.84
ENSMUSG00000032293	Ireb2	iron responsive element binding protein 2 [Source:MGI Symbol;Acc:MGI:1928268]	5615.27	0.434689	0.074542	5.83147	5.49426e-09	3.30197e-07	16.09	17.72	21.05	26.85	27.25	24.36
ENSMUSG00000046323	Dppa3	developmental pluripotency-associated 3 [Source:MGI Symbol;Acc:MGI:1920958]	1445.87	-0.369261	0.0633516	-5.82875	5.5844e-09	3.34297e-07	50.15	49.72	52.87	43.81	42	39.42
ENSMUSG00000030268	Bcat1	branched chain aminotransferase 1, cytosolic [Source:MGI Symbol;Acc:MGI:104861]	5950.79	-0.243198	0.0417598	-5.82373	5.7548e-09	3.43153e-07	54.45	55.02	55.15	50.95	49.28	47.13
ENSMUSG00000038056	Kmt2c	lysine (K)-specific methyltransferase 2C [Source:MGI Symbol;Acc:MGI:2444959]	3715.14	0.550371	0.094633	5.81585	6.03261e-09	3.58319e-07	7.43	9.01	10.39	13.57	13.13	14.79
ENSMUSG00000044783	Hjurp	Holliday junction recognition protein [Source:MGI Symbol;Acc:MGI:2685821]	12690.6	0.244837	0.0422963	5.78863	7.09631e-09	4.19865e-07	71.38	73.94	72.88	90.65	91.87	91.2
ENSMUSG00000026020	Nop58	NOP58 ribonucleoprotein [Source:MGI Symbol;Acc:MGI:1933184]	24094.8	-0.233386	0.0403412	-5.78531	7.2379e-09	4.26589e-07	549.96	557.4	574.25	530.82	517.57	467.62
ENSMUSG00000020176	Grb10	growth factor receptor bound protein 10 [Source:MGI Symbol;Acc:MGI:103232]	2233.97	-0.310278	0.0537207	-5.77576	7.66049e-09	4.49759e-07	10.78	10.67	10.74	9.46	9.24	8.8
ENSMUSG00000038902	Pogz	pogo transposable element with ZNF domain [Source:MGI Symbol;Acc:MGI:2442117]	1621.07	0.48671	0.084628	5.75117	8.86268e-09	5.1637e-07	5.76	6.09	7.22	8.86	9.77	9.59
ENSMUSG00000022822	Abcc5	ATP-binding cassette, sub-family C (CFTR/MRP), member 5 [Source:MGI Symbol;Acc:MGI:1351644]	2676.27	0.392377	0.068259	5.74836	9.01146e-09	5.23042e-07	21.02	21.55	19.93	32.19	28.52	26.36
ENSMUSG00000004266	Ptpn6	protein tyrosine phosphatase, non-receptor type 6 [Source:MGI Symbol;Acc:MGI:96055]	2640.15	-0.315319	0.0548868	-5.74489	9.19828e-09	5.31862e-07	29.9	31.69	30.63	25.83	27.21	25.43
ENSMUSG00000027520	Zdbf2	zinc finger, DBF-type containing 2 [Source:MGI Symbol;Acc:MGI:1921134]	6474.92	0.383941	0.0668471	5.74357	9.26989e-09	5.33981e-07	10.22	10.42	12.31	14.6	15.49	15.37
ENSMUSG00000063810	Alms1	ALMS1, centrosome and basal body associated [Source:MGI Symbol;Acc:MGI:1934606]	6104.63	0.315525	0.0550269	5.73402	9.80754e-09	5.62827e-07	10.54	11.8	12.38	15.52	15.33	14.86
ENSMUSG00000047146	Tet1	tet methylcytosine dioxygenase 1 [Source:MGI Symbol;Acc:MGI:1098693]	19271.2	0.42442	0.0741889	5.72081	1.06019e-08	6.06136e-07	38.24	43.49	50.02	60.63	62	64.16
ENSMUSG00000033306	Lpp	LIM domain containing preferred translocation partner in lipoma [Source:MGI Symbol;Acc:MGI:2441849]	413.43	0.761531	0.133251	5.71499	1.0971e-08	6.24894e-07	0.59	0.48	0.64	0.93	1.02	1.11
ENSMUSG00000037643	Prkci	protein kinase C, iota [Source:MGI Symbol;Acc:MGI:99260]	5204.69	-0.246181	0.0430934	-5.71273	1.11177e-08	6.30899e-07	28.89	28.48	29.12	26.02	26.23	24.99
ENSMUSG00000015647	Lama5	laminin, alpha 5 [Source:MGI Symbol;Acc:MGI:105382]	2727.95	0.35605	0.062429	5.70328	1.17523e-08	6.6444e-07	10.32	11.08	11.01	16.12	14.14	13.72
ENSMUSG00000030655	Smg1	SMG1 homolog, phosphatidylinositol 3-kinase-related kinase (C. elegans) [Source:MGI Symbol;Acc:MGI:1919742]	9773.33	0.397055	0.069919	5.67879	1.35651e-08	7.64103e-07	13.46	15.02	17.02	20.6	21.01	21.69
ENSMUSG00000037386	Rims2	regulating synaptic membrane exocytosis 2 [Source:MGI Symbol;Acc:MGI:2152972]	618.909	0.505378	0.0890921	5.67253	1.407e-08	7.89627e-07	3.12	3.43	3.36	4.98	5.17	4.73
ENSMUSG00000054753	AU018091	expressed sequence AU018091 [Source:MGI Symbol;Acc:MGI:2142124]	1441.86	0.409803	0.0723251	5.66612	1.46068e-08	8.16749e-07	10.6	11.69	12.05	16.27	17.29	14.73
ENSMUSG00000019433	Gipc1	GIPC PDZ domain containing family, member 1 [Source:MGI Symbol;Acc:MGI:1926252]	1723.33	-0.331472	0.0585236	-5.6639	1.47975e-08	8.24393e-07	29.4	30.35	30.2	25.33	25.68	24.69
ENSMUSG00000033237	Arid2	AT rich interactive domain 2 (ARID, RFX-like) [Source:MGI Symbol;Acc:MGI:1924294]	4210.78	0.288713	0.0510039	5.66061	1.50839e-08	8.37296e-07	11.53	12.35	13.01	16.03	16.3	15.36
ENSMUSG00000023484	Prph	peripherin [Source:MGI Symbol;Acc:MGI:97774]	271.36	-0.795063	0.140625	-5.65379	1.56952e-08	8.68072e-07	5.19	5.6	4.71	3.5	2.88	3.1
ENSMUSG00000102049	Zbed6	zinc finger, BED type containing 6 [Source:MGI Symbol;Acc:MGI:3828086]	1354.02	0.619311	0.109935	5.63341	1.7668e-08	9.73654e-07	4.26	4.97	4.68	6.54	7.29	8.72
ENSMUSG00000024654	Asrgl1	asparaginase like 1 [Source:MGI Symbol;Acc:MGI:1913764]	1063.26	-0.613341	0.10891	-5.63163	1.78511e-08	9.80206e-07	7.08	9.09	9.27	5.59	6.75	5.24
ENSMUSG00000027187	Cat	catalase [Source:MGI Symbol;Acc:MGI:88271]	2967.06	0.278738	0.0496296	5.61638	1.95005e-08	1.06693e-06	22.53	23.31	23.13	30.65	29.96	28.04
ENSMUSG00000030852	Tacc2	transforming, acidic coiled-coil containing protein 2 [Source:MGI Symbol;Acc:MGI:1928899]	1280.15	0.453763	0.0808888	5.60972	2.02659e-08	1.10486e-06	6.82	7.12	7.93	10.36	10.18	11.12
ENSMUSG00000025265	Fgd1	FYVE, RhoGEF and PH domain containing 1 [Source:MGI Symbol;Acc:MGI:104566]	2197.85	0.340653	0.0609092	5.59279	2.23446e-08	1.21385e-06	12.61	14.02	13.67	17.85	18.15	18.01
ENSMUSG00000026238	Ptma	prothymosin alpha [Source:MGI Symbol;Acc:MGI:97803]	144499	-0.201605	0.0360554	-5.59152	2.25092e-08	1.21845e-06	3112.74	3000.11	3134.24	2935.76	2875.35	2708.52
ENSMUSG00000034377	Tulp4	tubby like protein 4 [Source:MGI Symbol;Acc:MGI:1916092]	810.825	0.505916	0.0905254	5.58866	2.28826e-08	1.23429e-06	3.54	4.02	4.49	6.28	6.07	5.75
ENSMUSG00000012114	Med15	mediator complex subunit 15 [Source:MGI Symbol;Acc:MGI:2137379]	558.018	0.585994	0.105	5.58091	2.39266e-08	1.28605e-06	3.64	4.41	4.41	6.79	6.26	6.75
ENSMUSG00000031386	Hcfc1	host cell factor C1 [Source:MGI Symbol;Acc:MGI:105942]	7623.22	0.364714	0.0653947	5.57712	2.44536e-08	1.30977e-06	20.27	22.85	24.58	29.81	30.71	31.61
ENSMUSG00000019947	Arid5b	AT rich interactive domain 5B (MRF1-like) [Source:MGI Symbol;Acc:MGI:2175912]	3269.07	0.421443	0.0755996	5.57468	2.47985e-08	1.3236e-06	8.5	9.74	11	13.95	13.53	13.89
ENSMUSG00000036636	Clcn7	chloride channel, voltage-sensitive 7 [Source:MGI Symbol;Acc:MGI:1347048]	887.549	0.508981	0.0913427	5.57221	2.51527e-08	1.33783e-06	5.49	4.81	4.83	7.35	8.31	7.18
ENSMUSG00000041351	Rap1gap	Rap1 GTPase-activating protein [Source:MGI Symbol;Acc:MGI:109338]	369.506	0.615779	0.110941	5.55051	2.84841e-08	1.50453e-06	3.14	3.05	3.22	5.45	4.97	4.87
ENSMUSG00000074582	Arfgef2	ADP-ribosylation factor guanine nucleotide-exchange factor 2 (brefeldin A-inhibited) [Source:MGI Symbol;Acc:MGI:2139354]	1778.49	0.406568	0.073243	5.55094	2.84135e-08	1.50453e-06	4.34	4.66	4.21	6.61	5.78	6.18
ENSMUSG00000014602	Kif1a	kinesin family member 1A [Source:MGI Symbol;Acc:MGI:108391]	440.095	0.618946	0.111608	5.54571	2.92758e-08	1.54102e-06	1.09	1.22	1.3	1.9	1.92	2.05
ENSMUSG00000034342	Cbl	Casitas B-lineage lymphoma [Source:MGI Symbol;Acc:MGI:88279]	2078.36	0.508696	0.091782	5.54244	2.98288e-08	1.56473e-06	4.2	5.19	5.51	7.01	7.47	7.91
ENSMUSG00000038146	Notch3	notch 3 [Source:MGI Symbol;Acc:MGI:99460]	631.108	0.574619	0.103851	5.53313	3.1457e-08	1.64449e-06	1.2	1.5	1.36	2.08	2.1	2.22
ENSMUSG00000025006	Sorbs1	sorbin and SH3 domain containing 1 [Source:MGI Symbol;Acc:MGI:700014]	483.831	0.702138	0.127019	5.52783	3.24221e-08	1.68743e-06	3.99	4.86	5.71	7.87	8.36	8.73
ENSMUSG00000028809	Srrm1	serine/arginine repetitive matrix 1 [Source:MGI Symbol;Acc:MGI:1858303]	2799.87	0.482651	0.0873197	5.52741	3.24995e-08	1.68743e-06	18.75	20.92	24.89	29.77	32.63	32.87
ENSMUSG00000075031	Hist1h2bb	histone cluster 1, H2bb [Source:MGI Symbol;Acc:MGI:2448377]	20358.4	-0.257648	0.0466328	-5.52504	3.29407e-08	1.70454e-06	1335.65	1362.77	1291.05	1243.41	1146.33	1146.24
ENSMUSG00000064363	mt-Nd4	mitochondrially encoded NADH dehydrogenase 4 [Source:MGI Symbol;Acc:MGI:102498]	7474.03	0.38938	0.070929	5.48972	4.02572e-08	2.0761e-06	98.8	114.7	121.65	151.37	150.47	162
ENSMUSG00000003955	Fam162a	family with sequence similarity 162, member A [Source:MGI Symbol;Acc:MGI:1917436]	2579.02	-0.308002	0.0562338	-5.47716	4.32207e-08	2.22143e-06	128.33	127.3	124.53	106.58	113.31	105.42
ENSMUSG00000025579	Gaa	glucosidase, alpha, acid [Source:MGI Symbol;Acc:MGI:95609]	1769.86	0.350806	0.0642105	5.46338	4.67156e-08	2.393e-06	10.59	10.26	10.32	13.55	14.57	13.97
ENSMUSG00000060678	Hist1h4c	histone cluster 1, H4c [Source:MGI Symbol;Acc:MGI:2448421]	13766.8	-0.279034	0.0510939	-5.46121	4.72894e-08	2.41429e-06	480.59	499.91	457.17	443.98	419.6	392.74
ENSMUSG00000021870	Slmap	sarcolemma associated protein [Source:MGI Symbol;Acc:MGI:1933549]	2274.91	0.35609	0.0652606	5.45644	4.85787e-08	2.47002e-06	10.27	11.28	12.13	15.6	15.9	14.12
ENSMUSG00000022283	Pabpc1	poly(A) binding protein, cytoplasmic 1 [Source:MGI Symbol;Acc:MGI:1349722]	19611.4	0.363949	0.0667064	5.45598	4.87046e-08	2.47002e-06	166.64	179.71	198	235.49	243.08	261.56
ENSMUSG00000052512	Nav2	neuron navigator 2 [Source:MGI Symbol;Acc:MGI:2183691]	727.324	0.503283	0.0923429	5.45016	5.03248e-08	2.54374e-06	2.57	2.75	3.12	4.3	4.06	4.28
ENSMUSG00000007836	Hnrnpa0	heterogeneous nuclear ribonucleoprotein A0 [Source:MGI Symbol;Acc:MGI:1924384]	6140.21	-0.265543	0.0487396	-5.44819	5.08839e-08	2.56351e-06	57.69	54.32	55.92	52.04	49.42	46.63
ENSMUSG00000039585	Myo9a	myosin IXa [Source:MGI Symbol;Acc:MGI:107735]	3076.27	0.370811	0.0682088	5.43642	5.43629e-08	2.72677e-06	5.41	5.82	6.13	8.69	8.14	6.97
ENSMUSG00000056211	R3hdm1	R3H domain containing 1 [Source:MGI Symbol;Acc:MGI:2448514]	3914.2	0.420646	0.0773811	5.43603	5.44818e-08	2.72677e-06	22.82	26.09	29.66	37.07	36.04	38.02
ENSMUSG00000046591	Ticrr	TOPBP1-interacting checkpoint and replication regulator [Source:MGI Symbol;Acc:MGI:1924261]	2993.75	0.339933	0.0626404	5.42674	5.73922e-08	2.86304e-06	10.54	12.18	11.99	15.85	15.16	15.48
ENSMUSG00000029599	Ddx54	DEAD (Asp-Glu-Ala-Asp) box polypeptide 54 [Source:MGI Symbol;Acc:MGI:1919240]	5874.42	-0.260296	0.0479716	-5.42604	5.76189e-08	2.86499e-06	33.34	32.85	34.43	29.27	29.7	29.94
ENSMUSG00000059495	Arhgef12	Rho guanine nucleotide exchange factor (GEF) 12 [Source:MGI Symbol;Acc:MGI:1916882]	2791.17	0.312006	0.0576638	5.41078	6.27508e-08	3.11004e-06	6.53	7.07	7.43	9.2	9.26	9.15
ENSMUSG00000054843	Atrnl1	attractin like 1 [Source:MGI Symbol;Acc:MGI:2147749]	603.603	-0.504271	0.0932801	-5.40599	6.44522e-08	3.18402e-06	2.29	2.23	2.44	1.72	1.68	1.8
ENSMUSG00000034645	Zyg11a	zyg-11 family member A, cell cycle regulator [Source:MGI Symbol;Acc:MGI:2446208]	537.054	0.525233	0.0971803	5.40473	6.49054e-08	3.19607e-06	3.95	4.32	4.67	6.87	6.59	6.23
ENSMUSG00000039577	Nphp4	nephronophthisis 4 (juvenile) homolog (human) [Source:MGI Symbol;Acc:MGI:2384210]	275.814	0.69652	0.129084	5.39587	6.81933e-08	3.34717e-06	0.98	0.95	0.95	1.75	1.56	1.66
ENSMUSG00000055044	Pdlim1	PDZ and LIM domain 1 (elfin) [Source:MGI Symbol;Acc:MGI:1860611]	1871.46	0.323757	0.0601276	5.38449	7.26484e-08	3.55441e-06	38.77	37.84	36.91	50.76	51.91	47.92
ENSMUSG00000038677	Scube3	signal peptide, CUB domain, EGF-like 3 [Source:MGI Symbol;Acc:MGI:3045253]	394.612	0.638448	0.118656	5.38065	7.42161e-08	3.61952e-06	1.07	0.99	1.26	1.84	1.94	1.67
ENSMUSG00000020716	Nf1	neurofibromin 1 [Source:MGI Symbol;Acc:MGI:97306]	2903.19	0.477638	0.0888453	5.37607	7.61301e-08	3.70104e-06	5.22	6.73	6.88	8.68	9.64	9.38
ENSMUSG00000109154	Gm44822	predicted gene 44822 [Source:MGI Symbol;Acc:MGI:5753398]	122.35	1.16203	0.216201	5.37478	7.66776e-08	3.71582e-06	0.22	0.25	0.3	0.55	0.54	0.72
ENSMUSG00000026490	Cdc42bpa	CDC42 binding protein kinase alpha [Source:MGI Symbol;Acc:MGI:2441841]	2096.17	0.372668	0.0693449	5.37413	7.6955e-08	3.71746e-06	7.78	8.71	9.41	11.96	11.65	11.84
ENSMUSG00000024096	Ralbp1	ralA binding protein 1 [Source:MGI Symbol;Acc:MGI:108466]	3747.43	-0.255133	0.047554	-5.36513	8.08931e-08	3.89537e-06	23.57	23.77	23.75	21.2	21.06	20.83
ENSMUSG00000099083	Atf7	activating transcription factor 7 [Source:MGI Symbol;Acc:MGI:2443472]	303.457	0.797839	0.148884	5.3588	8.37751e-08	4.02147e-06	1.49	1.79	1.85	2.95	2.85	3.61
ENSMUSG00000038538	Ubn2	ubinuclein 2 [Source:MGI Symbol;Acc:MGI:2444236]	2126.85	0.435701	0.0813144	5.35822	8.40454e-08	4.0218e-06	3.58	4.47	4.56	6.08	5.91	6.03
ENSMUSG00000062619	2310039H08Rik	RIKEN cDNA 2310039H08 gene [Source:MGI Symbol;Acc:MGI:1914351]	148.993	-0.977669	0.182865	-5.34638	8.97283e-08	4.28032e-06	7.02	7.09	6.12	3.84	3.16	3.9
ENSMUSG00000042605	Atxn2	ataxin 2 [Source:MGI Symbol;Acc:MGI:1277223]	1142.45	0.43793	0.0819875	5.34142	9.22197e-08	4.38546e-06	14.76	15.49	17.6	24.07	21.58	22.93
ENSMUSG00000059552	Trp53	transformation related protein 53 [Source:MGI Symbol;Acc:MGI:98834]	4885.19	0.315755	0.0591861	5.33494	9.55739e-08	4.53086e-06	51.59	52.56	61.04	74.19	73.58	69.77
ENSMUSG00000063632	Sox11	SRY (sex determining region Y)-box 11 [Source:MGI Symbol;Acc:MGI:98359]	1572.14	-0.362882	0.0680336	-5.33387	9.61434e-08	4.54374e-06	4.46	4.54	4.72	3.98	3.97	3.35
ENSMUSG00000025404	R3hdm2	R3H domain containing 2 [Source:MGI Symbol;Acc:MGI:1919000]	592.522	0.655931	0.123504	5.311	1.09026e-07	5.13666e-06	4.3	4.56	4.99	6.51	7.87	8.69
ENSMUSG00000054766	Set	SET nuclear oncogene [Source:MGI Symbol;Acc:MGI:1860267]	55568.1	-0.22191	0.042104	-5.27052	1.36038e-07	6.38961e-06	893.47	902.08	922.88	863.29	854.54	753.13
ENSMUSG00000045482	Trrap	transformation/transcription domain-associated protein [Source:MGI Symbol;Acc:MGI:2153272]	5789.36	0.454336	0.0864307	5.25665	1.46701e-07	6.86931e-06	16.56	19.14	21.63	26.27	26.57	30.07
ENSMUSG00000014504	Srp19	signal recognition particle 19 [Source:MGI Symbol;Acc:MGI:1913634]	1864.09	-0.304038	0.058002	-5.24187	1.58962e-07	7.39801e-06	56.92	57.48	58.8	51.36	48.5	48.73
ENSMUSG00000051855	Mest	mesoderm specific transcript [Source:MGI Symbol;Acc:MGI:96968]	753.707	0.422027	0.0805087	5.24201	1.58841e-07	7.39801e-06	5.78	5.81	5.93	8.56	8.14	8.18
ENSMUSG00000003810	Mast2	microtubule associated serine/threonine kinase 2 [Source:MGI Symbol;Acc:MGI:894676]	1817.26	0.377765	0.0721496	5.23585	1.64224e-07	7.6197e-06	6.83	7.95	8.34	10.88	10.56	10.33
ENSMUSG00000031540	Kat6a	K(lysine) acetyltransferase 6A [Source:MGI Symbol;Acc:MGI:2442415]	2929.51	0.453791	0.0867321	5.23209	1.67601e-07	7.7528e-06	5.48	5.77	6.65	7.64	9.23	9.03
ENSMUSG00000040618	Pck2	phosphoenolpyruvate carboxykinase 2 (mitochondrial) [Source:MGI Symbol;Acc:MGI:1860456]	822.882	-0.522009	0.0998987	-5.22538	1.73795e-07	8.01503e-06	8.47	8.16	8.15	7.22	5.68	5.42
ENSMUSG00000030270	Cpne9	copine family member IX [Source:MGI Symbol;Acc:MGI:2443052]	197.03	0.945787	0.181479	5.21156	1.87259e-07	8.60998e-06	1.67	1.45	1.62	2.62	3.19	3.83
ENSMUSG00000028034	Fubp1	far upstream element (FUSE) binding protein 1 [Source:MGI Symbol;Acc:MGI:1196294]	21364.7	-0.211328	0.0405616	-5.21007	1.88771e-07	8.62799e-06	202.01	204.81	214.05	190.83	198.99	178.23
ENSMUSG00000061991	Hist1h2af	histone cluster 1, H2af [Source:MGI Symbol;Acc:MGI:2448309]	2676.15	-0.334112	0.0641282	-5.21006	1.88781e-07	8.62799e-06	263.22	258.21	257.22	226.24	203.67	224.3
ENSMUSG00000071516	Hist1h2ai	histone cluster 1, H2ai [Source:MGI Symbol;Acc:MGI:2448457]	4928.68	-0.429657	0.0825684	-5.20365	1.95412e-07	8.90437e-06	501.37	487.69	525.42	459.19	341.8	390.08
ENSMUSG00000027678	Ncoa3	nuclear receptor coactivator 3 [Source:MGI Symbol;Acc:MGI:1276535]	7244.51	0.269573	0.0518194	5.20217	1.96978e-07	8.92276e-06	22.94	22.46	24.84	29.58	29.7	30.3
ENSMUSG00000029004	Kmt2e	lysine (K)-specific methyltransferase 2E [Source:MGI Symbol;Acc:MGI:1924825]	652.912	0.491154	0.0944234	5.20161	1.97569e-07	8.92276e-06	3.31	3.75	3.97	5.5	5.85	5.07
ENSMUSG00000038290	Smg6	Smg-6 homolog, nonsense mediated mRNA decay factor (C. elegans) [Source:MGI Symbol;Acc:MGI:2144117]	2614.77	0.297195	0.0571341	5.20172	1.97454e-07	8.92276e-06	8.82	9.13	9.66	11.87	11.93	12.1
ENSMUSG00000024427	Spry4	sprouty RTK signaling antagonist 4 [Source:MGI Symbol;Acc:MGI:1345144]	1757.54	0.361629	0.0695784	5.19744	2.02052e-07	9.09832e-06	7.16	6.89	7.9	10.5	9.48	9.87
ENSMUSG00000037071	Scd1	stearoyl-Coenzyme A desaturase 1 [Source:MGI Symbol;Acc:MGI:98239]	3805.94	-0.26262	0.0506489	-5.18509	2.15906e-07	9.69356e-06	18.09	19.19	18.76	16.64	16.31	16.51
ENSMUSG00000020173	Cobl	cordon-bleu WH2 repeat [Source:MGI Symbol;Acc:MGI:105056]	2227.43	0.488914	0.094589	5.16882	2.35571e-07	1.05454e-05	8	9.9	10.97	13.57	14.17	15.01
ENSMUSG00000049323	Smcr8	Smith-Magenis syndrome chromosome region, candidate 8 homolog (human) [Source:MGI Symbol;Acc:MGI:2444720]	2557.17	0.269652	0.0522156	5.16422	2.41448e-07	1.07769e-05	7.63	7.82	7.61	10.04	9.86	9.56
ENSMUSG00000040466	Blvrb	biliverdin reductase B (flavin reductase (NADPH)) [Source:MGI Symbol;Acc:MGI:2385271]	742.808	0.412918	0.0800771	5.15651	2.51597e-07	1.11971e-05	15.01	15.27	15.45	22.04	21.46	21
ENSMUSG00000028970	Abcb1b	ATP-binding cassette, sub-family B (MDR/TAP), member 1B [Source:MGI Symbol;Acc:MGI:97568]	809.278	0.496451	0.0963285	5.15374	2.55349e-07	1.13311e-05	6.16	6.62	7.52	9.68	11.24	9.37
ENSMUSG00000030287	Itpr2	inositol 1,4,5-triphosphate receptor 2 [Source:MGI Symbol;Acc:MGI:99418]	135.516	1.23883	0.240773	5.14524	2.67179e-07	1.18217e-05	0.3	0.17	0.28	0.49	0.71	0.67
ENSMUSG00000032997	Chpf	chondroitin polymerizing factor [Source:MGI Symbol;Acc:MGI:106576]	1269.81	-0.337183	0.0656607	-5.13524	2.81788e-07	1.24321e-05	11.17	11.04	11.14	9.55	9.63	8.79
ENSMUSG00000031297	Slc7a3	solute carrier family 7 (cationic amino acid transporter, y+ system), member 3 [Source:MGI Symbol;Acc:MGI:1100521]	3639.29	-0.244561	0.047801	-5.11622	3.1172e-07	1.3713e-05	39.45	40.71	39.61	36.95	35.9	34.28
ENSMUSG00000025203	Scd2	stearoyl-Coenzyme A desaturase 2 [Source:MGI Symbol;Acc:MGI:98240]	19174.4	-0.27125	0.0531121	-5.10712	3.27097e-07	1.43481e-05	80.94	79.68	89.64	73.6	71.08	74.65
ENSMUSG00000025232	Hexa	hexosaminidase A [Source:MGI Symbol;Acc:MGI:96073]	1065.77	0.403856	0.0791746	5.10083	3.38174e-07	1.47915e-05	11.31	10.2	9.97	14.93	14.98	14.27
ENSMUSG00000040524	Zfp609	zinc finger protein 609 [Source:MGI Symbol;Acc:MGI:2674092]	863.72	0.482639	0.0947271	5.09505	3.48654e-07	1.52063e-05	1.94	2.22	2.32	2.93	3.34	3.29
ENSMUSG00000026960	Arl6ip6	ADP-ribosylation factor-like 6 interacting protein 6 [Source:MGI Symbol;Acc:MGI:1929507]	1578.07	-0.404883	0.0795837	-5.08751	3.62796e-07	1.5778e-05	24.74	22.68	23.65	20.2	20.45	16.3
ENSMUSG00000020738	Sumo2	small ubiquitin-like modifier 2 [Source:MGI Symbol;Acc:MGI:2158813]	30987.1	-0.216911	0.0426627	-5.08432	3.68943e-07	1.59998e-05	837.29	792.91	827.45	781.24	763.05	697.13
ENSMUSG00000024429	Gnl1	guanine nucleotide binding protein-like 1 [Source:MGI Symbol;Acc:MGI:95764]	2303.47	-0.311153	0.0613539	-5.07145	3.94805e-07	1.70728e-05	21.31	21.13	20.63	18.91	17.09	17.87
ENSMUSG00000013236	Ptprs	protein tyrosine phosphatase, receptor type, S [Source:MGI Symbol;Acc:MGI:97815]	2019.94	0.36018	0.071062	5.06853	4.00899e-07	1.72874e-05	8.29	9.34	8.88	13.27	11.45	11.35
ENSMUSG00000032193	Ldlr	low density lipoprotein receptor [Source:MGI Symbol;Acc:MGI:96765]	3949.41	-0.241643	0.0477117	-5.06464	4.09171e-07	1.75944e-05	20.77	22.09	21.48	19.85	19.43	18.37
ENSMUSG00000001435	Col18a1	collagen, type XVIII, alpha 1 [Source:MGI Symbol;Acc:MGI:88451]	6681.79	0.247597	0.0489149	5.06179	4.1533e-07	1.7809e-05	27.17	29.64	28.31	36.81	34.97	35.23
ENSMUSG00000051344	Plekhm3	pleckstrin homology domain containing, family M, member 3 [Source:MGI Symbol;Acc:MGI:2443627]	967.168	0.395087	0.0780764	5.06027	4.18674e-07	1.78527e-05	3.66	3.55	4.1	5.41	5.37	4.96
ENSMUSG00000005886	Ncoa2	nuclear receptor coactivator 2 [Source:MGI Symbol;Acc:MGI:1276533]	1581.44	0.396478	0.0783767	5.05862	4.22311e-07	1.7957e-05	5.63	5.58	5.56	7.18	8.69	7.53
ENSMUSG00000034566	Atp5h	ATP synthase, H+ transporting, mitochondrial F0 complex, subunit D [Source:MGI Symbol;Acc:MGI:1918929]	6021.65	-0.220294	0.0436005	-5.05255	4.35941e-07	1.84851e-05	293.58	295.51	288.96	275.31	269.03	254.45
ENSMUSG00000034593	Myo5a	myosin VA [Source:MGI Symbol;Acc:MGI:105976]	4294.79	0.262761	0.0520828	5.04506	4.53378e-07	1.91712e-05	20.27	21.96	22.33	28.23	26.66	27.09
ENSMUSG00000026014	Raph1	Ras association (RalGDS/AF-6) and pleckstrin homology domains 1 [Source:MGI Symbol;Acc:MGI:1924550]	2758.83	0.423902	0.0840763	5.04187	4.60994e-07	1.94394e-05	12.15	15.34	14.05	18.21	20.35	20.35
ENSMUSG00000003847	Nfat5	nuclear factor of activated T cells 5 [Source:MGI Symbol;Acc:MGI:1859333]	2203.2	0.475418	0.0943416	5.03933	4.67174e-07	1.96458e-05	5.56	5.86	7.58	9.01	9.23	9.64
ENSMUSG00000051149	Adnp	activity-dependent neuroprotective protein [Source:MGI Symbol;Acc:MGI:1338758]	956.658	0.654854	0.129998	5.03741	4.7188e-07	1.97891e-05	4.3	3.82	5.06	6.44	6.72	8.68
ENSMUSG00000005892	Trh	thyrotropin releasing hormone [Source:MGI Symbol;Acc:MGI:98823]	10876	-0.202622	0.0402372	-5.0357	4.76105e-07	1.99116e-05	199.51	200.76	198.84	187.83	182.63	180.96
ENSMUSG00000036078	Sigmar1	sigma non-opioid intracellular receptor 1 [Source:MGI Symbol;Acc:MGI:1195268]	1318.94	-0.340129	0.06764	-5.02852	4.94288e-07	2.06156e-05	21.33	22.97	21.62	18.84	18.23	18.1
ENSMUSG00000032504	Pdcd6ip	programmed cell death 6 interacting protein [Source:MGI Symbol;Acc:MGI:1333753]	1727.27	0.405411	0.0808845	5.01222	5.38056e-07	2.23799e-05	10.13	10.22	10.42	13.72	13.63	15.76
ENSMUSG00000046897	Zfp740	zinc finger protein 740 [Source:MGI Symbol;Acc:MGI:1915994]	5268	-0.226033	0.0451051	-5.01125	5.40775e-07	2.24319e-05	38.72	40.68	40.8	36.34	36.59	35.88
ENSMUSG00000020407	Upp1	uridine phosphorylase 1 [Source:MGI Symbol;Acc:MGI:1097668]	16649	-0.215394	0.0432174	-4.98397	6.22931e-07	2.57001e-05	443.54	440.69	442.05	394.01	418.8	396.86
ENSMUSG00000020605	Hs1bp3	HCLS1 binding protein 3 [Source:MGI Symbol;Acc:MGI:1913224]	950.71	0.424591	0.0852208	4.98224	6.28524e-07	2.57915e-05	6.15	7.01	6.03	8.88	9.31	9.08
ENSMUSG00000073664	Nbeal1	neurobeachin like 1 [Source:MGI Symbol;Acc:MGI:2444343]	3769.8	0.230969	0.0463552	4.9826	6.27352e-07	2.57915e-05	10.28	10.39	10.77	13.09	13.29	12.68
ENSMUSG00000056436	Cyct	cytochrome c, testis [Source:MGI Symbol;Acc:MGI:88579]	1050.9	-0.395621	0.0794311	-4.98068	6.33614e-07	2.59306e-05	51.88	50.92	48.6	44.67	40.13	37.32
ENSMUSG00000020484	Xbp1	X-box binding protein 1 [Source:MGI Symbol;Acc:MGI:98970]	4161.56	-0.238416	0.0480313	-4.96377	6.91394e-07	2.82196e-05	52.79	52.15	51.6	48.2	46.42	45.98
ENSMUSG00000052316	Lrrc15	leucine rich repeat containing 15 [Source:MGI Symbol;Acc:MGI:1921738]	172.962	0.873861	0.1761	4.96229	6.96682e-07	2.83596e-05	0.39	0.57	0.53	0.97	0.94	0.99
ENSMUSG00000040263	Klhdc4	kelch domain containing 4 [Source:MGI Symbol;Acc:MGI:2384569]	5586.07	-0.22062	0.0444912	-4.95873	7.09562e-07	2.88071e-05	68.34	69.94	69.17	64.87	61.92	61.78
ENSMUSG00000099583	Hist1h3d	histone cluster 1, H3d [Source:MGI Symbol;Acc:MGI:2448322]	7999.62	-0.26409	0.0533139	-4.9535	7.2891e-07	2.95141e-05	167.04	168.66	169.25	151.32	140.76	152.93
ENSMUSG00000037405	Icam1	intercellular adhesion molecule 1 [Source:MGI Symbol;Acc:MGI:96392]	1725.71	0.291606	0.0589082	4.95018	7.41435e-07	2.99418e-05	13.63	13.86	13.96	18.32	17.73	17.7
ENSMUSG00000020018	Snrpf	small nuclear ribonucleoprotein polypeptide F [Source:MGI Symbol;Acc:MGI:1917128]	3615.43	-0.240399	0.0485862	-4.94788	7.5027e-07	3.02187e-05	117.91	116.22	117.21	110.07	104.37	100.72
ENSMUSG00000064339	mt-Rnr2	mitochondrially encoded 16S rRNA [Source:MGI Symbol;Acc:MGI:102492]	228682	0.346971	0.0701768	4.94424	7.64407e-07	3.07071e-05	2668.2	2830.85	3437.02	4079.07	4234.74	3717.2
ENSMUSG00000069307	Hist1h2bq	histone cluster 1, H2bq [Source:MGI Symbol;Acc:MGI:3702051]	9552.73	-0.377911	0.0765277	-4.93823	7.88352e-07	3.15858e-05	717.51	626.76	583.15	556.54	548.26	470.4
ENSMUSG00000005823	Gpr108	G protein-coupled receptor 108 [Source:MGI Symbol;Acc:MGI:1925558]	321.552	0.605653	0.12266	4.93765	7.90708e-07	3.15973e-05	2.73	3.01	2.56	4.46	4.62	4.33
ENSMUSG00000024837	Dmrt1	doublesex and mab-3 related transcription factor 1 [Source:MGI Symbol;Acc:MGI:1354733]	1595.2	0.29394	0.0595922	4.93252	8.11748e-07	3.23533e-05	13.54	13.95	14.39	18.54	18.29	17.52
ENSMUSG00000030512	Snrpa1	small nuclear ribonucleoprotein polypeptide A' [Source:MGI Symbol;Acc:MGI:1916231]	5689.56	-0.203971	0.0413817	-4.92901	8.26481e-07	3.28548e-05	116.59	119.27	121.15	112.02	110.06	106.17
ENSMUSG00000027130	Slc12a6	solute carrier family 12, member 6 [Source:MGI Symbol;Acc:MGI:2135960]	1241.84	0.381071	0.0773739	4.92506	8.43366e-07	3.34389e-05	4.58	4.81	5.29	6.39	7.06	6.75
ENSMUSG00000028179	Cth	cystathionase (cystathionine gamma-lyase) [Source:MGI Symbol;Acc:MGI:1339968]	570.446	-0.497873	0.10123	-4.91825	8.73197e-07	3.4532e-05	9.34	8.87	9.01	7.67	6.81	5.94
ENSMUSG00000055302	Mrfap1	Morf4 family associated protein 1 [Source:MGI Symbol;Acc:MGI:1914818]	10943.7	-0.247459	0.0503397	-4.91578	8.84307e-07	3.4881e-05	172.93	164.96	165.27	160.11	144.78	144.33
ENSMUSG00000034390	Cmip	c-Maf inducing protein [Source:MGI Symbol;Acc:MGI:1921690]	985.106	0.389278	0.07923	4.91326	8.95735e-07	3.52317e-05	7.42	6.95	7.98	10.17	10.37	10.41
ENSMUSG00000059743	Fdps	farnesyl diphosphate synthetase [Source:MGI Symbol;Acc:MGI:104888]	6421.85	-0.235309	0.0478971	-4.91281	8.97814e-07	3.52317e-05	131.93	139.13	129.48	123.08	120.73	116.72
ENSMUSG00000103132	Gm37978	predicted gene, 37978 [Source:MGI Symbol;Acc:MGI:5611206]	122.4	1.08732	0.221698	4.90454	9.36473e-07	3.66545e-05	0.47	0.62	0.72	1.16	1.3	1.57
ENSMUSG00000029623	Pdap1	PDGFA associated protein 1 [Source:MGI Symbol;Acc:MGI:2448536]	5932.38	-0.215534	0.0439552	-4.90348	9.41523e-07	3.66641e-05	67.99	66.13	69.52	61.93	63.23	60.54
ENSMUSG00000045374	Wdr81	WD repeat domain 81 [Source:MGI Symbol;Acc:MGI:2681828]	760.306	0.46417	0.0946591	4.90359	9.40997e-07	3.66641e-05	2.2	2.3	2.53	3.16	3.5	3.59
ENSMUSG00000052707	Tnrc6a	trinucleotide repeat containing 6a [Source:MGI Symbol;Acc:MGI:2385292]	3640.45	0.380346	0.0775978	4.90151	9.5104e-07	3.69405e-05	11.08	12.67	14.17	16.51	17.85	17.77
ENSMUSG00000048402	Gli2	GLI-Kruppel family member GLI2 [Source:MGI Symbol;Acc:MGI:95728]	343.67	0.717898	0.146703	4.89356	9.90287e-07	3.83673e-05	0.73	0.87	1.11	1.47	1.6	1.62
ENSMUSG00000028609	Magoh	mago homolog, exon junction complex core component [Source:MGI Symbol;Acc:MGI:1330312]	3694.97	-0.264608	0.0541209	-4.88921	1.01241e-06	3.91251e-05	155.51	155.52	166.26	150.06	142.57	128.37
ENSMUSG00000028106	Rprd2	regulation of nuclear pre-mRNA domain containing 2 [Source:MGI Symbol;Acc:MGI:1922387]	1781	0.334736	0.0685334	4.88427	1.03812e-06	4.00173e-05	7.39	8.22	8.52	10.39	11.13	10.66
ENSMUSG00000047090	Tmem198b	transmembrane protein 198b [Source:MGI Symbol;Acc:MGI:1921077]	103.456	-1.07541	0.220251	-4.88267	1.04656e-06	4.02413e-05	1.27	1.25	1.47	0.53	0.75	0.72
ENSMUSG00000045962	Wnk1	WNK lysine deficient protein kinase 1 [Source:MGI Symbol;Acc:MGI:2442092]	8404.08	0.861726	0.176531	4.88144	1.05313e-06	4.0392e-05	24.46	30.94	36.99	55.8	58.01	63.3
ENSMUSG00000038784	Cnot4	CCR4-NOT transcription complex, subunit 4 [Source:MGI Symbol;Acc:MGI:1859026]	1056.28	0.351215	0.0719833	4.87912	1.06562e-06	4.07686e-05	5.92	6.11	6.51	8.54	8.23	8.25
ENSMUSG00000006307	Kmt2b	lysine (K)-specific methyltransferase 2B [Source:MGI Symbol;Acc:MGI:109565]	1192.3	0.435659	0.089312	4.87795	1.07194e-06	4.09079e-05	3.76	4.1	4.92	6.09	6.05	6.12
ENSMUSG00000024423	Impact	impact, RWD domain protein [Source:MGI Symbol;Acc:MGI:1098233]	4383.78	0.260568	0.0535179	4.8688	1.12279e-06	4.27418e-05	25.82	24.85	26.28	34.14	34.02	29.57
ENSMUSG00000002885	Adgre5	adhesion G protein-coupled receptor E5 [Source:MGI Symbol;Acc:MGI:1347095]	1562.99	0.316882	0.0651186	4.86624	1.13743e-06	4.3191e-05	12.56	13.76	13.07	17.17	18.06	16.71
ENSMUSG00000061411	Nol4l	nucleolar protein 4-like [Source:MGI Symbol;Acc:MGI:1918765]	353.322	0.621791	0.127822	4.86449	1.1475e-06	4.34656e-05	1.59	1.6	1.47	2.36	2.44	2.78
ENSMUSG00000030583	Sipa1l3	signal-induced proliferation-associated 1 like 3 [Source:MGI Symbol;Acc:MGI:1921456]	430.094	0.526981	0.108383	4.8622	1.16087e-06	4.38631e-05	2.27	2.24	2.59	3.91	3.52	3.39
ENSMUSG00000021255	Esrrb	estrogen related receptor, beta [Source:MGI Symbol;Acc:MGI:1346832]	12076.6	0.201542	0.0416008	4.84466	1.26826e-06	4.78025e-05	67.69	71.55	72.36	86.76	85.59	85.21
ENSMUSG00000027555	Car13	carbonic anhydrase 13 [Source:MGI Symbol;Acc:MGI:1931322]	425.196	0.505793	0.104418	4.84394	1.27288e-06	4.78582e-05	3.46	3.37	3.54	5.58	5.16	4.85
ENSMUSG00000038002	Cramp1l	cramped chromatin regulator homolog 1 [Source:MGI Symbol;Acc:MGI:1930190]	572.894	0.503702	0.104023	4.84223	1.2839e-06	4.81541e-05	1.19	1.36	1.53	2.04	1.99	2.07
ENSMUSG00000049775	Tmsb4x	thymosin, beta 4, X chromosome [Source:MGI Symbol;Acc:MGI:99510]	3812.75	-0.265355	0.0548763	-4.83551	1.32804e-06	4.96877e-05	148.45	142.24	139.79	132.71	129.99	117.12
ENSMUSG00000016028	Celsr1	cadherin, EGF LAG seven-pass G-type receptor 1 [Source:MGI Symbol;Acc:MGI:1100883]	455.716	0.527082	0.109063	4.83281	1.34618e-06	5.02432e-05	0.76	0.84	0.85	1.34	1.14	1.26
ENSMUSG00000035834	Polr3g	polymerase (RNA) III (DNA directed) polypeptide G [Source:MGI Symbol;Acc:MGI:1914736]	3803.82	-0.245722	0.05096	-4.82187	1.42219e-06	5.29506e-05	30.94	30.51	32.04	29.23	28.74	25.59
ENSMUSG00000026565	Pou2f1	POU domain, class 2, transcription factor 1 [Source:MGI Symbol;Acc:MGI:101898]	3336.25	0.235255	0.0487956	4.82123	1.42677e-06	5.29918e-05	6.25	6.51	6.6	8.08	8.13	7.93
ENSMUSG00000040728	Esrp1	epithelial splicing regulatory protein 1 [Source:MGI Symbol;Acc:MGI:1917326]	745.306	-0.401974	0.0837932	-4.79722	1.60885e-06	5.96096e-05	5.34	5.05	5.47	4.15	4.32	4.24
ENSMUSG00000019970	Sgk1	serum/glucocorticoid regulated kinase 1 [Source:MGI Symbol;Acc:MGI:1340062]	16150.9	-0.235926	0.0492054	-4.79472	1.62903e-06	6.0211e-05	177.14	168.9	163.96	160.18	155.75	143.27
ENSMUSG00000040209	Zfp704	zinc finger protein 704 [Source:MGI Symbol;Acc:MGI:2180715]	1705.95	0.310445	0.0648766	4.78516	1.7085e-06	6.29958e-05	2.85	2.98	3.19	4	3.86	3.98
ENSMUSG00000014226	Cacybp	calcyclin binding protein [Source:MGI Symbol;Acc:MGI:1270839]	19847	-0.321175	0.0671262	-4.78465	1.71285e-06	6.3004e-05	240.66	238	249.37	228	216.85	173.69
ENSMUSG00000024002	Brd4	bromodomain containing 4 [Source:MGI Symbol;Acc:MGI:1888520]	1075.28	0.538228	0.112615	4.77938	1.75835e-06	6.45223e-05	4.64	6.47	5.84	7.97	8.69	9.31
ENSMUSG00000020108	Ddit4	DNA-damage-inducible transcript 4 [Source:MGI Symbol;Acc:MGI:1921997]	3310.92	-0.291853	0.0611	-4.77664	1.78247e-06	6.52503e-05	48.53	46.1	49.46	39.27	44.08	41.22
ENSMUSG00000020745	Pafah1b1	platelet-activating factor acetylhydrolase, isoform 1b, subunit 1 [Source:MGI Symbol;Acc:MGI:109520]	15393.7	-0.193518	0.0405178	-4.77612	1.78709e-06	6.5263e-05	104.44	104.36	107.65	96.22	100.68	96.08
ENSMUSG00000025140	Pycr1	pyrroline-5-carboxylate reductase 1 [Source:MGI Symbol;Acc:MGI:2384795]	585.612	-0.464382	0.0975343	-4.76122	1.92431e-06	6.99394e-05	9.51	9.66	9.46	7.19	6.98	7.81
ENSMUSG00000026425	Srgap2	SLIT-ROBO Rho GTPase activating protein 2 [Source:MGI Symbol;Acc:MGI:109605]	2231.64	0.382946	0.0805728	4.75279	2.00624e-06	7.27441e-05	9.73	11.66	12.02	14.43	16	15.62
ENSMUSG00000010755	Cars	cysteinyl-tRNA synthetase [Source:MGI Symbol;Acc:MGI:1351477]	4251.5	-0.253107	0.0532734	-4.7511	2.02314e-06	7.31831e-05	59.84	55.98	57.48	51.37	51.17	51.45
ENSMUSG00000039801	Cplane1	ciliogenesis and planar polarity effector 1 [Source:MGI Symbol;Acc:MGI:1920942]	2048.95	0.367687	0.0774741	4.74593	2.07547e-06	7.48985e-05	4.39	4.85	5.48	6.76	7.21	6.12
ENSMUSG00000031609	Sap30	sin3 associated polypeptide [Source:MGI Symbol;Acc:MGI:1929129]	3442.07	-0.251902	0.0531075	-4.74325	2.10317e-06	7.57189e-05	74.84	79.51	77.2	72.95	69.57	63.58
ENSMUSG00000000823	Zfp512b	zinc finger protein 512B [Source:MGI Symbol;Acc:MGI:2685478]	1150.53	0.355467	0.0750958	4.73351	2.20667e-06	7.90723e-05	6.18	6.96	7.18	9.5	8.99	9.01
ENSMUSG00000061589	Dot1l	DOT1-like, histone H3 methyltransferase (S. cerevisiae) [Source:MGI Symbol;Acc:MGI:2143886]	1122.53	0.408983	0.0863996	4.73362	2.20552e-06	7.90723e-05	3.89	4.12	4.55	5.58	5.77	6.26
ENSMUSG00000102950	Gm37018	predicted gene, 37018 [Source:MGI Symbol;Acc:MGI:5610246]	181.495	0.862344	0.182401	4.72774	2.27035e-06	8.11639e-05	0.56	0.86	0.78	1.3	1.43	1.48
ENSMUSG00000001173	Ocrl	OCRL, inositol polyphosphate-5-phosphatase [Source:MGI Symbol;Acc:MGI:109589]	1065.09	0.353462	0.0748385	4.723	2.32395e-06	8.28856e-05	4.68	4.44	4.92	6.18	6.47	6.33
ENSMUSG00000066406	Akap13	A kinase (PRKA) anchor protein 13 [Source:MGI Symbol;Acc:MGI:2676556]	2860.27	0.420211	0.0889827	4.72239	2.3309e-06	8.294e-05	6.98	8.05	7.8	9.39	11.2	11.67
ENSMUSG00000033769	Exoc6b	exocyst complex component 6B [Source:MGI Symbol;Acc:MGI:1923164]	1242.33	0.343266	0.0727541	4.71816	2.37983e-06	8.44841e-05	4.97	5.03	5.55	6.72	7.19	6.94
ENSMUSG00000021326	Trim27	tripartite motif-containing 27 [Source:MGI Symbol;Acc:MGI:97904]	5979.75	-0.236729	0.0502405	-4.71192	2.45397e-06	8.69138e-05	92.25	91.71	87.64	86.2	80.9	77.27
ENSMUSG00000030539	Sema4b	sema domain, immunoglobulin domain (Ig), transmembrane domain (TM) and short cytoplasmic domain, (semaphorin) 4B [Source:MGI Symbol;Acc:MGI:107559]	1844.33	0.342652	0.0727329	4.71111	2.46376e-06	8.70584e-05	8.93	9.45	10.34	12.53	12.56	13.42
ENSMUSG00000078566	Bnip3	BCL2/adenovirus E1B interacting protein 3 [Source:MGI Symbol;Acc:MGI:109326]	6070.59	-0.266353	0.0565967	-4.70616	2.52431e-06	8.89922e-05	95.12	90.49	94.65	82.64	89.51	74.85
ENSMUSG00000026790	Odf2	outer dense fiber of sperm tails 2 [Source:MGI Symbol;Acc:MGI:1098824]	7178.51	0.230828	0.0490764	4.70344	2.55808e-06	8.97681e-05	52.74	53.53	58.16	67.85	67.93	68.35
ENSMUSG00000029103	Lrpap1	low density lipoprotein receptor-related protein associated protein 1 [Source:MGI Symbol;Acc:MGI:96829]	1696.56	0.329871	0.070127	4.70391	2.55227e-06	8.97681e-05	17.29	16.69	17.44	21.53	23.32	23.55
ENSMUSG00000040624	Plekhg1	pleckstrin homology domain containing, family G (with RhoGef domain) member 1 [Source:MGI Symbol;Acc:MGI:2676551]	399.069	0.525887	0.111835	4.70235	2.57185e-06	9.00442e-05	1.15	1.12	1.1	1.61	1.84	1.7
ENSMUSG00000011752	Pgam1	phosphoglycerate mutase 1 [Source:MGI Symbol;Acc:MGI:97552]	37130.3	-0.199868	0.0425966	-4.69212	2.70391e-06	9.43761e-05	508.12	507.38	482	470.54	466.03	444.98
ENSMUSG00000036057	Ptpn23	protein tyrosine phosphatase, non-receptor type 23 [Source:MGI Symbol;Acc:MGI:2144837]	582.085	0.565632	0.120557	4.69181	2.70794e-06	9.43761e-05	2.11	2.64	2.85	3.78	3.77	4.29
ENSMUSG00000005125	Ndrg1	N-myc downstream regulated gene 1 [Source:MGI Symbol;Acc:MGI:1341799]	954.537	-0.373303	0.0795937	-4.6901	2.73066e-06	9.4951e-05	8.22	8.82	8.5	6.63	7.15	7.09
ENSMUSG00000070407	Hs3st3b1	heparan sulfate (glucosamine) 3-O-sulfotransferase 3B1 [Source:MGI Symbol;Acc:MGI:1333853]	528.826	-0.440098	0.0938534	-4.68921	2.74262e-06	9.51501e-05	2.68	2.72	2.69	2.11	2.22	1.99
ENSMUSG00000026389	Steap3	STEAP family member 3 [Source:MGI Symbol;Acc:MGI:1915678]	591.529	0.426882	0.0912456	4.67838	2.89149e-06	0.000100087	4.07	3.96	3.79	5.87	5.61	5.37
ENSMUSG00000061175	Fnip2	folliculin interacting protein 2 [Source:MGI Symbol;Acc:MGI:2683054]	3047.2	0.251652	0.0538156	4.67619	2.92253e-06	0.000100933	8.57	8.5	9.15	10.81	11.29	10.92
ENSMUSG00000020097	Sgpl1	sphingosine phosphate lyase 1 [Source:MGI Symbol;Acc:MGI:1261415]	3829.3	0.242455	0.0518553	4.6756	2.93094e-06	0.000100995	21	20.3	21.08	25.58	26.39	26.16
ENSMUSG00000109005	Gm45221	predicted gene 45221 [Source:MGI Symbol;Acc:MGI:5753797]	113.032	1.0515	0.225245	4.66825	3.03773e-06	0.000104439	0.55	0.7	0.96	1.64	1.46	1.71
ENSMUSG00000053113	Socs3	suppressor of cytokine signaling 3 [Source:MGI Symbol;Acc:MGI:1201791]	5766.79	-0.202776	0.0434483	-4.66706	3.05536e-06	0.000104809	55.12	56.18	55.65	51.17	52.74	49.74
ENSMUSG00000056612	Ppp1r14b	protein phosphatase 1, regulatory inhibitor subunit 14B [Source:MGI Symbol;Acc:MGI:107682]	3514.8	-0.239329	0.0513044	-4.66488	3.08798e-06	0.000105691	104.63	103.25	107.63	98.97	91.38	92.73
ENSMUSG00000023832	Acat2	acetyl-Coenzyme A acetyltransferase 2 [Source:MGI Symbol;Acc:MGI:87871]	4477.73	-0.22618	0.0485019	-4.66333	3.11141e-06	0.000106254	48.76	49.43	50.84	45.23	44.31	45.32
ENSMUSG00000025869	Nop16	NOP16 nucleolar protein [Source:MGI Symbol;Acc:MGI:107862]	2270.68	-0.275616	0.0592111	-4.65481	3.24281e-06	0.000110003	36.78	39.34	39.05	36.04	32.67	32.1
ENSMUSG00000032932	Hspa13	heat shock protein 70 family, member 13 [Source:MGI Symbol;Acc:MGI:1309463]	1673.39	-0.298225	0.0640628	-4.6552	3.23673e-06	0.000110003	9.62	10.06	9.91	9.15	8.58	7.79
ENSMUSG00000044791	Setd2	SET domain containing 2 [Source:MGI Symbol;Acc:MGI:1918177]	5573.94	0.272421	0.0585219	4.65502	3.23952e-06	0.000110003	18.31	21.35	21.31	26.92	25.77	25.24
ENSMUSG00000021840	Mapk1ip1l	mitogen-activated protein kinase 1 interacting protein 1-like [Source:MGI Symbol;Acc:MGI:2444022]	6581.94	0.215806	0.0463709	4.65391	3.25704e-06	0.000110241	31.03	32.34	34.58	40.84	40.24	39.29
ENSMUSG00000030536	Iqgap1	IQ motif containing GTPase activating protein 1 [Source:MGI Symbol;Acc:MGI:1352757]	7130.44	0.269651	0.0580902	4.64194	3.45153e-06	0.000116308	19.38	20.01	21.35	24.79	25.73	26.9
ENSMUSG00000069272	Hist1h2ae	histone cluster 1, H2ae [Source:MGI Symbol;Acc:MGI:2448290]	4318.98	-0.343862	0.0741034	-4.6403	3.47907e-06	0.000116978	196.46	190.36	170.65	172.79	146.45	146.81
ENSMUSG00000054509	Parp4	poly (ADP-ribose) polymerase family, member 4 [Source:MGI Symbol;Acc:MGI:2685589]	165.164	0.935245	0.201719	4.63638	3.54563e-06	0.000118954	0.39	0.44	0.55	0.76	0.92	1.11
ENSMUSG00000040249	Lrp1	low density lipoprotein receptor-related protein 1 [Source:MGI Symbol;Acc:MGI:96828]	1610.24	0.405303	0.0875307	4.63041	3.64947e-06	0.000122169	3.72	3.9	3.95	4.76	5.62	5.82
ENSMUSG00000007817	Zmiz1	zinc finger, MIZ-type containing 1 [Source:MGI Symbol;Acc:MGI:3040693]	211.663	0.812251	0.175449	4.62957	3.66429e-06	0.000122397	1.02	0.74	0.73	1.71	1.37	1.52
ENSMUSG00000102573	Gm7265	predicted gene 7265 [Source:MGI Symbol;Acc:MGI:3648991]	400.603	0.683038	0.147582	4.62818	3.68888e-06	0.000122949	1.75	1.83	2.24	2.79	3.21	3.83
ENSMUSG00000039108	Lsm14b	LSM family member 14B [Source:MGI Symbol;Acc:MGI:3040677]	1392	-0.2997	0.0648722	-4.61984	3.84028e-06	0.000127717	14	14.68	14.99	12.45	13.12	11.99
ENSMUSG00000051451	Crebzf	CREB/ATF bZIP transcription factor [Source:MGI Symbol;Acc:MGI:2675296]	2252.87	-0.338849	0.0733764	-4.61796	3.87539e-06	0.000128604	23.64	24.02	23.24	20.83	21.66	16.99
ENSMUSG00000020303	Stc2	stanniocalcin 2 [Source:MGI Symbol;Acc:MGI:1316731]	855.945	-0.361069	0.0783204	-4.61015	4.02376e-06	0.000133238	5.88	5.7	5.85	5.08	4.65	4.67
ENSMUSG00000006386	Tek	TEK receptor tyrosine kinase [Source:MGI Symbol;Acc:MGI:98664]	625.565	0.401165	0.0871822	4.60146	4.19537e-06	0.00013862	2.64	2.6	2.6	3.81	3.74	3.43
ENSMUSG00000042520	Ubap2l	ubiquitin-associated protein 2-like [Source:MGI Symbol;Acc:MGI:1921633]	4674.09	0.270796	0.0588631	4.60044	4.21596e-06	0.000138999	35.83	36.75	38.07	47.27	44.79	49.18
ENSMUSG00000024302	Dtna	dystrobrevin alpha [Source:MGI Symbol;Acc:MGI:106039]	213.929	0.685822	0.149133	4.59872	4.25086e-06	0.000139848	1.09	1.06	1.09	1.94	2.02	1.56
ENSMUSG00000039126	Prune2	prune homolog 2 [Source:MGI Symbol;Acc:MGI:1925004]	767.676	0.406508	0.0884442	4.59621	4.30251e-06	0.000141243	4.21	4.85	4.64	6.24	6.41	6.57
ENSMUSG00000044252	Osbpl1a	oxysterol binding protein-like 1A [Source:MGI Symbol;Acc:MGI:1927551]	2128.49	0.264445	0.0575789	4.59274	4.37468e-06	0.000143304	14.35	14.41	15.43	19.35	19.44	17.43
ENSMUSG00000034610	Tut4	terminal uridylyl transferase 4 [Source:MGI Symbol;Acc:MGI:2445126]	2224.22	0.330062	0.0719679	4.58624	4.51304e-06	0.000147519	13.33	11.77	12.56	17.6	17.73	14.87
ENSMUSG00000031939	Taf1d	TATA-box binding protein associated factor, RNA polymerase I, D [Source:MGI Symbol;Acc:MGI:1922566]	21644.8	-0.198163	0.0432286	-4.58408	4.55988e-06	0.000148732	311.26	310.76	327.19	312.3	285.7	278.52
ENSMUSG00000033705	Stard9	START domain containing 9 [Source:MGI Symbol;Acc:MGI:3045258]	434.157	0.51959	0.113392	4.58225	4.6e-06	0.000149721	0.65	0.78	0.77	1.11	1.07	1.15
ENSMUSG00000037070	Rbmxl1	RNA binding motif protein, X-linked like-1 [Source:MGI Symbol;Acc:MGI:1343045]	9273.21	-0.173737	0.0380207	-4.56955	4.88783e-06	0.00015875	133.93	137.31	140.56	132.31	130.7	123.64
ENSMUSG00000028514	Usp24	ubiquitin specific peptidase 24 [Source:MGI Symbol;Acc:MGI:1919936]	6782.47	0.236846	0.0518441	4.56843	4.91396e-06	0.00015926	13.14	13.03	14.68	16.84	17.31	16.78
ENSMUSG00000030747	Dgat2	diacylglycerol O-acyltransferase 2 [Source:MGI Symbol;Acc:MGI:1915050]	209.822	-0.675543	0.147895	-4.56772	4.93065e-06	0.000159463	2.71	2.64	2.63	1.72	1.98	1.6
ENSMUSG00000002845	Tmem39a	transmembrane protein 39a [Source:MGI Symbol;Acc:MGI:1915096]	2339.54	0.301327	0.066029	4.56356	5.02945e-06	0.000161972	36.95	32.51	37.52	48.66	47.21	43.77
ENSMUSG00000063511	Snrnp70	small nuclear ribonucleoprotein 70 (U1) [Source:MGI Symbol;Acc:MGI:98341]	13403.5	-0.184446	0.0404164	-4.56363	5.02762e-06	0.000161972	201.16	200.06	211.4	188.99	195.15	186.57
ENSMUSG00000055723	Rras2	related RAS viral (r-ras) oncogene 2 [Source:MGI Symbol;Acc:MGI:1914172]	3756.12	-0.231346	0.0507032	-4.56276	5.04854e-06	0.000162244	40.22	40.36	39.73	38.43	36.41	33.8
ENSMUSG00000017715	Pgs1	phosphatidylglycerophosphate synthase 1 [Source:MGI Symbol;Acc:MGI:1921701]	3068.83	-0.252914	0.0555302	-4.55453	5.25025e-06	0.000168019	31.38	31.58	30.75	29.89	27.48	26
ENSMUSG00000029718	Pcolce	procollagen C-endopeptidase enhancer protein [Source:MGI Symbol;Acc:MGI:105099]	1278.55	-0.305498	0.0670863	-4.55381	5.26833e-06	0.000168245	33.29	32.63	32.03	28.62	28.91	26.49
ENSMUSG00000037652	Phc3	polyhomeotic 3 [Source:MGI Symbol;Acc:MGI:2181434]	598.652	0.523216	0.114956	4.55144	5.32787e-06	0.000169791	1.12	1.43	1.4	1.82	2.06	2.11
ENSMUSG00000031004	Mki67	antigen identified by monoclonal antibody Ki 67 [Source:MGI Symbol;Acc:MGI:106035]	16739.7	0.27111	0.0595815	4.55024	5.35846e-06	0.00017041	29.39	33	34.98	40.18	41.95	42.1
ENSMUSG00000073894	Rbmxl2	RNA binding motif protein, X-linked-like 2 [Source:MGI Symbol;Acc:MGI:1923822]	1031.07	-0.394548	0.0868237	-4.54425	5.51315e-06	0.000174965	19.17	18.29	18.79	17.34	14.32	13.74
ENSMUSG00000024104	Washc2	WASH complex subunit 2` [Source:MGI Symbol;Acc:MGI:106463]	6181.56	0.205313	0.0452335	4.53896	5.65321e-06	0.000178709	33.35	35.08	35.1	43.88	41.27	41.26
ENSMUSG00000034460	Six4	sine oculis-related homeobox 4 [Source:MGI Symbol;Acc:MGI:106034]	2427.53	0.253628	0.0558786	4.53891	5.65454e-06	0.000178709	7.23	7.42	7.62	9.8	9.72	8.61
ENSMUSG00000029430	Ran	RAN, member RAS oncogene family [Source:MGI Symbol;Acc:MGI:1333112]	41030.5	-0.26836	0.0591999	-4.53312	5.81175e-06	0.000183298	608.68	559.58	582.5	555.15	475.6	509.06
ENSMUSG00000022419	Deptor	DEP domain containing MTOR-interacting protein [Source:MGI Symbol;Acc:MGI:2146322]	713.546	0.503353	0.111353	4.52032	6.17471e-06	0.000194344	1.65	2.08	2.28	3.07	2.85	3.08
ENSMUSG00000038975	Rabggtb	Rab geranylgeranyl transferase, b subunit [Source:MGI Symbol;Acc:MGI:99537]	5977.61	-0.195737	0.0433064	-4.5198	6.18975e-06	0.000194417	116.84	113.11	117.28	108.52	107.98	104.61
ENSMUSG00000038005	Hpf1	histone PARylation factor 1 [Source:MGI Symbol;Acc:MGI:1919862]	2714.17	-0.241872	0.0535258	-4.5188	6.21904e-06	0.000194936	55.94	55.9	59.1	52.65	53.1	47.36
ENSMUSG00000026675	Hsd17b7	hydroxysteroid (17-beta) dehydrogenase 7 [Source:MGI Symbol;Acc:MGI:1330808]	962.812	-0.378774	0.0838464	-4.51747	6.25819e-06	0.000195589	5.77	5.83	5.81	5.21	4.91	4.1
ENSMUSG00000031700	Gpt2	glutamic pyruvate transaminase (alanine aminotransferase) 2 [Source:MGI Symbol;Acc:MGI:1915391]	1746.72	-0.291037	0.0644282	-4.51723	6.26551e-06	0.000195589	12.88	11.7	12.9	11.15	10.87	10.43
ENSMUSG00000026196	Bard1	BRCA1 associated RING domain 1 [Source:MGI Symbol;Acc:MGI:1328361]	2882.1	0.244722	0.054199	4.51526	6.32404e-06	0.000196725	9.67	10.11	10.52	12.8	12.49	12.71
ENSMUSG00000031431	Tsc22d3	TSC22 domain family, member 3 [Source:MGI Symbol;Acc:MGI:1196284]	164.345	-0.743146	0.16459	-4.51513	6.32767e-06	0.000196725	2.62	2.34	2.6	1.73	1.61	1.44
ENSMUSG00000029446	Psph	phosphoserine phosphatase [Source:MGI Symbol;Acc:MGI:97788]	1405.78	-0.399573	0.0885611	-4.51183	6.42694e-06	0.000199405	25.82	24.66	21.18	20.78	19.27	17.62
ENSMUSG00000029120	Ppp2r2c	protein phosphatase 2, regulatory subunit B, gamma [Source:MGI Symbol;Acc:MGI:2442660]	834.641	0.359244	0.0796628	4.50956	6.49622e-06	0.000200333	3.74	4.03	4.26	5.61	5.43	5.29
ENSMUSG00000039220	Ppp1r10	protein phosphatase 1, regulatory subunit 10 [Source:MGI Symbol;Acc:MGI:1289273]	1740.3	0.281237	0.062364	4.5096	6.49486e-06	0.000200333	12.12	11.95	12.64	16.84	15.32	15.1
ENSMUSG00000106099	Gm42664	predicted gene 42664 [Source:MGI Symbol;Acc:MGI:5662801]	141.559	0.78254	0.173521	4.50978	6.48936e-06	0.000200333	0.66	0.72	0.76	1.35	1.31	1.23
ENSMUSG00000063455	D630045J12Rik	RIKEN cDNA D630045J12 gene [Source:MGI Symbol;Acc:MGI:2669829]	481.477	0.464696	0.103195	4.5031	6.69689e-06	0.000206105	1.04	1.04	0.99	1.51	1.44	1.55
ENSMUSG00000017778	Cox7c	cytochrome c oxidase subunit 7C [Source:MGI Symbol;Acc:MGI:103226]	6726.61	-0.189902	0.0422106	-4.49891	6.83022e-06	0.000209785	394.06	383.94	399.92	372.93	374.83	346.23
ENSMUSG00000025403	Shmt2	serine hydroxymethyltransferase 2 (mitochondrial) [Source:MGI Symbol;Acc:MGI:1277989]	4822.97	-0.217292	0.0483377	-4.4953	6.94725e-06	0.000212951	57.57	59.7	57.32	54.47	55.11	49.59
ENSMUSG00000049504	Proser1	proline and serine rich 1 [Source:MGI Symbol;Acc:MGI:1919933]	273.656	0.622769	0.138608	4.49303	7.02185e-06	0.000214807	1.74	1.88	2.18	3.17	2.93	3.33
ENSMUSG00000044433	Camsap3	calmodulin regulated spectrin-associated protein family, member 3 [Source:MGI Symbol;Acc:MGI:1916947]	1430.82	0.376598	0.0838627	4.49065	7.1007e-06	0.000216352	10.85	13.15	12.39	16.25	16.23	17.48
ENSMUSG00000037656	Slc20a2	solute carrier family 20, member 2 [Source:MGI Symbol;Acc:MGI:97851]	2504.15	0.274489	0.0612159	4.48395	7.32746e-06	0.000222816	13.2	14.46	15.31	18.86	18.01	18.11
ENSMUSG00000037894	H2afz	H2A histone family, member Z [Source:MGI Symbol;Acc:MGI:1888388]	35891.4	-0.212843	0.0475107	-4.4799	7.46779e-06	0.000226632	930.89	902.84	885.87	884.39	839.18	765
ENSMUSG00000018707	Dync1h1	dynein cytoplasmic 1 heavy chain 1 [Source:MGI Symbol;Acc:MGI:103147]	21595.5	0.258187	0.0576615	4.47764	7.54715e-06	0.000228586	38.63	42.14	40.64	49.58	50.13	53.83
ENSMUSG00000078952	Lncenc1	long non-coding RNA, embryonic stem cells expressed 1 [Source:MGI Symbol;Acc:MGI:3780541]	8031.93	0.182359	0.0407371	4.47648	7.58841e-06	0.00022938	64.37	63.82	64.89	78.9	79.94	73.29
ENSMUSG00000027808	Serp1	stress-associated endoplasmic reticulum protein 1 [Source:MGI Symbol;Acc:MGI:92638]	4133.07	-0.310749	0.0694469	-4.47463	7.65426e-06	0.000230751	21.85	21.41	21.64	20.75	18.88	15.9
ENSMUSG00000031651	Triml1	tripartite motif family-like 1 [Source:MGI Symbol;Acc:MGI:2687279]	582.586	0.438449	0.0979914	4.47436	7.664e-06	0.000230751	5.83	6.51	6.82	8.72	9.45	9.26
ENSMUSG00000017760	Ctsa	cathepsin A [Source:MGI Symbol;Acc:MGI:97748]	1645.92	0.301836	0.0675629	4.46748	7.91457e-06	0.000237827	21.29	21.82	20.12	27.35	29.22	26.05
ENSMUSG00000028760	Eif4g3	eukaryotic translation initiation factor 4 gamma, 3 [Source:MGI Symbol;Acc:MGI:1923935]	892.745	0.400812	0.0897713	4.46481	8.01398e-06	0.000240341	3.37	3.55	4.13	5.18	4.95	5.28
ENSMUSG00000018865	Sult4a1	sulfotransferase family 4A, member 1 [Source:MGI Symbol;Acc:MGI:1888971]	1723.23	-0.293627	0.0657844	-4.46347	8.0642e-06	0.0002409	23.87	23.46	22.41	20.69	19.5	20.12
ENSMUSG00000045005	Fzd5	frizzled class receptor 5 [Source:MGI Symbol;Acc:MGI:108571]	3704.6	-0.22187	0.0497364	-4.46093	8.16066e-06	0.000243305	12.33	12.72	13.2	11.68	11.46	11.57
ENSMUSG00000020267	Hint1	histidine triad nucleotide binding protein 1 [Source:MGI Symbol;Acc:MGI:1321133]	8436.52	-0.194752	0.0436889	-4.45771	8.28408e-06	0.000245625	395.03	395.11	398.22	385.21	357.31	357.42
ENSMUSG00000043895	S1pr2	sphingosine-1-phosphate receptor 2 [Source:MGI Symbol;Acc:MGI:99569]	1600.63	0.349655	0.0784272	4.45834	8.25977e-06	0.000245625	5.8	5.75	5	7.59	7.26	7.52
ENSMUSG00000053877	Srcap	Snf2-related CREBBP activator protein [Source:MGI Symbol;Acc:MGI:2444036]	1452.62	0.512584	0.11499	4.45764	8.28672e-06	0.000245625	7.76	8.09	10.07	10.86	13.9	14.22
ENSMUSG00000051234	Rnf7	ring finger protein 7 [Source:MGI Symbol;Acc:MGI:1337096]	2813.56	-0.265862	0.059722	-4.45165	8.52128e-06	0.000252088	61.21	64.2	61.36	58.45	56.8	49.45
ENSMUSG00000036617	Etl4	enhancer trap locus 4 [Source:MGI Symbol;Acc:MGI:95454]	1312.01	0.389204	0.0874869	4.44871	8.63859e-06	0.000254572	5.8	5.39	6.68	8.61	8.88	7.29
ENSMUSG00000040407	Akap9	A kinase (PRKA) anchor protein (yotiao) 9 [Source:MGI Symbol;Acc:MGI:2178217]	3247.8	0.345663	0.0776975	4.44882	8.63425e-06	0.000254572	9.41	9.63	11.91	13.45	14.56	13.56
ENSMUSG00000027714	Exosc9	exosome component 9 [Source:MGI Symbol;Acc:MGI:1355319]	3266.79	-0.221651	0.0498415	-4.44712	8.7031e-06	0.000255979	52.74	51.68	52.86	49.62	48.69	44.63
ENSMUSG00000057738	Sptan1	spectrin alpha, non-erythrocytic 1 [Source:MGI Symbol;Acc:MGI:98386]	22751.7	0.160502	0.0361073	4.44514	8.78336e-06	0.000257842	72.16	74.12	76.92	89.57	88.6	85.95
ENSMUSG00000021242	Npc2	NPC intracellular cholesterol transporter 2 [Source:MGI Symbol;Acc:MGI:1915213]	2966.17	0.250907	0.0564999	4.44084	8.96091e-06	0.000262549	20.08	19.95	19.36	25.07	24.54	25.26
ENSMUSG00000028435	Aqp3	aquaporin 3 [Source:MGI Symbol;Acc:MGI:1333777]	1499.68	0.287914	0.064864	4.43873	9.04929e-06	0.000264631	17.89	19.21	17.83	24.48	23.77	22.83
ENSMUSG00000021687	Scamp1	secretory carrier membrane protein 1 [Source:MGI Symbol;Acc:MGI:1349480]	590.058	-0.414707	0.0934793	-4.43635	9.14973e-06	0.000267057	3.36	3.51	3.7	2.95	2.93	2.5
ENSMUSG00000021938	Pspc1	paraspeckle protein 1 [Source:MGI Symbol;Acc:MGI:1913895]	4215.43	0.334612	0.0754376	4.43561	9.18098e-06	0.000267457	27.9	33.1	36.64	43.33	44.5	42.3
ENSMUSG00000000278	Scpep1	serine carboxypeptidase 1 [Source:MGI Symbol;Acc:MGI:1921867]	4166.9	0.216904	0.0489065	4.43508	9.20397e-06	0.000267616	42.17	41.05	42.28	54.6	51.42	48.57
ENSMUSG00000064288	Hist1h4k	histone cluster 1, H4k [Source:MGI Symbol;Acc:MGI:2448439]	6150.19	-0.283868	0.0640251	-4.43371	9.26261e-06	0.000268809	911.82	967.05	865.58	879.95	778.48	732.87
ENSMUSG00000025137	Pcyt2	phosphate cytidylyltransferase 2, ethanolamine [Source:MGI Symbol;Acc:MGI:1915921]	1765.56	-0.278686	0.0628801	-4.43203	9.3352e-06	0.000270301	32.99	34.24	35.34	30.49	31.71	27.35
ENSMUSG00000027070	Lrp2	low density lipoprotein receptor-related protein 2 [Source:MGI Symbol;Acc:MGI:95794]	1573.03	0.30819	0.0695423	4.4317	9.34943e-06	0.000270301	1.93	2.03	2.09	2.61	2.57	2.75
ENSMUSG00000022656	Nectin3	nectin cell adhesion molecule 3 [Source:MGI Symbol;Acc:MGI:1930171]	1492.16	-0.350539	0.079159	-4.42829	9.49841e-06	0.000274089	12.28	12.48	13.1	11.82	10.63	9.04
ENSMUSG00000028159	Dapp1	dual adaptor for phosphotyrosine and 3-phosphoinositides 1 [Source:MGI Symbol;Acc:MGI:1347063]	404.349	-0.493901	0.111552	-4.42754	9.53137e-06	0.000274521	5.28	5.23	5.18	4.05	3.64	4.12
ENSMUSG00000037750	Fam222b	family with sequence similarity 222, member B [Source:MGI Symbol;Acc:MGI:2384939]	476.387	0.439127	0.0992487	4.42451	9.66601e-06	0.000277875	2.71	2.83	3.02	4.04	4.21	4.02
ENSMUSG00000027660	Skil	SKI-like [Source:MGI Symbol;Acc:MGI:106203]	9411.05	-0.254747	0.057587	-4.42369	9.70294e-06	0.000278412	33.51	32.93	35.26	31.05	32.68	26.65
ENSMUSG00000025979	Mob4	MOB family member 4, phocein [Source:MGI Symbol;Acc:MGI:104899]	2264.42	-0.261825	0.0592127	-4.42177	9.78966e-06	0.000280374	31.64	33.61	33.44	30.1	30.57	26.52
ENSMUSG00000004931	Apba3	amyloid beta (A4) precursor protein-binding, family A, member 3 [Source:MGI Symbol;Acc:MGI:1888527]	1088.8	-0.332804	0.0752743	-4.42121	9.81497e-06	0.000280572	18.99	20.8	19.4	16.74	17.63	15.43
ENSMUSG00000047248	C2cd3	C2 calcium-dependent domain containing 3 [Source:MGI Symbol;Acc:MGI:2142166]	1319.93	0.338866	0.0766594	4.42041	9.85145e-06	0.000281089	5.41	5.86	5.38	7.9	6.95	7.46
ENSMUSG00000033685	Ucp2	uncoupling protein 2 (mitochondrial, proton carrier) [Source:MGI Symbol;Acc:MGI:109354]	658.827	0.434616	0.0983351	4.41975	9.88169e-06	0.000281425	9.38	9.04	10.11	14.54	12.32	13.98
ENSMUSG00000022672	Prkdc	protein kinase, DNA activated, catalytic polypeptide [Source:MGI Symbol;Acc:MGI:104779]	3500.38	0.261956	0.0593623	4.41283	1.02029e-05	0.000289152	5.3	5.91	6.2	7.5	7.28	7.31
ENSMUSG00000042744	Hectd4	HECT domain E3 ubiquitin protein ligase 4 [Source:MGI Symbol;Acc:MGI:3647820]	947.256	0.485998	0.110137	4.41268	1.02098e-05	0.000289152	1.56	1.46	2.05	2.54	2.39	2.57
ENSMUSG00000034820	Cpsf7	cleavage and polyadenylation specific factor 7 [Source:MGI Symbol;Acc:MGI:1917826]	1832.56	0.302009	0.0685029	4.4087	1.03993e-05	0.000293972	9.35	10.27	10.47	12.59	13.23	13.41
ENSMUSG00000024360	Etf1	eukaryotic translation termination factor 1 [Source:MGI Symbol;Acc:MGI:2385071]	24633.9	-0.164521	0.03735	-4.40484	1.05861e-05	0.0002987	153.11	153.19	156.78	153.33	146.71	137.78
ENSMUSG00000026950	Neb	nebulin [Source:MGI Symbol;Acc:MGI:97292]	174.289	0.747724	0.169791	4.4038	1.06373e-05	0.000299592	0.4	0.38	0.35	0.59	0.74	0.68
ENSMUSG00000028480	Glipr2	GLI pathogenesis-related 2 [Source:MGI Symbol;Acc:MGI:1917770]	3076.28	-0.231968	0.0526826	-4.40312	1.06707e-05	0.000299977	36.51	36.55	35.18	33.1	32.5	32.05
ENSMUSG00000031216	Stard8	START domain containing 8 [Source:MGI Symbol;Acc:MGI:2448556]	354.089	0.516899	0.11763	4.39428	1.1114e-05	0.000310723	1.27	1.45	1.34	2.13	1.94	2.08
ENSMUSG00000041028	Ghitm	growth hormone inducible transmembrane protein [Source:MGI Symbol;Acc:MGI:1913342]	7056.95	-0.188181	0.0428207	-4.39462	1.10968e-05	0.000310723	101.94	101.95	106.32	95.32	99.02	93.93
ENSMUSG00000109336	Samd4b	sterile alpha motif domain containing 4B [Source:MGI Symbol;Acc:MGI:2448542]	1060.51	0.358146	0.0815285	4.39289	1.11853e-05	0.000312146	6.28	6.33	6.96	8.28	9.53	8.72
ENSMUSG00000032849	Abcc4	ATP-binding cassette, sub-family C (CFTR/MRP), member 4 [Source:MGI Symbol;Acc:MGI:2443111]	2269.18	0.254564	0.0579644	4.39173	1.1245e-05	0.000313139	7.64	8.23	8.36	10.5	9.99	10.11
ENSMUSG00000033487	Fndc3a	fibronectin type III domain containing 3A [Source:MGI Symbol;Acc:MGI:1196463]	2500.63	0.263506	0.0600049	4.39141	1.12619e-05	0.000313139	8.52	8.86	9.77	12.1	11.44	10.95
ENSMUSG00000045667	Smtnl2	smoothelin-like 2 [Source:MGI Symbol;Acc:MGI:2442764]	3689.53	-0.230895	0.0525875	-4.39068	1.12998e-05	0.000313621	32.41	30.92	30.8	28.47	28.48	28.03
ENSMUSG00000018882	Mrpl45	mitochondrial ribosomal protein L45 [Source:MGI Symbol;Acc:MGI:1914286]	7915.15	-0.179662	0.0409313	-4.38936	1.13683e-05	0.00031495	80.94	80.65	80.02	77.08	75.66	73.26
ENSMUSG00000038034	Igsf8	immunoglobulin superfamily, member 8 [Source:MGI Symbol;Acc:MGI:2154090]	2049.57	-0.283503	0.064603	-4.38838	1.14199e-05	0.000315236	26.2	25.48	24.52	22.39	23.59	20.4
ENSMUSG00000086173	Kis2	Kaplan integration site 2 [Source:MGI Symbol;Acc:MGI:3617487]	182.068	-0.749061	0.170677	-4.38876	1.14001e-05	0.000315236	5.12	4.22	4.05	2.92	2.59	2.96
ENSMUSG00000032481	Smarcc1	SWI/SNF related, matrix associated, actin dependent regulator of chromatin, subfamily c, member 1 [Source:MGI Symbol;Acc:MGI:1203524]	9566.82	0.233405	0.0532212	4.38556	1.15686e-05	0.000318764	42.04	45.34	49.1	56.2	57.4	56.11
ENSMUSG00000020493	Prr11	proline rich 11 [Source:MGI Symbol;Acc:MGI:2444496]	576.781	0.471682	0.107603	4.38353	1.1677e-05	0.00032117	2.53	2.72	3.09	3.83	4.57	3.83
ENSMUSG00000037287	Tbcel	tubulin folding cofactor E-like [Source:MGI Symbol;Acc:MGI:1925543]	808.027	0.36412	0.0830893	4.38228	1.17446e-05	0.000322447	3.76	3.64	3.63	4.99	4.9	5.16
ENSMUSG00000021913	Ogdhl	oxoglutarate dehydrogenase-like [Source:MGI Symbol;Acc:MGI:3616088]	3051.38	0.27644	0.0631974	4.37423	1.21861e-05	0.000333944	17.91	17.87	18.14	21.5	24.4	23.22
ENSMUSG00000074305	Peak1	pseudopodium-enriched atypical kinase 1 [Source:MGI Symbol;Acc:MGI:2442366]	767.762	0.542532	0.12404	4.37386	1.22071e-05	0.000333944	2.02	2.32	2.77	3.68	3.18	4.07
ENSMUSG00000007812	Zfp655	zinc finger protein 655 [Source:MGI Symbol;Acc:MGI:1919861]	4019.79	0.234494	0.0536873	4.36777	1.25524e-05	0.000342778	21.55	20.46	21.98	27.67	27.75	24.36
ENSMUSG00000027374	Mrps5	mitochondrial ribosomal protein S5 [Source:MGI Symbol;Acc:MGI:1924971]	4024.58	-0.207923	0.0476109	-4.36714	1.25884e-05	0.000343147	105.37	111.04	107.38	99.68	101.09	96.17
ENSMUSG00000026021	Sumo1	small ubiquitin-like modifier 1 [Source:MGI Symbol;Acc:MGI:1197010]	9608.92	-0.227793	0.0521796	-4.36556	1.268e-05	0.000345027	205.99	203.25	211.74	203.6	189.86	168.84
ENSMUSG00000028718	Stil	Scl/Tal1 interrupting locus [Source:MGI Symbol;Acc:MGI:107477]	794.549	0.428705	0.0982212	4.36469	1.27301e-05	0.000345159	2.74	3.4	3.52	4.47	4.74	4.52
ENSMUSG00000034522	Zfp395	zinc finger protein 395 [Source:MGI Symbol;Acc:MGI:2682318]	184.204	0.898415	0.205823	4.36499	1.27129e-05	0.000345159	0.69	0.84	1.2	1.61	1.65	2.05
ENSMUSG00000020844	Nxn	nucleoredoxin [Source:MGI Symbol;Acc:MGI:109331]	5735.86	-0.180362	0.041344	-4.36248	1.28597e-05	0.000348055	50.46	51.27	51.76	49.02	48.02	46.42
ENSMUSG00000001025	S100a6	S100 calcium binding protein A6 (calcyclin) [Source:MGI Symbol;Acc:MGI:1339467]	794.07	-0.366137	0.083992	-4.35919	1.30544e-05	0.000350838	52.72	54.02	54.81	47.02	41.34	44.43
ENSMUSG00000020917	Acly	ATP citrate lyase [Source:MGI Symbol;Acc:MGI:103251]	25902.5	-0.158619	0.0363858	-4.35936	1.30442e-05	0.000350838	151.21	153.29	153.72	148.23	143.9	142.59
ENSMUSG00000031709	Tbc1d9	TBC1 domain family, member 9 [Source:MGI Symbol;Acc:MGI:1918560]	771.251	0.348737	0.0799914	4.35968	1.30253e-05	0.000350838	2.9	2.77	2.96	3.94	3.89	3.81
ENSMUSG00000041703	Zic5	zinc finger protein of the cerebellum 5 [Source:MGI Symbol;Acc:MGI:1929518]	882.139	-0.335797	0.0770238	-4.35965	1.30271e-05	0.000350838	5.43	5.3	5.66	4.73	4.78	4.24
ENSMUSG00000086629	2810403D21Rik	RIKEN cDNA 2810403D21 gene [Source:MGI Symbol;Acc:MGI:1917214]	933.115	-0.365832	0.0839379	-4.35836	1.31039e-05	0.000351548	15.28	14.94	15.19	12.6	13.76	10.99
ENSMUSG00000032905	Atg12	autophagy related 12 [Source:MGI Symbol;Acc:MGI:1914776]	1199.08	-0.307709	0.070614	-4.35762	1.31487e-05	0.000351812	12.35	11.56	11.97	10.8	10.37	9.56
ENSMUSG00000079641	Rpl39	ribosomal protein L39 [Source:MGI Symbol;Acc:MGI:1914498]	15183.2	-0.222123	0.0509757	-4.35743	1.31598e-05	0.000351812	773.83	777.23	728.24	735.14	670.66	665.4
ENSMUSG00000008333	Snrpb2	U2 small nuclear ribonucleoprotein B [Source:MGI Symbol;Acc:MGI:104805]	4062.07	-0.223864	0.051392	-4.35601	1.32457e-05	0.000352872	82.45	77.61	79.36	75.43	73.76	68.09
ENSMUSG00000018412	Kansl1	KAT8 regulatory NSL complex subunit 1 [Source:MGI Symbol;Acc:MGI:1923969]	3031.45	0.320212	0.0735785	4.35198	1.34916e-05	0.000358798	11.45	12.83	14.45	18.1	16.37	16.68
ENSMUSG00000045671	Spred2	sprouty-related, EVH1 domain containing 2 [Source:MGI Symbol;Acc:MGI:2150019]	947.448	0.380543	0.0875323	4.34746	1.37725e-05	0.000365631	4.31	4.94	4.89	6.07	6.72	6.68
ENSMUSG00000024542	Cep192	centrosomal protein 192 [Source:MGI Symbol;Acc:MGI:1918049]	8845.72	0.249745	0.057486	4.34445	1.39625e-05	0.00037003	29.02	32.15	34.84	40.89	41.94	38
ENSMUSG00000039176	Polg	polymerase (DNA directed), gamma [Source:MGI Symbol;Acc:MGI:1196389]	2824.09	-0.356118	0.0819967	-4.34308	1.40499e-05	0.000371702	19.9	22.75	18.33	15.98	17.88	16.6
ENSMUSG00000055296	Tmem245	transmembrane protein 245 [Source:MGI Symbol;Acc:MGI:2445107]	2072.75	0.315361	0.0726214	4.34253	1.4085e-05	0.000371985	5.48	6.12	6.37	8.09	7.41	8.14
ENSMUSG00000052962	Mrpl35	mitochondrial ribosomal protein L35 [Source:MGI Symbol;Acc:MGI:1913473]	1981.93	-0.251119	0.0578479	-4.34103	1.41819e-05	0.000373897	32.93	31.54	33.7	29.93	29.96	27.48
ENSMUSG00000025650	Col7a1	collagen, type VII, alpha 1 [Source:MGI Symbol;Acc:MGI:88462]	181.094	1.06568	0.245544	4.34009	1.42427e-05	0.000374853	0.7	1.01	0.86	2.72	1.22	1.83
ENSMUSG00000028378	Ptgr1	prostaglandin reductase 1 [Source:MGI Symbol;Acc:MGI:1914353]	783.737	0.366827	0.0845383	4.33918	1.43016e-05	0.000375756	6.66	6.92	6.63	9.97	8.76	8.9
ENSMUSG00000029304	Spp1	secreted phosphoprotein 1 [Source:MGI Symbol;Acc:MGI:98389]	10026.5	-0.213734	0.0492801	-4.33712	1.44363e-05	0.000377993	180.46	178.74	182.47	173.85	172.65	148.78
ENSMUSG00000026825	Dnm1	dynamin 1 [Source:MGI Symbol;Acc:MGI:107384]	154.312	0.80133	0.184893	4.33402	1.46411e-05	0.000382046	0.84	0.68	0.66	1.19	1.4	1.42
ENSMUSG00000114555	Gm48706	predicted gene, 48706 [Source:MGI Symbol;Acc:MGI:6098347]	101.827	1.07674	0.248429	4.33421	1.46281e-05	0.000382046	0.34	0.4	0.55	0.76	0.96	1.13
ENSMUSG00000022033	Pbk	PDZ binding kinase [Source:MGI Symbol;Acc:MGI:1289156]	2084.34	-0.268874	0.062056	-4.33276	1.47249e-05	0.000383575	32.59	32.01	31.33	30.31	28.15	25.99
ENSMUSG00000022052	Ppp2r2a	protein phosphatase 2, regulatory subunit B, alpha [Source:MGI Symbol;Acc:MGI:1919228]	2507.29	0.348381	0.0804468	4.33058	1.4872e-05	0.000386454	15.11	16.27	18.58	21	22.52	23.67
ENSMUSG00000030835	Nomo1	nodal modulator 1 [Source:MGI Symbol;Acc:MGI:2385850]	4222.03	0.238921	0.0551733	4.33037	1.4886e-05	0.000386454	20.53	20.97	22.13	25.77	26.5	27.16
ENSMUSG00000027804	Ppid	peptidylprolyl isomerase D (cyclophilin D) [Source:MGI Symbol;Acc:MGI:1914988]	13167.5	-0.189381	0.0437814	-4.3256	1.52116e-05	0.000393569	183.89	178.15	191.7	181.09	172.98	160.51
ENSMUSG00000028256	Odf2l	outer dense fiber of sperm tails 2-like [Source:MGI Symbol;Acc:MGI:1098600]	785.727	0.374899	0.0866643	4.32587	1.5193e-05	0.000393569	7.66	6.78	7.91	10.24	10.52	9.9
ENSMUSG00000018474	Chd3	chromodomain helicase DNA binding protein 3 [Source:MGI Symbol;Acc:MGI:1344395]	1506.18	-0.281606	0.0651111	-4.325	1.52533e-05	0.00039398	10.96	11.34	11.66	9.63	9.94	9.98
ENSMUSG00000064127	Med14	mediator complex subunit 14 [Source:MGI Symbol;Acc:MGI:1349442]	1513.52	0.299772	0.0693296	4.32387	1.53314e-05	0.000395328	4.88	5.28	5.24	7.13	6.34	6.61
ENSMUSG00000025583	Rptor	regulatory associated protein of MTOR, complex 1 [Source:MGI Symbol;Acc:MGI:1921620]	2541.1	0.265182	0.0613629	4.32153	1.5495e-05	0.000398201	9.03	9.9	9.97	12.34	11.9	12.49
ENSMUSG00000064368	mt-Nd6	mitochondrially encoded NADH dehydrogenase 6 [Source:MGI Symbol;Acc:MGI:102495]	1640.49	-0.402958	0.0932375	-4.32184	1.54734e-05	0.000398201	104.1	96.59	125.7	83.93	84.54	92.24
ENSMUSG00000058761	Rnf169	ring finger protein 169 [Source:MGI Symbol;Acc:MGI:1920257]	1338.15	0.321915	0.0746385	4.31299	1.61058e-05	0.00041251	3.92	4.61	4.46	5.67	5.85	5.66
ENSMUSG00000052105	Mtcl1	microtubule crosslinking factor 1 [Source:MGI Symbol;Acc:MGI:1915867]	2583.74	0.273902	0.0635121	4.31259	1.6135e-05	0.000412565	11.82	10.79	12.59	14.98	15.2	14.82
ENSMUSG00000063171	Rps4l	ribosomal protein S4-like [Source:MGI Symbol;Acc:MGI:1913434]	16479.3	-0.161651	0.0375243	-4.3079	1.64815e-05	0.000420719	470.37	460.46	467.63	449.48	445.04	429.79
ENSMUSG00000053164	Gpr21	G protein-coupled receptor 21 [Source:MGI Symbol;Acc:MGI:2441890]	117.482	0.837483	0.194433	4.30731	1.65255e-05	0.000421138	0.49	0.47	0.58	0.98	1.04	0.89
ENSMUSG00000032637	Atxn2l	ataxin 2-like [Source:MGI Symbol;Acc:MGI:2446242]	1638.25	0.353197	0.0820819	4.30299	1.68511e-05	0.00042872	8.77	9.66	10.68	13	12.44	13.85
ENSMUSG00000053289	Ddx10	DEAD (Asp-Glu-Ala-Asp) box polypeptide 10 [Source:MGI Symbol;Acc:MGI:1924841]	5824.45	-0.182887	0.0425101	-4.30221	1.69103e-05	0.000429511	44.03	43.16	44.49	41.69	42.05	39.15
ENSMUSG00000107286	Gm43788	predicted gene 43788 [Source:MGI Symbol;Acc:MGI:5663925]	135.502	0.986394	0.22932	4.30138	1.69738e-05	0.000429693	0.66	0.83	1.06	1.63	1.48	2.19
ENSMUSG00000110442	Gm45804	predicted gene 45804 [Source:MGI Symbol;Acc:MGI:5804919]	112.436	0.929399	0.216229	4.29821	1.72181e-05	0.000435157	0.42	0.45	0.62	1.06	0.89	1.05
ENSMUSG00000024661	Fth1	ferritin heavy polypeptide 1 [Source:MGI Symbol;Acc:MGI:95588]	7586.63	0.24439	0.0568695	4.29739	1.72819e-05	0.000436046	202.91	197.97	218.2	253.32	253.55	268.65
ENSMUSG00000039382	Wdr45	WD repeat domain 45 [Source:MGI Symbol;Acc:MGI:1859606]	396.199	0.569126	0.132462	4.29653	1.7349e-05	0.000437017	6.12	7.41	7.82	12.71	11.61	9.22
ENSMUSG00000052102	Gnpda1	glucosamine-6-phosphate deaminase 1 [Source:MGI Symbol;Acc:MGI:1347054]	3209.61	0.291077	0.0678052	4.29284	1.76402e-05	0.000443621	30.28	36.87	34.91	44.31	45.74	42.12
ENSMUSG00000057836	Xlr3a	X-linked lymphocyte-regulated 3A [Source:MGI Symbol;Acc:MGI:109506]	2384.01	-0.278391	0.0648743	-4.29124	1.77679e-05	0.000446096	34.59	37.54	34.95	32.39	33.17	28.04
ENSMUSG00000078636	Gm7336	predicted gene 7336 [Source:MGI Symbol;Acc:MGI:3644851]	2736.49	0.278323	0.0649521	4.28504	1.82706e-05	0.000457966	49.28	50.23	45.72	67.14	59.93	59.73
ENSMUSG00000003545	Fosb	FBJ osteosarcoma oncogene B [Source:MGI Symbol;Acc:MGI:95575]	356.254	0.487131	0.113744	4.28269	1.84648e-05	0.000462075	1.8	1.8	1.76	2.75	2.53	2.68
ENSMUSG00000037035	Inhbb	inhibin beta-B [Source:MGI Symbol;Acc:MGI:96571]	2876.24	-0.235001	0.0550334	-4.27015	1.95339e-05	0.000488029	16.01	15.82	16.1	14.7	13.91	14.51
ENSMUSG00000044894	Uqcrq	ubiquinol-cytochrome c reductase, complex III subunit VII [Source:MGI Symbol;Acc:MGI:107807]	2501.39	-0.236338	0.0553972	-4.26624	1.98791e-05	0.000495841	157.91	151.07	155.49	138.6	145.27	133.8
ENSMUSG00000038664	Herc1	HECT and RLD domain containing E3 ubiquitin protein ligase family member 1 [Source:MGI Symbol;Acc:MGI:2384589]	6529.76	0.262938	0.0616662	4.2639	2.00893e-05	0.000500267	11.93	12.16	13.39	15.25	15.68	16.61
ENSMUSG00000023883	Phf10	PHD finger protein 10 [Source:MGI Symbol;Acc:MGI:1919307]	2874.09	-0.258038	0.0605718	-4.26004	2.04391e-05	0.000508149	38.3	39.94	36.5	36.24	33.73	31.78
ENSMUSG00000113555	Gm10095	predicted gene 10095 [Source:MGI Symbol;Acc:MGI:3642130]	1815.31	-0.292195	0.068614	-4.25854	2.0577e-05	0.000510745	122.99	131.56	132.73	115.28	104.66	114.88
ENSMUSG00000026380	Tfcp2l1	transcription factor CP2-like 1 [Source:MGI Symbol;Acc:MGI:2444691]	16299.8	0.195671	0.0459945	4.25422	2.09778e-05	0.000519847	36.08	36.97	37.39	44.5	43.75	45.58
ENSMUSG00000064210	Ano6	anoctamin 6 [Source:MGI Symbol;Acc:MGI:2145890]	718.977	0.365309	0.0859056	4.25245	2.11444e-05	0.000523127	3.23	3.38	3.37	4.75	4.31	4.57
ENSMUSG00000033285	Wdr3	WD repeat domain 3 [Source:MGI Symbol;Acc:MGI:2443143]	7178.8	-0.229356	0.0539682	-4.24983	2.13934e-05	0.000528123	58.53	59.04	60.44	53.37	51.57	55.72
ENSMUSG00000034341	Wbp2	WW domain binding protein 2 [Source:MGI Symbol;Acc:MGI:104709]	1628.76	0.288218	0.0678223	4.2496	2.14155e-05	0.000528123	18.95	19.46	22.15	26.47	26.45	25.28
ENSMUSG00000044447	Dock5	dedicator of cytokinesis 5 [Source:MGI Symbol;Acc:MGI:2652871]	1921.07	0.311766	0.0734656	4.2437	2.19861e-05	0.000540918	3.95	4.36	4.8	5.61	5.73	5.86
ENSMUSG00000049313	Sorl1	sortilin-related receptor, LDLR class A repeats-containing [Source:MGI Symbol;Acc:MGI:1202296]	1686.52	0.462126	0.108902	4.24351	2.20052e-05	0.000540918	3.09	3	3.58	4.68	3.98	5.41
ENSMUSG00000078919	Dpm1	dolichol-phosphate (beta-D) mannosyltransferase 1 [Source:MGI Symbol;Acc:MGI:1330239]	364.995	-0.538527	0.126932	-4.24264	2.20907e-05	0.000542147	11.28	11.73	10.59	9.38	8.43	6.83
ENSMUSG00000054079	Utp18	UTP18 small subunit processome component [Source:MGI Symbol;Acc:MGI:1923402]	9006.61	-0.220685	0.0520495	-4.23991	2.23608e-05	0.000547893	86.22	84.82	85.72	83.47	80.35	69.87
ENSMUSG00000032494	Tdgf1	teratocarcinoma-derived growth factor 1 [Source:MGI Symbol;Acc:MGI:98658]	34493.6	-0.153102	0.0361515	-4.23502	2.28536e-05	0.000559072	442.4	430.91	440.93	422.17	424.86	404.87
ENSMUSG00000111394	Gm49759	predicted gene, 49759 [Source:MGI Symbol;Acc:MGI:6215263]	4876.78	0.210343	0.0497669	4.22656	2.37292e-05	0.000578635	24.45	25.89	26.26	30.8	33	30.04
ENSMUSG00000031558	Slit2	slit guidance ligand 2 [Source:MGI Symbol;Acc:MGI:1315205]	800.349	0.493986	0.116954	4.22376	2.40256e-05	0.00058493	2.86	2.92	3.77	4.48	5.51	4.22
ENSMUSG00000028278	Rragd	Ras-related GTP binding D [Source:MGI Symbol;Acc:MGI:1098604]	1578.89	0.27038	0.0640801	4.2194	2.44955e-05	0.000595419	6.38	6.85	6.44	8.78	8.49	7.87
ENSMUSG00000024073	Birc6	baculoviral IAP repeat-containing 6 [Source:MGI Symbol;Acc:MGI:1276108]	15410.3	0.277447	0.0657991	4.21658	2.48041e-05	0.000601962	35.18	34.53	40.83	45.86	46.28	49.45
ENSMUSG00000033060	Lmo7	LIM domain only 7 [Source:MGI Symbol;Acc:MGI:1353586]	955.253	0.315647	0.0748861	4.21503	2.49745e-05	0.000605136	6.43	6.74	6.29	8.67	8.76	8.22
ENSMUSG00000028322	Exosc3	exosome component 3 [Source:MGI Symbol;Acc:MGI:1913612]	1898.38	-0.23822	0.056522	-4.21465	2.50168e-05	0.000605201	46.75	47.24	47.96	44.44	42.56	40.51
ENSMUSG00000036391	Sec24a	Sec24 related gene family, member A (S. cerevisiae) [Source:MGI Symbol;Acc:MGI:1924621]	1218.59	0.364598	0.0866197	4.20918	2.56299e-05	0.000619051	3.57	3.63	4.35	5.01	5.29	5.43
ENSMUSG00000058230	Arhgap35	Rho GTPase activating protein 35 [Source:MGI Symbol;Acc:MGI:1929494]	3910.63	0.222219	0.0528158	4.20744	2.58276e-05	0.000622841	9.71	9.86	10.65	12.54	12.24	12.51
ENSMUSG00000068284	Usf3	upstream transcription factor family member 3 [Source:MGI Symbol;Acc:MGI:2685454]	543.066	0.546807	0.130032	4.20518	2.60873e-05	0.000628112	0.95	1.42	1.37	1.96	1.92	1.88
ENSMUSG00000039741	Bahcc1	BAH domain and coiled-coil containing 1 [Source:MGI Symbol;Acc:MGI:2679272]	552.879	0.496161	0.118023	4.20394	2.62305e-05	0.000630565	1.28	1.61	1.65	2.14	2.17	2.44
ENSMUSG00000031447	Lamp1	lysosomal-associated membrane protein 1 [Source:MGI Symbol;Acc:MGI:96745]	10386.1	0.160182	0.038108	4.20338	2.62959e-05	0.000631142	99.51	101.22	100.59	121.81	119.37	115.48
ENSMUSG00000028517	Plpp3	phospholipid phosphatase 3 [Source:MGI Symbol;Acc:MGI:1915166]	292.071	0.519004	0.12354	4.20109	2.6563e-05	0.000634596	1.64	1.66	1.76	2.47	2.66	2.54
ENSMUSG00000051043	Gprc5c	G protein-coupled receptor, family C, group 5, member C [Source:MGI Symbol;Acc:MGI:1917605]	414.905	0.468851	0.111602	4.20108	2.65645e-05	0.000634596	2.45	2.6	2.29	3.63	3.44	3.7
ENSMUSG00000070780	Rbm47	RNA binding motif protein 47 [Source:MGI Symbol;Acc:MGI:2384294]	1342.01	0.32599	0.0775964	4.20109	2.65633e-05	0.000634596	10.31	11.31	11.91	13.94	15.52	14.96
ENSMUSG00000044150	Bclaf3	Bclaf1 and Thrap3 family member 3 [Source:MGI Symbol;Acc:MGI:2685992]	2957.16	0.243042	0.0578598	4.20054	2.6628e-05	0.000635119	24.78	26.71	27.25	34.1	34.58	30.01
ENSMUSG00000004207	Psap	prosaposin [Source:MGI Symbol;Acc:MGI:97783]	7353.72	0.170335	0.0405647	4.1991	2.67979e-05	0.000638176	58.91	59.5	59.61	71.3	71.55	69.32
ENSMUSG00000037331	Larp1	La ribonucleoprotein domain family, member 1 [Source:MGI Symbol;Acc:MGI:1890165]	9877.05	0.224012	0.0533564	4.19841	2.68797e-05	0.000639126	29.4	32.17	33.57	39.99	38.04	39.52
ENSMUSG00000037020	Wdr62	WD repeat domain 62 [Source:MGI Symbol;Acc:MGI:1923696]	738.976	0.357216	0.0850954	4.19783	2.69487e-05	0.000639769	4.27	4.84	4.43	6.29	6.21	5.87
ENSMUSG00000034235	Usp54	ubiquitin specific peptidase 54 [Source:MGI Symbol;Acc:MGI:1926037]	1089.02	0.349511	0.083332	4.1942	2.73836e-05	0.000647076	3.6	3.97	3.9	5.02	4.94	5.49
ENSMUSG00000064302	Clasp1	CLIP associating protein 1 [Source:MGI Symbol;Acc:MGI:1923957]	3703.1	0.312225	0.0745268	4.18943	2.79653e-05	0.0006598	13.29	16	16.81	21.3	19.41	19.82
ENSMUSG00000000948	Gm38393	predicted gene, 38393 [Source:MGI Symbol;Acc:MGI:5613898]	2710.9	-0.306143	0.0730838	-4.18893	2.80275e-05	0.000660247	36.19	34.48	41.22	35.2	30.61	30.03
ENSMUSG00000038604	Ripor1	RHO family interacting cell polarization regulator 1 [Source:MGI Symbol;Acc:MGI:1922937]	131.605	0.820981	0.19602	4.18825	2.81108e-05	0.000661188	0.47	0.53	0.52	0.87	0.88	1.09
ENSMUSG00000097415	AU020206	expressed sequence AU020206 [Source:MGI Symbol;Acc:MGI:2142134]	2127.62	0.324209	0.0774206	4.18763	2.81886e-05	0.000661998	13.86	15.39	17.09	19.59	20.51	21.19
ENSMUSG00000049482	Ctu2	cytosolic thiouridylase subunit 2 [Source:MGI Symbol;Acc:MGI:1914215]	2037.59	-0.242706	0.0579724	-4.18657	2.83199e-05	0.00066406	31.78	33.14	32.43	29.16	28.87	29.13
ENSMUSG00000039637	Coro7	coronin 7 [Source:MGI Symbol;Acc:MGI:1926135]	368.519	0.597451	0.142802	4.18376	2.86725e-05	0.000671297	3.09	2.76	2.54	3.79	4.7	4.96
ENSMUSG00000044147	Arf6	ADP-ribosylation factor 6 [Source:MGI Symbol;Acc:MGI:99435]	3041.29	-0.242052	0.0579174	-4.17926	2.92461e-05	0.000682633	50.64	49.78	50.78	49.18	45.14	41.24
ENSMUSG00000002413	Braf	Braf transforming gene [Source:MGI Symbol;Acc:MGI:88190]	1951.97	0.270371	0.0647167	4.17776	2.94392e-05	0.00068609	6.35	6.26	7.02	8.19	8.86	8.01
ENSMUSG00000033845	Mrpl15	mitochondrial ribosomal protein L15 [Source:MGI Symbol;Acc:MGI:1351639]	11686.3	-0.188616	0.0451693	-4.17577	2.96986e-05	0.000690029	299.24	303.66	307.28	289.02	272.44	284.02
ENSMUSG00000038503	Mesd	mesoderm development LRP chaperone [Source:MGI Symbol;Acc:MGI:1891421]	2384.58	-0.256482	0.0614202	-4.17586	2.96867e-05	0.000690029	30.96	30.73	34.75	29.73	27.81	27.86
ENSMUSG00000031954	Cfdp1	craniofacial development protein 1 [Source:MGI Symbol;Acc:MGI:1344403]	9032.76	-0.16063	0.0384979	-4.17243	3.01373e-05	0.000699158	193.34	195.02	201.72	189.26	191.09	178.75
ENSMUSG00000029207	Apbb2	amyloid beta (A4) precursor protein-binding, family B, member 2 [Source:MGI Symbol;Acc:MGI:108405]	840.299	0.426365	0.102205	4.17167	3.02372e-05	0.00070041	3.25	3.42	4.07	4.6	5.45	5.17
ENSMUSG00000021488	Nsd1	nuclear receptor-binding SET-domain protein 1 [Source:MGI Symbol;Acc:MGI:1276545]	15121.8	0.246922	0.0592329	4.16867	3.06383e-05	0.000706566	37.8	38.31	42.78	48.35	48.84	51.94
ENSMUSG00000058006	Mdn1	midasin AAA ATPase 1 [Source:MGI Symbol;Acc:MGI:1926159]	28485.4	0.228508	0.0548158	4.16864	3.06418e-05	0.000706566	47.78	51.01	55.74	62.33	64.34	64.79
ENSMUSG00000038685	Rtel1	regulator of telomere elongation helicase 1 [Source:MGI Symbol;Acc:MGI:2139369]	3728.15	0.208853	0.0501263	4.16653	3.09268e-05	0.000712062	37.12	37.66	40.91	47.94	47.53	46.04
ENSMUSG00000048878	Hexim1	hexamethylene bis-acetamide inducible 1 [Source:MGI Symbol;Acc:MGI:2385923]	1890.4	-0.244177	0.0586094	-4.16618	3.09745e-05	0.000712087	12.8	12.47	13.55	11.67	11.88	11.14
ENSMUSG00000035401	Emsy	EMSY, BRCA2-interacting transcriptional repressor [Source:MGI Symbol;Acc:MGI:1924203]	2319.99	0.304298	0.0730768	4.16408	3.12604e-05	0.000717579	10.66	10.74	11.82	13.79	16.22	13.44
ENSMUSG00000026615	Eprs	glutamyl-prolyl-tRNA synthetase [Source:MGI Symbol;Acc:MGI:97838]	43538.1	-0.157458	0.0378208	-4.16326	3.13739e-05	0.000719102	204.88	203.76	212.27	196.19	197.78	195.33
ENSMUSG00000005893	Nr2c2	nuclear receptor subfamily 2, group C, member 2 [Source:MGI Symbol;Acc:MGI:1352466]	2379.93	0.280462	0.0673806	4.16235	3.14991e-05	0.00072089	7.24	8.02	8	9.72	9.76	10.4
ENSMUSG00000028960	Ube4b	ubiquitination factor E4B [Source:MGI Symbol;Acc:MGI:1927086]	4094.23	0.249916	0.0600653	4.16074	3.17215e-05	0.000724892	18.24	19.48	20.89	23.99	24.49	25.21
ENSMUSG00000033386	Frrs1	ferric-chelate reductase 1 [Source:MGI Symbol;Acc:MGI:108076]	1643.4	0.334568	0.0804491	4.15876	3.19982e-05	0.000729033	8.73	8.2	8.33	11.23	10.39	12.07
ENSMUSG00000041757	Plekha6	pleckstrin homology domain containing, family A member 6 [Source:MGI Symbol;Acc:MGI:2388662]	210.756	0.644456	0.154956	4.15896	3.19705e-05	0.000729033	1.07	1.05	1.13	1.9	2.01	1.48
ENSMUSG00000032410	Xrn1	5'-3' exoribonuclease 1 [Source:MGI Symbol;Acc:MGI:891964]	3176.34	0.254256	0.061148	4.15804	3.20996e-05	0.000730254	8.17	8.61	9.56	10.88	11.58	10.77
ENSMUSG00000042364	Snx18	sorting nexin 18 [Source:MGI Symbol;Acc:MGI:2137642]	3572.88	-0.194752	0.0468425	-4.1576	3.2161e-05	0.000730562	19.69	19.87	19.9	18.47	18.72	17.83
ENSMUSG00000020982	Nemf	nuclear export mediator factor [Source:MGI Symbol;Acc:MGI:1918305]	4623.08	-0.207656	0.0499822	-4.15461	3.25843e-05	0.000739077	29.42	28.38	31.55	27.71	28.08	26.12
ENSMUSG00000028893	Sesn2	sestrin 2 [Source:MGI Symbol;Acc:MGI:2651874]	1653.65	-0.255609	0.0615471	-4.15307	3.2805e-05	0.00074298	11.64	11.27	11.34	10.43	10	9.97
ENSMUSG00000029478	Ncor2	nuclear receptor co-repressor 2 [Source:MGI Symbol;Acc:MGI:1337080]	522.27	0.680722	0.163941	4.15223	3.29253e-05	0.000744599	1.73	2.22	2.38	3.02	3.15	4.52
ENSMUSG00000035954	Dock4	dedicator of cytokinesis 4 [Source:MGI Symbol;Acc:MGI:1918006]	263.888	0.557576	0.134312	4.15136	3.305e-05	0.000745212	0.95	0.82	0.96	1.52	1.35	1.38
ENSMUSG00000037846	Rtkn2	rhotekin 2 [Source:MGI Symbol;Acc:MGI:2158417]	809.219	-0.339043	0.0816671	-4.15152	3.30269e-05	0.000745212	6.51	6.87	7.38	5.89	6.06	5.41
ENSMUSG00000042167	Tent2	terminal nucleotidyltransferase 2 [Source:MGI Symbol;Acc:MGI:2140950]	884.817	0.471176	0.113528	4.15032	3.32017e-05	0.000747528	7.76	8.68	9.21	13.47	14.37	9.89
ENSMUSG00000052609	Plekhg3	pleckstrin homology domain containing, family G (with RhoGef domain) member 3 [Source:MGI Symbol;Acc:MGI:2388284]	657.782	0.417085	0.100508	4.14977	3.32814e-05	0.000748219	2.86	2.61	2.89	3.96	3.63	4.22
ENSMUSG00000023075	Akirin1	akirin 1 [Source:MGI Symbol;Acc:MGI:1915300]	2270.77	-0.259573	0.0625765	-4.14809	3.35255e-05	0.000752598	19.49	18.23	19.7	18.36	16.73	15.75
ENSMUSG00000036371	Serbp1	serpine1 mRNA binding protein 1 [Source:MGI Symbol;Acc:MGI:1914120]	48347.3	-0.178575	0.0430789	-4.14531	3.3936e-05	0.000760695	746.06	749.88	812.85	763.38	719.26	678.41
ENSMUSG00000032777	Gtf3c1	general transcription factor III C 1 [Source:MGI Symbol;Acc:MGI:107887]	5531.48	0.18354	0.0442887	4.14416	3.4106e-05	0.000763384	16.95	17.19	17.26	21.39	20.26	20.18
ENSMUSG00000026377	Nifk	nucleolar protein interacting with the FHA domain of MKI67 [Source:MGI Symbol;Acc:MGI:1915199]	6591.55	-0.17877	0.0431439	-4.14358	3.41931e-05	0.000764213	85.2	86.44	85.31	83.81	79.48	77.25
ENSMUSG00000071226	Cecr2	CECR2, histone acetyl-lysine reader [Source:MGI Symbol;Acc:MGI:1923799]	5209.48	0.285028	0.0688157	4.14191	3.44433e-05	0.00076868	15.3	18.36	17.48	23.43	20.66	21.85
ENSMUSG00000028980	H6pd	hexose-6-phosphate dehydrogenase (glucose 1-dehydrogenase) [Source:MGI Symbol;Acc:MGI:2140356]	711.701	0.355471	0.0858338	4.14138	3.45218e-05	0.000769306	3.15	3.45	3.46	4.69	4.39	4.53
ENSMUSG00000014932	Yes1	YES proto-oncogene 1, Src family tyrosine kinase [Source:MGI Symbol;Acc:MGI:99147]	4578.05	-0.338113	0.0816619	-4.1404	3.46699e-05	0.000771481	30.93	29.67	31.61	28.48	28.08	20.9
ENSMUSG00000039814	Xkr5	X-linked Kx blood group related 5 [Source:MGI Symbol;Acc:MGI:2442327]	365.466	0.454733	0.109906	4.13747	3.51161e-05	0.000780272	2.25	2.22	2.37	3.35	3.31	3.27
ENSMUSG00000061524	Zic2	zinc finger protein of the cerebellum 2 [Source:MGI Symbol;Acc:MGI:106679]	347.467	-0.517024	0.124993	-4.13642	3.52772e-05	0.000782714	4.19	3.89	3.8	3.37	2.76	2.69
ENSMUSG00000027122	Arl14ep	ADP-ribosylation factor-like 14 effector protein [Source:MGI Symbol;Acc:MGI:1926020]	2072.58	-0.320647	0.0776395	-4.12995	3.62846e-05	0.000803897	18.29	17.32	18.28	17.22	15.53	13.05
ENSMUSG00000020170	Frs2	fibroblast growth factor receptor substrate 2 [Source:MGI Symbol;Acc:MGI:1100860]	997.133	0.472691	0.114542	4.12679	3.67862e-05	0.000813828	3.06	3.35	4.49	5.15	5.3	5.49
ENSMUSG00000054091	1810037I17Rik	RIKEN cDNA 1810037I17 gene [Source:MGI Symbol;Acc:MGI:1914954]	1728.01	-0.254667	0.0617301	-4.12549	3.6994e-05	0.00081724	38.99	39.76	39.69	37.1	36.02	32.1
ENSMUSG00000049881	2810025M15Rik	RIKEN cDNA 2810025M15 gene [Source:MGI Symbol;Acc:MGI:1917203]	2757.27	-0.219539	0.0532233	-4.12486	3.70964e-05	0.000818319	91.93	98.64	94.93	87.12	87.74	84.82
ENSMUSG00000048000	Gigyf2	GRB10 interacting GYF protein 2 [Source:MGI Symbol;Acc:MGI:2138584]	6469.18	0.231441	0.0561222	4.12387	3.72561e-05	0.000820656	32.4	33.33	37.32	42.12	42.81	43.01
ENSMUSG00000044627	Swi5	SWI5 recombination repair homolog (yeast) [Source:MGI Symbol;Acc:MGI:1920181]	5214.61	-0.179568	0.0435729	-4.12109	3.7708e-05	0.000829414	187.68	191.77	196.62	181.11	180.33	177.09
ENSMUSG00000028854	Slc9a1	solute carrier family 9 (sodium/hydrogen exchanger), member 1 [Source:MGI Symbol;Acc:MGI:102462]	284.063	0.667056	0.161915	4.11979	3.79219e-05	0.000832917	1.04	1.5	1.37	2.27	2.52	1.8
ENSMUSG00000002625	Akap8l	A kinase (PRKA) anchor protein 8-like [Source:MGI Symbol;Acc:MGI:1860606]	1458.69	-0.273278	0.0663546	-4.11844	3.81442e-05	0.000836596	16.88	18.49	17.21	15.93	15.53	14.65
ENSMUSG00000032418	Me1	malic enzyme 1, NADP(+)-dependent, cytosolic [Source:MGI Symbol;Acc:MGI:97043]	841.863	0.347255	0.0844047	4.11417	3.8858e-05	0.00084981	4.68	5.11	5.17	6.5	6.66	6.96
ENSMUSG00000003812	Dnase2a	deoxyribonuclease II alpha [Source:MGI Symbol;Acc:MGI:1329019]	557.157	0.422998	0.102841	4.11311	3.90367e-05	0.000852497	7.12	6.7	7.92	11.23	10.51	9.11
ENSMUSG00000030766	Arhgap17	Rho GTPase activating protein 17 [Source:MGI Symbol;Acc:MGI:1917747]	510.635	0.408978	0.0995078	4.11001	3.95637e-05	0.000862771	3.14	3.24	3.44	4.57	4.46	4.77
ENSMUSG00000027878	Notch2	notch 2 [Source:MGI Symbol;Acc:MGI:97364]	1950.95	0.305243	0.074275	4.10963	3.96296e-05	0.000862976	3.46	4.09	4.26	5.3	5.05	5.09
ENSMUSG00000025220	Mgea5	meningioma expressed antigen 5 (hyaluronidase) [Source:MGI Symbol;Acc:MGI:1932139]	9480.01	-0.160277	0.0390331	-4.10617	4.02276e-05	0.00087475	42.25	43.14	44.5	42.34	40.87	39.88
ENSMUSG00000042462	Dctpp1	dCTP pyrophosphatase 1 [Source:MGI Symbol;Acc:MGI:1913672]	4702.47	-0.213528	0.0520785	-4.10012	4.12942e-05	0.000895391	210.77	207.4	196.17	191.22	188.12	182.22
ENSMUSG00000064264	Zfp428	zinc finger protein 428 [Source:MGI Symbol;Acc:MGI:1916463]	962	-0.385307	0.0941191	-4.09383	4.24314e-05	0.000918744	24.86	22.64	20.79	20.47	18.08	16.99
ENSMUSG00000036693	Nop14	NOP14 nucleolar protein [Source:MGI Symbol;Acc:MGI:1922666]	3991.21	-0.215312	0.0527624	-4.08078	4.48846e-05	0.000969115	35.71	35.32	38.55	34.18	32.43	33.28
ENSMUSG00000040997	Abhd4	abhydrolase domain containing 4 [Source:MGI Symbol;Acc:MGI:1915938]	961.8	0.304489	0.0746143	4.08084	4.48728e-05	0.000969115	8.62	8.33	8.22	10.97	11.24	10.74
ENSMUSG00000028698	Pik3r3	phosphoinositide-3-kinase regulatory subunit 3 [Source:MGI Symbol;Acc:MGI:109277]	231.574	-0.653837	0.160283	-4.07926	4.51791e-05	0.000974094	1.33	1.16	1.5	0.8	1.06	0.81
ENSMUSG00000062901	Klhl24	kelch-like 24 [Source:MGI Symbol;Acc:MGI:1923035]	3573.15	0.257271	0.0630901	4.07783	4.54577e-05	0.000978719	15.65	15.58	15.12	20.51	20.99	17.27
ENSMUSG00000005686	Ampd3	adenosine monophosphate deaminase 3 [Source:MGI Symbol;Acc:MGI:1096344]	241.948	0.670874	0.164549	4.07704	4.56134e-05	0.000979885	1.18	1.11	1.41	1.74	2.47	2.03
ENSMUSG00000055204	Ankrd17	ankyrin repeat domain 17 [Source:MGI Symbol;Acc:MGI:1932101]	8855.91	0.235404	0.0577481	4.0764	4.57382e-05	0.000980608	23.94	26.73	28.82	33.59	32.83	32.57
ENSMUSG00000025816	Sec61a2	Sec61, alpha subunit 2 (S. cerevisiae) [Source:MGI Symbol;Acc:MGI:1931071]	1565.04	0.277878	0.0682169	4.07345	4.6322e-05	0.000991732	20.67	21.34	23.93	28.51	29.41	26.64
ENSMUSG00000022350	Washc5	WASH complex subunit 5 [Source:MGI Symbol;Acc:MGI:2146110]	4171.85	0.1953	0.0479599	4.07216	4.65791e-05	0.000994448	22.4	21.74	23.11	28.08	26.82	26.63
ENSMUSG00000075706	Gpx4	glutathione peroxidase 4 [Source:MGI Symbol;Acc:MGI:104767]	12885.2	0.177589	0.0436095	4.07225	4.65605e-05	0.000994448	328.34	324.11	315.7	385.89	399.5	374.75
ENSMUSG00000029330	Cds1	CDP-diacylglycerol synthase 1 [Source:MGI Symbol;Acc:MGI:1921846]	274.974	0.703337	0.172766	4.07103	4.68058e-05	0.000997892	1.71	1.29	1.41	2.63	2.04	2.95
ENSMUSG00000020307	Cdc34	cell division cycle 34 [Source:MGI Symbol;Acc:MGI:102657]	6584.78	-0.182227	0.0447766	-4.06969	4.70765e-05	0.00100087	164.22	165.89	160.45	154.61	153.15	150.26
ENSMUSG00000029094	Afap1	actin filament associated protein 1 [Source:MGI Symbol;Acc:MGI:1917542]	341.855	0.638082	0.156787	4.06974	4.70648e-05	0.00100087	1.24	1.33	0.91	1.72	1.96	2.05
ENSMUSG00000020608	Smc6	structural maintenance of chromosomes 6 [Source:MGI Symbol;Acc:MGI:1914491]	5347.52	-0.232991	0.0572751	-4.06793	4.74325e-05	0.00100703	27.09	28.91	29.42	26.19	27.74	23.09
ENSMUSG00000013858	Tmem259	transmembrane protein 259 [Source:MGI Symbol;Acc:MGI:2177957]	1970.96	-0.247947	0.0609817	-4.06592	4.78435e-05	0.00101154	24.07	24.26	22.93	22.33	21.13	20.18
ENSMUSG00000020863	Luc7l3	LUC7-like 3 (S. cerevisiae) [Source:MGI Symbol;Acc:MGI:1914934]	8066.02	-0.235828	0.0580001	-4.066	4.78273e-05	0.00101154	70.73	71.93	73.52	65.42	71.37	57.83
ENSMUSG00000045624	Esf1	ESF1 nucleolar pre-rRNA processing protein homolog [Source:MGI Symbol;Acc:MGI:1913830]	3829.82	-0.255086	0.0627279	-4.06655	4.77137e-05	0.00101154	29.12	29.59	32.06	28.36	28.6	23.65
ENSMUSG00000032040	Dcps	decapping enzyme, scavenger [Source:MGI Symbol;Acc:MGI:1916555]	1471.28	-0.267404	0.0657752	-4.06542	4.79456e-05	0.00101229	31.52	29.74	29.91	27.08	26.81	26.39
ENSMUSG00000023286	Ube2j2	ubiquitin-conjugating enzyme E2J 2 [Source:MGI Symbol;Acc:MGI:2153608]	2839.98	-0.21986	0.0540969	-4.06419	4.81994e-05	0.00101562	57.85	54.38	57.73	53.97	51.48	49.18
ENSMUSG00000043154	Ppp2r3a	protein phosphatase 2, regulatory subunit B'', alpha [Source:MGI Symbol;Acc:MGI:2442104]	469.813	0.552421	0.13593	4.06401	4.82361e-05	0.00101562	1.34	1.62	1.94	2.25	2.67	2.66
ENSMUSG00000028580	Pum1	pumilio RNA-binding family member 1 [Source:MGI Symbol;Acc:MGI:1931749]	6450.02	0.194311	0.0478214	4.06327	4.83894e-05	0.00101744	28.88	29.99	29.8	35.3	35.87	36.22
ENSMUSG00000050088	1600012H06Rik	RIKEN cDNA 1600012H06 gene [Source:MGI Symbol;Acc:MGI:1915162]	625.977	-0.390238	0.0960669	-4.06215	4.86226e-05	0.00102094	7.97	7.13	7.45	6.64	6.1	5.51
ENSMUSG00000034667	Xpot	exportin, tRNA (nuclear export receptor for tRNAs) [Source:MGI Symbol;Acc:MGI:1920442]	11105.9	-0.263729	0.0649379	-4.06126	4.88093e-05	0.00102345	61.02	62.66	55.08	56.05	54.99	47
ENSMUSG00000022538	Lsg1	large 60S subunit nuclear export GTPase 1 [Source:MGI Symbol;Acc:MGI:107236]	3825.24	-0.20045	0.0493775	-4.05955	4.9168e-05	0.00102956	33.61	36.23	35.08	32.55	33.15	31.02
ENSMUSG00000010592	Dazl	deleted in azoospermia-like [Source:MGI Symbol;Acc:MGI:1342328]	653.246	-0.474033	0.116823	-4.0577	4.95591e-05	0.00103633	5.93	5.72	5.58	4.57	5.13	3.46
ENSMUSG00000022456	Sept3	septin 3 [Source:MGI Symbol;Acc:MGI:1345148]	378.26	0.495949	0.122256	4.05666	4.97802e-05	0.00103894	2.42	2.27	2	3.68	3.25	3.08
ENSMUSG00000030513	Pcsk6	proprotein convertase subtilisin/kexin type 6 [Source:MGI Symbol;Acc:MGI:102897]	958.304	0.319764	0.0788283	4.05647	4.98203e-05	0.00103894	4.85	5.37	4.85	6.71	6.6	6.62
ENSMUSG00000009013	Dynll1	dynein light chain LC8-type 1 [Source:MGI Symbol;Acc:MGI:1861457]	9019.08	-0.185026	0.0456389	-4.05414	5.032e-05	0.00104793	414.68	417.2	394.97	390.29	387.22	366.26
ENSMUSG00000104325	Gm37321	predicted gene, 37321 [Source:MGI Symbol;Acc:MGI:5610549]	112.238	0.919399	0.226923	4.05159	5.08697e-05	0.00105794	0.72	0.88	1.27	1.78	2	1.93
ENSMUSG00000045377	Tmem88	transmembrane protein 88 [Source:MGI Symbol;Acc:MGI:1914270]	178.32	-0.640361	0.158068	-4.05118	5.09606e-05	0.00105838	3.17	3.01	3.46	2.37	2.07	2.11
ENSMUSG00000018774	Cd68	CD68 antigen [Source:MGI Symbol;Acc:MGI:88342]	156.238	0.673437	0.166254	4.05064	5.10772e-05	0.00105937	2.55	2.69	2.53	4.24	4.7	4.21
ENSMUSG00000029209	Gnpda2	glucosamine-6-phosphate deaminase 2 [Source:MGI Symbol;Acc:MGI:1915230]	1003.92	-0.364923	0.0901343	-4.04866	5.1512e-05	0.00106693	13.47	13.51	14.12	12.54	11.91	9.41
ENSMUSG00000070697	Utp3	UTP3 small subunit processome component [Source:MGI Symbol;Acc:MGI:1919230]	2067.78	-0.241247	0.05968	-4.04235	5.29192e-05	0.00109459	31.29	30.9	33.99	29.06	28.44	28.6
ENSMUSG00000037434	Slc30a1	solute carrier family 30 (zinc transporter), member 1 [Source:MGI Symbol;Acc:MGI:1345281]	1736.98	-0.282068	0.0698686	-4.03712	5.41113e-05	0.00111774	8.27	7.42	8.04	7.46	6.81	6.42
ENSMUSG00000033632	AW554918	expressed sequence AW554918 [Source:MGI Symbol;Acc:MGI:2147376]	416.617	0.492296	0.121969	4.03622	5.43184e-05	0.0011205	2.08	2.34	2.59	3.16	3.54	3.7
ENSMUSG00000021950	Anxa8	annexin A8 [Source:MGI Symbol;Acc:MGI:1201374]	321.699	0.478546	0.118683	4.03213	5.52743e-05	0.00113868	3.29	3.4	3.17	4.75	5.08	4.74
ENSMUSG00000008683	Rps15a	ribosomal protein S15A [Source:MGI Symbol;Acc:MGI:2389091]	26405.8	-0.177502	0.0440469	-4.02985	5.58129e-05	0.00114823	1454.11	1478.09	1386.43	1398.05	1357.76	1291.45
ENSMUSG00000018931	Natd1	N-acetyltransferase domain containing 1 [Source:MGI Symbol;Acc:MGI:1344388]	702.116	0.333638	0.0828856	4.02529	5.69062e-05	0.00116914	3.23	3.26	3.26	4.58	4.36	4.09
ENSMUSG00000106166	Gm43484	predicted gene 43484 [Source:MGI Symbol;Acc:MGI:5663621]	248.215	0.806008	0.200271	4.02459	5.70752e-05	0.00117104	0.44	0.63	0.91	1.24	1.29	1.11
ENSMUSG00000024260	Sap130	Sin3A associated protein [Source:MGI Symbol;Acc:MGI:1919782]	1375.03	0.270922	0.0673717	4.02131	5.78763e-05	0.00118588	6.33	7.09	6.98	8.81	8.86	8.39
ENSMUSG00000005142	Man2b1	mannosidase 2, alpha B1 [Source:MGI Symbol;Acc:MGI:107286]	2330.09	0.231185	0.0574971	4.02081	5.79989e-05	0.0011868	13.59	13.1	14.48	17.63	16.82	16.71
ENSMUSG00000058587	Tmod3	tropomodulin 3 [Source:MGI Symbol;Acc:MGI:1355315]	2760.41	-0.206312	0.0513438	-4.01825	5.86328e-05	0.00119817	17.86	18.72	18.91	17.74	16.99	16.21
ENSMUSG00000036553	Sh3tc1	SH3 domain and tetratricopeptide repeats 1 [Source:MGI Symbol;Acc:MGI:2678949]	280.263	0.684558	0.170381	4.0178	5.87438e-05	0.00119883	1.19	1.55	1.21	2.43	2.64	1.69
ENSMUSG00000022377	Asap1	ArfGAP with SH3 domain, ankyrin repeat and PH domain1 [Source:MGI Symbol;Acc:MGI:1342335]	656.905	0.428851	0.106799	4.01547	5.93263e-05	0.0012091	2.27	2.46	2.62	3.52	3.12	3.82
ENSMUSG00000028811	Yars	tyrosyl-tRNA synthetase [Source:MGI Symbol;Acc:MGI:2147627]	3073.54	-0.228297	0.0568847	-4.01333	5.98678e-05	0.00121851	29	27.9	28.48	25.47	25.4	26.29
ENSMUSG00000047260	Emc6	ER membrane protein complex subunit 6 [Source:MGI Symbol;Acc:MGI:1913298]	2705.44	-0.218656	0.0545064	-4.01156	6.03183e-05	0.00122604	53.61	52.22	53.33	51.48	47.85	45.65
ENSMUSG00000013787	Ehmt2	euchromatic histone lysine N-methyltransferase 2 [Source:MGI Symbol;Acc:MGI:2148922]	4397.93	-0.199578	0.0497835	-4.00892	6.09979e-05	0.0012378	35.17	36.2	35.13	34.85	32.83	30.64
ENSMUSG00000031754	Nudt21	nudix (nucleoside diphosphate linked moiety X)-type motif 21 [Source:MGI Symbol;Acc:MGI:1915469]	7800.26	-0.194289	0.0484671	-4.00868	6.10591e-05	0.0012378	130.5	123.99	124.18	121.34	120.53	108.99
ENSMUSG00000061607	Mdc1	mediator of DNA damage checkpoint 1 [Source:MGI Symbol;Acc:MGI:3525201]	3131.73	0.333002	0.0830809	4.00817	6.11907e-05	0.00123883	13.79	16.38	16.53	19.15	20.65	22.35
ENSMUSG00000027452	Acss1	acyl-CoA synthetase short-chain family member 1 [Source:MGI Symbol;Acc:MGI:1915988]	242.218	0.624781	0.155966	4.00588	6.17879e-05	0.00124603	1.37	1.65	1.18	2.22	2.49	2.15
ENSMUSG00000047388	Atmin	ATM interactor [Source:MGI Symbol;Acc:MGI:2682328]	3915.47	0.19395	0.0484166	4.00586	6.17916e-05	0.00124603	16.05	16.56	16.27	19.81	19.75	19.65
ENSMUSG00000063412	Gm10131	predicted pseudogene 10131 [Source:MGI Symbol;Acc:MGI:3704308]	3333.96	-0.247301	0.0617922	-4.00215	6.27707e-05	0.00126244	131.83	131.78	131.19	128.12	109.45	114.91
ENSMUSG00000028156	Eif4e	eukaryotic translation initiation factor 4E [Source:MGI Symbol;Acc:MGI:95305]	8852.43	-0.193256	0.0482941	-4.00164	6.29056e-05	0.00126349	157.59	165.85	169.47	160.27	157.88	138.73
ENSMUSG00000066037	Hnrnpr	heterogeneous nuclear ribonucleoprotein R [Source:MGI Symbol;Acc:MGI:1891692]	5246.73	-0.221315	0.055327	-4.00013	6.33083e-05	0.00126991	48.18	49.89	54.28	48.49	47.97	41.98
ENSMUSG00000030894	Tpp1	tripeptidyl peptidase I [Source:MGI Symbol;Acc:MGI:1336194]	674.857	0.437059	0.109322	3.9979	6.3906e-05	0.00128022	6.1	4.89	4.7	7.65	7.64	7.18
ENSMUSG00000026626	Ppp2r5a	protein phosphatase 2, regulatory subunit B', alpha [Source:MGI Symbol;Acc:MGI:2388479]	4578.54	-0.274107	0.0685876	-3.99646	6.4298e-05	0.0012847	45.48	41.85	41.16	41.91	35.87	34.98
ENSMUSG00000036698	Ago2	argonaute RISC catalytic subunit 2 [Source:MGI Symbol;Acc:MGI:2446632]	3650.98	0.280204	0.0701991	3.99157	6.56379e-05	0.00130976	12.05	13.13	13.9	16.17	16.18	17.8
ENSMUSG00000022540	Rogdi	rogdi homolog [Source:MGI Symbol;Acc:MGI:1913299]	299.188	0.509419	0.127644	3.99094	6.5811e-05	0.00130978	5.29	4.7	5.7	8.38	7.58	7.68
ENSMUSG00000069266	Hist1h4b	histone cluster 1, H4b [Source:MGI Symbol;Acc:MGI:2448420]	10097.6	-0.205317	0.0514443	-3.99105	6.57806e-05	0.00130978	959.01	964.25	922.28	937.36	839.39	839.29
ENSMUSG00000050953	Gja1	gap junction protein, alpha 1 [Source:MGI Symbol;Acc:MGI:95713]	1879.04	0.277205	0.0696107	3.98222	6.82755e-05	0.00135706	12.55	11.44	13.47	16.57	15.57	15.91
ENSMUSG00000072944	Nup62cl	nucleoporin 62 C-terminal like [Source:MGI Symbol;Acc:MGI:2685565]	1857.43	0.324849	0.0816032	3.98084	6.86719e-05	0.00136317	29.02	27.11	29.8	42.23	39.85	32.09
ENSMUSG00000048007	Timm8a1	translocase of inner mitochondrial membrane 8A1 [Source:MGI Symbol;Acc:MGI:1353433]	3062.05	-0.208407	0.0523612	-3.98017	6.8865e-05	0.00136499	55.62	53.75	54.66	52.86	49.67	47.95
ENSMUSG00000067367	Lyar	Ly1 antibody reactive clone [Source:MGI Symbol;Acc:MGI:107470]	6427.4	-0.167668	0.0421287	-3.97991	6.89425e-05	0.00136499	112.9	115.25	117.06	109.57	112.75	103.22
ENSMUSG00000030793	Pycard	PYD and CARD domain containing [Source:MGI Symbol;Acc:MGI:1931465]	1186.24	0.280793	0.0705633	3.97931	6.91163e-05	0.00136666	24.85	24.73	27.2	34.82	32.38	31.49
ENSMUSG00000015837	Sqstm1	sequestosome 1 [Source:MGI Symbol;Acc:MGI:107931]	8551.66	0.180308	0.0453154	3.97896	6.92188e-05	0.00136691	108.73	108.3	108.02	128.68	130.63	130.66
ENSMUSG00000066643	Wdr35	WD repeat domain 35 [Source:MGI Symbol;Acc:MGI:1921932]	2239.36	0.240586	0.0604914	3.97719	6.97335e-05	0.0013753	10.93	11.39	12.59	14.9	14.59	14.13
ENSMUSG00000043940	Wdfy3	WD repeat and FYVE domain containing 3 [Source:MGI Symbol;Acc:MGI:1096875]	1433.64	0.37989	0.0955276	3.97676	6.98605e-05	0.00137603	2.55	3.01	3.24	4.13	3.65	4.31
ENSMUSG00000076437	Selenoh	selenoprotein H [Source:MGI Symbol;Acc:MGI:1919907]	5542.81	-0.186579	0.0469353	-3.97524	7.03094e-05	0.00138308	216.83	222.64	216.66	215.76	201.61	193.67
ENSMUSG00000024300	Myo1f	myosin IF [Source:MGI Symbol;Acc:MGI:107711]	470.215	-0.39354	0.099091	-3.9715	7.14204e-05	0.00140133	3.22	3.08	3.3	2.71	2.62	2.42
ENSMUSG00000051316	Taf7	TATA-box binding protein associated factor 7 [Source:MGI Symbol;Acc:MGI:1346348]	6066.04	-0.287408	0.0723655	-3.97161	7.13872e-05	0.00140133	44.68	44.4	44.87	41.59	42.54	32.38
ENSMUSG00000021807	Rtraf	RNA transcription, translation and transport factor [Source:MGI Symbol;Acc:MGI:1915295]	7717.24	-0.162013	0.0408465	-3.96639	7.29702e-05	0.0014298	119.14	124.97	123.33	119.46	117.92	110.54
ENSMUSG00000034247	Plekhm1	pleckstrin homology domain containing, family M (with RUN domain) member 1 [Source:MGI Symbol;Acc:MGI:2443207]	854.665	0.313586	0.0790667	3.9661	7.30589e-05	0.0014298	2.72	2.77	2.87	3.58	3.7	3.72
ENSMUSG00000039852	Rere	arginine glutamic acid dipeptide (RE) repeats [Source:MGI Symbol;Acc:MGI:2683486]	856.452	0.427756	0.107874	3.96534	7.32915e-05	0.00143252	3.35	4.14	4.71	5.56	5.78	5.95
ENSMUSG00000028029	Aimp1	aminoacyl tRNA synthetase complex-interacting multifunctional protein 1 [Source:MGI Symbol;Acc:MGI:102774]	4540.8	-0.179567	0.0452909	-3.96476	7.34706e-05	0.00143418	101.38	101.88	100.17	97.35	96.11	90.45
ENSMUSG00000040521	Tsfm	Ts translation elongation factor, mitochondrial [Source:MGI Symbol;Acc:MGI:1913649]	1970.02	-0.221105	0.0557751	-3.96422	7.36375e-05	0.0014356	42.21	43.87	44.84	40.73	40.4	37.81
ENSMUSG00000043445	Pgp	phosphoglycolate phosphatase [Source:MGI Symbol;Acc:MGI:1914328]	1001.01	-0.340587	0.0859451	-3.96285	7.40613e-05	0.00144202	28.26	27.79	25.11	24.86	22.51	20.67
ENSMUSG00000009905	Kdsr	3-ketodihydrosphingosine reductase [Source:MGI Symbol;Acc:MGI:1918000]	1415.04	0.29528	0.0745204	3.96241	7.41984e-05	0.00144285	6.17	6.52	7.2	9.37	8.51	7.96
ENSMUSG00000034021	Pds5b	PDS5 cohesin associated factor B [Source:MGI Symbol;Acc:MGI:2140945]	3879.54	0.287478	0.0725899	3.9603	7.48559e-05	0.00145378	11.04	11.21	13.85	15.74	15.62	15.22
ENSMUSG00000042308	Setd1a	SET domain containing 1A [Source:MGI Symbol;Acc:MGI:2446244]	1167.35	0.40651	0.10266	3.95976	7.5026e-05	0.00145524	3.18	4.13	4.07	4.9	5.4	5.63
ENSMUSG00000061615	Hist1h2ab	histone cluster 1, H2ab [Source:MGI Symbol;Acc:MGI:2448306]	13436.7	-0.187881	0.0474573	-3.95895	7.52813e-05	0.00145834	958.73	970.82	930.61	921.14	856.95	881.53
ENSMUSG00000029815	Malsu1	mitochondrial assembly of ribosomal large subunit 1 [Source:MGI Symbol;Acc:MGI:1922843]	867.253	-0.397251	0.100369	-3.95791	7.56097e-05	0.00146284	13.61	15.5	13.28	10.68	11.01	12.4
ENSMUSG00000103722	2700078F05Rik	RIKEN cDNA 2700078F05 gene [Source:MGI Symbol;Acc:MGI:1919876]	347.193	0.713021	0.180178	3.95732	7.57948e-05	0.00146457	1.25	1.83	2.32	2.7	3.47	3.16
ENSMUSG00000027304	Rtf1	RTF1, Paf1/RNA polymerase II complex component [Source:MGI Symbol;Acc:MGI:1309480]	2064.75	-0.231505	0.0585661	-3.95288	7.72167e-05	0.00148827	11.5	11.55	12.01	11.32	10.41	9.92
ENSMUSG00000027944	Hax1	HCLS1 associated X-1 [Source:MGI Symbol;Acc:MGI:1346319]	3097.78	-0.216959	0.0549556	-3.9479	7.884e-05	0.00151573	115.4	112	109.59	101.77	106.99	98.52
ENSMUSG00000071669	Snx29	sorting nexin 29 [Source:MGI Symbol;Acc:MGI:1921728]	153.972	0.689847	0.174736	3.94794	7.88253e-05	0.00151573	1.02	1.06	1.18	1.77	1.76	2.02
ENSMUSG00000028433	Ubap2	ubiquitin-associated protein 2 [Source:MGI Symbol;Acc:MGI:1916176]	2300.8	0.355004	0.0899671	3.94593	7.94906e-05	0.00152632	10.25	12.14	12.17	13.76	16.36	16.56
ENSMUSG00000095217	Hist1h2bn	histone cluster 1, H2bn [Source:MGI Symbol;Acc:MGI:2448407]	7705.22	-0.214025	0.0542456	-3.94547	7.96429e-05	0.00152732	796.93	785.56	749.98	761.59	682.2	687.72
ENSMUSG00000062727	Hist1h2bk	histone cluster 1, H2bk [Source:MGI Symbol;Acc:MGI:2448399]	19218.2	-0.168214	0.0426523	-3.94384	8.01883e-05	0.00153585	1358.14	1360.23	1308.15	1322.79	1259.66	1215.23
ENSMUSG00000002227	Mov10	Moloney leukemia virus 10 [Source:MGI Symbol;Acc:MGI:97054]	2239.13	0.216388	0.0548919	3.94209	8.07754e-05	0.00154323	13.93	14.63	14.56	17.64	18.01	17.41
ENSMUSG00000030319	Cand2	cullin-associated and neddylation-dissociated 2 (putative) [Source:MGI Symbol;Acc:MGI:1914338]	769.523	0.356394	0.0904037	3.94225	8.072e-05	0.00154323	2.44	2.87	2.7	3.56	3.58	3.72
ENSMUSG00000001305	Rrp15	ribosomal RNA processing 15 homolog (S. cerevisiae) [Source:MGI Symbol;Acc:MGI:1914473]	5659.28	-0.175964	0.0446572	-3.94033	8.13701e-05	0.00155196	101.54	103.27	104.77	95.47	99.72	94.95
ENSMUSG00000069939	Gm12070	predicted gene 12070 [Source:MGI Symbol;Acc:MGI:3650751]	526.908	0.461343	0.117088	3.94013	8.14361e-05	0.00155196	9.11	11.62	12.48	15.45	16.8	16.06
ENSMUSG00000047824	Pygo2	pygopus 2 [Source:MGI Symbol;Acc:MGI:1916161]	1502.05	-0.268885	0.0683045	-3.93656	8.26581e-05	0.00157329	13.25	13.23	12.81	12.14	10.96	11.46
ENSMUSG00000024182	Axin1	axin 1 [Source:MGI Symbol;Acc:MGI:1096327]	2358.87	-0.243218	0.0618003	-3.93555	8.30057e-05	0.00157794	16.27	18.08	16.57	15.79	14.9	14.89
ENSMUSG00000022023	Wbp4	WW domain binding protein 4 [Source:MGI Symbol;Acc:MGI:109568]	1775.37	-0.233459	0.0593261	-3.93517	8.31366e-05	0.00157846	17.84	19.09	18.8	17.42	16.71	16.1
ENSMUSG00000022947	Cbr3	carbonyl reductase 3 [Source:MGI Symbol;Acc:MGI:1309992]	101.583	0.804199	0.204644	3.92975	8.50332e-05	0.00161246	1.51	1.6	1.52	3.1	2.72	2.74
ENSMUSG00000030246	Ldhb	lactate dehydrogenase B [Source:MGI Symbol;Acc:MGI:96763]	8321.12	0.237833	0.0605428	3.92835	8.55321e-05	0.00161991	208.63	209.91	207.75	243.43	265.06	272.74
ENSMUSG00000052812	Atad2b	ATPase family, AAA domain containing 2B [Source:MGI Symbol;Acc:MGI:2444798]	2294.65	0.23653	0.0602275	3.92728	8.59119e-05	0.00162509	8.03	8	9.04	10.53	10.74	9.99
ENSMUSG00000056820	Tsnax	translin-associated factor X [Source:MGI Symbol;Acc:MGI:1855672]	3514.59	-0.186921	0.0476297	-3.92446	8.69231e-05	0.00164015	35.08	35.26	35.93	33.19	33.1	32.58
ENSMUSG00000022214	Dcaf11	DDB1 and CUL4 associated factor 11 [Source:MGI Symbol;Acc:MGI:90168]	1283.43	-0.315235	0.0803649	-3.92255	8.76172e-05	0.00164925	13.88	16.26	17.11	13.57	13.9	12.67
ENSMUSG00000056476	Med12l	mediator complex subunit 12-like [Source:MGI Symbol;Acc:MGI:2139916]	371.848	0.436154	0.111192	3.92254	8.76212e-05	0.00164925	0.98	1.07	1.01	1.52	1.41	1.44
ENSMUSG00000020522	Mfap3	microfibrillar-associated protein 3 [Source:MGI Symbol;Acc:MGI:1924068]	2129.69	0.221696	0.056533	3.92153	8.79878e-05	0.00165293	10.37	10.36	10.37	12.71	12.93	12.75
ENSMUSG00000026484	Rnf2	ring finger protein 2 [Source:MGI Symbol;Acc:MGI:1101759]	8123.99	-0.26665	0.068	-3.92132	8.80654e-05	0.00165293	63.75	61.75	63.89	60.35	59.7	47.05
ENSMUSG00000042978	Sbk1	SH3-binding kinase 1 [Source:MGI Symbol;Acc:MGI:2135937]	1183.61	-0.265895	0.0678111	-3.92111	8.8142e-05	0.00165293	6.81	6.96	7.19	6.23	6.09	6.14
ENSMUSG00000037486	Asxl2	additional sex combs like 2, transcriptional regulator [Source:MGI Symbol;Acc:MGI:1922552]	2942.02	0.197096	0.0502902	3.91917	8.88553e-05	0.00166427	12.72	13.2	13.74	16.48	16.07	15.59
ENSMUSG00000020076	Ddx50	DEAD (Asp-Glu-Ala-Asp) box polypeptide 50 [Source:MGI Symbol;Acc:MGI:2182303]	3742.58	-0.191133	0.0488273	-3.91447	9.06026e-05	0.00169491	42.76	43.58	46.68	42.39	41.78	39.19
ENSMUSG00000026135	Zfp142	zinc finger protein 142 [Source:MGI Symbol;Acc:MGI:1924514]	1339.73	0.334745	0.0855955	3.91078	9.1998e-05	0.00171891	4.81	5.02	5.87	6.63	6.98	7.3
ENSMUSG00000011831	Evi5	ecotropic viral integration site 5 [Source:MGI Symbol;Acc:MGI:104736]	3352.43	0.206633	0.0528624	3.90888	9.27239e-05	0.00173035	13.92	14.08	15.11	18.62	17.7	16.37
ENSMUSG00000107118	Gm42986	predicted gene 42986 [Source:MGI Symbol;Acc:MGI:5663123]	255.281	0.526429	0.134797	3.90533	9.40951e-05	0.0017538	1.28	1.28	1.54	2.12	2.11	2.01
ENSMUSG00000043384	Gprasp1	G protein-coupled receptor associated sorting protein 1 [Source:MGI Symbol;Acc:MGI:1917418]	4190.85	-0.193343	0.0495388	-3.90287	9.50597e-05	0.00176746	20.15	19.97	20.82	18.55	18.96	18.91
ENSMUSG00000052533	Nup188	nucleoporin 188 [Source:MGI Symbol;Acc:MGI:2446190]	6316.54	0.214542	0.0549681	3.90302	9.50003e-05	0.00176746	23.83	26.47	26.21	30.65	31.41	31.85
ENSMUSG00000061983	Rps12	ribosomal protein S12 [Source:MGI Symbol;Acc:MGI:98105]	46216.3	-0.146208	0.0374765	-3.90134	9.56625e-05	0.00177651	2515.89	2446.03	2494.49	2445.3	2363.31	2327.89
ENSMUSG00000067889	Sptbn2	spectrin beta, non-erythrocytic 2 [Source:MGI Symbol;Acc:MGI:1313261]	1789.64	0.239407	0.061393	3.89958	9.63605e-05	0.00178729	4.27	4.28	4.25	5.55	5.16	5.31
ENSMUSG00000029598	Plbd2	phospholipase B domain containing 2 [Source:MGI Symbol;Acc:MGI:1919022]	459.471	0.419394	0.107582	3.89837	9.68436e-05	0.00179408	2.48	2.96	3.01	4.08	3.94	3.93
ENSMUSG00000030521	Mphosph10	M-phase phosphoprotein 10 (U3 small nucleolar ribonucleoprotein) [Source:MGI Symbol;Acc:MGI:1915223]	5349.73	-0.208003	0.0534075	-3.89465	9.83413e-05	0.00181961	56.81	58.29	61.7	56.92	56.5	48.77
ENSMUSG00000022752	Tomm70a	translocase of outer mitochondrial membrane 70A [Source:MGI Symbol;Acc:MGI:106295]	18836.8	-0.200043	0.0514039	-3.89159	9.959e-05	0.00184049	73.66	73.46	73.69	72.59	70.78	60.54
ENSMUSG00000035329	Fbxo33	F-box protein 33 [Source:MGI Symbol;Acc:MGI:1917861]	1141.93	-0.432554	0.111269	-3.88747	0.000101296	0.00186974	10.85	9.23	11.88	9.16	9.25	6.72
ENSMUSG00000063021	Hist1h2ak	histone cluster 1, H2ak [Source:MGI Symbol;Acc:MGI:2448297]	5210.65	-0.181933	0.0468261	-3.88529	0.000102209	0.00188433	494.87	489.27	498.16	484.79	449.7	449.78
ENSMUSG00000036986	Pml	promyelocytic leukemia [Source:MGI Symbol;Acc:MGI:104662]	3583.21	0.253916	0.0653883	3.8832	0.00010309	0.00189827	18.93	21.02	21.19	24.35	26.08	26.65
ENSMUSG00000026219	Trip12	thyroid hormone receptor interactor 12 [Source:MGI Symbol;Acc:MGI:1309481]	55543	0.154839	0.0399158	3.87913	0.00010483	0.00192798	268.66	272.68	290.44	328.6	326.56	324.86
ENSMUSG00000022812	Gsk3b	glycogen synthase kinase 3 beta [Source:MGI Symbol;Acc:MGI:1861437]	1382.8	0.344523	0.0889059	3.87515	0.000106561	0.00195746	6.12	6	5.37	7.16	8.62	7.74
ENSMUSG00000037926	Ssh2	slingshot protein phosphatase 2 [Source:MGI Symbol;Acc:MGI:2679255]	831.128	0.356903	0.092115	3.87454	0.000106826	0.00195997	1.96	2.14	2.41	2.81	3	3
ENSMUSG00000025580	Eif4a3	eukaryotic translation initiation factor 4A3 [Source:MGI Symbol;Acc:MGI:1923731]	13711.1	-0.1727	0.0445912	-3.87296	0.000107521	0.00197035	329.29	334.08	316.43	319.97	305.25	296.01
ENSMUSG00000024486	Hbegf	heparin-binding EGF-like growth factor [Source:MGI Symbol;Acc:MGI:96070]	698.885	0.345257	0.0892537	3.86827	0.000109612	0.00200386	6.22	5.57	5.74	8.35	7.94	7.34
ENSMUSG00000036676	Tmtc3	transmembrane and tetratricopeptide repeat containing 3 [Source:MGI Symbol;Acc:MGI:3036255]	2311.13	0.263026	0.0680855	3.86317	0.000111923	0.00204367	9.45	10.61	10.99	14.26	13.19	12.01
ENSMUSG00000021557	Agtpbp1	ATP/GTP binding protein 1 [Source:MGI Symbol;Acc:MGI:2159437]	823.601	0.518318	0.134194	3.86246	0.00011225	0.00204719	6.42	5.22	6.05	7.03	9.9	9.88
ENSMUSG00000010660	Plcd1	phospholipase C, delta 1 [Source:MGI Symbol;Acc:MGI:97614]	617.554	0.370759	0.0960307	3.86084	0.000112999	0.0020562	4.83	4.56	4.5	6.66	5.92	6.47
ENSMUSG00000037296	Lsm1	LSM1 homolog, mRNA degradation associated [Source:MGI Symbol;Acc:MGI:1914457]	2243.08	-0.237519	0.0615205	-3.86081	0.000113013	0.0020562	27.23	28.21	27.72	27.2	24.65	22.93
ENSMUSG00000024947	Men1	multiple endocrine neoplasia 1 [Source:MGI Symbol;Acc:MGI:1316736]	1677.25	-0.248974	0.0644973	-3.86022	0.000113283	0.00205865	15.35	15.52	15.02	14.46	13.1	13.38
ENSMUSG00000014907	Naf1	nuclear assembly factor 1 ribonucleoprotein [Source:MGI Symbol;Acc:MGI:2682306]	1744.62	0.268843	0.0697217	3.85595	0.000115283	0.0020925	10.86	11.96	13.15	15.57	15.57	14.68
ENSMUSG00000023156	Rpp14	ribonuclease P 14 subunit [Source:MGI Symbol;Acc:MGI:1914303]	1990.27	-0.228618	0.0593221	-3.85384	0.000116282	0.00210633	31.27	33.23	33.14	28.9	30.83	28.5
ENSMUSG00000031398	Plxna3	plexin A3 [Source:MGI Symbol;Acc:MGI:107683]	297.762	-0.529847	0.137492	-3.85367	0.000116361	0.00210633	1.95	2.1	2.6	1.6	1.63	1.62
ENSMUSG00000041961	Znrf3	zinc and ring finger 3 [Source:MGI Symbol;Acc:MGI:3039616]	975.201	0.308423	0.0800379	3.85346	0.000116459	0.00210633	3.53	3.66	3.78	4.86	4.54	4.98
ENSMUSG00000003123	Lipe	lipase, hormone sensitive [Source:MGI Symbol;Acc:MGI:96790]	335.419	-0.476419	0.123722	-3.85071	0.000117775	0.00212762	2.73	2.99	3.36	2.29	2.48	2.12
ENSMUSG00000078619	Smarcd2	SWI/SNF related, matrix associated, actin dependent regulator of chromatin, subfamily d, member 2 [Source:MGI Symbol;Acc:MGI:1933621]	3356.16	-0.196726	0.0511096	-3.84909	0.000118555	0.00213918	32.2	31.37	32.53	29.49	29.66	29.63
ENSMUSG00000025351	Cd63	CD63 antigen [Source:MGI Symbol;Acc:MGI:99529]	886.131	0.374729	0.0973914	3.84766	0.000119253	0.00214922	17.48	16.08	19.4	21.94	25.69	24.94
ENSMUSG00000037204	Atg101	autophagy related 101 [Source:MGI Symbol;Acc:MGI:1915368]	1638.27	-0.251526	0.0654125	-3.84523	0.000120441	0.00216807	34.61	34.81	33.49	30.42	30.08	31.07
ENSMUSG00000022973	Synj1	synaptojanin 1 [Source:MGI Symbol;Acc:MGI:1354961]	435.098	0.394977	0.10276	3.84368	0.000121203	0.00217871	2.38	2.41	2.66	3.5	3.55	3.31
ENSMUSG00000060090	Rp2	retinitis pigmentosa 2 homolog [Source:MGI Symbol;Acc:MGI:1277953]	844.103	-0.302765	0.0787744	-3.84345	0.000121317	0.00217871	6.33	6.53	6.8	5.79	5.92	5.16
ENSMUSG00000025377	Tepsin	TEPSIN, adaptor related protein complex 4 accessory protein [Source:MGI Symbol;Acc:MGI:1926027]	893.005	-0.313411	0.081563	-3.84256	0.000121756	0.00218402	10.77	10.91	10.12	9.15	9.66	8.34
ENSMUSG00000000282	Mnt	max binding protein [Source:MGI Symbol;Acc:MGI:109150]	276.42	0.564192	0.146961	3.83905	0.000123509	0.00221027	0.89	1.18	1.13	1.57	1.88	1.55
ENSMUSG00000036568	Bicral	BRD4 interacting chromatin remodeling complex associated protein like [Source:MGI Symbol;Acc:MGI:2673855]	1522.21	0.251709	0.0655625	3.83923	0.000123423	0.00221027	4.27	4.63	4.78	5.68	5.92	5.63
ENSMUSG00000018593	Sparc	secreted acidic cysteine rich glycoprotein [Source:MGI Symbol;Acc:MGI:98373]	6298.27	0.170061	0.0443466	3.83482	0.000125654	0.00224603	64.62	64.42	64.66	76.44	78.06	76.29
ENSMUSG00000025132	Arhgdia	Rho GDP dissociation inhibitor (GDI) alpha [Source:MGI Symbol;Acc:MGI:2178103]	5778.05	0.17291	0.045095	3.83435	0.000125897	0.00224774	63.68	67.04	69.68	80.65	80.39	78.08
ENSMUSG00000022336	Eif3e	eukaryotic translation initiation factor 3, subunit E [Source:MGI Symbol;Acc:MGI:99257]	15104.6	-0.188613	0.0491988	-3.83368	0.000126238	0.0022512	244.77	247.77	249.74	247.03	236.55	207.13
ENSMUSG00000022801	Lrch3	leucine-rich repeats and calponin homology (CH) domain containing 3 [Source:MGI Symbol;Acc:MGI:1917394]	1255.28	0.289999	0.0756861	3.83161	0.000127309	0.00226765	6.07	5.41	6.09	7.36	7.96	7.43
ENSMUSG00000022983	Scaf4	SR-related CTD-associated factor 4 [Source:MGI Symbol;Acc:MGI:2146350]	626.776	0.383086	0.0999945	3.83107	0.000127589	0.00226998	5.1	6.19	6.12	8.49	8.31	7.25
ENSMUSG00000038013	Wipf2	WAS/WASL interacting protein family, member 2 [Source:MGI Symbol;Acc:MGI:1924462]	698.79	0.364911	0.095313	3.82855	0.000128898	0.00229061	2.18	2.18	1.95	2.71	2.99	2.9
ENSMUSG00000104164	Gm38248	predicted gene, 38248 [Source:MGI Symbol;Acc:MGI:5611476]	255.826	0.516315	0.135033	3.82361	0.000131512	0.00233433	0.76	0.75	0.86	1.13	1.27	1.18
ENSMUSG00000017861	Mybl2	myeloblastosis oncogene-like 2 [Source:MGI Symbol;Acc:MGI:101785]	16678.3	0.16869	0.0441445	3.82132	0.000132741	0.00235342	113.42	116.26	121.73	141.06	136.43	140.49
ENSMUSG00000037492	Zmat4	zinc finger, matrin type 4 [Source:MGI Symbol;Acc:MGI:2443497]	306.899	0.501963	0.131382	3.82064	0.000133104	0.00235712	1.49	1.22	1.56	2.27	2.09	2.05
ENSMUSG00000041733	Coq5	coenzyme Q5 methyltransferase [Source:MGI Symbol;Acc:MGI:1098643]	1003.81	-0.286689	0.0750568	-3.81963	0.000133651	0.00236405	12.07	13.05	12.42	11.32	11.27	10.03
ENSMUSG00000044167	Foxo1	forkhead box O1 [Source:MGI Symbol;Acc:MGI:1890077]	378.431	0.466203	0.122069	3.81918	0.000133895	0.00236424	0.73	0.73	0.9	1.18	1.08	1.19
ENSMUSG00000063273	Naa15	N(alpha)-acetyltransferase 15, NatA auxiliary subunit [Source:MGI Symbol;Acc:MGI:1922088]	7175.62	0.253426	0.0663585	3.81904	0.000133971	0.00236424	26.35	25.81	31.61	34.79	36.72	34.12
ENSMUSG00000001150	Mcm3ap	minichromosome maintenance complex component 3 associated protein [Source:MGI Symbol;Acc:MGI:1930089]	6685.12	0.183622	0.0481588	3.81285	0.000137372	0.00241867	44.13	44.08	46.95	53.97	53.66	54.8
ENSMUSG00000011751	Sptbn4	spectrin beta, non-erythrocytic 4 [Source:MGI Symbol;Acc:MGI:1890574]	858.003	0.31877	0.0837488	3.80626	0.000141083	0.00248115	2.94	3.4	3.28	4.53	4.22	3.95
ENSMUSG00000027881	Prpf38b	PRP38 pre-mRNA processing factor 38 (yeast) domain containing B [Source:MGI Symbol;Acc:MGI:1914171]	3324.34	-0.23236	0.0610516	-3.80596	0.000141253	0.00248128	32.31	30.7	35.13	31.73	29.46	27.33
ENSMUSG00000055322	Tns1	tensin 1 [Source:MGI Symbol;Acc:MGI:104552]	817.874	0.57319	0.150629	3.8053	0.00014163	0.00248503	2.85	3.51	4.02	5.74	4.14	6.41
ENSMUSG00000071172	Srsf3	serine/arginine-rich splicing factor 3 [Source:MGI Symbol;Acc:MGI:98285]	28200.3	-0.17886	0.0470111	-3.80462	0.00014202	0.00248901	370.29	360.81	356.04	355.45	352.74	310.3
ENSMUSG00000047205	Dusp18	dual specificity phosphatase 18 [Source:MGI Symbol;Acc:MGI:1922469]	176.495	0.662128	0.174165	3.80172	0.000143693	0.00251545	0.61	0.65	0.77	0.97	1.28	1.13
ENSMUSG00000018920	Cxcl16	chemokine (C-X-C motif) ligand 16 [Source:MGI Symbol;Acc:MGI:1932682]	212.422	0.627471	0.165219	3.79781	0.000145983	0.00255261	1.66	2.05	2	3.71	3.08	2.57
ENSMUSG00000045948	Mrps12	mitochondrial ribosomal protein S12 [Source:MGI Symbol;Acc:MGI:1346333]	1420.91	-0.260674	0.0687172	-3.79342	0.000148585	0.00259415	60.97	59.07	58.7	51.8	52.47	53.8
ENSMUSG00000030979	Uros	uroporphyrinogen III synthase [Source:MGI Symbol;Acc:MGI:98917]	319.519	0.477708	0.126042	3.79008	0.000150598	0.0026213	4.88	4.91	4.37	7.27	6.49	7.17
ENSMUSG00000092341	Malat1	metastasis associated lung adenocarcinoma transcript 1 (non-coding RNA) [Source:MGI Symbol;Acc:MGI:1919539]	95285.8	0.692022	0.182699	3.78776	0.000152009	0.00264284	389.33	422.53	580.02	743.24	804.36	825.52
ENSMUSG00000091405	Hist2h4	histone cluster 2, H4 [Source:MGI Symbol;Acc:MGI:2140113]	2238.04	0.216466	0.0571584	3.78713	0.0001524	0.00264662	30.33	28.74	29.7	36.23	37.22	35.79
ENSMUSG00000001924	Uba1	ubiquitin-like modifier activating enzyme 1 [Source:MGI Symbol;Acc:MGI:98890]	13634.5	-0.168646	0.0445604	-3.78466	0.000153919	0.00266997	77.8	81.09	77.83	73.41	75.46	74.12
ENSMUSG00000005198	Polr2a	polymerase (RNA) II (DNA directed) polypeptide A [Source:MGI Symbol;Acc:MGI:98086]	4752.88	0.75726	0.20015	3.78345	0.000154667	0.00267991	10.18	13.35	15.02	21.16	21.44	26.05
ENSMUSG00000016541	Atxn10	ataxin 10 [Source:MGI Symbol;Acc:MGI:1859293]	6864.08	0.174133	0.0460538	3.78108	0.000156147	0.00269941	74.9	75.22	78.84	90.31	91.39	91.68
ENSMUSG00000032349	Elovl5	ELOVL family member 5, elongation of long chain fatty acids (yeast) [Source:MGI Symbol;Acc:MGI:1916051]	4468.36	-0.175948	0.0465431	-3.78032	0.00015663	0.0027047	38.3	38.53	37.82	37.45	36	34.11
ENSMUSG00000031732	Phlpp2	PH domain and leucine rich repeat protein phosphatase 2 [Source:MGI Symbol;Acc:MGI:2444928]	399.994	0.452454	0.119803	3.77665	0.000158952	0.00273468	1.05	0.99	1.22	1.53	1.52	1.67
ENSMUSG00000047036	Zfp445	zinc finger protein 445 [Source:MGI Symbol;Acc:MGI:2143340]	4410.06	0.197379	0.0522659	3.77645	0.000159083	0.00273468	25.98	26.53	29.35	33.48	33.29	32.54
ENSMUSG00000047215	Rpl9	ribosomal protein L9 [Source:MGI Symbol;Acc:MGI:1298373]	35814.3	-0.174387	0.0461724	-3.77686	0.000158817	0.00273468	1338.76	1367.21	1289.61	1322.59	1220.73	1208.71
ENSMUSG00000026923	Notch1	notch 1 [Source:MGI Symbol;Acc:MGI:97363]	811.124	0.405715	0.107447	3.77596	0.00015939	0.00273689	1.62	2.07	1.77	2.35	2.57	2.71
ENSMUSG00000024483	Ankhd1	ankyrin repeat and KH domain containing 1 [Source:MGI Symbol;Acc:MGI:1921733]	4206.75	0.221309	0.0586377	3.77418	0.000160535	0.00275035	22.28	23.13	24.29	27.95	28.19	29.8
ENSMUSG00000037706	Cd81	CD81 antigen [Source:MGI Symbol;Acc:MGI:1096398]	3976.39	-0.218353	0.0578526	-3.7743	0.000160459	0.00275035	68.1	68.66	62.72	62.34	62.77	56.74
ENSMUSG00000020659	Cbll1	Casitas B-lineage lymphoma-like 1 [Source:MGI Symbol;Acc:MGI:2144842]	483.424	0.442724	0.117331	3.7733	0.000161105	0.00275702	2.01	2.36	2.63	3.54	3.08	3.44
ENSMUSG00000053560	Ier2	immediate early response 2 [Source:MGI Symbol;Acc:MGI:104815]	2053.61	-0.219769	0.0582719	-3.77144	0.000162306	0.00277086	34.95	34.03	33.23	31.87	31.23	29.94
ENSMUSG00000096054	Syne1	spectrin repeat containing, nuclear envelope 1 [Source:MGI Symbol;Acc:MGI:1927152]	491.553	-0.449018	0.119064	-3.77122	0.00016245	0.00277086	1.67	1.75	1.59	1.33	1.13	1.43
ENSMUSG00000112523	Gm48377	predicted gene, 48377 [Source:MGI Symbol;Acc:MGI:6097854]	125.855	0.71691	0.190101	3.77121	0.000162458	0.00277086	2.47	3	2.97	4.56	4.98	5.1
ENSMUSG00000032217	Rnf111	ring finger 111 [Source:MGI Symbol;Acc:MGI:1934919]	1473.79	0.292665	0.0776513	3.76896	0.000163929	0.00279127	6.39	7.1	8.03	9.42	9.49	8.94
ENSMUSG00000072419	Dppa2	developmental pluripotency associated 2 [Source:MGI Symbol;Acc:MGI:2157523]	2964.5	0.185131	0.0491217	3.76882	0.00016402	0.00279127	30.83	31.42	32.58	39.35	38.49	36.35
ENSMUSG00000062075	Lmnb2	lamin B2 [Source:MGI Symbol;Acc:MGI:96796]	3179.13	-0.182999	0.0485935	-3.76591	0.000165945	0.00282087	21.83	22.37	22.1	21.36	20.89	19.64
ENSMUSG00000060904	Arl1	ADP-ribosylation factor-like 1 [Source:MGI Symbol;Acc:MGI:99436]	3763.89	-0.17196	0.0456728	-3.76505	0.000166515	0.00282742	43.48	43.28	44.38	42.35	41.51	39.45
ENSMUSG00000031578	Mak16	MAK16 homolog [Source:MGI Symbol;Acc:MGI:1915170]	9189.07	-0.147745	0.0392447	-3.76472	0.000166739	0.00282807	123.9	126.63	126.44	122.42	120.11	117.86
ENSMUSG00000064387	Snora73a	small nucleolar RNA, H/ACA box 73a [Source:MGI Symbol;Acc:MGI:4360046]	18522.4	-0.237827	0.0632331	-3.76111	0.000169163	0.00286601	8106.38	7828.12	7450.99	7753.25	6506.62	6765.12
ENSMUSG00000116626	Gm49705	predicted gene, 49705 [Source:MGI Symbol;Acc:MGI:6215167]	169.142	0.867929	0.230786	3.76075	0.000169401	0.00286687	0.33	0.45	0.73	1.01	1.05	0.83
ENSMUSG00000040550	Otud6b	OTU domain containing 6B [Source:MGI Symbol;Acc:MGI:1919451]	4028.71	-0.212485	0.056513	-3.75993	0.000169961	0.00287316	30.19	29.17	29.81	29.05	28.13	24.43
ENSMUSG00000020361	Hspa4	heat shock protein 4 [Source:MGI Symbol;Acc:MGI:1342292]	59246.4	-0.141201	0.0375861	-3.75673	0.000172146	0.00290686	399.17	416.1	431.94	414.22	406.86	376.9
ENSMUSG00000023932	Cdc5l	cell division cycle 5-like (S. pombe) [Source:MGI Symbol;Acc:MGI:1918952]	15648.5	-0.140156	0.0373203	-3.75551	0.000172992	0.00291792	120.9	120.78	124.33	119.15	117.01	115.51
ENSMUSG00000053205	Styx	serine/threonine/tyrosine interaction protein [Source:MGI Symbol;Acc:MGI:1891150]	1912.3	-0.290575	0.07739	-3.75468	0.000173561	0.00292429	11.87	13.19	13.65	11.86	12.04	9.64
ENSMUSG00000098950	Gm28036	predicted gene, 28036 [Source:MGI Symbol;Acc:MGI:5547772]	1189.37	-0.33036	0.0880098	-3.75367	0.000174267	0.00293295	6	6.21	5.24	4.7	4.99	5.02
ENSMUSG00000021939	Ctsb	cathepsin B [Source:MGI Symbol;Acc:MGI:88561]	2200.68	0.238772	0.0636403	3.7519	0.0001755	0.00295045	16.81	16.5	15.34	20.33	21.2	19.32
ENSMUSG00000011256	Adam19	a disintegrin and metallopeptidase domain 19 (meltrin beta) [Source:MGI Symbol;Acc:MGI:105377]	3677.42	0.223877	0.0597008	3.74998	0.000176848	0.00296658	11.35	12.98	12.56	14.92	15.44	15.23
ENSMUSG00000029050	Ski	ski sarcoma viral oncogene homolog (avian) [Source:MGI Symbol;Acc:MGI:98310]	2306.69	0.20043	0.0534483	3.74999	0.000176844	0.00296658	8.43	8.47	8.61	10.39	10.43	10.21
ENSMUSG00000027227	Sord	sorbitol dehydrogenase [Source:MGI Symbol;Acc:MGI:98266]	1089.1	0.270846	0.0722356	3.74948	0.000177203	0.00296926	9.53	9.76	9.11	12.56	12	11.76
ENSMUSG00000022191	Drosha	drosha, ribonuclease type III [Source:MGI Symbol;Acc:MGI:1261425]	5299.62	0.25514	0.0680937	3.74689	0.000179038	0.00299673	22.78	24.02	27.08	30.19	30.36	32.61
ENSMUSG00000028909	Ptpru	protein tyrosine phosphatase, receptor type, U [Source:MGI Symbol;Acc:MGI:1321151]	316.955	0.489517	0.130753	3.74384	0.000181229	0.00303008	1.77	1.55	1.99	2.87	2.61	2.41
ENSMUSG00000017221	Psmd3	proteasome (prosome, macropain) 26S subunit, non-ATPase, 3 [Source:MGI Symbol;Acc:MGI:98858]	8640.95	-0.160603	0.0429036	-3.74334	0.000181594	0.00303285	97.35	96.3	94.66	92.53	91.25	89.47
ENSMUSG00000027637	Rab5if	RAB5 interacting factor [Source:MGI Symbol;Acc:MGI:1914638]	3083.76	-0.211677	0.0565611	-3.74244	0.000182241	0.00304034	79.17	77.64	77.09	76.96	69.35	67.83
ENSMUSG00000064043	Trerf1	transcriptional regulating factor 1 [Source:MGI Symbol;Acc:MGI:2442086]	218.537	0.585148	0.156404	3.74125	0.000183111	0.00305151	0.67	0.69	0.89	1.13	1.17	1.25
ENSMUSG00000020282	Rhbdf1	rhomboid 5 homolog 1 [Source:MGI Symbol;Acc:MGI:104328]	394.891	-0.442605	0.118405	-3.73806	0.000185444	0.00307696	3.73	3.95	3.6	2.75	3.34	2.72
ENSMUSG00000021302	Ggps1	geranylgeranyl diphosphate synthase 1 [Source:MGI Symbol;Acc:MGI:1341724]	2329.48	-0.273173	0.0730777	-3.73811	0.000185407	0.00307696	21.85	22.08	22.96	21.14	20.93	16.64
ENSMUSG00000030172	Erc1	ELKS/RAB6-interacting/CAST family member 1 [Source:MGI Symbol;Acc:MGI:2151013]	3709.62	0.255377	0.0683167	3.73814	0.00018539	0.00307696	10.39	11.73	12.67	14.39	14.52	14.97
ENSMUSG00000074634	Tmem267	transmembrane protein 267 [Source:MGI Symbol;Acc:MGI:3648543]	370.22	-0.419781	0.11228	-3.73869	0.000184984	0.00307696	6.92	6.67	6.42	5.5	5.13	5.23
ENSMUSG00000027288	Zfp106	zinc finger protein 106 [Source:MGI Symbol;Acc:MGI:1270153]	18623.6	0.141948	0.0379815	3.7373	0.00018601	0.003083	66	67.43	70.79	81.3	81.85	75.53
ENSMUSG00000019539	Rcn3	reticulocalbin 3, EF-hand calcium binding domain [Source:MGI Symbol;Acc:MGI:1277122]	1178.41	-0.270168	0.0723038	-3.73657	0.00018655	0.0030886	22.08	22.37	20.99	20.44	18.94	18.17
ENSMUSG00000040481	Bptf	bromodomain PHD finger transcription factor [Source:MGI Symbol;Acc:MGI:2444008]	10106.1	0.20368	0.0545329	3.735	0.000187715	0.00310451	23.14	24.57	27.32	30.82	30.38	30.19
ENSMUSG00000071708	Sms	spermine synthase [Source:MGI Symbol;Acc:MGI:109490]	4638.59	-0.166613	0.0446461	-3.73186	0.000190072	0.00314009	49.42	49.25	50.46	48.97	46.68	45.11
ENSMUSG00000005732	Ranbp1	RAN binding protein 1 [Source:MGI Symbol;Acc:MGI:96269]	12097.1	-0.140355	0.0376183	-3.73102	0.000190704	0.00314713	288.11	285.3	295.36	288.15	281.96	264.96
ENSMUSG00000017831	Rab5a	RAB5A, member RAS oncogene family [Source:MGI Symbol;Acc:MGI:105926]	3822.48	-0.207235	0.0555736	-3.72902	0.000192226	0.00316882	39.18	37.61	40.87	38.27	37	32.75
ENSMUSG00000026037	Orc2	origin recognition complex, subunit 2 [Source:MGI Symbol;Acc:MGI:1328306]	9510.54	-0.1553	0.0416551	-3.72824	0.00019282	0.00317519	77.76	76.78	80.57	78.51	74.61	70.55
ENSMUSG00000020649	Rrm2	ribonucleotide reductase M2 [Source:MGI Symbol;Acc:MGI:98181]	9969.64	0.159105	0.0426927	3.72673	0.000193977	0.0031908	103.97	98.52	104.19	123.78	121	117.93
ENSMUSG00000000804	Usp32	ubiquitin specific peptidase 32 [Source:MGI Symbol;Acc:MGI:2144475]	4025.55	0.279371	0.0749712	3.72637	0.000194256	0.00319195	11.45	11.61	13.99	15.41	15.55	16.54
ENSMUSG00000036707	Cab39	calcium binding protein 39 [Source:MGI Symbol;Acc:MGI:107438]	6699.76	-0.176936	0.0475146	-3.72381	0.000196238	0.00321436	41.65	41.24	42.14	40.5	40.96	35.77
ENSMUSG00000050390	C77080	expressed sequence C77080 [Source:MGI Symbol;Acc:MGI:2140651]	717.607	0.377023	0.101254	3.72352	0.000196462	0.00321436	2.65	3.07	2.71	3.64	3.8	4.15
ENSMUSG00000104315	Gm37906	predicted gene, 37906 [Source:MGI Symbol;Acc:MGI:5611134]	278.1	0.511674	0.137408	3.72375	0.000196288	0.00321436	1.42	1.71	1.91	2.64	2.63	2.33
ENSMUSG00000104503	Gm37738	predicted gene, 37738 [Source:MGI Symbol;Acc:MGI:5610966]	266.733	0.61536	0.165261	3.72356	0.00019643	0.00321436	0.81	0.86	1.27	1.53	1.58	1.61
ENSMUSG00000003037	Rab8a	RAB8A, member RAS oncogene family [Source:MGI Symbol;Acc:MGI:96960]	2928.7	-0.264216	0.0709948	-3.72163	0.000197938	0.00323504	34.39	36.99	41.49	36.13	31.49	31.83
ENSMUSG00000020021	Fgd6	FYVE, RhoGEF and PH domain containing 6 [Source:MGI Symbol;Acc:MGI:1261419]	371.163	0.437272	0.117508	3.72121	0.000198268	0.00323652	0.81	0.87	0.91	1.14	1.33	1.24
ENSMUSG00000020315	Sptbn1	spectrin beta, non-erythrocytic 1 [Source:MGI Symbol;Acc:MGI:98388]	14565.7	0.223049	0.0599441	3.72095	0.000198474	0.00323652	34.27	35.62	39.51	43.1	45.23	46.65
ENSMUSG00000095648	Gm2004	predicted gene 2004 [Source:MGI Symbol;Acc:MGI:3780174]	439.008	0.596793	0.160398	3.72071	0.000198665	0.00323652	4.93	7.24	4.87	10.69	9.21	7.38
ENSMUSG00000029538	Srsf9	serine/arginine-rich splicing factor 9 [Source:MGI Symbol;Acc:MGI:104896]	2932.11	-0.246743	0.0663283	-3.72003	0.000199202	0.00324016	69.46	65.31	65.09	65.45	56.21	56.95
ENSMUSG00000063787	Chchd1	coiled-coil-helix-coiled-coil-helix domain containing 1 [Source:MGI Symbol;Acc:MGI:1913371]	1939.42	-0.244503	0.0657286	-3.71989	0.000199313	0.00324016	95.04	101.31	97.14	95.07	83.24	84.25
ENSMUSG00000043183	Simc1	SUMO-interacting motifs containing 1 [Source:MGI Symbol;Acc:MGI:2442599]	608.786	0.338638	0.0911322	3.7159	0.00020248	0.00328815	3.2	3.44	3.71	4.72	4.59	4.54
ENSMUSG00000022521	Crebbp	CREB binding protein [Source:MGI Symbol;Acc:MGI:1098280]	2209.15	0.705828	0.190005	3.71479	0.000203369	0.00329907	3.42	4.3	5.31	7.13	7.15	8.12
ENSMUSG00000056962	Jmjd6	jumonji domain containing 6 [Source:MGI Symbol;Acc:MGI:1858910]	5029.39	-0.158873	0.0428144	-3.71073	0.000206664	0.00334897	68.74	70.22	71.44	67.1	67.98	64.5
ENSMUSG00000089945	Pakap	paralemmin A kinase anchor protein [Source:MGI Symbol;Acc:MGI:5141924]	103.674	1.22376	0.32991	3.70936	0.000207786	0.00336358	0.3	0.91	0.4	1.06	1.54	1.41
ENSMUSG00000072692	Rpl37rt	ribosomal protein L37, retrotransposed [Source:MGI Symbol;Acc:MGI:3651519]	1523.83	-0.255296	0.0688758	-3.70661	0.000210053	0.00339668	234.96	224.93	239.45	201.13	205.53	213.42
ENSMUSG00000039473	Ubn1	ubinuclein 1 [Source:MGI Symbol;Acc:MGI:1891307]	1381.14	0.271216	0.0732211	3.70407	0.000212171	0.0034273	5.45	5.02	4.94	6.6	6.47	6.63
ENSMUSG00000057388	Mrpl18	mitochondrial ribosomal protein L18 [Source:MGI Symbol;Acc:MGI:1914931]	3687.92	-0.188706	0.0509696	-3.70232	0.000213634	0.00344727	81.87	80.11	79.94	79.25	73.81	71.9
ENSMUSG00000049751	Rpl36al	ribosomal protein L36A-like [Source:MGI Symbol;Acc:MGI:1913733]	7455.53	-0.164635	0.0444768	-3.70158	0.00021426	0.00345373	444.38	438.52	440.87	415.4	419	416.19
ENSMUSG00000026049	Tex30	testis expressed 30 [Source:MGI Symbol;Acc:MGI:1922873]	2120.45	-0.222555	0.0601382	-3.70072	0.000214984	0.0034581	55.76	56.44	59.47	54.07	54.57	47.22
ENSMUSG00000062397	Zfp706	zinc finger protein 706 [Source:MGI Symbol;Acc:MGI:1915286]	3432.43	-0.238069	0.064329	-3.70081	0.000214912	0.0034581	59.61	61.42	53.42	53.62	53.06	50.15
ENSMUSG00000031812	Map1lc3b	microtubule-associated protein 1 light chain 3 beta [Source:MGI Symbol;Acc:MGI:1914693]	3389.61	0.187888	0.0507945	3.69898	0.000216467	0.00347828	52.85	51.04	51.28	65.27	62.48	59.6
ENSMUSG00000028948	Nol9	nucleolar protein 9 [Source:MGI Symbol;Acc:MGI:1921285]	5899.44	-0.170165	0.046009	-3.6985	0.000216875	0.00348118	36.52	38.7	38.42	35.86	35.5	35.56
ENSMUSG00000019794	Katna1	katanin p60 (ATPase-containing) subunit A1 [Source:MGI Symbol;Acc:MGI:1344353]	2239.95	-0.20505	0.0554867	-3.69547	0.000219478	0.00351557	32.06	32.06	31.45	29.23	29.94	28.68
ENSMUSG00000032231	Anxa2	annexin A2 [Source:MGI Symbol;Acc:MGI:88246]	906.147	-0.302769	0.0819273	-3.69558	0.000219389	0.00351557	17.19	17.18	16.63	13.77	15.51	14.52
ENSMUSG00000024169	Ift140	intraflagellar transport 140 [Source:MGI Symbol;Acc:MGI:2146906]	779.383	-0.344509	0.0932772	-3.69339	0.000221289	0.00353714	3.8	4.05	4.4	3.12	3.61	3.48
ENSMUSG00000019979	Apaf1	apoptotic peptidase activating factor 1 [Source:MGI Symbol;Acc:MGI:1306796]	1734.26	0.248748	0.06741	3.69008	0.000224184	0.00357967	7.1	7.24	6.95	9.24	9.55	8.03
ENSMUSG00000007670	Khsrp	KH-type splicing regulatory protein [Source:MGI Symbol;Acc:MGI:1336214]	5311.04	0.195668	0.0530687	3.68708	0.000226845	0.00361838	25.33	28.06	28.25	33.56	32.38	32.99
ENSMUSG00000006649	Nphs1	nephrosis 1, nephrin [Source:MGI Symbol;Acc:MGI:1859637]	684.022	0.368643	0.100015	3.68589	0.000227901	0.00363143	5.31	5.94	5.32	6.99	8.39	7.29
ENSMUSG00000019978	Epb41l2	erythrocyte membrane protein band 4.1 like 2 [Source:MGI Symbol;Acc:MGI:103009]	2924.88	0.245367	0.0666066	3.68382	0.000229761	0.00364206	15.79	15.54	17.29	20.03	19.56	21.36
ENSMUSG00000036992	Nxt1	NTF2-related export protein 1 [Source:MGI Symbol;Acc:MGI:1929619]	1430.1	-0.269485	0.0731463	-3.68419	0.000229428	0.00364206	41.45	40.01	39.75	38.35	36.84	31.48
ENSMUSG00000040488	Ltbp4	latent transforming growth factor beta binding protein 4 [Source:MGI Symbol;Acc:MGI:1321395]	783.595	0.311732	0.0846206	3.68388	0.000229714	0.00364206	7.07	7.64	7.6	10.56	9.29	9.48
ENSMUSG00000033149	Phldb2	pleckstrin homology like domain, family B, member 2 [Source:MGI Symbol;Acc:MGI:2444981]	107.042	-0.826472	0.224422	-3.68267	0.000230803	0.00365196	0.79	0.56	0.56	0.42	0.34	0.39
ENSMUSG00000041084	Ostc	oligosaccharyltransferase complex subunit (non-catalytic) [Source:MGI Symbol;Acc:MGI:1913607]	3495.93	-0.199709	0.0542305	-3.6826	0.000230864	0.00365196	89.86	82.7	85.51	81.1	80.98	76.06
ENSMUSG00000031665	Sall1	spalt like transcription factor 1 [Source:MGI Symbol;Acc:MGI:1889585]	3145.68	0.255892	0.0695388	3.67984	0.000233376	0.00368787	10.4	12.14	12.96	15.15	14.9	14.78
ENSMUSG00000032288	Imp3	IMP3, U3 small nucleolar ribonucleoprotein [Source:MGI Symbol;Acc:MGI:1916119]	1405.32	-0.233146	0.0633652	-3.6794	0.000233784	0.0036905	41.93	40.92	42.23	39.29	37.85	35.62
ENSMUSG00000028048	Gba	glucosidase, beta, acid [Source:MGI Symbol;Acc:MGI:95665]	605.221	0.328283	0.08931	3.67577	0.000237136	0.00373954	8.23	8.01	8.57	10.81	11.23	10.93
ENSMUSG00000024968	Rcor2	REST corepressor 2 [Source:MGI Symbol;Acc:MGI:1859854]	5067.81	-0.215588	0.0586876	-3.67349	0.000239257	0.0037691	65.08	71.23	65.7	59.89	66.12	58.32
ENSMUSG00000025161	Slc16a3	solute carrier family 16 (monocarboxylic acid transporters), member 3 [Source:MGI Symbol;Acc:MGI:1933438]	8170.18	-0.208719	0.0568524	-3.67125	0.000241368	0.00379843	107.65	103.63	105.37	91.27	99.59	99.1
ENSMUSG00000034880	Mrpl34	mitochondrial ribosomal protein L34 [Source:MGI Symbol;Acc:MGI:2137227]	1352.56	-0.259253	0.0706297	-3.6706	0.000241986	0.00380424	68.28	72.02	66.56	62.15	64.68	56.41
ENSMUSG00000022911	Arl13b	ADP-ribosylation factor-like 13B [Source:MGI Symbol;Acc:MGI:1915396]	881.953	-0.299089	0.0815009	-3.66977	0.000242771	0.00381012	7.92	8.52	7.67	7.12	7.22	6.42
ENSMUSG00000003458	Ncstn	nicastrin [Source:MGI Symbol;Acc:MGI:1891700]	1070.87	0.291746	0.0795451	3.66768	0.000244758	0.00383597	8.33	8.53	9.74	11.21	11.6	11.6
ENSMUSG00000027397	Slc20a1	solute carrier family 20, member 1 [Source:MGI Symbol;Acc:MGI:108392]	6731.13	0.170711	0.0465918	3.66397	0.000248331	0.00388797	53.59	54.14	56.87	68.99	63.44	63.76
ENSMUSG00000022558	Mroh1	maestro heat-like repeat family member 1 [Source:MGI Symbol;Acc:MGI:2442558]	885.972	0.287075	0.0784443	3.6596	0.000252608	0.00395088	6.4	7.19	7.03	9.09	8.86	8.67
ENSMUSG00000040725	Hnrnpul1	heterogeneous nuclear ribonucleoprotein U-like 1 [Source:MGI Symbol;Acc:MGI:2443517]	4510.3	0.177797	0.0486166	3.65712	0.000255069	0.00398529	24.62	25.84	27.3	32.21	30.87	30.04
ENSMUSG00000103651	Gm37206	predicted gene, 37206 [Source:MGI Symbol;Acc:MGI:5610434]	382.962	0.46699	0.127773	3.65483	0.000257357	0.00401692	2.13	2.15	2.72	3.44	3.16	3.59
ENSMUSG00000035242	Oaz1	ornithine decarboxylase antizyme 1 [Source:MGI Symbol;Acc:MGI:109433]	10014.1	-0.190473	0.0521433	-3.65288	0.00025932	0.00404343	365.09	367.23	337.17	345.19	327.31	320.93
ENSMUSG00000046138	9930021J03Rik	RIKEN cDNA 9930021J03 gene [Source:MGI Symbol;Acc:MGI:2444398]	1483.35	0.278128	0.0762174	3.64914	0.000263121	0.00409851	4.29	4.2	4.47	5.65	6.13	4.88
ENSMUSG00000024163	Mapk8ip3	mitogen-activated protein kinase 8 interacting protein 3 [Source:MGI Symbol;Acc:MGI:1353598]	1242.87	0.283758	0.0777736	3.64851	0.000263763	0.00410433	7.6	8.53	9.2	10.68	11.21	10.69
ENSMUSG00000030057	Cnbp	cellular nucleic acid binding protein [Source:MGI Symbol;Acc:MGI:88431]	20856.3	-0.160122	0.0439266	-3.64523	0.000267151	0.00415281	297.78	288.58	295.99	294.22	286.13	256.87
ENSMUSG00000103505	Gm38374	predicted gene, 38374 [Source:MGI Symbol;Acc:MGI:5611602]	161.387	0.606958	0.166567	3.64392	0.000268521	0.00416986	1.3	1.39	1.62	2.38	2.25	2.32
ENSMUSG00000041720	Pi4ka	phosphatidylinositol 4-kinase alpha [Source:MGI Symbol;Acc:MGI:2448506]	2171.17	0.252938	0.0694671	3.64112	0.000271455	0.00421113	12.16	11.47	12.18	14.3	15.04	15.8
ENSMUSG00000030309	Caprin2	caprin family member 2 [Source:MGI Symbol;Acc:MGI:2448541]	2801.89	0.224897	0.061779	3.64035	0.000272269	0.00421948	20.83	21.36	24.4	28.41	27.98	25.95
ENSMUSG00000038393	Txnip	thioredoxin interacting protein [Source:MGI Symbol;Acc:MGI:1889549]	5999.16	-0.171856	0.0472165	-3.63975	0.000272901	0.00422071	57.35	55.09	54.66	54.3	52.97	49.96
ENSMUSG00000038729	Akap2	A kinase (PRKA) anchor protein 2 [Source:MGI Symbol;Acc:MGI:1306795]	2608.97	-0.221994	0.0609892	-3.63988	0.000272765	0.00422071	13.37	13.18	14.42	12.04	13.33	11.82
ENSMUSG00000021733	Slc4a7	solute carrier family 4, sodium bicarbonate cotransporter, member 7 [Source:MGI Symbol;Acc:MGI:2443878]	3935.87	0.189698	0.0521682	3.63629	0.000276598	0.00426923	14.12	15.09	15.7	18.77	18.65	16.82
ENSMUSG00000040111	Gramd1b	GRAM domain containing 1B [Source:MGI Symbol;Acc:MGI:1925037]	885.138	0.361222	0.0993373	3.63632	0.000276562	0.00426923	4.22	4.95	4.17	5.96	5.68	6.49
ENSMUSG00000040483	Xaf1	XIAP associated factor 1 [Source:MGI Symbol;Acc:MGI:3772572]	587.345	-0.32533	0.0895454	-3.63313	0.000280005	0.00431745	6.35	6.59	6.37	5.7	5.4	5.23
ENSMUSG00000021112	Mpp5	membrane protein, palmitoylated 5 (MAGUK p55 subfamily member 5) [Source:MGI Symbol;Acc:MGI:1927339]	2697.22	-0.235839	0.0649425	-3.63151	0.000281765	0.0043402	13.94	12.82	13.78	13.26	12.29	10.96
ENSMUSG00000000085	Scmh1	sex comb on midleg homolog 1 [Source:MGI Symbol;Acc:MGI:1352762]	372.223	0.57121	0.157382	3.62944	0.000284032	0.00437071	2.83	4.62	4.26	5.85	6.19	6.23
ENSMUSG00000026193	Fn1	fibronectin 1 [Source:MGI Symbol;Acc:MGI:95566]	18464	0.582928	0.160678	3.62791	0.000285719	0.00439225	56.82	68.76	79.06	98.25	107.01	118.1
ENSMUSG00000062683	Atp5g2	ATP synthase, H+ transporting, mitochondrial F0 complex, subunit C2 (subunit 9) [Source:MGI Symbol;Acc:MGI:1915192]	2261.19	-0.228844	0.0630952	-3.62696	0.000286778	0.00440409	86.16	95.95	88.23	85.07	84.13	75.34
ENSMUSG00000020935	Dcakd	dephospho-CoA kinase domain containing [Source:MGI Symbol;Acc:MGI:1915337]	1863.48	0.240106	0.0662089	3.6265	0.000287291	0.00440754	22.84	22.39	25.64	30.57	28.74	29.24
ENSMUSG00000024736	Tmem132a	transmembrane protein 132A [Source:MGI Symbol;Acc:MGI:2147810]	647.658	-0.320479	0.0883861	-3.6259	0.000287954	0.00440884	4.04	4.44	4.21	3.63	3.77	3.38
ENSMUSG00000030060	Hmces	5-hydroxymethylcytosine (hmC) binding, ES cell specific [Source:MGI Symbol;Acc:MGI:1914053]	3215.85	-0.191368	0.0527745	-3.62615	0.000287679	0.00440884	58.5	59.12	56.54	56.46	53.42	51.81
ENSMUSG00000037286	Stag1	stromal antigen 1 [Source:MGI Symbol;Acc:MGI:1098658]	6480.74	0.188519	0.052006	3.62495	0.000289017	0.00441439	27.11	27.33	30.67	35.84	33.84	32.98
ENSMUSG00000072966	Gprasp2	G protein-coupled receptor associated sorting protein 2 [Source:MGI Symbol;Acc:MGI:2442071]	1196.65	-0.243345	0.0671334	-3.6248	0.000289184	0.00441439	8.22	8.49	8.81	7.84	7.83	7.16
ENSMUSG00000035476	Tab3	TGF-beta activated kinase 1/MAP3K7 binding protein 3 [Source:MGI Symbol;Acc:MGI:1913974]	1374.96	0.355728	0.0981629	3.62385	0.000290246	0.00442618	4.84	4.7	5.41	8.03	6.58	5.69
ENSMUSG00000086290	Snhg12	small nucleolar RNA host gene 12 [Source:MGI Symbol;Acc:MGI:1916721]	3684.43	-0.197133	0.0544049	-3.62345	0.000290701	0.00442869	94.71	96.85	93.93	93.95	89.81	80.35
ENSMUSG00000060143	Gm10076	predicted gene 10076 [Source:MGI Symbol;Acc:MGI:3704451]	2307.84	-0.20947	0.057856	-3.62055	0.000293977	0.00446968	238.15	226.28	224.25	213.38	214.61	203.31
ENSMUSG00000031605	Klhl2	kelch-like 2, Mayven [Source:MGI Symbol;Acc:MGI:1924363]	1998.37	-0.214137	0.0591589	-3.61969	0.000294951	0.00448003	13.9	13.72	13.71	12.56	13.31	11.89
ENSMUSG00000021133	Susd6	sushi domain containing 6 [Source:MGI Symbol;Acc:MGI:2444661]	1203.31	0.257811	0.0713549	3.61308	0.000302585	0.00459141	5.39	5.13	5.76	6.78	7.05	6.76
ENSMUSG00000079470	Utp14b	UTP14B small subunit processome component [Source:MGI Symbol;Acc:MGI:2445092]	3954.89	0.215709	0.0597147	3.61232	0.000303467	0.00460022	11.15	12.25	13.22	14.87	15.42	14.7
ENSMUSG00000022652	Morc1	microrchidia 1 [Source:MGI Symbol;Acc:MGI:1316740]	2362.21	-0.19586	0.0543705	-3.60232	0.000315396	0.0047763	18.05	18.52	17.95	16.83	17.17	16.43
ENSMUSG00000026384	Ptpn4	protein tyrosine phosphatase, non-receptor type 4 [Source:MGI Symbol;Acc:MGI:1099792]	3052.58	0.266614	0.0740226	3.60179	0.000316035	0.00478122	7.02	7.81	8.95	10.61	9.8	9.85
ENSMUSG00000034297	Med13	mediator complex subunit 13 [Source:MGI Symbol;Acc:MGI:3029632]	7514.73	0.20036	0.055632	3.60153	0.000316347	0.00478122	14.08	15.32	16.79	18.92	19.1	18.13
ENSMUSG00000006289	Osgep	O-sialoglycoprotein endopeptidase [Source:MGI Symbol;Acc:MGI:1913496]	1814.52	-0.224527	0.0623495	-3.6011	0.000316877	0.00478449	45.04	46.28	46.17	45.02	40.68	39.05
ENSMUSG00000040681	Hmgn1	high mobility group nucleosomal binding domain 1 [Source:MGI Symbol;Acc:MGI:96120]	17308.9	-0.166005	0.0461201	-3.5994	0.000318956	0.00481052	368.56	371.88	368.07	376.83	341.33	329.1
ENSMUSG00000045763	Basp1	brain abundant, membrane attached signal protein 1 [Source:MGI Symbol;Acc:MGI:1917600]	1913.36	-0.229449	0.0637504	-3.59917	0.000319231	0.00481052	26.15	25.37	25.86	25.42	22.94	21.63
ENSMUSG00000038976	Ppp1r9b	protein phosphatase 1, regulatory subunit 9B [Source:MGI Symbol;Acc:MGI:2387581]	1424.06	-0.227609	0.0632524	-3.59842	0.000320157	0.00481973	8.02	7.99	7.97	7.58	7.2	6.92
ENSMUSG00000024566	Atp9b	ATPase, class II, type 9B [Source:MGI Symbol;Acc:MGI:1354757]	1283.93	0.308376	0.0857668	3.59552	0.00032374	0.00486886	6.22	7.49	6.98	8.62	8.98	9.49
ENSMUSG00000078671	Chd2	chromodomain helicase DNA binding protein 2 [Source:MGI Symbol;Acc:MGI:2448567]	4643.03	0.267573	0.0744401	3.59447	0.000325054	0.00488381	16.29	16.34	19.15	20.22	24.01	21.68
ENSMUSG00000030091	Nup210	nucleoporin 210 [Source:MGI Symbol;Acc:MGI:1859555]	3511.02	0.1828	0.0509269	3.58946	0.000331366	0.00497376	14.31	14.98	14.96	17.48	18	17.7
ENSMUSG00000097122	Gm26624	predicted gene, 26624 [Source:MGI Symbol;Acc:MGI:5477118]	163.467	0.600461	0.167308	3.58896	0.000331997	0.00497832	0.7	0.71	0.87	1.31	1.18	1.16
ENSMUSG00000042390	Gatad2b	GATA zinc finger domain containing 2B [Source:MGI Symbol;Acc:MGI:2443225]	1208.02	0.414581	0.115536	3.58833	0.000332799	0.00498545	3.53	4.29	5.09	5.72	5.73	6.68
ENSMUSG00000030306	Tmtc1	transmembrane and tetratricopeptide repeat containing 1 [Source:MGI Symbol;Acc:MGI:3039590]	493.459	0.350635	0.0977231	3.58805	0.000333163	0.00498601	1.12	1.12	1.2	1.6	1.5	1.54
ENSMUSG00000021690	Jmy	junction-mediating and regulatory protein [Source:MGI Symbol;Acc:MGI:1913096]	955.495	0.339699	0.0946903	3.58747	0.0003339	0.00499214	1.81	2.06	2.33	2.73	2.68	2.88
ENSMUSG00000007950	Abhd8	abhydrolase domain containing 8 [Source:MGI Symbol;Acc:MGI:1918946]	862.936	-0.29307	0.081732	-3.58575	0.000336112	0.00502031	10.71	11.45	10.21	9.64	9.34	9.03
ENSMUSG00000050148	Ubqln2	ubiquilin 2 [Source:MGI Symbol;Acc:MGI:1860283]	490.935	0.417441	0.116454	3.58461	0.00033758	0.0050373	2.36	2.9	3.09	3.88	3.77	4.12
ENSMUSG00000102930	Gm38115	predicted gene, 38115 [Source:MGI Symbol;Acc:MGI:5611343]	140.536	0.706264	0.19729	3.57983	0.000343819	0.00512538	0.91	0.93	1.15	1.46	1.72	1.97
ENSMUSG00000013076	Amotl1	angiomotin-like 1 [Source:MGI Symbol;Acc:MGI:1922973]	1788.15	0.221675	0.0619891	3.57603	0.000348848	0.00519323	5.07	5.31	5.5	6.4	6.63	6.55
ENSMUSG00000031565	Fgfr1	fibroblast growth factor receptor 1 [Source:MGI Symbol;Acc:MGI:95522]	1605.72	0.328189	0.0917784	3.57588	0.00034905	0.00519323	11.35	9.87	8.96	13.53	12.82	13.77
ENSMUSG00000028800	Hdac1	histone deacetylase 1 [Source:MGI Symbol;Acc:MGI:108086]	5768.26	-0.237704	0.0665311	-3.57283	0.000353146	0.00524905	71.74	74.05	81.48	64.93	66.52	72.24
ENSMUSG00000027160	Ccdc34	coiled-coil domain containing 34 [Source:MGI Symbol;Acc:MGI:1915451]	1046	-0.292726	0.0819562	-3.57173	0.000354625	0.0052655	13.06	12.67	13.56	12.13	12.06	9.8
ENSMUSG00000042404	Dennd4b	DENN/MADD domain containing 4B [Source:MGI Symbol;Acc:MGI:2446201]	696.317	0.314451	0.0880507	3.57125	0.000355287	0.0052655	2.79	3	2.87	3.97	4.03	3.43
ENSMUSG00000048285	Frmd6	FERM domain containing 6 [Source:MGI Symbol;Acc:MGI:2442579]	967.726	-0.285378	0.0799063	-3.57141	0.000355069	0.0052655	5.39	5.43	5	4.46	4.78	4.52
ENSMUSG00000038346	Zfp384	zinc finger protein 384 [Source:MGI Symbol;Acc:MGI:2443203]	1188.6	0.247854	0.0694161	3.57055	0.000356227	0.00527315	8.7	9.25	8.66	11.6	11.31	10.59
ENSMUSG00000044617	Zbtb39	zinc finger and BTB domain containing 39 [Source:MGI Symbol;Acc:MGI:2443316]	583.012	0.431692	0.12091	3.57036	0.000356495	0.00527315	1.61	1.68	2.12	2.34	2.56	2.8
ENSMUSG00000039218	Srrm2	serine/arginine repetitive matrix 2 [Source:MGI Symbol;Acc:MGI:1923206]	15221	0.491076	0.137625	3.56822	0.000359408	0.0053111	33.69	40.45	45.19	57.01	56.05	63.96
ENSMUSG00000040560	Wdr7	WD repeat domain 7 [Source:MGI Symbol;Acc:MGI:1860197]	1794.54	0.213097	0.0597266	3.56788	0.000359883	0.00531298	4.9	5.08	5.13	6.37	6.03	6.14
ENSMUSG00000042548	Asxl1	additional sex combs like 1 [Source:MGI Symbol;Acc:MGI:2684063]	5716.69	0.214776	0.0602181	3.56664	0.000361592	0.00533304	16.5	18.31	17.83	20.74	21.5	22.38
ENSMUSG00000016257	Prelid3b	PRELI domain containing 3B [Source:MGI Symbol;Acc:MGI:1913640]	2777.95	-0.185036	0.0518928	-3.56574	0.000362831	0.00534302	44.66	45.64	48.1	42.92	44.14	41.79
ENSMUSG00000032215	Rsl24d1	ribosomal L24 domain containing 1 [Source:MGI Symbol;Acc:MGI:2681840]	4245.21	-0.172885	0.0484894	-3.56541	0.000363283	0.00534302	69.48	69.11	68.12	67.73	66.08	60.58
ENSMUSG00000047139	Cd24a	CD24a antigen [Source:MGI Symbol;Acc:MGI:88323]	797.186	0.287189	0.0805493	3.56539	0.000363318	0.00534302	9.3	9.34	8.89	12.22	12.28	11.11
ENSMUSG00000020717	Pecam1	platelet/endothelial cell adhesion molecule 1 [Source:MGI Symbol;Acc:MGI:97537]	4348.56	0.159508	0.0447576	3.56382	0.000365491	0.00536464	28	28.45	29.11	34.41	33.66	33.12
ENSMUSG00000033004	Mycbp2	MYC binding protein 2, E3 ubiquitin protein ligase [Source:MGI Symbol;Acc:MGI:2179432]	4166.31	0.276271	0.0775956	3.5604	0.000370295	0.00542992	6.44	7.51	8.46	9.5	9.46	9.72
ENSMUSG00000013629	Cad	carbamoyl-phosphate synthetase 2, aspartate transcarbamylase, and dihydroorotase [Source:MGI Symbol;Acc:MGI:1916969]	9591.84	0.211408	0.0594095	3.55848	0.000373006	0.00546444	30.49	30.34	33.69	39.91	36.12	39.73
ENSMUSG00000031984	2810004N23Rik	RIKEN cDNA 2810004N23 gene [Source:MGI Symbol;Acc:MGI:1913773]	5526.77	-0.149067	0.041937	-3.55454	0.000378635	0.00554158	55.21	55.53	56.37	54.36	53.34	51.92
ENSMUSG00000053801	Grwd1	glutamate-rich WD repeat containing 1 [Source:MGI Symbol;Acc:MGI:2141989]	3428.28	-0.185459	0.0522317	-3.5507	0.000384209	0.00561776	45.19	45.99	43.8	43.07	41.41	41.28
ENSMUSG00000024298	Zfp871	zinc finger protein 871 [Source:MGI Symbol;Acc:MGI:1921793]	1424.52	0.25427	0.0716357	3.54949	0.00038598	0.00563826	6.35	5.82	6.53	7.74	8.4	7.48
ENSMUSG00000040877	Wdr25	WD repeat domain 25 [Source:MGI Symbol;Acc:MGI:3045255]	286.371	0.49549	0.139626	3.54869	0.000387153	0.00564999	3.54	3.16	2.82	4.98	4.38	4.87
ENSMUSG00000021009	Ptpn21	protein tyrosine phosphatase, non-receptor type 21 [Source:MGI Symbol;Acc:MGI:1344406]	325.672	0.422714	0.119128	3.54841	0.000387567	0.0056506	1.52	1.6	1.63	2.16	2.26	2.32
ENSMUSG00000021252	Erg28	ergosterol biosynthesis 28 [Source:MGI Symbol;Acc:MGI:1915571]	740.385	-0.299085	0.0842931	-3.54816	0.000387935	0.0056506	16.31	17.02	16.34	15.37	14.34	13.1
ENSMUSG00000040446	Rprd1a	regulation of nuclear pre-mRNA domain containing 1A [Source:MGI Symbol;Acc:MGI:2385066]	1533.6	-0.218967	0.0617255	-3.54743	0.000389009	0.00566084	8.34	8.37	8.47	7.68	8	7.24
ENSMUSG00000035266	Helq	helicase, POLQ-like [Source:MGI Symbol;Acc:MGI:2176740]	1146.72	0.273374	0.0770829	3.54649	0.000390393	0.00567557	11.18	11.44	10.36	13.78	14.2	14.24
ENSMUSG00000094410	Gm38394	predicted gene, 38394 [Source:MGI Symbol;Acc:MGI:5614057]	3837.85	0.591475	0.166822	3.54555	0.000391799	0.00569059	5.32	6.06	8.01	10.29	10.39	10.17
ENSMUSG00000053907	Mat2a	methionine adenosyltransferase II, alpha [Source:MGI Symbol;Acc:MGI:2443731]	17758	-0.135609	0.0383029	-3.54043	0.000399471	0.00579651	189.69	193.75	192.45	185.12	192.08	178.09
ENSMUSG00000041396	Mettl18	methyltransferase like 18 [Source:MGI Symbol;Acc:MGI:1917212]	667.642	-0.302817	0.0855379	-3.54015	0.000399907	0.00579732	12.06	12.15	11.71	10.55	10.67	9.65
ENSMUSG00000040749	Siah1b	siah E3 ubiquitin protein ligase 1B [Source:MGI Symbol;Acc:MGI:108063]	1464.74	-0.221475	0.0625742	-3.5394	0.000401033	0.00580813	21.87	22.07	22.56	20.78	20.86	18.77
ENSMUSG00000035632	Cnot3	CCR4-NOT transcription complex, subunit 3 [Source:MGI Symbol;Acc:MGI:2385261]	1058.11	0.36923	0.104379	3.53739	0.000404098	0.00584697	7.73	10.08	9.69	12.28	11.73	13.52
ENSMUSG00000038619	Ensa	endosulfine alpha [Source:MGI Symbol;Acc:MGI:1891189]	2723.93	-0.184066	0.0520466	-3.53656	0.000405378	0.00585993	23.53	23.56	23.93	22.02	22.2	21.98
ENSMUSG00000026249	Serpine2	serine (or cysteine) peptidase inhibitor, clade E, member 2 [Source:MGI Symbol;Acc:MGI:101780]	663.955	0.312865	0.0885008	3.53517	0.000407513	0.00588522	6.67	6.67	6.69	8.38	9.23	8.74
ENSMUSG00000106147	Rnu3a	U3A small nuclear RNA [Source:MGI Symbol;Acc:MGI:97977]	3952.06	-0.276347	0.0782294	-3.53252	0.00041162	0.00593892	1619.93	1384.05	1473.93	1226.49	1462.75	1228.98
ENSMUSG00000031839	Hsbp1	heat shock factor binding protein 1 [Source:MGI Symbol;Acc:MGI:1915446]	1706.4	-0.208239	0.0589827	-3.5305	0.00041477	0.00597872	41.06	40.26	42.62	39.1	38.54	35.98
ENSMUSG00000053604	Rpia	ribose 5-phosphate isomerase A [Source:MGI Symbol;Acc:MGI:103254]	209.19	-0.516467	0.146394	-3.52792	0.000418844	0.00602038	2.87	3.16	3.46	2.41	2.42	2.17
ENSMUSG00000063659	Zbtb18	zinc finger and BTB domain containing 18 [Source:MGI Symbol;Acc:MGI:1353609]	910.08	-0.354825	0.100573	-3.52805	0.000418632	0.00602038	6.58	6.59	6.37	6.09	5.78	4.38
ENSMUSG00000030428	Ttyh1	tweety family member 1 [Source:MGI Symbol;Acc:MGI:1889007]	197.354	-0.544219	0.154296	-3.5271	0.000420132	0.0060251	2.46	2.73	3.1	2.11	1.89	1.99
ENSMUSG00000073609	D2hgdh	D-2-hydroxyglutarate dehydrogenase [Source:MGI Symbol;Acc:MGI:2138209]	813.545	0.320023	0.0907363	3.52696	0.000420356	0.0060251	6.48	5.74	6.16	8.22	8.85	7.25
ENSMUSG00000041685	Fcho2	FCH domain only 2 [Source:MGI Symbol;Acc:MGI:3505790]	1262.85	0.34463	0.0977234	3.52658	0.000420958	0.00602807	5.45	5.95	7.38	8.72	8.95	7.53
ENSMUSG00000037253	Mex3c	mex3 RNA binding family member C [Source:MGI Symbol;Acc:MGI:2652843]	2769.33	-0.248612	0.0705075	-3.52604	0.000421822	0.00603478	18.04	17.01	18.01	16.32	17.34	13.7
ENSMUSG00000023923	Tbc1d5	TBC1 domain family, member 5 [Source:MGI Symbol;Acc:MGI:1919488]	427.916	0.406051	0.115206	3.52458	0.000424158	0.00606252	1.78	1.96	1.62	2.4	2.56	2.56
ENSMUSG00000038143	Stox2	storkhead box 2 [Source:MGI Symbol;Acc:MGI:1918319]	753.05	0.308681	0.0876077	3.52345	0.000425968	0.00607133	2.08	2.09	2.15	2.64	2.75	2.9
ENSMUSG00000055200	Sertad3	SERTA domain containing 3 [Source:MGI Symbol;Acc:MGI:2180697]	220.357	-0.514889	0.146127	-3.52357	0.000425777	0.00607133	4.82	4.42	4.74	3.26	3.88	3.21
ENSMUSG00000103783	Gm37522	predicted gene, 37522 [Source:MGI Symbol;Acc:MGI:5610750]	162.589	0.623454	0.176929	3.52376	0.000425468	0.00607133	0.86	0.99	1.12	1.45	1.62	1.76
ENSMUSG00000038535	Zfp280d	zinc finger protein 280D [Source:MGI Symbol;Acc:MGI:2384583]	2524.02	0.239194	0.0679163	3.52189	0.000428479	0.00609574	16.39	17.89	18.99	24.11	22.58	19.91
ENSMUSG00000047246	Hist1h2be	histone cluster 1, H2be [Source:MGI Symbol;Acc:MGI:2448380]	9889.77	-0.176232	0.0500453	-3.52144	0.000429202	0.00610035	95.27	98.79	91.36	94.57	88.69	84.53
ENSMUSG00000075229	Ccdc58	coiled-coil domain containing 58 [Source:MGI Symbol;Acc:MGI:2146423]	2715.56	-0.181256	0.0514796	-3.52094	0.000430025	0.00610635	130.23	130.63	137.1	129.18	125.81	116.78
ENSMUSG00000030609	Aen	apoptosis enhancing nuclease [Source:MGI Symbol;Acc:MGI:1915298]	3374.6	-0.176178	0.0500462	-3.5203	0.000431057	0.00611532	40.12	40.81	40.73	37.46	39.17	37.4
ENSMUSG00000038126	Mphosph9	M-phase phosphoprotein 9 [Source:MGI Symbol;Acc:MGI:2443138]	1693.87	0.289519	0.0822652	3.51934	0.000432625	0.00613187	7.13	6.89	8.3	9.05	10.55	9.24
ENSMUSG00000026812	Tsc1	tuberous sclerosis 1 [Source:MGI Symbol;Acc:MGI:1929183]	1256.24	0.244461	0.0694886	3.51801	0.000434802	0.00615701	4.25	4.39	4.55	5.38	5.87	5.31
ENSMUSG00000018572	Phf23	PHD finger protein 23 [Source:MGI Symbol;Acc:MGI:1925496]	3726.22	-0.171734	0.048827	-3.5172	0.000436127	0.00617004	50.16	49.65	51.5	48.92	46.45	46.88
ENSMUSG00000026944	Abca2	ATP-binding cassette, sub-family A (ABC1), member 2 [Source:MGI Symbol;Acc:MGI:99606]	758.202	0.305945	0.0870064	3.51635	0.000437521	0.00618403	2.18	2.27	2.58	3.06	3.2	2.94
ENSMUSG00000028820	Sfpq	splicing factor proline/glutamine rich (polypyrimidine tract binding protein associated) [Source:MGI Symbol;Acc:MGI:1918764]	13284	0.148528	0.042265	3.51421	0.00044106	0.00622828	129.52	137.79	141.87	161.12	161.2	157.74
ENSMUSG00000006728	Cdk4	cyclin-dependent kinase 4 [Source:MGI Symbol;Acc:MGI:88357]	10635.3	0.134707	0.0383441	3.5131	0.000442909	0.00624284	219.62	219.26	219	260.56	260.09	244.61
ENSMUSG00000035840	Lysmd3	LysM, putative peptidoglycan-binding, domain containing 3 [Source:MGI Symbol;Acc:MGI:1915906]	923.661	-0.457947	0.130367	-3.51277	0.000443467	0.00624494	6.87	7.2	8.65	7.31	5.76	4.49
ENSMUSG00000039414	Heatr5b	HEAT repeat containing 5B [Source:MGI Symbol;Acc:MGI:2444098]	1170.96	0.293945	0.083701	3.51185	0.000445006	0.00626084	3.33	3.51	3.76	4.32	4.52	4.88
ENSMUSG00000017478	Zc3h18	zinc finger CCCH-type containing 18 [Source:MGI Symbol;Acc:MGI:1923264]	6962.46	-0.149722	0.0426445	-3.51095	0.000446516	0.00626477	43.03	45.12	43.82	43.21	42.91	39.93
ENSMUSG00000028136	Snx27	sorting nexin family member 27 [Source:MGI Symbol;Acc:MGI:1923992]	2960.78	0.177479	0.0505456	3.51127	0.000445974	0.00626477	11.09	11.03	11.08	13.8	13.53	12.47
ENSMUSG00000025010	Ccnj	cyclin J [Source:MGI Symbol;Acc:MGI:2443297]	470.41	-0.365658	0.104185	-3.5097	0.00044861	0.00628836	2.82	3.03	3.31	2.71	2.46	2.35
ENSMUSG00000006445	Epha2	Eph receptor A2 [Source:MGI Symbol;Acc:MGI:95278]	4625.56	-0.175208	0.0499314	-3.50897	0.000449843	0.00629987	28.48	29.9	28.01	27.93	27.65	25.51
ENSMUSG00000018604	Tbx3	T-box 3 [Source:MGI Symbol;Acc:MGI:98495]	1643.83	0.253953	0.0723969	3.50779	0.000451852	0.00631491	6.79	7.83	7.82	10.01	9.05	9.26
ENSMUSG00000030423	Pop4	processing of precursor 4, ribonuclease P/MRP family, (S. cerevisiae) [Source:MGI Symbol;Acc:MGI:1913411]	2417.12	-0.192039	0.0547494	-3.50759	0.000452178	0.00631491	29.22	29.42	28.74	28.2	26.64	26.23
ENSMUSG00000038587	Akap12	A kinase (PRKA) anchor protein (gravin) 12 [Source:MGI Symbol;Acc:MGI:1932576]	35750.1	0.153553	0.0437803	3.50736	0.000452572	0.00631491	112.64	117.87	125.58	139.51	140.67	138.91
ENSMUSG00000063179	Pstk	phosphoseryl-tRNA kinase [Source:MGI Symbol;Acc:MGI:2685945]	1308.69	-0.223127	0.0636122	-3.50761	0.000452148	0.00631491	36.81	37.58	37.89	34.51	34.53	32.84
ENSMUSG00000042406	Atf4	activating transcription factor 4 [Source:MGI Symbol;Acc:MGI:88096]	6721.69	-0.191106	0.0544937	-3.50694	0.000453291	0.00631917	92.74	93.73	98.07	96.96	85.5	81.7
ENSMUSG00000033760	Rbm4b	RNA binding motif protein 4B [Source:MGI Symbol;Acc:MGI:1913954]	650.497	-0.31519	0.0899214	-3.50518	0.000456305	0.00635538	6.26	6.05	6.64	5.75	5.52	4.85
ENSMUSG00000026721	Rabgap1l	RAB GTPase activating protein 1-like [Source:MGI Symbol;Acc:MGI:1352507]	627.668	0.310932	0.0887345	3.50407	0.000458209	0.00637028	4.49	4.55	4.85	6.14	5.95	6.15
ENSMUSG00000030161	Gabarapl1	gamma-aminobutyric acid (GABA) A receptor-associated protein-like 1 [Source:MGI Symbol;Acc:MGI:1914980]	1509.37	-0.213013	0.0607888	-3.50416	0.000458054	0.00637028	20.57	20.88	20.76	19.59	19.12	18.15
ENSMUSG00000034269	Setd5	SET domain containing 5 [Source:MGI Symbol;Acc:MGI:1920145]	10781.3	0.208824	0.059616	3.50282	0.000460368	0.00639446	44.5	47.64	54.3	59.86	60.53	58.62
ENSMUSG00000005442	Cic	capicua transcriptional repressor [Source:MGI Symbol;Acc:MGI:1918972]	1392.56	0.334714	0.0957478	3.49579	0.000472662	0.0065533	9.49	10.35	12.48	13.81	13.9	15.28
ENSMUSG00000058056	Palld	palladin, cytoskeletal associated protein [Source:MGI Symbol;Acc:MGI:1919583]	3292.99	-0.170298	0.0487447	-3.49367	0.000476425	0.00659948	20.16	20.82	20.41	19.68	19.81	18.3
ENSMUSG00000029814	Igf2bp3	insulin-like growth factor 2 mRNA binding protein 3 [Source:MGI Symbol;Acc:MGI:1890359]	1932.44	0.234249	0.0670794	3.49211	0.000479226	0.00663227	9.46	9.06	10.16	12.32	11.33	12.06
ENSMUSG00000024985	Tcf7l2	transcription factor 7 like 2, T cell specific, HMG box [Source:MGI Symbol;Acc:MGI:1202879]	111.193	0.776651	0.222441	3.4915	0.00048032	0.00664138	0.49	0.54	0.66	1.06	0.82	1.16
ENSMUSG00000021699	Pde4d	phosphodiesterase 4D, cAMP specific [Source:MGI Symbol;Acc:MGI:99555]	299.593	0.468173	0.134216	3.4882	0.00048628	0.00671771	2.1	2.26	2.33	3.13	3.04	3.62
ENSMUSG00000023169	Slc38a1	solute carrier family 38, member 1 [Source:MGI Symbol;Acc:MGI:2145895]	3443.73	0.220786	0.0633187	3.4869	0.000488652	0.00674437	12.76	12.47	14.25	16.6	15.5	16.56
ENSMUSG00000020889	Nr1d1	nuclear receptor subfamily 1, group D, member 1 [Source:MGI Symbol;Acc:MGI:2444210]	111.722	0.711983	0.204211	3.48651	0.000489375	0.00674682	0.66	0.77	0.78	1.13	1.42	1.28
ENSMUSG00000036390	Gadd45a	growth arrest and DNA-damage-inducible 45 alpha [Source:MGI Symbol;Acc:MGI:107799]	1432.2	-0.241613	0.0693031	-3.48632	0.000489714	0.00674682	32.11	30.48	34.04	30.98	28.65	26.94
ENSMUSG00000020432	Tcn2	transcobalamin 2 [Source:MGI Symbol;Acc:MGI:98534]	437.659	0.355556	0.102013	3.48539	0.000491426	0.00676431	4.53	4.57	4.41	6.05	6.32	5.94
ENSMUSG00000068036	Afdn	afadin, adherens junction formation factor [Source:MGI Symbol;Acc:MGI:1314653]	6364.85	0.153013	0.0439109	3.48462	0.000492833	0.00677756	28.68	28.93	29.13	35.29	33.36	33.51
ENSMUSG00000000001	Gnai3	guanine nucleotide binding protein (G protein), alpha inhibiting 3 [Source:MGI Symbol;Acc:MGI:95773]	7910.42	-0.14807	0.0425204	-3.48234	0.000497056	0.00682949	56.14	55.57	57.48	56.61	54.76	50.44
ENSMUSG00000031347	Cetn2	centrin 2 [Source:MGI Symbol;Acc:MGI:1347085]	1357.84	-0.241389	0.0693238	-3.48205	0.000497582	0.00683057	29.66	29.43	30.61	29.29	26.33	24.81
ENSMUSG00000031837	Necab2	N-terminal EF-hand calcium binding protein 2 [Source:MGI Symbol;Acc:MGI:2152211]	418.806	0.385191	0.11065	3.48115	0.000499267	0.00684754	4.35	4.16	4.49	6.69	5.66	5.64
ENSMUSG00000002006	Pdzd4	PDZ domain containing 4 [Source:MGI Symbol;Acc:MGI:2443483]	4986.78	-0.150758	0.0433266	-3.47957	0.00050222	0.00686952	29.63	29.96	30.13	29.18	28.5	27.92
ENSMUSG00000021134	Srsf5	serine/arginine-rich splicing factor 5 [Source:MGI Symbol;Acc:MGI:98287]	10417.7	-0.151265	0.0434683	-3.47989	0.000501621	0.00686952	156.56	163.42	165.27	156.05	162.5	144.34
ENSMUSG00000069601	Ank3	ankyrin 3, epithelial [Source:MGI Symbol;Acc:MGI:88026]	830.504	0.326442	0.0938113	3.47978	0.000501829	0.00686952	4.42	4.59	5.51	6.81	6.63	5.8
ENSMUSG00000000743	Chmp1a	charged multivesicular body protein 1A [Source:MGI Symbol;Acc:MGI:1920159]	3483.25	-0.20333	0.058454	-3.47846	0.000504306	0.00689188	41.18	44.42	40	38.58	38.7	38.29
ENSMUSG00000032280	Tle3	transducin-like enhancer of split 3 [Source:MGI Symbol;Acc:MGI:104634]	2267.09	0.257986	0.0741796	3.47786	0.000505436	0.00690115	10.79	11.69	10.18	15.26	13.44	12.74
ENSMUSG00000090136	Gm10177	predicted gene 10177 [Source:MGI Symbol;Acc:MGI:3704330]	3600.38	-0.177619	0.0510831	-3.47706	0.000506943	0.00691554	284.98	280.49	275.51	276.02	260.09	252.09
ENSMUSG00000042043	Tbca	tubulin cofactor A [Source:MGI Symbol;Acc:MGI:107549]	2132.79	-0.200949	0.0578159	-3.47566	0.00050959	0.00694544	121.47	120.12	116.61	113.11	109.05	108.11
ENSMUSG00000027999	Pla2g12a	phospholipase A2, group XIIA [Source:MGI Symbol;Acc:MGI:1913600]	815.194	-0.279467	0.0804212	-3.47504	0.000510771	0.00694912	13.61	12.84	13.61	11.55	12.29	11.12
ENSMUSG00000026827	Gpd2	glycerol phosphate dehydrogenase 2, mitochondrial [Source:MGI Symbol;Acc:MGI:99778]	3122.93	0.193604	0.0557352	3.47364	0.000513444	0.00697306	12.18	12.31	11.94	15.32	14.15	14.67
ENSMUSG00000035392	Dennd1a	DENN/MADD domain containing 1A [Source:MGI Symbol;Acc:MGI:2442794]	281.719	0.623768	0.179568	3.47372	0.0005133	0.00697306	1.42	1.81	1.98	2.81	2.24	3.43
ENSMUSG00000024393	Prrc2a	proline-rich coiled-coil 2A [Source:MGI Symbol;Acc:MGI:1915467]	3269.71	0.247113	0.0711455	3.47334	0.00051402	0.00697467	17.09	19.45	21.73	24.79	24.3	23.99
ENSMUSG00000023088	Abcc1	ATP-binding cassette, sub-family C (CFTR/MRP), member 1 [Source:MGI Symbol;Acc:MGI:102676]	3599.25	0.173051	0.0498285	3.47293	0.000514814	0.00697926	12.67	12.96	13.02	15.12	15.77	15.24
ENSMUSG00000034422	Parp14	poly (ADP-ribose) polymerase family, member 14 [Source:MGI Symbol;Acc:MGI:1919489]	465.065	0.357595	0.103033	3.47067	0.000519157	0.00703189	1.31	1.17	1.3	1.76	1.67	1.71
ENSMUSG00000055333	Fat2	FAT atypical cadherin 2 [Source:MGI Symbol;Acc:MGI:2685369]	303.96	0.437494	0.126117	3.46896	0.000522475	0.00707056	0.38	0.35	0.41	0.6	0.54	0.5
ENSMUSG00000040594	Ranbp17	RAN binding protein 17 [Source:MGI Symbol;Acc:MGI:1929706]	3525.11	0.18009	0.0519238	3.46834	0.000523675	0.00707424	21.12	22.65	21.7	27.6	25.93	25.08
ENSMUSG00000071533	Pcnp	PEST proteolytic signal containing nuclear protein [Source:MGI Symbol;Acc:MGI:1923552]	5663.78	-0.207741	0.0598953	-3.4684	0.000523565	0.00707424	67.04	64.53	71.94	64.8	66.56	55.42
ENSMUSG00000022241	Tars	threonyl-tRNA synthetase [Source:MGI Symbol;Acc:MGI:106314]	11015	-0.172605	0.0498437	-3.46292	0.000534345	0.00720563	77.06	71.33	72.69	69.83	68.88	69.04
ENSMUSG00000049823	Zbtb12	zinc finger and BTB domain containing 12 [Source:MGI Symbol;Acc:MGI:88133]	353.789	-0.394445	0.113937	-3.46195	0.000536276	0.00722529	4.85	4.79	5.29	4.04	3.91	4.06
ENSMUSG00000042742	Bmt2	base methyltransferase of 25S rRNA 2 [Source:MGI Symbol;Acc:MGI:2141466]	2826.68	-0.305119	0.088153	-3.46125	0.000537676	0.00723776	17.01	15.75	16.45	15.12	15.81	11.37
ENSMUSG00000081766	2210409E12Rik	RIKEN cDNA 2210409E12 gene [Source:MGI Symbol;Acc:MGI:1919631]	283.274	0.449873	0.130022	3.45999	0.000540204	0.00725898	25.49	24.4	30.13	39.88	38.21	37.52
ENSMUSG00000101609	Kcnq1ot1	KCNQ1 overlapping transcript 1 [Source:MGI Symbol;Acc:MGI:1926855]	4001.03	0.664127	0.191944	3.46001	0.000540163	0.00725898	0.56	0.68	0.87	1.13	1.14	1.26
ENSMUSG00000038766	Gabpb2	GA repeat binding protein, beta 2 [Source:MGI Symbol;Acc:MGI:95612]	5299.32	0.163321	0.0472419	3.45712	0.000545991	0.00731743	14.07	14.31	15.42	17.41	17.43	17.07
ENSMUSG00000027365	Trpm7	transient receptor potential cation channel, subfamily M, member 7 [Source:MGI Symbol;Acc:MGI:1929996]	6067.87	0.222782	0.0644951	3.45425	0.000551817	0.00738902	20.55	21.56	21.76	27.95	28.43	22.67
ENSMUSG00000032479	Map4	microtubule-associated protein 4 [Source:MGI Symbol;Acc:MGI:97178]	4439.3	0.261517	0.0757146	3.45398	0.000552378	0.00739006	18.64	19.85	21.32	24.02	24.07	27.64
ENSMUSG00000051978	Erich1	glutamate rich 1 [Source:MGI Symbol;Acc:MGI:3588201]	673.659	-0.295359	0.0855229	-3.45356	0.00055324	0.00739511	10.94	10.83	11.75	10.07	9.89	8.96
ENSMUSG00000004891	Nes	nestin [Source:MGI Symbol;Acc:MGI:101784]	1160.16	-0.24483	0.0708996	-3.4532	0.000553977	0.00739848	4.34	4.7	4.79	4.12	4.12	4.11
ENSMUSG00000072825	Cep170b	centrosomal protein 170B [Source:MGI Symbol;Acc:MGI:2145043]	1222.13	0.300642	0.0870896	3.4521	0.000556239	0.00742219	4.7	5.57	4.8	7.11	6.78	5.81
ENSMUSG00000008035	Mid1ip1	Mid1 interacting protein 1 (gastrulation specific G12-like (zebrafish)) [Source:MGI Symbol;Acc:MGI:1915291]	384.499	-0.393283	0.114049	-3.44836	0.00056401	0.00751932	4.97	5.76	5.32	4.27	4.65	4.03
ENSMUSG00000024251	Thada	thyroid adenoma associated [Source:MGI Symbol;Acc:MGI:3039623]	4080.24	0.208178	0.0603934	3.44703	0.000566778	0.00754877	9.73	10.44	10.8	12.24	12.48	13.11
ENSMUSG00000036098	Myrf	myelin regulatory factor [Source:MGI Symbol;Acc:MGI:2684944]	460.165	0.46494	0.134898	3.44659	0.000567703	0.00754877	1.53	1.85	2.06	2.32	2.65	2.94
ENSMUSG00000073643	Wdfy1	WD repeat and FYVE domain containing 1 [Source:MGI Symbol;Acc:MGI:1916618]	1702.67	0.250643	0.0727179	3.44678	0.000567312	0.00754877	11.38	11.47	13	15.86	14.14	15.11
ENSMUSG00000044224	Dnajc21	DnaJ heat shock protein family (Hsp40) member C21 [Source:MGI Symbol;Acc:MGI:1925371]	4023.8	-0.196536	0.05703	-3.44619	0.00056854	0.00755332	48.64	48.51	55.45	47.99	48.61	44.34
ENSMUSG00000039617	Gm7488	predicted gene 7488 [Source:MGI Symbol;Acc:MGI:3647006]	2898.47	-0.199122	0.0578024	-3.44488	0.000571311	0.00757694	125.35	125.71	120.19	122.47	114.75	105.8
ENSMUSG00000039835	Nhsl1	NHS-like 1 [Source:MGI Symbol;Acc:MGI:106390]	565.191	0.421078	0.122226	3.44509	0.00057088	0.00757694	1.77	2.09	2.43	2.94	2.73	3.21
ENSMUSG00000027933	Ints3	integrator complex subunit 3 [Source:MGI Symbol;Acc:MGI:2140050]	4008.93	0.186873	0.0542655	3.44368	0.000573854	0.00760407	20.31	22.05	21.58	25.57	25.39	26.08
ENSMUSG00000044795	Cyb5d1	cytochrome b5 domain containing 1 [Source:MGI Symbol;Acc:MGI:2685586]	405.409	-0.362805	0.105379	-3.44285	0.000575624	0.0076209	13.71	13.04	14.22	11.59	11.23	10.93
ENSMUSG00000034751	Mast4	microtubule associated serine/threonine kinase family member 4 [Source:MGI Symbol;Acc:MGI:1918885]	221.44	-0.501923	0.145861	-3.4411	0.000579355	0.00766365	1.54	1.63	1.89	1.24	1.32	1.22
ENSMUSG00000040250	Ints13	integrator complex subunit 13 [Source:MGI Symbol;Acc:MGI:1918427]	6943.67	-0.153008	0.0444797	-3.43996	0.000581803	0.00767914	82.46	83.41	86.73	80.44	84.41	75.77
ENSMUSG00000001569	Nom1	nucleolar protein with MIF4G domain 1 [Source:MGI Symbol;Acc:MGI:1861749]	2551.83	-0.183044	0.0532274	-3.4389	0.000584081	0.00769812	17.83	18.54	18.82	17.06	17.39	17.02
ENSMUSG00000022898	Vps26c	VPS26 endosomal protein sorting factor C [Source:MGI Symbol;Acc:MGI:1206040]	1592.72	-0.210643	0.0612563	-3.43871	0.000584482	0.00769812	16.54	17.69	17.21	15.99	15.76	15.32
ENSMUSG00000015672	Mrpl32	mitochondrial ribosomal protein L32 [Source:MGI Symbol;Acc:MGI:2137226]	1201.13	-0.238875	0.069472	-3.43844	0.000585086	0.00769943	31.76	35.04	34.46	30.79	31.14	28.91
ENSMUSG00000034064	Poglut1	protein O-glucosyltransferase 1 [Source:MGI Symbol;Acc:MGI:2444232]	4175.78	0.168481	0.0490119	3.43756	0.000586978	0.00771768	34.55	36.34	37.08	45.37	42.72	40.45
ENSMUSG00000105987	AI506816	expressed sequence AI506816 [Source:MGI Symbol;Acc:MGI:2140929]	1011.65	0.303966	0.0884587	3.43625	0.000589829	0.00774848	9.29	11.47	10.72	14.19	13.12	13.79
ENSMUSG00000027233	Patl2	protein associated with topoisomerase II homolog 2 (yeast) [Source:MGI Symbol;Acc:MGI:1914828]	147.158	0.631841	0.183932	3.43518	0.000592163	0.00777246	0.97	1.25	0.98	1.82	1.92	1.53
ENSMUSG00000025066	Sfr1	SWI5 dependent recombination repair 1 [Source:MGI Symbol;Acc:MGI:1915038]	6384.71	-0.140397	0.0408852	-3.43393	0.0005949	0.00780167	98.54	97.77	100.27	96.35	96.19	92.45
ENSMUSG00000025935	Tram1	translocating chain-associating membrane protein 1 [Source:MGI Symbol;Acc:MGI:1919515]	4628.37	-0.186123	0.0542112	-3.43329	0.000596312	0.00781348	38.96	38.03	37.19	37.28	36.83	32.34
ENSMUSG00000028443	Nudt2	nudix (nucleoside diphosphate linked moiety X)-type motif 2 [Source:MGI Symbol;Acc:MGI:1913651]	489.704	-0.362531	0.105604	-3.43293	0.000597092	0.00781699	15.96	18.54	16.06	14.16	13.6	13.92
ENSMUSG00000036550	Cnot1	CCR4-NOT transcription complex, subunit 1 [Source:MGI Symbol;Acc:MGI:2442402]	33553.1	0.193832	0.0564743	3.43222	0.000598663	0.00783083	112.07	117.86	126.99	137.7	144.83	149.06
ENSMUSG00000060032	H2afj	H2A histone family, member J [Source:MGI Symbol;Acc:MGI:3606192]	1255.72	-0.255684	0.0745598	-3.42925	0.00060525	0.00790346	25.99	24.21	23.12	22.44	22.02	20.67
ENSMUSG00000115497	Gm49207	predicted gene, 49207 [Source:MGI Symbol;Acc:MGI:6118657]	378.627	-0.439849	0.128257	-3.42943	0.000604851	0.00790346	78.33	67.52	77.89	59.64	51.44	63.51
ENSMUSG00000105434	Gm43359	predicted gene 43359 [Source:MGI Symbol;Acc:MGI:5663496]	258.779	0.472801	0.13797	3.42684	0.00061065	0.00796715	2.19	2.06	2.46	3.5	3.02	3.33
ENSMUSG00000042557	Sin3a	transcriptional regulator, SIN3A (yeast) [Source:MGI Symbol;Acc:MGI:107157]	6990.83	0.191339	0.0558802	3.4241	0.000616843	0.00803422	32.72	33.13	36.5	39.52	42.49	41.6
ENSMUSG00000002496	Tsc2	tuberous sclerosis 2 [Source:MGI Symbol;Acc:MGI:102548]	1932.19	0.25811	0.0753932	3.42351	0.000618173	0.00803783	13.46	13.81	12.71	15.62	18.21	16.83
ENSMUSG00000033799	Fam208b	family with sequence similarity 208, member B [Source:MGI Symbol;Acc:MGI:2145274]	6465.79	0.177335	0.0517987	3.42354	0.000618103	0.00803783	18.97	20.08	21.54	25.09	25.09	22.38
ENSMUSG00000022779	Top3b	topoisomerase (DNA) III beta [Source:MGI Symbol;Acc:MGI:1333803]	3706.75	0.184069	0.053783	3.42243	0.000620645	0.0080494	41.31	45.59	42.79	54.33	51.63	50.13
ENSMUSG00000054889	Dsp	desmoplakin [Source:MGI Symbol;Acc:MGI:109611]	316.009	0.440016	0.128564	3.42255	0.000620373	0.0080494	0.6	0.71	0.63	0.87	1.01	0.91
ENSMUSG00000055491	Pprc1	peroxisome proliferative activated receptor, gamma, coactivator-related 1 [Source:MGI Symbol;Acc:MGI:2385096]	3152.16	0.252827	0.0738643	3.42285	0.000619675	0.0080494	16.54	17.74	20.53	22.12	23.27	23.59
ENSMUSG00000013701	Timm23	translocase of inner mitochondrial membrane 23 [Source:MGI Symbol;Acc:MGI:1858317]	7885.82	-0.143025	0.0418125	-3.42062	0.000624778	0.00808301	175.56	171.81	172.24	170.97	169.2	158.51
ENSMUSG00000022200	Golph3	golgi phosphoprotein 3 [Source:MGI Symbol;Acc:MGI:1913879]	4465.93	-0.191299	0.0559246	-3.42066	0.000624685	0.00808301	39.92	38.98	40.07	38.87	38.72	32.9
ENSMUSG00000043284	Tmem11	transmembrane protein 11 [Source:MGI Symbol;Acc:MGI:2144726]	2172.8	-0.185023	0.0540909	-3.4206	0.000624825	0.00808301	36.81	37.13	37.46	35.4	34.44	33.96
ENSMUSG00000066613	Zfp932	zinc finger protein 932 [Source:MGI Symbol;Acc:MGI:1916754]	857.661	-0.307378	0.0898732	-3.42013	0.000625908	0.00809016	19.62	19.83	21.73	19.67	17.32	15.35
ENSMUSG00000104960	Snhg8	small nucleolar RNA host gene 8 [Source:MGI Symbol;Acc:MGI:1917145]	1521.35	-0.23141	0.0676665	-3.41986	0.000626531	0.00809136	85.07	87.68	81.71	81.22	78.17	70.55
ENSMUSG00000062933	Gm10123	predicted pseudogene 10123 [Source:MGI Symbol;Acc:MGI:3704342]	16282.6	-0.170855	0.0499667	-3.41937	0.000627658	0.00809906	1086.61	1067.16	1118.36	1103.17	971.42	1004.06
ENSMUSG00000000782	Tcf7	transcription factor 7, T cell specific [Source:MGI Symbol;Acc:MGI:98507]	733.857	0.292694	0.0856271	3.41824	0.00063028	0.00812174	6.03	6.29	6.59	8.11	8	8.41
ENSMUSG00000010290	AI597479	expressed sequence AI597479 [Source:MGI Symbol;Acc:MGI:2138299]	2718.85	-0.189279	0.0553746	-3.41815	0.000630479	0.00812174	18.97	17.91	18.55	17.62	17.85	16.06
ENSMUSG00000038970	Lmtk2	lemur tyrosine kinase 2 [Source:MGI Symbol;Acc:MGI:3036247]	4458.67	0.162545	0.0475623	3.41752	0.000631935	0.00813204	10.77	11.32	11.32	13.78	12.94	12.88
ENSMUSG00000029014	Dnajc2	DnaJ heat shock protein family (Hsp40) member C2 [Source:MGI Symbol;Acc:MGI:99470]	7417.27	-0.175076	0.0513185	-3.41157	0.000645906	0.00829248	84.28	83.93	85.6	83.55	83.49	71.33
ENSMUSG00000020843	Timm22	translocase of inner mitochondrial membrane 22 [Source:MGI Symbol;Acc:MGI:1929742]	1054.54	-0.259434	0.0760553	-3.41113	0.000646952	0.00829892	20.39	21.93	21.03	19.78	19.49	16.86
ENSMUSG00000032301	Psma4	proteasome (prosome, macropain) subunit, alpha type 4 [Source:MGI Symbol;Acc:MGI:1347060]	9871.99	-0.147451	0.0432386	-3.41017	0.00064923	0.00832115	224.65	218.02	217.15	218.47	209.33	203.45
ENSMUSG00000033022	Cdo1	cysteine dioxygenase 1, cytosolic [Source:MGI Symbol;Acc:MGI:105925]	227.035	-0.497972	0.146097	-3.40851	0.000653184	0.00836481	4.41	4.09	3.71	3.28	3.13	2.77
ENSMUSG00000032621	Srek1	splicing regulatory glutamine/lysine-rich protein 1 [Source:MGI Symbol;Acc:MGI:2145245]	3037.38	0.208364	0.0611384	3.40807	0.000654238	0.00837129	21.21	22.07	24.57	27.87	29.25	25.83
ENSMUSG00000069267	Hist1h3b	histone cluster 1, H3b [Source:MGI Symbol;Acc:MGI:2448319]	15843.6	-0.141078	0.0414078	-3.40704	0.000656715	0.00839594	759.46	768.55	738.86	747.31	723.84	706.86
ENSMUSG00000029576	Radil	Ras association and DIL domains [Source:MGI Symbol;Acc:MGI:2443088]	234.356	0.556178	0.163273	3.40643	0.000658176	0.00840757	1.54	1.71	1.21	2.13	2.41	2.39
ENSMUSG00000025894	Aasdhppt	aminoadipate-semialdehyde dehydrogenase-phosphopantetheinyl transferase [Source:MGI Symbol;Acc:MGI:1914868]	3672.21	-0.163752	0.0480749	-3.40619	0.000658756	0.00840795	29.99	30.99	31.04	30.25	29.66	27.14
ENSMUSG00000105199	Gm43581	predicted gene 43581 [Source:MGI Symbol;Acc:MGI:5663718]	187.973	0.535154	0.157138	3.40562	0.000660136	0.00841852	1.1	1.14	1.35	1.77	1.82	1.9
ENSMUSG00000025982	Sf3b1	splicing factor 3b, subunit 1 [Source:MGI Symbol;Acc:MGI:1932339]	44983.9	-0.129222	0.0379504	-3.40502	0.000661591	0.00843004	174.75	176.31	179.21	175.13	178.75	159.91
ENSMUSG00000040204	Pclaf	PCNA clamp associated factor [Source:MGI Symbol;Acc:MGI:1915276]	2882.62	-0.179184	0.0526404	-3.40392	0.000664268	0.00845709	32.81	32.46	33.12	32.64	30.6	28.86
ENSMUSG00000021819	Zswim8	zinc finger SWIM-type containing 8 [Source:MGI Symbol;Acc:MGI:1919156]	577.4	0.315116	0.0925898	3.40335	0.000665643	0.00846753	3.7	3.7	4.13	4.99	5.23	4.95
ENSMUSG00000069565	Dazap1	DAZ associated protein 1 [Source:MGI Symbol;Acc:MGI:1917498]	5649.53	-0.149476	0.0439252	-3.40297	0.000666587	0.00847248	78.8	82.47	83.19	79.22	77.43	76.71
ENSMUSG00000024521	Pmaip1	phorbol-12-myristate-13-acetate-induced protein 1 [Source:MGI Symbol;Acc:MGI:1930146]	4711.62	-0.182	0.0534897	-3.40253	0.00066765	0.00847722	42.3	41.08	43.76	40.8	42.02	35.96
ENSMUSG00000050071	Bex1	brain expressed X-linked 1 [Source:MGI Symbol;Acc:MGI:1328321]	6374.08	-0.162653	0.0478059	-3.40236	0.00066807	0.00847722	198.8	193.49	213.14	192.5	190.88	189.08
ENSMUSG00000024785	Rcl1	RNA terminal phosphate cyclase-like 1 [Source:MGI Symbol;Acc:MGI:1913275]	2842.88	-0.167864	0.0493718	-3.39999	0.000673871	0.00854373	37.71	38.38	39.37	36.66	36.86	35.31
ENSMUSG00000063334	Krr1	KRR1, small subunit (SSU) processome component, homolog (yeast) [Source:MGI Symbol;Acc:MGI:1289274]	5696.15	-0.158344	0.0465749	-3.39976	0.00067444	0.00854384	48.99	47.73	49.59	46.9	48.65	43.36
ENSMUSG00000038894	Irs2	insulin receptor substrate 2 [Source:MGI Symbol;Acc:MGI:109334]	367.214	0.416154	0.122457	3.39836	0.000677913	0.00858072	1.1	1.16	0.96	1.44	1.59	1.53
ENSMUSG00000030491	Tdrd12	tudor domain containing 12 [Source:MGI Symbol;Acc:MGI:1919231]	2519.9	-0.186395	0.0548528	-3.3981	0.000678566	0.00858186	36.05	35.67	35.14	32.88	34.35	32.27
ENSMUSG00000027956	Tmem144	transmembrane protein 144 [Source:MGI Symbol;Acc:MGI:1917902]	198.594	0.596823	0.175657	3.39767	0.000679634	0.00858825	1.71	1.18	1.25	2.42	2.09	2.14
ENSMUSG00000034993	Vat1	vesicle amine transport 1 [Source:MGI Symbol;Acc:MGI:1349450]	2962.74	0.174385	0.0513665	3.39491	0.000686509	0.00865365	21.75	23.02	22.64	27.14	26.86	26.55
ENSMUSG00000083380	Ndufb4c	NADH:ubiquinone oxidoreductase subunit B4C [Source:MGI Symbol;Acc:MGI:3781422]	1222.31	-0.248759	0.0732698	-3.39511	0.000686008	0.00865365	125.68	117.77	116.17	107.51	113	100.54
ENSMUSG00000041936	Agrn	agrin [Source:MGI Symbol;Acc:MGI:87961]	3782.32	0.168546	0.049685	3.39229	0.000693119	0.00872255	16.78	17.83	18.17	20.82	21.38	20.59
ENSMUSG00000062444	Ap3b2	adaptor-related protein complex 3, beta 2 subunit [Source:MGI Symbol;Acc:MGI:1100869]	472.776	0.374956	0.110551	3.3917	0.000694602	0.00873401	3.45	3.16	3.17	4.36	4.28	4.81
ENSMUSG00000038069	Cdkn2aip	CDKN2A interacting protein [Source:MGI Symbol;Acc:MGI:1918175]	1596.64	-0.260108	0.0767059	-3.39097	0.000696445	0.00874999	12.48	11.89	12.19	11.72	11.39	9.29
ENSMUSG00000020721	Helz	helicase with zinc finger domain [Source:MGI Symbol;Acc:MGI:1925705]	2939.27	0.572081	0.168727	3.39058	0.000697454	0.00875383	7.65	9.36	10.88	14.45	13.22	16.07
ENSMUSG00000021285	Ppp1r13b	protein phosphatase 1, regulatory subunit 13B [Source:MGI Symbol;Acc:MGI:1336199]	256.07	0.462009	0.136275	3.39028	0.000698219	0.00875383	1.2	1.11	1.24	1.93	1.73	1.53
ENSMUSG00000046798	Cldn12	claudin 12 [Source:MGI Symbol;Acc:MGI:1929288]	1502.98	-0.2316	0.068315	-3.39018	0.000698471	0.00875383	12.13	11.74	11.32	11.29	10.36	10.14
ENSMUSG00000034354	Mtmr3	myotubularin related protein 3 [Source:MGI Symbol;Acc:MGI:1921552]	4033.1	0.170098	0.0502117	3.38762	0.000705026	0.00882873	14.69	15.71	15.56	18.02	18.63	18.1
ENSMUSG00000022139	Mbnl2	muscleblind like splicing factor 2 [Source:MGI Symbol;Acc:MGI:2145597]	809.347	0.375088	0.110731	3.38737	0.000705662	0.00882945	4.43	3.54	4.43	6.51	5.63	4.92
ENSMUSG00000032228	Tcf12	transcription factor 12 [Source:MGI Symbol;Acc:MGI:101877]	1789.31	0.21209	0.0626581	3.38488	0.000712083	0.00890249	7.92	8.66	8.12	10.57	9.98	9.77
ENSMUSG00000028082	Sh3d19	SH3 domain protein D19 [Source:MGI Symbol;Acc:MGI:1350923]	589.344	0.356246	0.105264	3.38432	0.000713557	0.00891362	2.21	2.53	2.29	3.24	3.55	2.77
ENSMUSG00000017417	Plxdc1	plexin domain containing 1 [Source:MGI Symbol;Acc:MGI:1919574]	273.655	0.51301	0.151716	3.38138	0.000721227	0.00900207	2.17	1.74	2.03	3.45	2.56	3
ENSMUSG00000060012	Kif13b	kinesin family member 13B [Source:MGI Symbol;Acc:MGI:1098265]	3484.39	0.203337	0.0601413	3.38099	0.000722253	0.0090075	10.38	10.05	11.01	12.38	12.72	13.19
ENSMUSG00000075232	Amd1	S-adenosylmethionine decarboxylase 1 [Source:MGI Symbol;Acc:MGI:88004]	10474.7	-0.145403	0.0430294	-3.37916	0.000727078	0.00906029	75.83	75.76	81.28	77.71	73.22	72.01
ENSMUSG00000033581	Igf2bp2	insulin-like growth factor 2 mRNA binding protein 2 [Source:MGI Symbol;Acc:MGI:1890358]	1244.13	0.255226	0.0755446	3.37848	0.000728887	0.00906967	7.65	7.72	8.5	9.69	10.04	10.4
ENSMUSG00000064358	mt-Co3	mitochondrially encoded cytochrome c oxidase III [Source:MGI Symbol;Acc:MGI:102502]	37170.8	-1.06703	0.315965	-3.37704	0.000732691	0.00910792	1364.01	1889.34	1823.22	1113.94	531.84	915.33
ENSMUSG00000026605	Cenpf	centromere protein F [Source:MGI Symbol;Acc:MGI:1313302]	24972.9	0.169573	0.050233	3.37572	0.000736231	0.00913735	48.2	51.27	56.37	62.2	63.72	59.6
ENSMUSG00000041341	Atg2b	autophagy related 2B [Source:MGI Symbol;Acc:MGI:1923809]	2792.73	0.219733	0.0650922	3.37571	0.000736255	0.00913735	9.78	10.09	11.17	13.05	12.13	13.05
ENSMUSG00000005625	Psmd4	proteasome (prosome, macropain) 26S subunit, non-ATPase, 4 [Source:MGI Symbol;Acc:MGI:1201670]	7676.25	-0.135324	0.0400978	-3.37485	0.000738572	0.00915865	155.77	160.18	159.15	154.28	154.84	149
ENSMUSG00000036188	Ankmy2	ankyrin repeat and MYND domain containing 2 [Source:MGI Symbol;Acc:MGI:2144755]	918.681	-0.262644	0.0778307	-3.37456	0.000739346	0.0091608	9.29	8.85	8.81	8.31	8.17	7.34
ENSMUSG00000057193	Slc44a2	solute carrier family 44, member 2 [Source:MGI Symbol;Acc:MGI:1915932]	815.738	0.273522	0.0811102	3.37223	0.000745633	0.00923121	6.65	6.51	7.12	8.89	8.37	8.68
ENSMUSG00000023505	Cdca3	cell division cycle associated 3 [Source:MGI Symbol;Acc:MGI:1315198]	5585.1	-0.163536	0.0485217	-3.37037	0.000750666	0.00928599	99.38	98.16	94.19	94.18	94.48	87.46
ENSMUSG00000050914	Ankrd37	ankyrin repeat domain 37 [Source:MGI Symbol;Acc:MGI:3603344]	1474.46	-0.281074	0.0834073	-3.3699	0.000751959	0.00929446	50.78	51.74	49.66	39.5	48.06	45.05
ENSMUSG00000041147	Brca2	breast cancer 2, early onset [Source:MGI Symbol;Acc:MGI:109337]	5204.15	0.211708	0.0628281	3.36964	0.000752656	0.00929555	16.25	17.61	18.23	20.65	23.51	19.74
ENSMUSG00000043629	1700019D03Rik	RIKEN cDNA 1700019D03 gene [Source:MGI Symbol;Acc:MGI:1914330]	2633.88	0.229787	0.0682162	3.36851	0.000755745	0.00932614	15.96	17.11	15.17	20.34	21.49	18.16
ENSMUSG00000000631	Myo18a	myosin XVIIIA [Source:MGI Symbol;Acc:MGI:2667185]	2166.54	0.276869	0.0822287	3.36706	0.000759755	0.0093605	9.93	10.13	11	12.77	12.38	14.64
ENSMUSG00000032002	Dcun1d5	DCN1, defective in cullin neddylation 1, domain containing 5 (S. cerevisiae) [Source:MGI Symbol;Acc:MGI:1924113]	2926.69	-0.193952	0.0576006	-3.36719	0.000759393	0.0093605	50.57	49.28	48.72	48.83	47.02	41.88
ENSMUSG00000032348	Gsta4	glutathione S-transferase, alpha 4 [Source:MGI Symbol;Acc:MGI:1309515]	8181.56	0.146993	0.0436676	3.36618	0.000762177	0.00938277	196.54	202.05	199.85	238.03	230.15	233.44
ENSMUSG00000032525	Nktr	natural killer tumor recognition sequence [Source:MGI Symbol;Acc:MGI:97346]	3845.3	0.18024	0.0535638	3.36496	0.000765549	0.00941668	17.07	16.89	18.99	21.65	21.77	20.08
ENSMUSG00000037933	Bicd2	BICD cargo adaptor 2 [Source:MGI Symbol;Acc:MGI:1924145]	1150.82	-0.229796	0.0683878	-3.3602	0.00077887	0.00956513	5.07	5.03	4.95	4.57	4.6	4.43
ENSMUSG00000041560	Nop53	NOP53 ribosome biogenesis factor [Source:MGI Symbol;Acc:MGI:2154441]	6693.3	-0.13624	0.0405486	-3.35992	0.000779656	0.00956708	135.41	134.68	136.01	133.23	132.58	125.64
ENSMUSG00000006333	Rps9	ribosomal protein S9 [Source:MGI Symbol;Acc:MGI:1924096]	35123.1	-0.122686	0.0365193	-3.3595	0.000780844	0.00957396	1263.67	1286.68	1274.48	1256.61	1240.17	1223.32
ENSMUSG00000015222	Map2	microtubule-associated protein 2 [Source:MGI Symbol;Acc:MGI:97175]	382.044	0.387388	0.11538	3.3575	0.000786494	0.0096355	2.55	2.35	2.19	3.38	3.43	3.03
ENSMUSG00000036334	Igsf10	immunoglobulin superfamily, member 10 [Source:MGI Symbol;Acc:MGI:1923481]	274	0.567431	0.169048	3.35663	0.000788989	0.00965831	0.47	0.51	0.78	0.9	0.95	0.9
ENSMUSG00000033671	Cep350	centrosomal protein 350 [Source:MGI Symbol;Acc:MGI:1921331]	2437.35	0.27131	0.0808618	3.35523	0.000792982	0.00969941	4.99	4.88	6.25	7.02	6.74	6.8
ENSMUSG00000011877	Git1	GIT ArfGAP 1 [Source:MGI Symbol;Acc:MGI:1927140]	2105.88	0.209976	0.0626053	3.35397	0.00079662	0.00972832	12.77	14.42	14.22	16.86	17.03	16.81
ENSMUSG00000029106	Add1	adducin 1 (alpha) [Source:MGI Symbol;Acc:MGI:87918]	2387.38	0.208828	0.0622721	3.35348	0.000798014	0.009734	18.65	19.06	21.24	23.64	24.26	24.14
ENSMUSG00000021692	Dimt1	DIM1 dimethyladenosine transferase 1-like (S. cerevisiae) [Source:MGI Symbol;Acc:MGI:1913504]	2058.72	-0.190348	0.0567687	-3.35305	0.000799269	0.0097373	29.59	29.19	29.71	28.33	26.85	27
ENSMUSG00000034210	Efcab14	EF-hand calcium binding domain 14 [Source:MGI Symbol;Acc:MGI:2442397]	977.471	0.276995	0.082643	3.35171	0.000803152	0.00976364	5.37	5.25	6.15	6.91	7.44	7.13
ENSMUSG00000042763	Maneal	mannosidase, endo-alpha-like [Source:MGI Symbol;Acc:MGI:2684896]	218.302	-0.497431	0.148414	-3.35164	0.000803349	0.00976364	2.18	1.95	2.14	1.64	1.42	1.65
ENSMUSG00000109429	Gm45223	predicted gene 45223 [Source:MGI Symbol;Acc:MGI:5753799]	135.014	0.651329	0.194326	3.35174	0.000803066	0.00976364	0.4	0.39	0.55	0.72	0.71	0.77
ENSMUSG00000024277	Mapre2	microtubule-associated protein, RP/EB family, member 2 [Source:MGI Symbol;Acc:MGI:106271]	617.401	0.412319	0.12305	3.35083	0.000805705	0.00978448	3.14	3.58	4.55	5.35	4.93	5.52
ENSMUSG00000022142	Nup155	nucleoporin 155 [Source:MGI Symbol;Acc:MGI:2181182]	8277.48	0.142071	0.0424105	3.34989	0.000808436	0.00979427	31.71	33.88	33.96	40.23	39.25	36.89
ENSMUSG00000037487	Ubr5	ubiquitin protein ligase E3 component n-recognin 5 [Source:MGI Symbol;Acc:MGI:1918040]	26712.5	0.18835	0.0562255	3.34991	0.000808368	0.00979427	90.82	94.59	107.78	119.16	115.98	118.2
ENSMUSG00000063550	Nup98	nucleoporin 98 [Source:MGI Symbol;Acc:MGI:109404]	10687.5	0.179586	0.053608	3.34999	0.00080815	0.00979427	36.24	38.34	42.12	47.16	45.86	46.78
ENSMUSG00000036932	Aifm1	apoptosis-inducing factor, mitochondrion-associated 1 [Source:MGI Symbol;Acc:MGI:1349419]	2472.84	-0.199445	0.0595595	-3.34867	0.000812016	0.00982984	30.18	31.94	34.31	31	28.95	28.94
ENSMUSG00000029249	Rest	RE1-silencing transcription factor [Source:MGI Symbol;Acc:MGI:104897]	22825.9	-0.127817	0.0381875	-3.34709	0.00081665	0.00984689	72.36	72.56	75.84	74.43	72.81	66.85
ENSMUSG00000056671	Prelid2	PRELI domain containing 2 [Source:MGI Symbol;Acc:MGI:1924869]	804.738	-0.290564	0.0867892	-3.34793	0.000814183	0.00984689	33.6	32.29	32.75	26.56	30.62	28.21
ENSMUSG00000057863	Rpl36	ribosomal protein L36 [Source:MGI Symbol;Acc:MGI:1860603]	14511.8	-0.159291	0.0475827	-3.34767	0.00081493	0.00984689	1333.82	1316.38	1264.49	1316.36	1226.43	1173.43
ENSMUSG00000098234	Snhg6	small nucleolar RNA host gene 6 [Source:MGI Symbol;Acc:MGI:1921074]	3107.6	-0.191054	0.0570732	-3.34752	0.000815369	0.00984689	200.96	195.69	208.02	200.29	191.59	169.54
ENSMUSG00000001767	Crnkl1	crooked neck pre-mRNA splicing factor 1 [Source:MGI Symbol;Acc:MGI:1914127]	3654.99	-0.160058	0.0478324	-3.34622	0.000819224	0.00985457	24.83	26.06	26.03	24.63	25.15	23.13
ENSMUSG00000020841	Cpd	carboxypeptidase D [Source:MGI Symbol;Acc:MGI:107265]	1783.55	0.202866	0.0606207	3.34648	0.000818445	0.00985457	4.55	4.66	4.84	5.71	5.65	5.75
ENSMUSG00000026281	Dtymk	deoxythymidylate kinase [Source:MGI Symbol;Acc:MGI:108396]	5074.95	-0.175275	0.0523769	-3.34643	0.000818603	0.00985457	138.94	137.31	131.98	135.33	129.81	118.27
ENSMUSG00000059182	Skap2	src family associated phosphoprotein 2 [Source:MGI Symbol;Acc:MGI:1889206]	1201.72	-0.232444	0.0694731	-3.34582	0.000820394	0.00986088	13.8	13.77	15.09	13.5	12.8	12.15
ENSMUSG00000051747	Ttn	titin [Source:MGI Symbol;Acc:MGI:98864]	2988.42	0.555608	0.166093	3.34516	0.000822343	0.00987653	0.57	0.62	0.79	1.03	0.92	1.12
ENSMUSG00000026796	Fam129b	family with sequence similarity 129, member B [Source:MGI Symbol;Acc:MGI:2442910]	1962.28	-0.192191	0.0574674	-3.34434	0.000824779	0.009898	12.07	12.85	12.73	12.08	11.53	11.29
ENSMUSG00000025024	Smndc1	survival motor neuron domain containing 1 [Source:MGI Symbol;Acc:MGI:1923729]	1569.35	0.236632	0.0707771	3.34335	0.000827746	0.0099258	14.45	14.85	17	19.24	19.27	19.16
ENSMUSG00000015023	Ddx19a	DEAD (Asp-Glu-Ala-Asp) box polypeptide 19a [Source:MGI Symbol;Acc:MGI:99526]	1890.94	0.311516	0.0931897	3.34281	0.000829337	0.00993047	15.18	15.98	20.54	21.99	22.76	22.99
ENSMUSG00000038453	Srcin1	SRC kinase signaling inhibitor 1 [Source:MGI Symbol;Acc:MGI:1933179]	212.977	0.502553	0.15034	3.34278	0.000829437	0.00993047	0.78	0.75	0.7	1.23	1.01	1.11
ENSMUSG00000031714	Gab1	growth factor receptor bound protein 2-associated protein 1 [Source:MGI Symbol;Acc:MGI:108088]	5028.6	0.211966	0.0634178	3.34238	0.000830639	0.00993707	18.92	20.37	22.9	25.09	25.42	25.63
ENSMUSG00000006800	Sulf2	sulfatase 2 [Source:MGI Symbol;Acc:MGI:1919293]	3523.59	0.169122	0.0506118	3.34154	0.000833137	0.00995915	18.33	18.91	20.28	23.27	22.86	22.32
ENSMUSG00000029763	Exoc4	exocyst complex component 4 [Source:MGI Symbol;Acc:MGI:1096376]	6054.53	0.174242	0.052246	3.33503	0.000852901	0.0101795	28.08	29.74	31.78	34.92	36.84	35.21
ENSMUSG00000040888	Gfer	growth factor, augmenter of liver regeneration [Source:MGI Symbol;Acc:MGI:107757]	2010	-0.197186	0.0591376	-3.33436	0.000854957	0.010196	28.1	28.3	27.4	27.38	25.68	24.43
ENSMUSG00000036352	Ubac1	ubiquitin associated domain containing 1 [Source:MGI Symbol;Acc:MGI:1920995]	2741.09	-0.183818	0.0551348	-3.33398	0.000856119	0.0101984	40.81	41.01	41.75	39.29	37.16	38.76
ENSMUSG00000047501	Cldn4	claudin 4 [Source:MGI Symbol;Acc:MGI:1313314]	1492.15	0.212633	0.0637798	3.33386	0.000856491	0.0101984	18.02	17.41	17.18	21.78	21.89	20.94
ENSMUSG00000039046	Usp6nl	USP6 N-terminal like [Source:MGI Symbol;Acc:MGI:2138893]	1328.01	0.285218	0.0856599	3.32965	0.000869538	0.0103457	4.85	4.13	4.53	5.83	5.48	6.12
ENSMUSG00000002835	Chaf1a	chromatin assembly factor 1, subunit A (p150) [Source:MGI Symbol;Acc:MGI:1351331]	3220.04	-0.16555	0.0497234	-3.32942	0.00087026	0.0103462	22.81	22.65	22.79	21.38	21.97	21.1
ENSMUSG00000026755	Arpc5l	actin related protein 2/3 complex, subunit 5-like [Source:MGI Symbol;Acc:MGI:1921442]	1733.81	-0.206362	0.0619974	-3.32856	0.000872955	0.0103702	31.25	30.82	30.59	30.3	28.05	26.8
ENSMUSG00000003135	Cnot11	CCR4-NOT transcription complex, subunit 11 [Source:MGI Symbol;Acc:MGI:106580]	2987.51	-0.196509	0.0590716	-3.32663	0.000879022	0.0104341	25.32	25.9	26.99	23.06	24.51	24.66
ENSMUSG00000023106	Denr	density-regulated protein [Source:MGI Symbol;Acc:MGI:1915434]	4247.63	-0.177379	0.0533248	-3.32638	0.00087981	0.0104354	64.79	67.46	67.91	63.45	66.94	57.19
ENSMUSG00000002058	Unc119	unc-119 lipid binding chaperone [Source:MGI Symbol;Acc:MGI:1328357]	1135.57	-0.238905	0.0718868	-3.32335	0.000889432	0.0105413	23.38	23.27	22.67	22.17	20.17	19.93
ENSMUSG00000031917	Nip7	NIP7, nucleolar pre-rRNA processing protein [Source:MGI Symbol;Acc:MGI:1913414]	6606.16	-0.176666	0.0531783	-3.32214	0.000893284	0.0105787	119.77	120.29	116.96	121.56	110.42	103.03
ENSMUSG00000078786	BC024978	cDNA sequence BC024978 [Source:MGI Symbol;Acc:MGI:3041247]	115.721	0.682497	0.205467	3.32169	0.000894753	0.0105879	1.24	0.93	1.27	1.93	1.84	2.05
ENSMUSG00000025981	Coq10b	coenzyme Q10B [Source:MGI Symbol;Acc:MGI:1915126]	1099.12	-0.249547	0.0751536	-3.32049	0.000898601	0.0106252	16.31	16.08	16.12	15.77	14.39	13.12
ENSMUSG00000038871	Bpgm	2,3-bisphosphoglycerate mutase [Source:MGI Symbol;Acc:MGI:1098242]	815.072	-0.267833	0.0806753	-3.31989	0.000900539	0.0106399	9.71	9.2	9.3	8.54	8.08	8.2
ENSMUSG00000020089	Ppa1	pyrophosphatase (inorganic) 1 [Source:MGI Symbol;Acc:MGI:97831]	9206.91	-0.163764	0.0493508	-3.31837	0.000905446	0.0106855	172.07	170.35	168.2	172.58	154.93	155.57
ENSMUSG00000102976	Zc3h11a	zinc finger CCCH type containing 11A [Source:MGI Symbol;Acc:MGI:1917829]	4624.3	0.230147	0.0693578	3.31826	0.000905802	0.0106855	36.03	39.96	45.59	53.24	50.07	47.56
ENSMUSG00000038446	Cdc40	cell division cycle 40 [Source:MGI Symbol;Acc:MGI:1918963]	759.019	0.367761	0.11091	3.31585	0.000913661	0.0107616	4.04	4.86	5.72	6.68	6.4	6.83
ENSMUSG00000047454	Gphn	gephyrin [Source:MGI Symbol;Acc:MGI:109602]	170.773	-0.579844	0.17491	-3.31511	0.000916073	0.0107817	1.64	1.49	1.27	0.95	1.08	1.08
ENSMUSG00000026617	Bpnt1	bisphosphate 3'-nucleotidase 1 [Source:MGI Symbol;Acc:MGI:1338800]	3081.7	-0.179985	0.0543086	-3.31411	0.000919347	0.0108119	38.99	39.7	39.06	38.81	37.81	33.59
ENSMUSG00000024180	Tmem8	transmembrane protein 8 [Source:MGI Symbol;Acc:MGI:1926283]	327.731	0.39844	0.120248	3.31347	0.000921444	0.0108282	2.04	1.8	1.92	2.86	2.71	2.48
ENSMUSG00000005973	Rcn1	reticulocalbin 1 [Source:MGI Symbol;Acc:MGI:104559]	2172.58	-0.190487	0.0575048	-3.31254	0.000924516	0.0108492	19.13	19.6	19.97	19.41	18.25	16.84
ENSMUSG00000048271	Rbm33	RNA binding motif protein 33 [Source:MGI Symbol;Acc:MGI:1919670]	2177.02	0.246488	0.0744114	3.3125	0.000924649	0.0108492	6.74	7.97	8.21	9.6	9.36	9.77
ENSMUSG00000039354	Smarcal1	SWI/SNF related matrix associated, actin dependent regulator of chromatin, subfamily a-like 1 [Source:MGI Symbol;Acc:MGI:1859183]	2442.03	0.178196	0.0538129	3.31139	0.000928334	0.010884	17.17	16.98	17.23	21.58	20.26	19.78
ENSMUSG00000022637	Cblb	Casitas B-lineage lymphoma b [Source:MGI Symbol;Acc:MGI:2146430]	528.871	0.334473	0.10104	3.31031	0.000931913	0.0109109	1.73	1.95	2.11	2.64	2.51	2.56
ENSMUSG00000054604	Cggbp1	CGG triplet repeat binding protein 1 [Source:MGI Symbol;Acc:MGI:2146370]	4501.8	-0.172189	0.0520167	-3.31027	0.000932059	0.0109109	27	29.73	29.25	28.27	27.46	25.08
ENSMUSG00000033213	AA467197	expressed sequence AA467197 [Source:MGI Symbol;Acc:MGI:3034182]	387.877	0.397481	0.120121	3.309	0.000936289	0.0109437	10.83	11.44	11.6	14.24	17.81	15.14
ENSMUSG00000041498	Kif14	kinesin family member 14 [Source:MGI Symbol;Acc:MGI:1098226]	3705.15	0.183736	0.055523	3.30918	0.000935683	0.0109437	13.01	12.69	14.16	15.74	16.17	16
ENSMUSG00000031536	Polb	polymerase (DNA directed), beta [Source:MGI Symbol;Acc:MGI:97740]	1858.88	-0.190248	0.0575164	-3.30772	0.000940602	0.0109857	35.18	35.25	36.06	32.71	33.84	32.28
ENSMUSG00000041528	Rnf123	ring finger protein 123 [Source:MGI Symbol;Acc:MGI:2148796]	418.733	0.377242	0.114068	3.30716	0.000942472	0.0109991	3.04	3.7	3.33	4.83	4.86	4.16
ENSMUSG00000038756	Ttll6	tubulin tyrosine ligase-like family, member 6 [Source:MGI Symbol;Acc:MGI:2683461]	496.079	0.33453	0.101183	3.3062	0.00094571	0.0110285	2.9	2.73	3.13	4.17	3.96	3.56
ENSMUSG00000024006	Stk38	serine/threonine kinase 38 [Source:MGI Symbol;Acc:MGI:2442572]	2904.66	0.201787	0.0610605	3.30471	0.000950733	0.0110552	25.87	27.33	30.28	35.48	33.22	32.87
ENSMUSG00000029560	Snx8	sorting nexin 8 [Source:MGI Symbol;Acc:MGI:2443816]	909.86	0.261347	0.0790836	3.30469	0.000950802	0.0110552	7.22	8.02	7.32	9.95	9.71	9
ENSMUSG00000030224	Strap	serine/threonine kinase receptor associated protein [Source:MGI Symbol;Acc:MGI:1329037]	13341.4	-0.130929	0.0396194	-3.30466	0.000950902	0.0110552	121.91	120.43	122.29	122.56	119.96	110.39
ENSMUSG00000100210	Hist1h3f	histone cluster 1, H3f [Source:MGI Symbol;Acc:MGI:2448329]	15745.6	-0.156703	0.0474117	-3.30514	0.000949278	0.0110552	320.32	324.2	304.96	318.1	297.21	287.55
ENSMUSG00000002741	Ykt6	YKT6 v-SNARE homolog (S. cerevisiae) [Source:MGI Symbol;Acc:MGI:1927550]	4095.64	-0.149542	0.0452548	-3.30444	0.000951657	0.0110556	39.1	39.1	39.52	38.89	37.6	35.97
ENSMUSG00000034707	Gns	glucosamine (N-acetyl)-6-sulfatase [Source:MGI Symbol;Acc:MGI:1922862]	1266.96	0.245226	0.0742327	3.30348	0.000954931	0.0110852	7.62	7.8	8.01	9.37	9.79	10.22
ENSMUSG00000021694	Ercc8	excision repaiross-complementing rodent repair deficiency, complementation group 8 [Source:MGI Symbol;Acc:MGI:1919241]	1200.37	-0.228168	0.0690814	-3.30288	0.000956962	0.0111003	14.3	13.67	14.14	13.26	12.4	12.43
ENSMUSG00000033543	Gtf2a2	general transcription factor II A, 2 [Source:MGI Symbol;Acc:MGI:1933289]	1941.17	-0.19213	0.0581939	-3.30155	0.000961526	0.0111368	60.26	60.64	60.22	58.78	57.23	52.02
ENSMUSG00000022641	Bbx	bobby sox HMG box containing [Source:MGI Symbol;Acc:MGI:1917758]	3147.15	0.205645	0.0623065	3.30054	0.000964989	0.011168	8	8.71	9.43	10.63	11.25	10.02
ENSMUSG00000103146	Gm37745	predicted gene, 37745 [Source:MGI Symbol;Acc:MGI:5610973]	160.137	0.605973	0.183647	3.29967	0.000967987	0.0111942	0.27	0.34	0.4	0.55	0.5	0.56
ENSMUSG00000036214	Znrd1as	zinc ribbon domain containing 1, antisense [Source:MGI Symbol;Acc:MGI:1923666]	552.326	-0.307731	0.0933734	-3.2957	0.000981763	0.0113449	16.73	15.89	16.71	14.99	13.76	13.48
ENSMUSG00000004268	Emg1	EMG1 N1-specific pseudouridine methyltransferase [Source:MGI Symbol;Acc:MGI:1315195]	7540.4	-0.147524	0.0447909	-3.29361	0.0009891	0.011421	182.91	188.75	181.52	185.28	175.02	168.96
ENSMUSG00000023902	Zscan10	zinc finger and SCAN domain containing 10 [Source:MGI Symbol;Acc:MGI:3040700]	1227.91	0.239094	0.0726102	3.29284	0.000991813	0.0114396	10.07	11.55	10.89	13.53	13.8	13.29
ENSMUSG00000024498	Tcerg1	transcription elongation regulator 1 (CA150) [Source:MGI Symbol;Acc:MGI:1926421]	4950.27	0.182742	0.055501	3.29259	0.000992678	0.0114396	22.72	24.42	26.65	29.85	29.73	29.02
ENSMUSG00000027133	Nop10	NOP10 ribonucleoprotein [Source:MGI Symbol;Acc:MGI:1913431]	3604.48	-0.178371	0.0541747	-3.29252	0.000992954	0.0114396	88.26	83.1	82.45	82.2	79.37	76.21
ENSMUSG00000024841	Eif1ad	eukaryotic translation initiation factor 1A domain containing [Source:MGI Symbol;Acc:MGI:1917110]	2319.81	-0.180557	0.0548477	-3.29198	0.000994851	0.0114528	22.37	22.68	22.27	22	20.71	20.25
ENSMUSG00000030188	Magohb	mago homolog B, exon junction complex core component [Source:MGI Symbol;Acc:MGI:1913691]	750.045	-0.299769	0.0910795	-3.29129	0.000997292	0.0114722	33.6	29.01	34.38	27.98	28.87	26.49
ENSMUSG00000034120	Srsf2	serine/arginine-rich splicing factor 2 [Source:MGI Symbol;Acc:MGI:98284]	19660.2	-0.175525	0.0533342	-3.29104	0.000998185	0.0114739	304.9	281.85	296.05	277.36	297.64	253.72
ENSMUSG00000004364	Cul3	cullin 3 [Source:MGI Symbol;Acc:MGI:1347360]	9471.03	-0.141806	0.0430924	-3.29073	0.000999262	0.0114776	89.45	89.84	90.21	89.6	89.43	79.86
ENSMUSG00000065232	Gm22973	predicted gene, 22973 [Source:MGI Symbol;Acc:MGI:5452750]	5515.43	-0.214847	0.0652962	-3.29035	0.00100062	0.0114846	3040.63	2905.27	2854.12	2496.09	2738.24	2790.13
ENSMUSG00000032469	Dbr1	debranching RNA lariats 1 [Source:MGI Symbol;Acc:MGI:1931520]	1754.76	-0.204372	0.0621212	-3.2899	0.00100225	0.0114946	19.66	19.87	20.41	19.49	17.62	17.99
ENSMUSG00000008575	Nfib	nuclear factor I/B [Source:MGI Symbol;Acc:MGI:103188]	575.606	0.381085	0.115875	3.28875	0.00100635	0.0115329	1.77	2.12	2.17	2.5	2.8	3.04
ENSMUSG00000021258	Ccnk	cyclin K [Source:MGI Symbol;Acc:MGI:1276106]	395.148	0.505244	0.153727	3.28663	0.00101394	0.0116112	2.46	3.01	3.39	3.72	4.35	5.17
ENSMUSG00000034681	Rnps1	ribonucleic acid binding protein S1 [Source:MGI Symbol;Acc:MGI:97960]	8303.17	-0.142671	0.0434155	-3.28617	0.0010156	0.0116215	117.29	112.91	113.89	112.96	112.72	104.65
ENSMUSG00000080365	Gm25776	predicted gene, 25776 [Source:MGI Symbol;Acc:MGI:5455553]	274.179	-0.505759	0.153916	-3.28594	0.00101642	0.0116222	663.31	562.15	618.27	471.28	381.52	522.56
ENSMUSG00000002477	Snrpd1	small nuclear ribonucleoprotein D1 [Source:MGI Symbol;Acc:MGI:98344]	5114.8	-0.153575	0.0467427	-3.28554	0.00101789	0.0116303	166.57	161.88	172.11	161.78	165.58	149.34
ENSMUSG00000035437	Rabgap1	RAB GTPase activating protein 1 [Source:MGI Symbol;Acc:MGI:2385139]	3988.41	0.1667	0.0507465	3.28496	0.00101996	0.0116452	18.54	20.11	20.28	23.22	24	22.78
ENSMUSG00000027799	Nbea	neurobeachin [Source:MGI Symbol;Acc:MGI:1347075]	727.692	0.290533	0.0884979	3.28293	0.00102733	0.0117207	1.62	1.83	1.62	2.18	2.28	2.11
ENSMUSG00000025049	Taf5	TATA-box binding protein associated factor 5 [Source:MGI Symbol;Acc:MGI:2442144]	1635.19	-0.218314	0.0665136	-3.28224	0.00102985	0.0117406	11.68	12.32	11.84	11.73	11.04	9.89
ENSMUSG00000068220	Lgals1	lectin, galactose binding, soluble 1 [Source:MGI Symbol;Acc:MGI:96777]	1144.03	0.223537	0.068118	3.28162	0.00103213	0.0117578	34.34	35.01	34.38	44.49	43.5	40.38
ENSMUSG00000029516	Cit	citron [Source:MGI Symbol;Acc:MGI:105313]	1703.71	0.250491	0.0763687	3.28002	0.00103798	0.0118157	11.29	13.3	13.09	16.23	15	16.18
ENSMUSG00000021451	Sema4d	sema domain, immunoglobulin domain (Ig), transmembrane domain (TM) and short cytoplasmic domain, (semaphorin) 4D [Source:MGI Symbol;Acc:MGI:109244]	587.247	0.304389	0.0928692	3.27761	0.00104691	0.0118995	2.71	2.75	2.85	3.53	3.59	3.74
ENSMUSG00000027547	Sall4	spalt like transcription factor 4 [Source:MGI Symbol;Acc:MGI:2139360]	7049.11	0.148271	0.0452346	3.27781	0.00104614	0.0118995	36.26	38.76	40.21	46.04	45.27	43.87
ENSMUSG00000084416	Rpl10a-ps1	ribosomal protein L10A, pseudogene 1 [Source:MGI Symbol;Acc:MGI:3705885]	4949.55	-0.197539	0.0602908	-3.27644	0.00105126	0.01194	211.8	235	225.41	214.31	194.88	211.22
ENSMUSG00000027239	Mdk	midkine [Source:MGI Symbol;Acc:MGI:96949]	1460.76	0.213479	0.0651659	3.27593	0.00105313	0.0119525	43.48	47.57	47.29	58.56	58.24	53.08
ENSMUSG00000069729	Arid1b	AT rich interactive domain 1B (SWI-like) [Source:MGI Symbol;Acc:MGI:1926129]	743.56	0.328165	0.100217	3.27454	0.00105836	0.0120028	1.79	2.02	2.17	2.65	2.46	2.84
ENSMUSG00000031667	Aktip	thymoma viral proto-oncogene 1 interacting protein [Source:MGI Symbol;Acc:MGI:3693832]	2191.82	-0.197661	0.0603688	-3.27423	0.00105949	0.0120068	27.75	27.54	28.03	26.3	27.38	23.33
ENSMUSG00000020561	Twistnb	twist basic helix-loop-helix transcription factor 1 neighbor [Source:MGI Symbol;Acc:MGI:106292]	3430.98	-0.23237	0.0709741	-3.27401	0.00106032	0.0120072	19.96	19.13	20.47	19.46	19.09	15.24
ENSMUSG00000003808	Farsa	phenylalanyl-tRNA synthetase, alpha subunit [Source:MGI Symbol;Acc:MGI:1913840]	3991.67	-0.156768	0.0479002	-3.27281	0.00106483	0.0120494	52.72	53.49	52.03	51.83	51.29	47.33
ENSMUSG00000058135	Gstm1	glutathione S-transferase, mu 1 [Source:MGI Symbol;Acc:MGI:95860]	715.572	0.286184	0.0874854	3.27123	0.00107083	0.0121083	11.68	12.09	13.13	15.34	16.14	16.12
ENSMUSG00000022255	Mtdh	metadherin [Source:MGI Symbol;Acc:MGI:1914404]	7953.2	-0.22019	0.0673495	-3.26937	0.00107789	0.0121791	58.43	63.82	60.14	60.84	57.83	47.49
ENSMUSG00000020515	Cnot8	CCR4-NOT transcription complex, subunit 8 [Source:MGI Symbol;Acc:MGI:1916375]	4413.55	0.148117	0.0453332	3.26728	0.00108585	0.0122509	47.44	48.29	47.31	57.85	56.44	53.68
ENSMUSG00000001918	Slc1a5	solute carrier family 1 (neutral amino acid transporter), member 5 [Source:MGI Symbol;Acc:MGI:105305]	2050.96	-0.216508	0.0662722	-3.26696	0.0010871	0.012256	20	20.7	21.33	20.11	19.85	16.62
ENSMUSG00000004455	Ppp1cc	protein phosphatase 1 catalytic subunit gamma [Source:MGI Symbol;Acc:MGI:104872]	17802.7	-0.133751	0.0409597	-3.26543	0.00109298	0.0123132	237.91	238.97	236.99	240.9	234.95	213.89
ENSMUSG00000081044	AU015836	expressed sequence AU015836 [Source:MGI Symbol;Acc:MGI:2147954]	966.36	0.246287	0.0754744	3.26319	0.00110166	0.0124018	6.79	6.51	6.82	8.42	8.33	8.53
ENSMUSG00000060636	Rpl35a	ribosomal protein L35A [Source:MGI Symbol;Acc:MGI:1928894]	17730.2	-0.144474	0.044294	-3.2617	0.00110745	0.0124578	1121.5	1105.5	1067.1	1102.65	1060.28	996.34
ENSMUSG00000064037	Gpn1	GPN-loop GTPase 1 [Source:MGI Symbol;Acc:MGI:1921504]	2799.86	-0.181766	0.0557314	-3.26147	0.00110836	0.0124588	26.49	26.72	26.8	26.36	25.76	22.67
ENSMUSG00000024406	Pou5f1	POU domain, class 5, transcription factor 1 [Source:MGI Symbol;Acc:MGI:101893]	21089.7	-0.131342	0.0402772	-3.26095	0.00111038	0.0124632	384.67	389.26	385	395.52	372.04	353.79
ENSMUSG00000025439	Clns1a	chloride channel, nucleotide-sensitive, 1A [Source:MGI Symbol;Acc:MGI:109638]	7303.12	-0.144531	0.0443193	-3.26114	0.00110966	0.0124632	119.64	118.77	119.35	118.23	111.71	112.87
ENSMUSG00000029470	P2rx4	purinergic receptor P2X, ligand-gated ion channel 4 [Source:MGI Symbol;Acc:MGI:1338859]	182.275	0.534503	0.163959	3.25997	0.00111423	0.0124972	2.64	2.5	2.27	3.41	4.02	3.94
ENSMUSG00000079316	Rab9	RAB9, member RAS oncogene family [Source:MGI Symbol;Acc:MGI:1890695]	1660.37	-0.198189	0.0608099	-3.25916	0.00111742	0.0125238	28.7	28.26	30.11	27.83	27.52	25.03
ENSMUSG00000103159	F830112A20Rik	RIKEN cDNA F830112A20 gene [Source:MGI Symbol;Acc:MGI:3641781]	214.41	0.687478	0.211033	3.25767	0.00112329	0.0125804	0.69	1.1	1.28	1.62	1.51	2.06
ENSMUSG00000032757	Bet1	Bet1 golgi vesicular membrane trafficking protein [Source:MGI Symbol;Acc:MGI:1343104]	1202.45	-0.341232	0.104783	-3.25655	0.00112775	0.0126135	29.57	24.8	29.19	26.49	24.65	18.89
ENSMUSG00000059439	Bcas3	breast carcinoma amplified sequence 3 [Source:MGI Symbol;Acc:MGI:2385848]	1727.59	0.217691	0.0668478	3.25651	0.0011279	0.0126135	14.97	15.17	16.39	18.32	20.34	18.6
ENSMUSG00000027405	Nop56	NOP56 ribonucleoprotein [Source:MGI Symbol;Acc:MGI:1914384]	19634.3	-0.115895	0.0355947	-3.25596	0.00113008	0.0126286	316.76	323.97	335.66	322.79	323.59	307.74
ENSMUSG00000070565	Rasal2	RAS protein activator like 2 [Source:MGI Symbol;Acc:MGI:2443881]	1716.79	0.225145	0.069197	3.25369	0.00113918	0.012721	4.51	5.03	5.41	6.26	6.31	5.9
ENSMUSG00000078427	Sarnp	SAP domain containing ribonucleoprotein [Source:MGI Symbol;Acc:MGI:1913368]	3516.66	-0.176	0.0541108	-3.25258	0.00114362	0.0127613	100.32	97.52	108.97	100.08	97.56	89.91
ENSMUSG00000029714	Gigyf1	GRB10 interacting GYF protein 1 [Source:MGI Symbol;Acc:MGI:1888677]	754.248	0.32736	0.100661	3.25209	0.00114559	0.0127739	3.43	3.92	4.11	4.81	4.9	5.48
ENSMUSG00000022043	Trim35	tripartite motif-containing 35 [Source:MGI Symbol;Acc:MGI:1914104]	1418.88	-0.239193	0.0735698	-3.25124	0.00114903	0.0128029	10.16	10.27	9.19	9.26	8.69	8.67
ENSMUSG00000029482	Aacs	acetoacetyl-CoA synthetase [Source:MGI Symbol;Acc:MGI:1926144]	1258.95	-0.266073	0.0819153	-3.24814	0.00116162	0.0129337	10.06	11.04	9.9	10.16	9.04	8.17
ENSMUSG00000027326	Knl1	kinetochore scaffold 1 [Source:MGI Symbol;Acc:MGI:1923714]	5575.68	0.204568	0.0630103	3.24658	0.00116801	0.012986	18.45	17.81	19.91	24.46	24.1	20.05
ENSMUSG00000031482	Slc25a15	solute carrier family 25 (mitochondrial carrier ornithine transporter), member 15 [Source:MGI Symbol;Acc:MGI:1342274]	2803.2	-0.16355	0.0503755	-3.24662	0.00116783	0.012986	18.85	18.46	19.45	18.16	18.12	17.38
ENSMUSG00000069309	Hist1h2an	histone cluster 1, H2an [Source:MGI Symbol;Acc:MGI:2448300]	3166.78	-0.221587	0.0682585	-3.2463	0.00116917	0.0129893	308.12	314.26	289.62	298.71	255.45	274.78
ENSMUSG00000042133	Ppig	peptidyl-prolyl isomerase G (cyclophilin G) [Source:MGI Symbol;Acc:MGI:2445173]	3343.97	-0.199953	0.0616015	-3.24592	0.00117072	0.0129971	24.92	27.49	29.03	26.76	25.23	23.1
ENSMUSG00000025139	Tollip	toll interacting protein [Source:MGI Symbol;Acc:MGI:1891808]	1549.04	0.204477	0.0630119	3.24505	0.0011743	0.0130084	8.81	8.71	9.12	11.05	10.6	10.85
ENSMUSG00000025950	Idh1	isocitrate dehydrogenase 1 (NADP+), soluble [Source:MGI Symbol;Acc:MGI:96413]	5792.62	-0.142391	0.0438785	-3.24512	0.00117402	0.0130084	62.25	61.51	61.4	60.88	60.8	56.09
ENSMUSG00000028552	Eps15	epidermal growth factor receptor pathway substrate 15 [Source:MGI Symbol;Acc:MGI:104583]	1770.18	0.231593	0.071396	3.24378	0.00117954	0.0130476	8.13	9.25	9.11	12.03	10.74	10.19
ENSMUSG00000074796	Slc4a11	solute carrier family 4, sodium bicarbonate transporter-like, member 11 [Source:MGI Symbol;Acc:MGI:2138987]	259.526	0.549194	0.169298	3.24395	0.00117886	0.0130476	1.61	2.52	2.09	3.43	2.83	3.34
ENSMUSG00000040761	Spen	spen family transcription repressor [Source:MGI Symbol;Acc:MGI:1891706]	846.329	0.342543	0.105632	3.24278	0.00118369	0.013084	4.14	3.92	4.71	5.5	5.24	6.35
ENSMUSG00000028402	Mpdz	multiple PDZ domain protein [Source:MGI Symbol;Acc:MGI:1343489]	1163.52	0.258894	0.0798541	3.24209	0.00118657	0.0130976	5.57	5.12	5.46	6.58	7.52	6.37
ENSMUSG00000032199	Polr2m	polymerase (RNA) II (DNA directed) polypeptide M [Source:MGI Symbol;Acc:MGI:107282]	8412.46	-0.169388	0.05225	-3.24187	0.00118749	0.0130976	95.2	92.3	88.18	91.48	84.65	83.73
ENSMUSG00000038886	Man2a2	mannosidase 2, alpha 2 [Source:MGI Symbol;Acc:MGI:2150656]	557.935	0.315777	0.0974047	3.2419	0.00118734	0.0130976	2.76	2.96	2.81	3.67	3.65	3.92
ENSMUSG00000078578	Ube2d3	ubiquitin-conjugating enzyme E2D 3 [Source:MGI Symbol;Acc:MGI:1913355]	20509.2	-0.159722	0.0492876	-3.24062	0.00119272	0.0131457	247.24	241.62	243.4	250.3	234.46	210.49
ENSMUSG00000004100	Ppan	peter pan homolog [Source:MGI Symbol;Acc:MGI:2178445]	5038.99	-0.142343	0.0439377	-3.23966	0.00119672	0.0131803	69.74	70.27	69.34	68.58	68.42	63.99
ENSMUSG00000058267	Mrps14	mitochondrial ribosomal protein S14 [Source:MGI Symbol;Acc:MGI:1928141]	3022.35	-0.171788	0.0530308	-3.2394	0.00119781	0.0131828	89.01	88.07	86.19	86.99	81.9	78.87
ENSMUSG00000031099	Smarca1	SWI/SNF related, matrix associated, actin dependent regulator of chromatin, subfamily a, member 1 [Source:MGI Symbol;Acc:MGI:1935127]	569.13	-0.380608	0.117551	-3.23782	0.00120448	0.0132371	3.65	3.28	3.73	3.27	3.12	2.31
ENSMUSG00000015671	Psma2	proteasome (prosome, macropain) subunit, alpha type 2 [Source:MGI Symbol;Acc:MGI:104885]	8265.19	-0.137567	0.0424914	-3.23752	0.00120574	0.0132414	91.38	91.95	93.52	94.09	88.01	84.57
ENSMUSG00000085396	Firre	functional intergenic repeating RNA element [Source:MGI Symbol;Acc:MGI:2147989]	2191.5	0.206694	0.0638893	3.23519	0.0012156	0.0133305	16.94	17.46	18.29	20.44	21.98	21.91
ENSMUSG00000041506	Rrp9	RRP9, small subunit (SSU) processome component, homolog (yeast) [Source:MGI Symbol;Acc:MGI:2384313]	4562.38	-0.156715	0.0484482	-3.23469	0.00121773	0.0133443	76.87	77.71	74.51	73.99	74.97	68.87
ENSMUSG00000067873	Htatsf1	HIV TAT specific factor 1 [Source:MGI Symbol;Acc:MGI:1919709]	2739.95	-0.186522	0.0576708	-3.23425	0.00121961	0.0133457	23.36	23.96	24.78	23.92	22.99	20.24
ENSMUSG00000006191	Cdkal1	CDK5 regulatory subunit associated protein 1-like 1 [Source:MGI Symbol;Acc:MGI:1921765]	1330.19	0.262434	0.0811551	3.23373	0.00122185	0.0133512	10.13	11.81	12.31	14.42	14.11	14.89
ENSMUSG00000024773	Atg2a	autophagy related 2A [Source:MGI Symbol;Acc:MGI:1916291]	1344.5	0.219181	0.0677792	3.23375	0.00122177	0.0133512	4.94	5.01	5.08	6.39	5.93	6.22
ENSMUSG00000033186	Mzt1	mitotic spindle organizing protein 1 [Source:MGI Symbol;Acc:MGI:1924039]	2363.38	-0.248614	0.0768997	-3.23296	0.00122514	0.0133775	27.57	24.95	26.51	24.63	25.78	20.17
ENSMUSG00000040945	Rcc2	regulator of chromosome condensation 2 [Source:MGI Symbol;Acc:MGI:1919784]	20333.4	-0.123337	0.0381541	-3.2326	0.00122668	0.0133848	124.08	124.61	122.03	123.7	120.51	116.38
ENSMUSG00000108414	Snhg1	small nucleolar RNA host gene 1 [Source:MGI Symbol;Acc:MGI:3763743]	9187.03	-0.134381	0.041576	-3.23219	0.00122846	0.0133946	208.8	207.88	204.41	206.6	203.25	189.84
ENSMUSG00000038150	Ormdl3	ORM1-like 3 (S. cerevisiae) [Source:MGI Symbol;Acc:MGI:1913862]	1025.95	-0.244668	0.0757603	-3.2295	0.00124005	0.0135114	11.5	11.46	11.72	11.21	9.83	9.98
ENSMUSG00000060938	Rpl26	ribosomal protein L26 [Source:MGI Symbol;Acc:MGI:106022]	46502.8	-0.12025	0.0372508	-3.22811	0.00124612	0.0135678	2767.58	2797.82	2716.61	2737.87	2724.09	2610.15
ENSMUSG00000063689	Hist2h2ab	histone cluster 2, H2ab [Source:MGI Symbol;Acc:MGI:2448314]	229.734	-0.448621	0.138992	-3.22767	0.00124803	0.0135789	19.36	19.98	18.98	16.27	14.23	14.78
ENSMUSG00000063200	Nol7	nucleolar protein 7 [Source:MGI Symbol;Acc:MGI:1917328]	2758.16	-0.173039	0.0536288	-3.2266	0.0012527	0.01362	99.33	101.53	107.28	101.6	94.7	93.11
ENSMUSG00000046111	Cep295	centrosomal protein 295 [Source:MGI Symbol;Acc:MGI:2442521]	4437.41	0.211675	0.0656276	3.2254	0.00125795	0.0136617	15.75	16.39	18.49	19.69	21.09	21.19
ENSMUSG00000055531	Cpsf6	cleavage and polyadenylation specific factor 6 [Source:MGI Symbol;Acc:MGI:1913948]	10320.6	-0.153251	0.0475312	-3.22421	0.00126321	0.013705	70.35	73.02	72.91	69.85	73.24	63.02
ENSMUSG00000112819	Gm46332	predicted gene, 46332 [Source:MGI Symbol;Acc:MGI:5825969]	169.439	-0.562934	0.174667	-3.2229	0.00126901	0.0137484	14.4	14.78	13.35	11.7	10.93	7.94
ENSMUSG00000031711	Zfp330	zinc finger protein 330 [Source:MGI Symbol;Acc:MGI:1353574]	3804.44	-0.150316	0.0466569	-3.22174	0.00127415	0.0137943	57.66	58.44	57.47	56.42	56.4	52.91
ENSMUSG00000025025	Mxi1	MAX interactor 1, dimerization protein [Source:MGI Symbol;Acc:MGI:97245]	1168.99	-0.226321	0.070296	-3.21954	0.00128395	0.0138834	5.46	5.5	5.35	5.07	5.17	4.55
ENSMUSG00000037270	4932438A13Rik	RIKEN cDNA 4932438A13 gene [Source:MGI Symbol;Acc:MGI:2444631]	3108.33	0.29918	0.0929277	3.21949	0.00128421	0.0138834	5.94	6.92	8.24	8.67	9.11	9.62
ENSMUSG00000025208	Mrpl43	mitochondrial ribosomal protein L43 [Source:MGI Symbol;Acc:MGI:2137229]	1273.39	-0.215897	0.0670892	-3.21806	0.00129061	0.0139331	27.68	27.33	26.83	25.81	25.59	23.31
ENSMUSG00000061315	Naca	nascent polypeptide-associated complex alpha polypeptide [Source:MGI Symbol;Acc:MGI:106095]	24943.3	-0.130045	0.0404111	-3.21806	0.00129062	0.0139331	745.42	752.4	739.69	749.26	745.52	672.6
ENSMUSG00000050424	Pnma5	paraneoplastic antigen family 5 [Source:MGI Symbol;Acc:MGI:2180566]	517.869	-0.32291	0.100354	-3.21771	0.00129219	0.0139401	6.08	5.99	5.73	4.77	5.39	4.95
ENSMUSG00000020232	Hmg20b	high mobility group 20B [Source:MGI Symbol;Acc:MGI:1341190]	616.06	-0.300834	0.0935578	-3.21549	0.00130223	0.0140187	12	11.82	13.07	11.31	11.02	9.42
ENSMUSG00000031207	Msn	moesin [Source:MGI Symbol;Acc:MGI:97167]	1445.4	0.239775	0.0745631	3.21573	0.00130112	0.0140187	7.15	7.96	8.54	9.61	10	9.92
ENSMUSG00000034947	Tmem106a	transmembrane protein 106A [Source:MGI Symbol;Acc:MGI:1922056]	132.885	0.5944	0.18485	3.21557	0.00130184	0.0140187	1.52	1.31	1.75	2.45	2.48	2.34
ENSMUSG00000029213	Commd8	COMM domain containing 8 [Source:MGI Symbol;Acc:MGI:1343485]	2189.7	-0.207252	0.0644753	-3.21444	0.00130699	0.0140601	49.5	48.79	49.08	46.1	48.83	40.42
ENSMUSG00000048482	Bdnf	brain derived neurotrophic factor [Source:MGI Symbol;Acc:MGI:88145]	126.631	-0.580727	0.180771	-3.21251	0.00131581	0.014145	0.77	0.81	0.81	0.56	0.58	0.55
ENSMUSG00000110841	Gpx4-ps2	glutathione peroxidase 4, pseudogene 2 [Source:MGI Symbol;Acc:MGI:3779731]	2963.29	0.198213	0.0617067	3.21218	0.00131731	0.0141511	89.87	97.33	92.92	123.88	108.7	108.03
ENSMUSG00000047412	Zbtb44	zinc finger and BTB domain containing 44 [Source:MGI Symbol;Acc:MGI:1925123]	5003.73	0.161964	0.0504485	3.21048	0.00132511	0.0142249	14.74	15.58	16.4	18.28	19.31	17.75
ENSMUSG00000021114	Atp6v1d	ATPase, H+ transporting, lysosomal V1 subunit D [Source:MGI Symbol;Acc:MGI:1921084]	2297.22	0.181254	0.0565586	3.20471	0.001352	0.0144768	25.92	25.86	25.69	30.59	32.58	29.89
ENSMUSG00000022438	Parvb	parvin, beta [Source:MGI Symbol;Acc:MGI:2153063]	404.577	0.473887	0.147876	3.20463	0.00135237	0.0144768	2.69	3.33	3.38	3.73	5.3	4.77
ENSMUSG00000006169	Clint1	clathrin interactor 1 [Source:MGI Symbol;Acc:MGI:2144243]	5141.42	-0.146318	0.0456697	-3.20384	0.00135607	0.0145063	34.39	33.62	36.38	33.81	34.06	32
ENSMUSG00000026426	Arl8a	ADP-ribosylation factor-like 8A [Source:MGI Symbol;Acc:MGI:1915974]	445.977	0.332689	0.103931	3.20104	0.0013693	0.0146376	5.52	6.33	6.05	8.36	8.05	7.46
ENSMUSG00000022452	Smdt1	single-pass membrane protein with aspartate rich tail 1 [Source:MGI Symbol;Acc:MGI:1916279]	1249.25	-0.239711	0.0748974	-3.20053	0.00137177	0.0146537	56.83	56.39	58.33	53.59	47.64	52.64
ENSMUSG00000001419	Mef2d	myocyte enhancer factor 2D [Source:MGI Symbol;Acc:MGI:99533]	364.664	0.394078	0.12315	3.19997	0.0013744	0.0146715	1.59	1.84	1.93	2.33	2.77	2.36
ENSMUSG00000022466	Rpap3	RNA polymerase II associated protein 3 [Source:MGI Symbol;Acc:MGI:1277218]	2721.62	-0.174208	0.0544579	-3.19895	0.0013793	0.0147032	28.83	29.87	28.76	27.94	26.91	27.28
ENSMUSG00000063882	Uqcrh	ubiquinol-cytochrome c reductase hinge protein [Source:MGI Symbol;Acc:MGI:1913826]	3686.07	-0.15789	0.049355	-3.19907	0.0013787	0.0147032	210.79	207.05	209.56	209.73	197.06	189.21
ENSMUSG00000097971	Gm26917	predicted gene, 26917 [Source:MGI Symbol;Acc:MGI:5504032]	487436	0.245487	0.0767578	3.19821	0.00138285	0.0147308	3319.35	3511.7	3338.19	4710.44	3638.76	4409.59
ENSMUSG00000032827	Ppp1r9a	protein phosphatase 1, regulatory subunit 9A [Source:MGI Symbol;Acc:MGI:2442401]	2360.02	0.269336	0.084224	3.19785	0.00138457	0.0147388	9.41	9.86	10.06	11.43	12.03	13.9
ENSMUSG00000047554	Tmem41b	transmembrane protein 41B [Source:MGI Symbol;Acc:MGI:1289225]	1928.6	-0.181738	0.0568355	-3.19761	0.00138573	0.0147408	25.09	24.87	25.57	24.47	24.01	22.06
ENSMUSG00000003031	Cdkn1b	cyclin-dependent kinase inhibitor 1B [Source:MGI Symbol;Acc:MGI:104565]	1777.01	-0.225715	0.070617	-3.19632	0.00139192	0.0147964	15.91	14.63	14.42	14.09	14.31	12.39
ENSMUSG00000044155	Lsm8	LSM8 homolog, U6 small nuclear RNA associated [Source:MGI Symbol;Acc:MGI:1923772]	3501.08	-0.174432	0.0545788	-3.19597	0.00139363	0.0148043	111.27	106.01	113.49	102.85	110.11	97.5
ENSMUSG00000032244	Fem1b	feminization 1 homolog b (C. elegans) [Source:MGI Symbol;Acc:MGI:1335087]	16159.6	0.125351	0.0392422	3.19428	0.0014018	0.0148808	49.75	47.63	49.94	57.62	57.47	55.1
ENSMUSG00000034333	Zbed4	zinc finger, BED type containing 4 [Source:MGI Symbol;Acc:MGI:2682302]	3639.68	0.151695	0.0475112	3.19283	0.00140888	0.0149351	13.85	14.21	14.43	17.28	17.09	15.65
ENSMUSG00000038374	Rbm8a	RNA binding motif protein 8a [Source:MGI Symbol;Acc:MGI:1913129]	5985.49	-0.158987	0.0498359	-3.19022	0.00142166	0.0150571	78.85	79.77	87.63	77.69	81.24	74.54
ENSMUSG00000041817	Fam169a	family with sequence similarity 169, member A [Source:MGI Symbol;Acc:MGI:2444268]	13846.2	-0.181849	0.0570047	-3.19007	0.00142236	0.0150571	64.89	62.67	65.62	64.44	63.45	52.77
ENSMUSG00000031197	Vbp1	von Hippel-Lindau binding protein 1 [Source:MGI Symbol;Acc:MGI:1333804]	5720.86	-0.212746	0.0667055	-3.18933	0.00142603	0.0150751	92.17	90.06	90.77	90.87	87.97	71.18
ENSMUSG00000054942	Miga1	mitoguardin 1 [Source:MGI Symbol;Acc:MGI:1924567]	1737.1	0.202676	0.0635479	3.18935	0.00142595	0.0150751	8.69	8.81	9.64	10.9	11.15	11.01
ENSMUSG00000028483	Snapc3	small nuclear RNA activating complex, polypeptide 3 [Source:MGI Symbol;Acc:MGI:1916338]	1228.42	-0.214935	0.0674286	-3.1876	0.00143459	0.0151551	16.65	17.46	17.88	16.27	16.42	14.75
ENSMUSG00000020803	Txndc17	thioredoxin domain containing 17 [Source:MGI Symbol;Acc:MGI:1289248]	3969.42	-0.14947	0.0469049	-3.18666	0.00143928	0.015194	105	107.77	108.87	107.53	103.26	96.47
ENSMUSG00000017421	Zfp207	zinc finger protein 207 [Source:MGI Symbol;Acc:MGI:1340045]	15957.3	-0.13889	0.0436274	-3.18355	0.00145483	0.0153476	165.13	165.06	167.87	165.76	167.23	146.53
ENSMUSG00000031010	Usp9x	ubiquitin specific peptidase 9, X chromosome [Source:MGI Symbol;Acc:MGI:894681]	42057.8	0.123749	0.0388781	3.18301	0.00145752	0.0153654	118.33	120.88	129.63	145.93	144.17	135.47
ENSMUSG00000020691	Mettl2	methyltransferase like 2 [Source:MGI Symbol;Acc:MGI:1289171]	1995.58	-0.195591	0.0614589	-3.18248	0.00146021	0.0153831	25.7	26.95	27.04	24.69	26.35	22.68
ENSMUSG00000029314	Gpat3	glycerol-3-phosphate acyltransferase 3 [Source:MGI Symbol;Acc:MGI:3603816]	233.255	0.453625	0.142612	3.18083	0.00146854	0.0154602	1.83	1.64	1.63	2.67	2.3	2.45
ENSMUSG00000021745	Ptprg	protein tyrosine phosphatase, receptor type, G [Source:MGI Symbol;Acc:MGI:97814]	1336.94	0.34135	0.107339	3.18012	0.00147215	0.0154875	5.32	5.36	6.64	6.96	7.46	8.73
ENSMUSG00000036782	Klhl13	kelch-like 13 [Source:MGI Symbol;Acc:MGI:1914705]	10699.2	0.154788	0.0486795	3.17974	0.00147406	0.0154969	85.69	84.15	82.47	101.03	105.13	91.66
ENSMUSG00000028560	Usp1	ubiquitin specific peptidase 1 [Source:MGI Symbol;Acc:MGI:2385198]	8044.98	-0.154788	0.0486955	-3.17869	0.00147945	0.0155322	53.38	53.83	56.43	55.38	53.16	47.27
ENSMUSG00000086219	Srrm4os	serine/arginine repetitive matrix 4, opposite strand [Source:MGI Symbol;Acc:MGI:1924048]	163.991	0.54259	0.170777	3.17718	0.00148715	0.0156022	1.72	1.48	1.53	2.19	2.56	2.53
ENSMUSG00000023953	Polh	polymerase (DNA directed), eta (RAD 30 related) [Source:MGI Symbol;Acc:MGI:1891457]	1261.65	-0.218375	0.0687566	-3.17606	0.00149293	0.0156521	12.07	12.05	11.39	11.14	10.85	10.38
ENSMUSG00000036606	Plxnb2	plexin B2 [Source:MGI Symbol;Acc:MGI:2154239]	2503.31	0.196076	0.0617428	3.17569	0.00149483	0.0156614	14	15.22	14.45	17.9	17.05	18.02
ENSMUSG00000042111	Ccdc115	coiled-coil domain containing 115 [Source:MGI Symbol;Acc:MGI:1916918]	1602.4	-0.202614	0.0638372	-3.17392	0.00150395	0.0157461	22.68	23.17	23.66	22.58	22.02	19.4
ENSMUSG00000061288	Taok3	TAO kinase 3 [Source:MGI Symbol;Acc:MGI:3041177]	227.42	0.529934	0.166989	3.17347	0.00150629	0.0157597	1.5	1.19	1.54	2.23	1.83	2.39
ENSMUSG00000030335	Mrpl51	mitochondrial ribosomal protein L51 [Source:MGI Symbol;Acc:MGI:1913743]	3775.66	-0.168394	0.053084	-3.17222	0.0015128	0.0158171	111.12	113.2	110.38	113.16	102.98	99.56
ENSMUSG00000035885	Cox8a	cytochrome c oxidase subunit 8A [Source:MGI Symbol;Acc:MGI:105959]	4669.02	-0.181934	0.0573652	-3.17151	0.00151649	0.0158448	279.59	274.07	253.93	263.62	255.67	235.8
ENSMUSG00000032423	Syncrip	synaptotagmin binding, cytoplasmic RNA interacting protein [Source:MGI Symbol;Acc:MGI:1891690]	12690.7	-0.141287	0.0445658	-3.1703	0.00152281	0.0158999	72.09	71.95	78.92	73.75	73.26	67.11
ENSMUSG00000022750	Klhl22	kelch-like 22 [Source:MGI Symbol;Acc:MGI:1337995]	1719.83	0.233697	0.0738148	3.16599	0.00154557	0.0161265	15.93	15.99	15.77	19.18	19.05	21.13
ENSMUSG00000022114	Spry2	sprouty RTK signaling antagonist 2 [Source:MGI Symbol;Acc:MGI:1345138]	1440.32	-0.251274	0.0793741	-3.16569	0.00154714	0.0161319	18.27	16.9	16.03	16.48	15.46	13.72
ENSMUSG00000003309	Ap1m2	adaptor protein complex AP-1, mu 2 subunit [Source:MGI Symbol;Acc:MGI:1336974]	415.348	0.348462	0.11009	3.16524	0.00154954	0.0161427	4.99	5	4.97	6.85	6.29	7.06
ENSMUSG00000033411	Ctdspl2	CTD (carboxy-terminal domain, RNA polymerase II, polypeptide A) small phosphatase like 2 [Source:MGI Symbol;Acc:MGI:1196405]	3714.87	-0.197185	0.0622997	-3.1651	0.00155029	0.0161427	26.68	27.4	30.72	27.72	27.04	23.58
ENSMUSG00000001985	Grik3	glutamate receptor, ionotropic, kainate 3 [Source:MGI Symbol;Acc:MGI:95816]	150.314	0.549387	0.173754	3.16187	0.00156758	0.0162893	0.28	0.31	0.28	0.43	0.44	0.48
ENSMUSG00000056305	Usp39	ubiquitin specific peptidase 39 [Source:MGI Symbol;Acc:MGI:107622]	4316.08	-0.144722	0.0457807	-3.16121	0.00157115	0.0163068	45.51	46.28	46.05	45.47	45.23	41.42
ENSMUSG00000020482	Ccdc117	coiled-coil domain containing 117 [Source:MGI Symbol;Acc:MGI:2144383]	4503.73	-0.141341	0.0447429	-3.15895	0.00158341	0.0163999	31.12	30.83	30.86	30.29	30.1	28.75
ENSMUSG00000020647	Ncoa1	nuclear receptor coactivator 1 [Source:MGI Symbol;Acc:MGI:1276523]	1069.01	0.247888	0.0784727	3.15891	0.00158359	0.0163999	4.12	3.86	3.82	5.36	4.76	4.74
ENSMUSG00000067702	Tuba3a	tubulin, alpha 3A [Source:MGI Symbol;Acc:MGI:1095406]	754.871	-0.25968	0.082201	-3.15909	0.00158265	0.0163999	12.69	12.47	13.28	11.04	11.65	11.3
ENSMUSG00000030744	Rps3	ribosomal protein S3 [Source:MGI Symbol;Acc:MGI:1350917]	45580.7	-0.127864	0.0404824	-3.1585	0.00158584	0.0164121	1004.11	1040.53	999.23	1010.96	969.8	969.55
ENSMUSG00000034602	Mon2	MON2 homolog, regulator of endosome to Golgi trafficking [Source:MGI Symbol;Acc:MGI:1914324]	3059.41	0.193364	0.0612281	3.1581	0.001588	0.016423	15.12	13.47	13.94	17.2	17.67	16.66
ENSMUSG00000029552	Tes	testis derived transcript [Source:MGI Symbol;Acc:MGI:105081]	1599.83	-0.199087	0.0630511	-3.15755	0.00159102	0.0164323	15.71	15.84	15.14	14.32	14.71	14.06
ENSMUSG00000006345	Ggt1	gamma-glutamyltransferase 1 [Source:MGI Symbol;Acc:MGI:95706]	325.169	0.404258	0.128052	3.15698	0.00159414	0.0164423	5.33	5.68	5.5	6.88	8.52	7.74
ENSMUSG00000062040	Zfp27	zinc finger protein 27 [Source:MGI Symbol;Acc:MGI:99174]	359.987	-0.360235	0.114104	-3.15706	0.00159368	0.0164423	2.56	2.6	2.95	2.26	2.2	2.21
ENSMUSG00000022913	Psmg1	proteasome (prosome, macropain) assembly chaperone 1 [Source:MGI Symbol;Acc:MGI:1860263]	2517.97	-0.177595	0.056269	-3.15617	0.00159854	0.0164765	70.92	69.75	67.93	67.68	64	63.82
ENSMUSG00000029447	Cct6a	chaperonin containing Tcp1, subunit 6a (zeta) [Source:MGI Symbol;Acc:MGI:107943]	37355.8	-0.116401	0.0369172	-3.15304	0.00161582	0.0166434	394.72	403.88	400.26	409.77	390.23	371.86
ENSMUSG00000040390	Map3k10	mitogen-activated protein kinase kinase kinase 10 [Source:MGI Symbol;Acc:MGI:1346879]	477.384	-0.319899	0.101476	-3.15246	0.00161901	0.016665	7.54	7.21	6.95	6.05	6.48	5.89
ENSMUSG00000028556	Dock7	dedicator of cytokinesis 7 [Source:MGI Symbol;Acc:MGI:1914549]	2017.91	0.266692	0.0846357	3.15105	0.00162684	0.0167343	9.93	10.34	11.64	12.25	13.79	14.52
ENSMUSG00000056216	Cebpg	CCAAT/enhancer binding protein (C/EBP), gamma [Source:MGI Symbol;Acc:MGI:104982]	1511.07	-0.217332	0.0689855	-3.15041	0.00163042	0.0167599	9.31	8.65	8.9	8.8	7.99	7.7
ENSMUSG00000024991	Eif3a	eukaryotic translation initiation factor 3, subunit A [Source:MGI Symbol;Acc:MGI:95301]	29482.6	-0.167165	0.0530705	-3.14987	0.0016334	0.0167792	125.35	123.94	143.53	123.19	128.92	118.21
ENSMUSG00000056124	B4galt6	UDP-Gal:betaGlcNAc beta 1,4-galactosyltransferase, polypeptide 6 [Source:MGI Symbol;Acc:MGI:1928380]	768.811	0.270824	0.0860054	3.14892	0.00163878	0.0168231	2.35	2.75	2.69	3.43	3.33	3.19
ENSMUSG00000031533	Mrps31	mitochondrial ribosomal protein S31 [Source:MGI Symbol;Acc:MGI:1913153]	4132.5	-0.152336	0.0483922	-3.14795	0.0016442	0.0168674	65.96	65.35	64.68	63.2	61.86	61.74
ENSMUSG00000069305	Hist1h4n	histone cluster 1, H4n [Source:MGI Symbol;Acc:MGI:4843992]	30059.5	-0.164066	0.052147	-3.14622	0.00165394	0.016956	2454.5	2535.86	2358.63	2514.35	2297.23	2144.4
ENSMUSG00000040606	Kazn	kazrin, periplakin interacting protein [Source:MGI Symbol;Acc:MGI:1918779]	1091.57	0.223504	0.0710994	3.14354	0.00166919	0.0170778	7.32	7.59	7.72	9.12	9.61	9.26
ENSMUSG00000020496	Rnf187	ring finger protein 187 [Source:MGI Symbol;Acc:MGI:1914224]	5357.88	-0.167465	0.0532787	-3.14319	0.0016712	0.017087	67.45	69.11	63.15	65.18	63.09	60.25
ENSMUSG00000018433	Nol11	nucleolar protein 11 [Source:MGI Symbol;Acc:MGI:1916229]	10405.4	-0.12896	0.0410492	-3.14158	0.00168037	0.0171692	78.62	77.06	76.96	76.63	75.21	73.53
ENSMUSG00000067870	Rpl31-ps8	ribosomal protein L31, pseudogene 8 [Source:MGI Symbol;Acc:MGI:3647726]	9667.88	-0.145879	0.0464449	-3.14091	0.00168421	0.017197	953.01	961.09	988.88	982.22	889	907.56
ENSMUSG00000020091	Eif4ebp2	eukaryotic translation initiation factor 4E binding protein 2 [Source:MGI Symbol;Acc:MGI:109198]	1505.51	0.305276	0.0972503	3.13908	0.00169479	0.0172934	6.54	6.77	8.09	8.72	8.87	10.3
ENSMUSG00000036155	Mgat5	mannoside acetylglucosaminyltransferase 5 [Source:MGI Symbol;Acc:MGI:894701]	831.193	0.251665	0.080178	3.13883	0.00169623	0.0172965	2.56	2.83	2.68	3.54	3.34	3.3
ENSMUSG00000031537	Ikbkb	inhibitor of kappaB kinase beta [Source:MGI Symbol;Acc:MGI:1338071]	1345.11	0.212904	0.0678528	3.13773	0.00170263	0.0173503	9.65	9.99	10.85	12.44	12.98	11.97
ENSMUSG00000007216	Zfp775	zinc finger protein 775 [Source:MGI Symbol;Acc:MGI:2683557]	312.116	-0.431174	0.137503	-3.13575	0.00171417	0.0174369	1.95	2.43	2.35	1.77	1.6	1.9
ENSMUSG00000024913	Lrp5	low density lipoprotein receptor-related protein 5 [Source:MGI Symbol;Acc:MGI:1278315]	907.354	0.259709	0.0828199	3.13583	0.00171368	0.0174369	3.71	3.47	3.67	4.43	4.56	4.77
ENSMUSG00000031731	Ap1g1	adaptor protein complex AP-1, gamma 1 subunit [Source:MGI Symbol;Acc:MGI:101919]	5972.38	0.145156	0.0462917	3.13568	0.00171456	0.0174369	29.12	31.44	30.53	36.28	36.78	33.66
ENSMUSG00000041935	AW549877	expressed sequence AW549877 [Source:MGI Symbol;Acc:MGI:2146232]	2363.52	0.174441	0.055645	3.1349	0.00171915	0.0174719	9.69	9.34	10.28	12.02	11.76	11.24
ENSMUSG00000025330	Padi4	peptidyl arginine deiminase, type IV [Source:MGI Symbol;Acc:MGI:1338898]	248.469	0.48233	0.153878	3.13448	0.00172156	0.0174848	2.4	2.18	2.33	4.21	3.14	2.95
ENSMUSG00000035696	Rnf38	ring finger protein 38 [Source:MGI Symbol;Acc:MGI:1920719]	1183.17	0.257689	0.0822234	3.13401	0.00172434	0.0175014	6.38	6.05	7.33	8.05	8.83	8.09
ENSMUSG00000027035	Cers6	ceramide synthase 6 [Source:MGI Symbol;Acc:MGI:2442564]	870.061	0.300515	0.0959107	3.13328	0.00172863	0.0175216	3.04	3.68	3.91	4.44	4.81	4.57
ENSMUSG00000031666	Rbl2	RB transcriptional corepressor like 2 [Source:MGI Symbol;Acc:MGI:105085]	398.457	0.385319	0.122973	3.13336	0.00172817	0.0175216	2.21	2.84	2.71	3.41	3.63	3.67
ENSMUSG00000026270	Capn10	calpain 10 [Source:MGI Symbol;Acc:MGI:1344392]	1756.44	-0.186636	0.0595735	-3.13287	0.00173104	0.0175344	19.02	19.01	18.6	17.65	18.16	16.91
ENSMUSG00000022390	Zc3h7b	zinc finger CCCH type containing 7B [Source:MGI Symbol;Acc:MGI:1328310]	2150.28	0.187512	0.0598693	3.13202	0.00173609	0.0175739	7.53	7.39	8.32	9.41	9.52	9.07
ENSMUSG00000041632	Mrps27	mitochondrial ribosomal protein S27 [Source:MGI Symbol;Acc:MGI:1919064]	2179.76	0.180744	0.057721	3.13133	0.00174015	0.0176033	28.73	27.82	27.72	35.36	34.35	31.57
ENSMUSG00000025702	March8	membrane-associated ring finger (C3HC4) 8 [Source:MGI Symbol;Acc:MGI:1919029]	1199.83	0.241084	0.0770421	3.12925	0.00175252	0.0176976	8.94	7.94	8.36	11.03	10.13	10.44
ENSMUSG00000033792	Atp7a	ATPase, Cu++ transporting, alpha polypeptide [Source:MGI Symbol;Acc:MGI:99400]	894.52	0.247223	0.0789996	3.12942	0.00175153	0.0176976	3.55	3.56	3.9	4.63	4.9	4.3
ENSMUSG00000110444	Gm10033	predicted gene 10033 [Source:MGI Symbol;Acc:MGI:3642803]	1059.83	0.271811	0.0868633	3.12918	0.00175295	0.0176976	4.14	4.94	5.14	6.19	6.39	5.58
ENSMUSG00000031976	Urb2	URB2 ribosome biogenesis 2 homolog (S. cerevisiae) [Source:MGI Symbol;Acc:MGI:2681124]	13076.9	-0.124072	0.0396623	-3.12821	0.00175872	0.0177441	49.35	49.39	49.55	48.36	48.08	47.64
ENSMUSG00000038622	Med30	mediator complex subunit 30 [Source:MGI Symbol;Acc:MGI:1917040]	1044.15	-0.223123	0.0713706	-3.12626	0.00177044	0.0178506	28.58	27.93	27.62	26.01	26.15	24.24
ENSMUSG00000001158	Snrnp27	small nuclear ribonucleoprotein 27 (U4/U6.U5) [Source:MGI Symbol;Acc:MGI:1913868]	1604	-0.212713	0.0680768	-3.12461	0.00178042	0.0179227	48.8	52.08	49.29	47.27	48.7	41.41
ENSMUSG00000029319	Coq2	coenzyme Q2 4-hydroxybenzoate polyprenyltransferase [Source:MGI Symbol;Acc:MGI:1919133]	1093.99	-0.224002	0.0716968	-3.1243	0.00178229	0.0179227	17.29	16.88	17.82	16.28	16.45	14.42
ENSMUSG00000032717	Mdfi	MyoD family inhibitor [Source:MGI Symbol;Acc:MGI:107687]	294.458	-0.449214	0.143777	-3.12438	0.00178183	0.0179227	7.18	6.64	6.64	5.19	6.36	4.36
ENSMUSG00000028945	Rheb	Ras homolog enriched in brain [Source:MGI Symbol;Acc:MGI:97912]	2689.29	-0.208071	0.0666228	-3.12311	0.00178948	0.0179713	40.39	43.17	42.41	43.17	37.22	35.27
ENSMUSG00000035064	Eef2k	eukaryotic elongation factor-2 kinase [Source:MGI Symbol;Acc:MGI:1195261]	520.453	-0.303268	0.0971221	-3.12254	0.00179297	0.0179945	4.25	4.67	4.33	4.02	3.72	3.64
ENSMUSG00000026558	Uck2	uridine-cytidine kinase 2 [Source:MGI Symbol;Acc:MGI:1931744]	12811	-0.132611	0.0424808	-3.12166	0.00179833	0.0180364	127.49	137.71	136.12	130.39	129.78	127.37
ENSMUSG00000037210	Fam193a	family with sequence similarity 193, member A [Source:MGI Symbol;Acc:MGI:2447768]	929.373	0.3083	0.0988118	3.12007	0.00180809	0.0181224	4.1	4.69	5.37	6.26	5.8	6.42
ENSMUSG00000026657	Frmd4a	FERM domain containing 4A [Source:MGI Symbol;Acc:MGI:1919850]	626.286	0.267327	0.085687	3.11981	0.00180969	0.0181266	2.18	2.22	2.27	2.87	2.89	2.74
ENSMUSG00000031878	Nae1	NEDD8 activating enzyme E1 subunit 1 [Source:MGI Symbol;Acc:MGI:2384561]	4939.5	-0.238486	0.0764758	-3.11845	0.00181803	0.0181982	72.69	68.97	71.1	69.78	68.94	52.8
ENSMUSG00000054611	Kdm2a	lysine (K)-specific demethylase 2A [Source:MGI Symbol;Acc:MGI:1354736]	3272.5	0.170963	0.054867	3.11596	0.0018335	0.018341	13.48	15.15	14.61	17.5	17.46	16.58
ENSMUSG00000024181	Mrpl28	mitochondrial ribosomal protein L28 [Source:MGI Symbol;Acc:MGI:1915861]	3232.04	-0.154384	0.049551	-3.11566	0.00183534	0.0183474	83.32	83.81	81.62	80.74	80.03	76.09
ENSMUSG00000015605	Srf	serum response factor [Source:MGI Symbol;Acc:MGI:106658]	1119.44	-0.223456	0.071741	-3.11476	0.00184094	0.0183914	6.28	6.44	6.64	6.26	5.96	5.35
ENSMUSG00000021313	Ryr2	ryanodine receptor 2, cardiac [Source:MGI Symbol;Acc:MGI:99685]	338.026	0.41436	0.133042	3.11452	0.00184247	0.0183946	1.09	1.06	1.34	1.73	1.47	1.71
ENSMUSG00000039704	Lmbrd2	LMBR1 domain containing 2 [Source:MGI Symbol;Acc:MGI:2444173]	1058.16	0.240217	0.0771728	3.11272	0.00185371	0.0184947	3.32	3.56	3.83	4.68	4.63	4.07
ENSMUSG00000063800	Prpf38a	PRP38 pre-mRNA processing factor 38 (yeast) domain containing A [Source:MGI Symbol;Acc:MGI:1916962]	3703.55	-0.141936	0.0456177	-3.11142	0.00186188	0.0185641	58.33	59	59.87	58.41	57.15	54.56
ENSMUSG00000018661	Cog1	component of oligomeric golgi complex 1 [Source:MGI Symbol;Acc:MGI:1333873]	1698.16	0.204189	0.0656345	3.111	0.00186457	0.0185788	9.81	10.53	10.49	12.34	13.48	11.79
ENSMUSG00000114279	Hist1h2bm	histone cluster 1, H2bm [Source:MGI Symbol;Acc:MGI:2448404]	15770.6	-0.144904	0.0466037	-3.10929	0.0018754	0.0186745	940.76	990.17	919.29	941.58	896.78	892.64
ENSMUSG00000005846	Rsl1d1	ribosomal L1 domain containing 1 [Source:MGI Symbol;Acc:MGI:1913659]	16705.6	-0.130477	0.0419732	-3.10859	0.00187981	0.0187062	205.63	207.52	212.38	214.75	203.44	187.46
ENSMUSG00000018666	Cbx1	chromobox 1 [Source:MGI Symbol;Acc:MGI:105369]	10698.2	-0.143741	0.0462575	-3.10741	0.00188732	0.0187361	128.71	123.27	134.32	129.28	126.61	114.64
ENSMUSG00000020319	Wdpcp	WD repeat containing planar cell polarity effector [Source:MGI Symbol;Acc:MGI:2144467]	121.884	0.613479	0.197428	3.10735	0.00188772	0.0187361	0.93	0.79	1.04	1.49	1.36	1.6
ENSMUSG00000035158	Mitf	melanogenesis associated transcription factor [Source:MGI Symbol;Acc:MGI:104554]	2198.46	-0.215422	0.0693388	-3.1068	0.00189124	0.0187557	13.37	14.16	13.2	12.13	13.67	11.38
ENSMUSG00000038544	Inip	INTS3 and NABP interacting protein [Source:MGI Symbol;Acc:MGI:1913459]	1537.07	-0.195744	0.0630079	-3.10666	0.00189216	0.0187557	16.86	17.96	18.17	17.23	16.29	15.48
ENSMUSG00000062867	Impdh2	inosine monophosphate dehydrogenase 2 [Source:MGI Symbol;Acc:MGI:109367]	23391.5	-0.131182	0.0422547	-3.10457	0.00190558	0.0188765	310.51	318.57	314.17	306.05	299.48	306.19
ENSMUSG00000020460	Rps27a	ribosomal protein S27A [Source:MGI Symbol;Acc:MGI:1925544]	51315.1	-0.128213	0.0413403	-3.1014	0.00192608	0.0190548	2133.76	2123.88	2078.08	2150.17	2009.08	1982.88
ENSMUSG00000026821	Ralgds	ral guanine nucleotide dissociation stimulator [Source:MGI Symbol;Acc:MGI:107485]	1505.18	0.207674	0.06696	3.10147	0.00192565	0.0190548	10.55	11.09	10.48	12.96	13.06	13.29
ENSMUSG00000040943	Tet2	tet methylcytosine dioxygenase 2 [Source:MGI Symbol;Acc:MGI:2443298]	7798.97	0.174594	0.0563055	3.10083	0.00192977	0.019079	20.56	22.66	24.54	27.01	27.62	26.27
ENSMUSG00000039062	Anpep	alanyl (membrane) aminopeptidase [Source:MGI Symbol;Acc:MGI:5000466]	116.086	0.639855	0.206379	3.10038	0.00193271	0.0190957	0.72	0.91	0.89	1.26	1.32	1.55
ENSMUSG00000030031	Kbtbd8	kelch repeat and BTB (POZ) domain containing 8 [Source:MGI Symbol;Acc:MGI:2661430]	3616.7	-0.212698	0.0686274	-3.09932	0.00193967	0.019132	18.08	17.42	18.09	17.44	17.62	14
ENSMUSG00000075511	1700001L05Rik	RIKEN cDNA 1700001L05 gene [Source:MGI Symbol;Acc:MGI:1916541]	1892.15	0.185127	0.0597328	3.09925	0.00194014	0.019132	15.31	14.36	15.4	18.44	18.08	17.76
ENSMUSG00000106037	Gm4332	predicted gene 4332 [Source:MGI Symbol;Acc:MGI:3782515]	1494.79	-0.237545	0.076638	-3.09957	0.00193804	0.019132	183.26	173.45	183.54	182.78	155.07	148.18
ENSMUSG00000097589	Dleu2	deleted in lymphocytic leukemia, 2 [Source:MGI Symbol;Acc:MGI:1934030]	433.123	-0.430661	0.139076	-3.09659	0.00195759	0.0192915	3.86	3.55	4.01	3.33	3.44	2.22
ENSMUSG00000062981	Mrpl42	mitochondrial ribosomal protein L42 [Source:MGI Symbol;Acc:MGI:1333774]	4151.76	-0.137487	0.0444276	-3.09463	0.00197061	0.0194073	172.1	171.59	177.3	170.87	169.89	160.89
ENSMUSG00000001441	Npepps	aminopeptidase puromycin sensitive [Source:MGI Symbol;Acc:MGI:1101358]	4724.07	0.202004	0.0652934	3.09379	0.0019762	0.0194498	31.64	35.69	38.82	43.17	42.56	43.32
ENSMUSG00000039682	Lap3	leucine aminopeptidase 3 [Source:MGI Symbol;Acc:MGI:1914238]	10787.2	-0.126549	0.04091	-3.09336	0.00197906	0.0194654	120.65	121.7	123.03	119.61	117.02	117.75
ENSMUSG00000019487	Trip10	thyroid hormone receptor interactor 10 [Source:MGI Symbol;Acc:MGI:2146901]	2357.2	-0.19629	0.0634618	-3.09304	0.0019812	0.0194739	28.17	28.3	30.77	25.53	28.29	26.71
ENSMUSG00000047193	Dync2h1	dynein cytoplasmic 2 heavy chain 1 [Source:MGI Symbol;Acc:MGI:107736]	1436.76	0.302455	0.0978033	3.09249	0.00198488	0.019485	1.94	2.5	2.71	3.15	3.05	3.11
ENSMUSG00000042208	0610010F05Rik	RIKEN cDNA 0610010F05 gene [Source:MGI Symbol;Acc:MGI:1918925]	1404.54	-0.237035	0.0766546	-3.09225	0.00198647	0.0194881	7.88	8.78	8.6	8.29	7.75	6.68
ENSMUSG00000021681	Aggf1	angiogenic factor with G patch and FHA domains 1 [Source:MGI Symbol;Acc:MGI:1913799]	3676.97	-0.15991	0.0517231	-3.09166	0.00199042	0.0195025	26.55	25.55	27.46	26.13	24.52	24.77
ENSMUSG00000042197	Zfp451	zinc finger protein 451 [Source:MGI Symbol;Acc:MGI:2137896]	5224.63	0.136484	0.0441487	3.09146	0.00199175	0.0195025	23.78	23.84	24.43	28.3	27.85	27.71
ENSMUSG00000047751	Utf1	undifferentiated embryonic cell transcription factor 1 [Source:MGI Symbol;Acc:MGI:1276125]	2700.42	-0.181865	0.0588282	-3.09146	0.00199177	0.0195025	57.06	55.54	56.81	53.78	50.55	53.81
ENSMUSG00000021607	Mrpl36	mitochondrial ribosomal protein L36 [Source:MGI Symbol;Acc:MGI:2137228]	1194.7	-0.245797	0.0795227	-3.09091	0.00199547	0.0195262	37.76	38.15	33.36	33.76	33.49	30.54
ENSMUSG00000059714	Flot1	flotillin 1 [Source:MGI Symbol;Acc:MGI:1100500]	692.343	-0.271041	0.0877158	-3.08999	0.00200163	0.0195739	11.15	12.37	11.14	10.26	10.39	9.79
ENSMUSG00000026511	Srp9	signal recognition particle 9 [Source:MGI Symbol;Acc:MGI:1350930]	4572.79	-0.183263	0.0593146	-3.08967	0.00200378	0.0195824	85.24	85.07	89.81	87.28	84.26	71.38
ENSMUSG00000027751	Supt20	suppressor of Ty 20 [Source:MGI Symbol;Acc:MGI:1929651]	2256.57	0.176655	0.0571912	3.08885	0.00200933	0.0196241	22.04	21.98	24.13	28.38	27.26	25.9
ENSMUSG00000022194	Pabpn1	poly(A) binding protein, nuclear 1 [Source:MGI Symbol;Acc:MGI:1859158]	4302.33	-0.155119	0.0502242	-3.08852	0.00201153	0.019633	112.1	106.24	116.67	108.47	105.85	104.22
ENSMUSG00000026520	Pycr2	pyrroline-5-carboxylate reductase family, member 2 [Source:MGI Symbol;Acc:MGI:1277956]	7173.22	-0.166695	0.0539848	-3.08781	0.00201639	0.0196678	112.78	114.31	107.65	113.85	102.41	99.93
ENSMUSG00000059920	4930453N24Rik	RIKEN cDNA 4930453N24 gene [Source:MGI Symbol;Acc:MGI:1914859]	2853.87	-0.186843	0.0605432	-3.08611	0.00202795	0.0197679	24.48	23.54	24.79	23.85	23.79	20.19
ENSMUSG00000027170	Eif3m	eukaryotic translation initiation factor 3, subunit M [Source:MGI Symbol;Acc:MGI:1351744]	10317.2	-0.122246	0.0396273	-3.0849	0.00203621	0.0198358	212.28	211.51	215.58	216.69	210.25	195.55
ENSMUSG00000103317	Gm38359	predicted gene, 38359 [Source:MGI Symbol;Acc:MGI:5611587]	110.298	0.846794	0.274536	3.08445	0.00203926	0.0198528	0.45	0.8	1.17	1.56	1.38	1.63
ENSMUSG00000031628	Casp3	caspase 3 [Source:MGI Symbol;Acc:MGI:107739]	2454.4	-0.196102	0.063594	-3.08366	0.0020447	0.0198826	23.95	23.72	23.61	23.91	22.5	19.59
ENSMUSG00000022957	Itsn1	intersectin 1 (SH3 domain protein 1A) [Source:MGI Symbol;Acc:MGI:1338069]	2178.2	-0.165597	0.0537937	-3.07837	0.00208134	0.0202239	14.63	14.57	15.17	14.14	14.34	13.41
ENSMUSG00000020196	Cabin1	calcineurin binding protein 1 [Source:MGI Symbol;Acc:MGI:1298375]	2875.91	0.258601	0.0840654	3.07619	0.00209664	0.0203466	11.81	10.94	11.65	12.75	15.13	15.63
ENSMUSG00000022102	Dok2	docking protein 2 [Source:MGI Symbol;Acc:MGI:1332623]	130.269	0.679734	0.221004	3.07566	0.00210035	0.0203568	2.77	1.81	1.67	3.29	3.73	3.56
ENSMUSG00000024335	Brd2	bromodomain containing 2 [Source:MGI Symbol;Acc:MGI:99495]	6172.54	0.135421	0.044028	3.07578	0.0020995	0.0203568	47.15	49.17	51.23	59.28	57.01	55.3
ENSMUSG00000019842	Traf3ip2	TRAF3 interacting protein 2 [Source:MGI Symbol;Acc:MGI:2143599]	290.045	0.445559	0.144895	3.07505	0.0021047	0.0203859	2.45	2.71	3.15	4.72	3.82	3.46
ENSMUSG00000071302	2610044O15Rik8	RIKEN cDNA 2610044O15 gene [Source:MGI Symbol;Acc:MGI:1919389]	1534.24	-0.258342	0.0840332	-3.07429	0.00211006	0.0204249	20.39	20.57	20.98	20.02	19.76	15.18
ENSMUSG00000001517	Foxm1	forkhead box M1 [Source:MGI Symbol;Acc:MGI:1347487]	1627.89	0.186865	0.0607928	3.0738	0.0021135	0.0204452	11.98	12.16	12.75	15.47	15.16	13.86
ENSMUSG00000025758	Plk4	polo like kinase 4 [Source:MGI Symbol;Acc:MGI:101783]	4110.69	-0.165247	0.0537939	-3.07185	0.0021274	0.0205666	33.3	34.44	34.11	34.66	32.36	29.28
ENSMUSG00000043702	Pde12	phosphodiesterase 12 [Source:MGI Symbol;Acc:MGI:2443226]	1734.57	-0.208425	0.067888	-3.07013	0.00213964	0.0206588	5.33	5.14	5.05	4.93	5.04	4.28
ENSMUSG00000040006	Ginm1	glycoprotein integral membrane 1 [Source:MGI Symbol;Acc:MGI:2384905]	310.84	-0.388189	0.126451	-3.06989	0.00214137	0.0206624	6.29	5.61	5.8	4.52	5.24	4.57
ENSMUSG00000024072	Yipf4	Yip1 domain family, member 4 [Source:MGI Symbol;Acc:MGI:1915114]	1472.13	-0.249716	0.0813539	-3.06951	0.00214413	0.020663	17.06	16.44	17.65	16.71	16.07	12.86
ENSMUSG00000087819	Gm25117	predicted gene, 25117 [Source:MGI Symbol;Acc:MGI:5454894]	351.442	0.343483	0.111897	3.06964	0.00214318	0.020663	565.48	553.11	586.47	760.47	771.79	757.76
ENSMUSG00000054099	Slc25a40	solute carrier family 25, member 40 [Source:MGI Symbol;Acc:MGI:2442486]	1325.24	0.287765	0.0938046	3.06771	0.00215707	0.0207745	9.18	9.85	11.65	13.62	14.58	11.44
ENSMUSG00000043411	Usp48	ubiquitin specific peptidase 48 [Source:MGI Symbol;Acc:MGI:2158502]	8691.73	0.172042	0.0560935	3.06705	0.00216183	0.0208073	56.23	57.07	64.12	69.38	70.14	71.84
ENSMUSG00000029642	Polr1d	polymerase (RNA) I polypeptide D [Source:MGI Symbol;Acc:MGI:108403]	4662.27	-0.138727	0.0452351	-3.06681	0.00216357	0.0208109	102.54	101.1	101.28	99.6	98.18	95.62
ENSMUSG00000018199	Trove2	TROVE domain family, member 2 [Source:MGI Symbol;Acc:MGI:106652]	3014.38	-0.214388	0.0699185	-3.06625	0.0021676	0.0208272	8.11	8.04	8.33	8.1	7.93	6.37
ENSMUSG00000039463	Slc9a8	solute carrier family 9 (sodium/hydrogen exchanger), member 8 [Source:MGI Symbol;Acc:MGI:1924281]	769.37	0.252017	0.0821921	3.0662	0.002168	0.0208272	5.8	6.14	6.35	7.63	7.65	7.76
ENSMUSG00000046994	Mars2	methionine-tRNA synthetase 2 (mitochondrial) [Source:MGI Symbol;Acc:MGI:2444136]	1110.53	-0.232596	0.075877	-3.06543	0.00217357	0.0208676	2.36	2.22	2.22	2.16	2.12	1.86
ENSMUSG00000021835	Bmp4	bone morphogenetic protein 4 [Source:MGI Symbol;Acc:MGI:88180]	321.526	0.454003	0.148117	3.06516	0.00217552	0.0208678	3.55	4.14	3.82	6.66	5.85	4.32
ENSMUSG00000028164	Manba	mannosidase, beta A, lysosomal [Source:MGI Symbol;Acc:MGI:88175]	10169.6	-0.124746	0.0406996	-3.06505	0.00217632	0.0208678	91.46	93.86	92.86	90.49	90.42	89.25
ENSMUSG00000042271	Nxt2	nuclear transport factor 2-like export factor 2 [Source:MGI Symbol;Acc:MGI:2147914]	621.579	-0.296881	0.0969349	-3.06269	0.0021936	0.0210203	6.27	6	6.2	5.76	5.61	4.57
ENSMUSG00000026078	Pdcl3	phosducin-like 3 [Source:MGI Symbol;Acc:MGI:1916083]	2378.03	-0.200975	0.0656272	-3.06238	0.00219585	0.0210286	67.37	67.76	77.98	69.56	64.04	62.63
ENSMUSG00000041112	Elmo1	engulfment and cell motility 1 [Source:MGI Symbol;Acc:MGI:2153044]	643.504	0.417519	0.136359	3.06191	0.00219932	0.0210487	3.18	3.69	5.13	6.1	5.53	5.25
ENSMUSG00000025246	Tbl1x	transducin (beta)-like 1 X-linked [Source:MGI Symbol;Acc:MGI:1336172]	3049.42	0.160785	0.0525148	3.06171	0.0022008	0.0210496	12.04	12.41	12.63	14.85	14.32	14.69
ENSMUSG00000022865	Cxadr	coxsackie virus and adenovirus receptor [Source:MGI Symbol;Acc:MGI:1201679]	1240.51	-0.237074	0.0774671	-3.06032	0.00221101	0.0211341	5.82	5.74	5.99	5.88	5.25	4.66
ENSMUSG00000029467	Atp2a2	ATPase, Ca++ transporting, cardiac muscle, slow twitch 2 [Source:MGI Symbol;Acc:MGI:88110]	12165.8	0.119148	0.0389378	3.05995	0.00221373	0.0211361	54.04	53.62	55.38	62.75	63.06	61.69
ENSMUSG00000010936	Vac14	Vac14 homolog (S. cerevisiae) [Source:MGI Symbol;Acc:MGI:2157980]	2331.52	0.172886	0.0565051	3.05965	0.00221596	0.0211416	14.37	14.86	15.04	17.58	17.46	17.8
ENSMUSG00000093752	Gm20716	predicted gene 20716 [Source:MGI Symbol;Acc:MGI:5313163]	3814.44	0.169825	0.0555221	3.05868	0.00222312	0.0211967	13.8	14.61	15.82	18.03	17.25	17.36
ENSMUSG00000068323	Slc4a5	solute carrier family 4, sodium bicarbonate cotransporter, member 5 [Source:MGI Symbol;Acc:MGI:2443220]	761.775	0.338719	0.110772	3.0578	0.00222967	0.0212459	9.56	7.17	8.73	11.42	10.81	11.8
ENSMUSG00000021832	Psmc6	proteasome (prosome, macropain) 26S subunit, ATPase, 6 [Source:MGI Symbol;Acc:MGI:1914339]	9583.62	-0.167844	0.0549275	-3.05574	0.00224503	0.0213789	117.6	118.28	127.76	122.56	118.66	101.94
ENSMUSG00000019370	Calm3	calmodulin 3 [Source:MGI Symbol;Acc:MGI:103249]	8170.62	-0.154557	0.0505854	-3.05537	0.00224781	0.0213847	90.35	95.96	91.28	85.47	92.93	85.73
ENSMUSG00000053617	Sh3pxd2a	SH3 and PX domains 2A [Source:MGI Symbol;Acc:MGI:1298393]	1393.11	0.205685	0.067321	3.05529	0.00224844	0.0213847	2.5	2.77	2.7	3.24	3.27	3.22
ENSMUSG00000090733	Rps27	ribosomal protein S27 [Source:MGI Symbol;Acc:MGI:1888676]	17049.1	-0.142688	0.0467128	-3.05458	0.00225376	0.0214219	2063.75	1987.69	1913.89	1963.5	1935.25	1828.73
ENSMUSG00000092627	D130058E05Rik	RIKEN cDNA D130058E05 gene [Source:MGI Symbol;Acc:MGI:2444614]	110.253	-0.65338	0.21408	-3.05204	0.00227292	0.0215906	1.48	1.44	1.41	1.23	0.96	0.75
ENSMUSG00000026341	Actr3	ARP3 actin-related protein 3 [Source:MGI Symbol;Acc:MGI:1921367]	13497.9	-0.158295	0.0518812	-3.0511	0.00228007	0.0216365	136.56	135.86	132.6	138.7	130.26	116.02
ENSMUSG00000047735	Samd9l	sterile alpha motif domain containing 9-like [Source:MGI Symbol;Acc:MGI:1343184]	232.471	-0.483826	0.158578	-3.05103	0.00228058	0.0216365	1.09	1.17	1.33	0.89	1.08	0.74
ENSMUSG00000021266	Wars	tryptophanyl-tRNA synthetase [Source:MGI Symbol;Acc:MGI:104630]	3838.54	-0.157148	0.0515164	-3.05044	0.00228506	0.021652	33.63	35.3	33.2	33.06	32.08	31.9
ENSMUSG00000028680	Plk3	polo like kinase 3 [Source:MGI Symbol;Acc:MGI:109604]	761.444	0.264589	0.0867365	3.0505	0.00228462	0.021652	6.83	6.72	6.31	9.06	8.1	8.15
ENSMUSG00000046364	Rpl27a	ribosomal protein L27A [Source:MGI Symbol;Acc:MGI:1347076]	32882.9	-0.119844	0.0393097	-3.04872	0.00229816	0.0217626	777.01	782.81	760.67	785.95	750.82	726.07
ENSMUSG00000045095	Magi1	membrane associated guanylate kinase, WW and PDZ domain containing 1 [Source:MGI Symbol;Acc:MGI:1203522]	1197.1	0.35577	0.116823	3.04538	0.00232384	0.0219922	4.53	4.83	5.46	5.61	8.17	6.32
ENSMUSG00000024276	Zfp397	zinc finger protein 397 [Source:MGI Symbol;Acc:MGI:1916506]	1346.95	-0.226251	0.0743676	-3.04234	0.0023475	0.0221933	8.94	8.62	8.25	7.47	8.01	7.9
ENSMUSG00000042492	Tbc1d10b	TBC1 domain family, member 10b [Source:MGI Symbol;Acc:MGI:1915699]	3006.93	-0.182033	0.0598346	-3.04227	0.00234799	0.0221933	22.71	22.78	22.69	21.92	20.03	21.71
ENSMUSG00000004383	Large1	LARGE xylosyl- and glucuronyltransferase 1 [Source:MGI Symbol;Acc:MGI:1342270]	730.067	0.28877	0.0950195	3.03906	0.00237315	0.0224033	3.12	3.88	3.51	4.48	4.71	4.39
ENSMUSG00000028700	Pomgnt1	protein O-linked mannose beta 1,2-N-acetylglucosaminyltransferase [Source:MGI Symbol;Acc:MGI:1915523]	1019.02	0.224355	0.0738315	3.03874	0.00237568	0.0224134	9.55	9.84	10.5	13.11	12.13	11.74
ENSMUSG00000002728	Naa20	N(alpha)-acetyltransferase 20, NatB catalytic subunit [Source:MGI Symbol;Acc:MGI:1915127]	2595.57	-0.153493	0.0506138	-3.03263	0.00242431	0.0228298	59.02	59.6	59.99	57.66	58	54.46
ENSMUSG00000054387	Mdm4	transformed mouse 3T3 cell double minute 4 [Source:MGI Symbol;Acc:MGI:107934]	15819.1	0.14522	0.0478854	3.03267	0.00242404	0.0228298	81.5	86.56	92.61	100.52	104.75	99.78
ENSMUSG00000063406	Tmed5	transmembrane p24 trafficking protein 5 [Source:MGI Symbol;Acc:MGI:1921586]	1190.26	-0.260106	0.0857604	-3.03294	0.00242181	0.0228298	8.78	8.93	9.34	8.07	9.02	6.83
ENSMUSG00000029461	Fam168a	family with sequence similarity 168, member A [Source:MGI Symbol;Acc:MGI:2442372]	569.415	0.328458	0.108334	3.03191	0.00243012	0.0228704	2.35	2.49	2.47	3.71	2.87	3.16
ENSMUSG00000003282	Plag1	pleiomorphic adenoma gene 1 [Source:MGI Symbol;Acc:MGI:1891916]	378.691	-0.341252	0.112588	-3.03098	0.00243763	0.0229129	2.6	2.6	2.36	2.09	2.21	2.02
ENSMUSG00000028180	Zranb2	zinc finger, RAN-binding domain containing 2 [Source:MGI Symbol;Acc:MGI:1858211]	6626.8	-0.167043	0.0551085	-3.03116	0.00243618	0.0229129	56.4	54.93	55.1	54.03	56.16	47.02
ENSMUSG00000026189	Pecr	peroxisomal trans-2-enoyl-CoA reductase [Source:MGI Symbol;Acc:MGI:2148199]	1244.95	-0.200014	0.0659943	-3.03078	0.00243922	0.0229137	26.64	27.81	28.25	26.52	25.24	24.5
ENSMUSG00000048490	Nrip1	nuclear receptor interacting protein 1 [Source:MGI Symbol;Acc:MGI:1315213]	635.778	0.305866	0.100973	3.0292	0.00245204	0.0230199	1.69	2.03	2.1	2.75	2.56	2.32
ENSMUSG00000005148	Klf5	Kruppel-like factor 5 [Source:MGI Symbol;Acc:MGI:1338056]	2149.6	0.244201	0.0806249	3.02885	0.00245485	0.0230205	11.39	13.02	14.95	16.31	16.68	16.26
ENSMUSG00000025266	Gnl3l	guanine nucleotide binding protein-like 3 (nucleolar)-like [Source:MGI Symbol;Acc:MGI:2448557]	7497.49	-0.125695	0.0414996	-3.02882	0.00245511	0.0230205	36.81	37.45	36.63	36.31	36.44	34.93
ENSMUSG00000006740	Kif5b	kinesin family member 5B [Source:MGI Symbol;Acc:MGI:1098268]	12115.9	-0.175047	0.0578053	-3.02822	0.00245997	0.0230518	51.52	51.29	52.64	51.3	52.28	42.48
ENSMUSG00000039087	Rreb1	ras responsive element binding protein 1 [Source:MGI Symbol;Acc:MGI:2443664]	458.67	0.460507	0.152167	3.02632	0.00247551	0.023169	2.08	2.53	1.66	2.93	2.79	3.38
ENSMUSG00000082585	Gm15387	predicted gene 15387 [Source:MGI Symbol;Acc:MGI:3705374]	3439.17	-0.210523	0.0695627	-3.02638	0.00247502	0.023169	164.82	151.44	158.41	161.98	145.38	127.94
ENSMUSG00000017400	Stac2	SH3 and cysteine rich domain 2 [Source:MGI Symbol;Acc:MGI:2144518]	152.416	0.50782	0.167847	3.0255	0.00248226	0.023218	0.85	0.94	0.96	1.32	1.46	1.36
ENSMUSG00000005237	Dnah2	dynein, axonemal, heavy chain 2 [Source:MGI Symbol;Acc:MGI:107731]	191.169	0.52174	0.172468	3.02515	0.00248513	0.0232305	0.75	0.87	0.91	1.1	1.53	1.21
ENSMUSG00000034845	Plvap	plasmalemma vesicle associated protein [Source:MGI Symbol;Acc:MGI:1890497]	154.289	0.51178	0.169201	3.0247	0.00248883	0.0232509	1.39	1.57	1.44	2.28	2.4	1.96
ENSMUSG00000001105	Ift20	intraflagellar transport 20 [Source:MGI Symbol;Acc:MGI:1915585]	1231.43	-0.222337	0.0735193	-3.0242	0.0024929	0.0232747	39.27	34.96	38.57	35.4	34.91	32.12
ENSMUSG00000020541	Tom1l1	target of myb1-like 1 (chicken) [Source:MGI Symbol;Acc:MGI:1919193]	2138.61	0.174358	0.0576664	3.02357	0.00249813	0.023295	24.54	26.5	27.13	32.12	31.83	29.43
ENSMUSG00000031601	Cnot7	CCR4-NOT transcription complex, subunit 7 [Source:MGI Symbol;Acc:MGI:1298230]	5869.96	-0.191496	0.0633393	-3.02334	0.00250005	0.0232987	66.85	64.63	70.36	69.21	63.4	54.87
ENSMUSG00000025142	Aspscr1	alveolar soft part sarcoma chromosome region, candidate 1 (human) [Source:MGI Symbol;Acc:MGI:1916188]	2337.48	0.179249	0.0593188	3.02179	0.00251287	0.0234039	31.89	33.46	36.23	41.64	40.01	40.04
ENSMUSG00000026399	Cd55	CD55 molecule, decay accelerating factor for complement [Source:MGI Symbol;Acc:MGI:104850]	188.746	0.472829	0.156487	3.02152	0.00251509	0.0234103	1.78	1.75	2.14	2.75	2.99	2.56
ENSMUSG00000063253	Scoc	short coiled-coil protein [Source:MGI Symbol;Acc:MGI:1927654]	2094.64	-0.18945	0.0627294	-3.02011	0.00252682	0.02349	45.99	46.95	47.11	45.99	45.44	38.73
ENSMUSG00000013736	Trnt1	tRNA nucleotidyl transferase, CCA-adding, 1 [Source:MGI Symbol;Acc:MGI:1917297]	3526.21	-0.188991	0.0625934	-3.01935	0.00253319	0.0235214	41.89	41.59	43.6	43.29	40.19	34.75
ENSMUSG00000074653	Lrrc31	leucine rich repeat containing 31 [Source:MGI Symbol;Acc:MGI:2443864]	448.67	0.347091	0.115002	3.01812	0.00254346	0.0236024	5.46	6.93	5.95	7.99	8.51	8.18
ENSMUSG00000082044	Snrpert	small nuclear ribonucleoprotein E, pseudogene [Source:MGI Symbol;Acc:MGI:3650419]	574.704	-0.320442	0.106189	-3.01766	0.00254733	0.0236239	106.2	110.99	110.85	107.64	92.1	79.02
ENSMUSG00000033540	Idua	iduronidase, alpha-L [Source:MGI Symbol;Acc:MGI:96418]	126.73	0.614422	0.203662	3.01688	0.00255395	0.0236709	0.96	0.74	0.99	1.24	1.63	1.47
ENSMUSG00000015217	Hmgb3	high mobility group box 3 [Source:MGI Symbol;Acc:MGI:1098219]	902.208	-0.244611	0.0810979	-3.01624	0.00255929	0.0236917	14.85	15.06	14.76	14.34	13.82	11.82
ENSMUSG00000029128	Rab28	RAB28, member RAS oncogene family [Source:MGI Symbol;Acc:MGI:1917285]	650.855	-0.289904	0.096112	-3.01631	0.00255871	0.0236917	10.72	10.76	10.15	10.25	9.11	8.11
ENSMUSG00000036768	Kif15	kinesin family member 15 [Source:MGI Symbol;Acc:MGI:1098258]	4614.04	0.155984	0.0517219	3.01582	0.00256289	0.0237106	32.29	35.22	35.72	42.97	40.22	38.6
ENSMUSG00000042275	Pelo	pelota mRNA surveillance and ribosome rescue factor [Source:MGI Symbol;Acc:MGI:2145154]	894.774	-0.242823	0.0805475	-3.01466	0.00257266	0.0237866	14.64	13.21	14.6	13.25	12.4	12.36
ENSMUSG00000041245	Wnk3	WNK lysine deficient protein kinase 3 [Source:MGI Symbol;Acc:MGI:2652875]	2723.12	0.1754	0.058224	3.01249	0.0025911	0.0239281	9.21	9.9	10.43	12.2	12.21	10.91
ENSMUSG00000024807	Syvn1	synovial apoptosis inhibitor 1, synoviolin [Source:MGI Symbol;Acc:MGI:1921376]	245.865	-0.446186	0.148132	-3.01209	0.00259454	0.0239453	1.7	2.14	1.98	1.71	1.38	1.44
ENSMUSG00000071076	Jund	jun D proto-oncogene [Source:MGI Symbol;Acc:MGI:96648]	1972.76	-0.215381	0.0715106	-3.01188	0.00259636	0.0239477	30.12	30.2	28.25	29.83	25.52	25.56
ENSMUSG00000058690	Ccser2	coiled-coil serine rich 2 [Source:MGI Symbol;Acc:MGI:101859]	2132.98	0.171329	0.0569716	3.00727	0.00263606	0.0242768	5.96	6.38	6.28	7.55	7.69	6.96
ENSMUSG00000089774	Slc5a3	solute carrier family 5 (inositol transporters), member 3 [Source:MGI Symbol;Acc:MGI:1858226]	1007.19	0.215991	0.0718244	3.00721	0.00263661	0.0242768	1.79	1.86	1.87	2.24	2.33	2.21
ENSMUSG00000009090	Ap1b1	adaptor protein complex AP-1, beta 1 subunit [Source:MGI Symbol;Acc:MGI:1096368]	3467.49	0.148636	0.0494569	3.00536	0.00265271	0.024379	18.1	18.72	19	22.39	21.47	21.67
ENSMUSG00000037791	Phf12	PHD finger protein 12 [Source:MGI Symbol;Acc:MGI:1924057]	1263.01	0.240958	0.0801735	3.00546	0.00265181	0.024379	8.16	8.09	8.9	11.63	9.68	10.18
ENSMUSG00000070837	Aurkc	aurora kinase C [Source:MGI Symbol;Acc:MGI:1321119]	202.877	-0.451715	0.150299	-3.00545	0.00265185	0.024379	4.28	4.25	4.81	3.46	3.21	3.63
ENSMUSG00000035545	Leng8	leukocyte receptor cluster (LRC) member 8 [Source:MGI Symbol;Acc:MGI:2142195]	1903.59	0.215931	0.0718597	3.0049	0.00265669	0.0244009	12.17	13.16	14.87	17.35	16.15	15.89
ENSMUSG00000019966	Kitl	kit ligand [Source:MGI Symbol;Acc:MGI:96974]	221.006	-0.500558	0.166617	-3.00425	0.00266235	0.0244382	1.13	1.26	1.2	1.05	0.97	0.67
ENSMUSG00000045328	Cenpe	centromere protein E [Source:MGI Symbol;Acc:MGI:1098230]	7243.3	0.120139	0.0399964	3.00374	0.00266681	0.0244645	21.93	22.07	22.76	26.47	26.04	24.36
ENSMUSG00000021196	Pfkp	phosphofructokinase, platelet [Source:MGI Symbol;Acc:MGI:1891833]	21929.5	-0.171329	0.0570656	-3.00232	0.0026793	0.0245348	128.75	128.8	137.3	115.07	129.27	126.52
ENSMUSG00000032513	Gorasp1	golgi reassembly stacking protein 1 [Source:MGI Symbol;Acc:MGI:1921748]	616.272	0.306898	0.102215	3.00247	0.00267801	0.0245348	3.45	3.46	3.5	5.23	4.54	3.92
ENSMUSG00000035168	Tanc1	tetratricopeptide repeat, ankyrin repeat and coiled-coil containing 1 [Source:MGI Symbol;Acc:MGI:1914110]	3385.14	0.178246	0.0593664	3.00248	0.0026779	0.0245348	11.28	11.49	11.84	14	13.13	14.31
ENSMUSG00000047844	Bex4	brain expressed X-linked 4 [Source:MGI Symbol;Acc:MGI:3606746]	3467.97	-0.151536	0.0504762	-3.00213	0.00268096	0.0245353	110.6	109.83	118.8	108.68	108.17	106.37
ENSMUSG00000018846	Pank3	pantothenate kinase 3 [Source:MGI Symbol;Acc:MGI:2387464]	6111.51	-0.175666	0.0585423	-3.00066	0.00269394	0.0245804	19.1	18.4	19.24	18.95	18.7	15.63
ENSMUSG00000025428	Atp5a1	ATP synthase, H+ transporting, mitochondrial F1 complex, alpha subunit 1 [Source:MGI Symbol;Acc:MGI:88115]	42400.7	-0.109728	0.0365654	-3.00086	0.0026922	0.0245804	411.34	408.56	410.01	413.14	399.4	394.7
ENSMUSG00000036323	Srp72	signal recognition particle 72 [Source:MGI Symbol;Acc:MGI:1333795]	4783.37	0.138229	0.0460647	3.00077	0.002693	0.0245804	30.18	31.78	31.42	38.02	36.58	34.29
ENSMUSG00000036442	Thap11	THAP domain containing 11 [Source:MGI Symbol;Acc:MGI:1930964]	2160.65	-0.189302	0.0630831	-3.00084	0.00269236	0.0245804	29.35	29.4	28.72	29.52	26.02	25.79
ENSMUSG00000102252	Snrpn	small nuclear ribonucleoprotein N [Source:MGI Symbol;Acc:MGI:98347]	4196.26	-0.134324	0.0447565	-3.00121	0.00268907	0.0245804	52.08	51.68	52.51	51.7	51.07	48.09
ENSMUSG00000070056	Mfhas1	malignant fibrous histiocytoma amplified sequence 1 [Source:MGI Symbol;Acc:MGI:1098644]	208.792	0.442629	0.147548	2.99989	0.00270076	0.0246279	0.6	0.72	0.72	0.97	0.98	0.98
ENSMUSG00000014498	Ankrd52	ankyrin repeat domain 52 [Source:MGI Symbol;Acc:MGI:2444029]	544.994	0.311293	0.103781	2.99952	0.00270408	0.0246435	1.95	2.08	2.13	2.49	2.73	2.87
ENSMUSG00000039356	Exosc2	exosome component 2 [Source:MGI Symbol;Acc:MGI:2385133]	2626.65	-0.167365	0.0558088	-2.99891	0.00270951	0.0246635	39.47	40.02	39.43	39.48	36.09	36.63
ENSMUSG00000057113	Npm1	nucleophosmin 1 [Source:MGI Symbol;Acc:MGI:106184]	181254	-0.125503	0.0418633	-2.99793	0.00271816	0.0247275	3217.26	3210.2	3242.51	3300.04	3229.39	2869.06
ENSMUSG00000026917	Wdr5	WD repeat domain 5 [Source:MGI Symbol;Acc:MGI:2155884]	6177.05	-0.131895	0.0440027	-2.99743	0.00272262	0.0247533	51.05	51.61	50.85	50.8	48.91	48.7
ENSMUSG00000025786	Zdhhc3	zinc finger, DHHC domain containing 3 [Source:MGI Symbol;Acc:MGI:1926134]	2721.08	-0.162747	0.0542999	-2.99718	0.00272486	0.0247589	18.15	18.83	19.74	18.97	17.74	16.97
ENSMUSG00000031950	Gabarapl2	gamma-aminobutyric acid (GABA) A receptor-associated protein-like 2 [Source:MGI Symbol;Acc:MGI:1890602]	4759.76	0.134358	0.044843	2.99619	0.0027338	0.0248107	83.4	85.18	84.9	102.85	97.81	94.13
ENSMUSG00000042745	Id1	inhibitor of DNA binding 1 [Source:MGI Symbol;Acc:MGI:96396]	475.178	-0.329601	0.110006	-2.99622	0.00273351	0.0248107	14.34	14.93	13.38	12.45	10.98	12.56
ENSMUSG00000026254	Eif4e2	eukaryotic translation initiation factor 4E member 2 [Source:MGI Symbol;Acc:MGI:1914440]	6631.35	-0.137296	0.045838	-2.99524	0.00274226	0.0248726	125.71	129.15	125.18	126.87	119.4	119.8
ENSMUSG00000026083	Eif5b	eukaryotic translation initiation factor 5B [Source:MGI Symbol;Acc:MGI:2441772]	5771.75	0.191216	0.0638466	2.99492	0.00274513	0.0248838	23.01	22.51	26.04	27.52	31.15	27.79
ENSMUSG00000004951	Hspb1	heat shock protein 1 [Source:MGI Symbol;Acc:MGI:96240]	4833.16	0.172259	0.0575411	2.99367	0.00275648	0.0249571	132.69	131.07	120.78	162.12	151.91	145.57
ENSMUSG00000033931	Rbm34	RNA binding motif protein 34 [Source:MGI Symbol;Acc:MGI:1098653]	2790.66	-0.171887	0.0574156	-2.99374	0.0027558	0.0249571	30.91	32.35	34.61	32.16	31.58	28.26
ENSMUSG00000030201	Lrp6	low density lipoprotein receptor-related protein 6 [Source:MGI Symbol;Acc:MGI:1298218]	6285.55	0.190468	0.0636441	2.9927	0.00276519	0.0250211	14.37	15.26	17.53	18.75	19.14	19.01
ENSMUSG00000021763	BC067074	cDNA sequence BC067074 [Source:MGI Symbol;Acc:MGI:3040697]	662.664	0.30207	0.100945	2.99244	0.00276759	0.025028	1.45	1.4	1.78	2.03	1.97	2.02
ENSMUSG00000008475	Arpc5	actin related protein 2/3 complex, subunit 5 [Source:MGI Symbol;Acc:MGI:1915021]	3733.48	-0.1572	0.0525577	-2.99101	0.0027806	0.0251308	48.95	47.82	47.13	46.49	47.84	42.47
ENSMUSG00000033751	Gadd45gip1	growth arrest and DNA-damage-inducible, gamma interacting protein 1 [Source:MGI Symbol;Acc:MGI:1914947]	3316.74	-0.14439	0.0482904	-2.99003	0.0027895	0.0251963	31.39	31.55	31.17	30.65	30.3	29.26
ENSMUSG00000024137	E4f1	E4F transcription factor 1 [Source:MGI Symbol;Acc:MGI:109530]	529.565	-0.287642	0.0962203	-2.98941	0.00279516	0.0252325	6.81	7.27	6.94	5.98	6.04	6.21
ENSMUSG00000053398	Phgdh	3-phosphoglycerate dehydrogenase [Source:MGI Symbol;Acc:MGI:1355330]	8523.03	-0.153438	0.0513586	-2.98757	0.00281201	0.0253696	112.92	109.79	104.79	102.77	108.23	101.05
ENSMUSG00000020358	Hnrnpab	heterogeneous nuclear ribonucleoprotein A/B [Source:MGI Symbol;Acc:MGI:1330294]	36828.7	-0.140811	0.0471442	-2.98681	0.00281909	0.0254034	448.66	448.49	451.75	470.6	419.74	406.48
ENSMUSG00000093798	Gm8355	predicted pseudogene 8355 [Source:MGI Symbol;Acc:MGI:3645191]	663.948	-0.275702	0.0923048	-2.98687	0.00281849	0.0254034	9.16	8.21	8.36	8	7.32	7.22
ENSMUSG00000021400	Wrnip1	Werner helicase interacting protein 1 [Source:MGI Symbol;Acc:MGI:1926153]	2055.77	-0.18922	0.0633945	-2.9848	0.00283764	0.025542	20.23	19.56	19.2	19.63	18.5	16.76
ENSMUSG00000045636	Mtus1	mitochondrial tumor suppressor 1 [Source:MGI Symbol;Acc:MGI:2142572]	1295.73	0.246931	0.0827301	2.98478	0.00283782	0.025542	5.19	6.32	6.33	7.38	7.85	7.16
ENSMUSG00000020328	Nudcd2	NudC domain containing 2 [Source:MGI Symbol;Acc:MGI:1277103]	5778.26	-0.174861	0.0586212	-2.9829	0.0028553	0.0256842	126.59	131.57	130.04	128.18	129.7	106.83
ENSMUSG00000047714	Ppp1r2	protein phosphatase 1, regulatory inhibitor subunit 2 [Source:MGI Symbol;Acc:MGI:1914099]	3128.13	-0.160121	0.0537341	-2.97987	0.00288369	0.0259243	29.26	30.18	29.25	27.58	28.33	28.15
ENSMUSG00000061613	U2af1	U2 small nuclear ribonucleoprotein auxiliary factor (U2AF) 1 [Source:MGI Symbol;Acc:MGI:98884]	5629.48	-0.138403	0.0464584	-2.97907	0.00289129	0.0259774	169.65	161.61	165.53	164.42	158.53	155.27
ENSMUSG00000038533	Cbfa2t2	CBFA2/RUNX1 translocation partner 2 [Source:MGI Symbol;Acc:MGI:1333833]	4161.54	0.226231	0.0759644	2.97811	0.00290029	0.0260411	17.98	22.66	20.29	27.31	24.16	24
ENSMUSG00000090266	Mettl23	methyltransferase like 23 [Source:MGI Symbol;Acc:MGI:1921569]	1197.85	-0.197438	0.0662998	-2.97795	0.00290179	0.0260411	26.54	26.22	26.5	24.72	24.89	23.63
ENSMUSG00000033943	Mga	MAX gene associated [Source:MGI Symbol;Acc:MGI:1352483]	12689.3	0.144268	0.0484519	2.97755	0.00290564	0.0260603	32.09	33.49	35.26	38.07	40.99	38.88
ENSMUSG00000023951	Vegfa	vascular endothelial growth factor A [Source:MGI Symbol;Acc:MGI:103178]	1962.75	-0.17654	0.0592988	-2.97712	0.00290966	0.026081	20.07	20.11	20.63	19.85	19.77	17.39
ENSMUSG00000020671	Rab10	RAB10, member RAS oncogene family [Source:MGI Symbol;Acc:MGI:105066]	3586.92	-0.16698	0.0560956	-2.97671	0.00291359	0.0261009	24.12	23.33	23.97	23.07	23.96	20.41
ENSMUSG00000005958	Ephb3	Eph receptor B3 [Source:MGI Symbol;Acc:MGI:104770]	1227.13	0.238938	0.0802747	2.97651	0.00291554	0.0261031	6.5	6.85	6	7.77	8.63	7.81
ENSMUSG00000034403	Pja1	praja ring finger ubiquitin ligase 1 [Source:MGI Symbol;Acc:MGI:1101765]	1965.84	-0.168796	0.0567294	-2.97546	0.00292549	0.0261768	18.81	19.65	19.29	18.53	18.06	17.83
ENSMUSG00000039830	Olig2	oligodendrocyte transcription factor 2 [Source:MGI Symbol;Acc:MGI:1355331]	215.065	-0.419702	0.141071	-2.97511	0.00292886	0.0261916	2.09	2.2	2.26	1.74	1.7	1.75
ENSMUSG00000025224	Gbf1	golgi-specific brefeldin A-resistance factor 1 [Source:MGI Symbol;Acc:MGI:1861607]	1261.04	0.354407	0.119192	2.97342	0.002945	0.0263205	4.69	5.95	6.01	6.22	7.96	8.29
ENSMUSG00000037826	Ppm1k	protein phosphatase 1K (PP2C domain containing) [Source:MGI Symbol;Acc:MGI:2442111]	433.104	-0.452518	0.15221	-2.97298	0.00294925	0.0263431	2.57	3.12	3.25	3	2.03	1.92
ENSMUSG00000024007	Ppil1	peptidylprolyl isomerase (cyclophilin)-like 1 [Source:MGI Symbol;Acc:MGI:1916066]	3642.55	-0.148877	0.0500801	-2.97277	0.00295124	0.0263454	65.42	63.25	63.33	61.3	62.36	59.82
ENSMUSG00000021149	Gtpbp4	GTP binding protein 4 [Source:MGI Symbol;Acc:MGI:1916487]	11774	-0.145049	0.0488086	-2.97179	0.0029607	0.0264057	105.54	99.85	104.84	105.53	101.12	90.83
ENSMUSG00000069844	Sco1	SCO1 cytochrome c oxidase assembly protein [Source:MGI Symbol;Acc:MGI:106362]	2089.01	-0.169868	0.0571615	-2.97171	0.00296145	0.0264057	20.84	20.31	20.51	20.16	19.02	18.91
ENSMUSG00000035764	Fbxo45	F-box protein 45 [Source:MGI Symbol;Acc:MGI:2447775]	1171.87	-0.212448	0.071529	-2.9701	0.002977	0.0265134	6.63	6.62	6.51	6.51	5.98	5.59
ENSMUSG00000062054	Iah1	isoamyl acetate-hydrolyzing esterase 1 homolog [Source:MGI Symbol;Acc:MGI:1914982]	766.025	-0.269123	0.0906098	-2.97013	0.00297672	0.0265134	17.71	17.78	16.85	17.24	14.64	14.21
ENSMUSG00000089911	Mfsd14a	major facilitator superfamily domain containing 14A [Source:MGI Symbol;Acc:MGI:1201609]	3949.65	-0.141208	0.0475826	-2.96765	0.00300089	0.0267105	33.96	34.07	34.88	34.1	34.08	30.69
ENSMUSG00000030056	Isy1	ISY1 splicing factor homolog [Source:MGI Symbol;Acc:MGI:1923310]	2587.75	-0.156425	0.0527202	-2.96707	0.00300651	0.026745	45.78	44.99	47.69	44.5	43.71	43.31
ENSMUSG00000013822	Elof1	ELF1 homolog, elongation factor 1 [Source:MGI Symbol;Acc:MGI:1913376]	1345.12	-0.194632	0.0656277	-2.9657	0.00301996	0.026849	42.12	42.16	40.53	39.66	38.71	37.23
ENSMUSG00000051721	Wdcp	WD repeat and coiled coil containing [Source:MGI Symbol;Acc:MGI:3040699]	800.782	-0.252637	0.0852254	-2.96434	0.00303329	0.0269518	9.29	8.58	9.22	8.68	7.64	7.79
ENSMUSG00000046201	Scaf8	SR-related CTD-associated factor 8 [Source:MGI Symbol;Acc:MGI:1925212]	3497.66	0.154802	0.0522336	2.96365	0.00304015	0.026997	17.46	17.36	17.87	20.22	21.85	20.06
ENSMUSG00000003346	Abhd17a	abhydrolase domain containing 17A [Source:MGI Symbol;Acc:MGI:106388]	1304.19	-0.221547	0.074762	-2.96336	0.00304297	0.0270064	27.28	25.87	24.43	25.05	23.24	22.29
ENSMUSG00000023026	Dip2b	disco interacting protein 2 homolog B [Source:MGI Symbol;Acc:MGI:2145977]	1868.3	0.177541	0.0599475	2.9616	0.00306042	0.0270982	4.63	4.89	5.15	6.12	5.83	5.62
ENSMUSG00000035478	Mbd3	methyl-CpG binding domain protein 3 [Source:MGI Symbol;Acc:MGI:1333812]	2445.06	-0.17949	0.060598	-2.96198	0.00305663	0.0270982	55.31	51.94	52.73	49.19	49.98	50.44
ENSMUSG00000062908	Acadm	acyl-Coenzyme A dehydrogenase, medium chain [Source:MGI Symbol;Acc:MGI:87867]	2590.51	-0.175371	0.0592131	-2.96169	0.00305954	0.0270982	35.41	32.08	35.58	33.27	32.67	30.72
ENSMUSG00000032803	Cdv3	carnitine deficiency-associated gene expressed in ventricle 3 [Source:MGI Symbol;Acc:MGI:2448759]	23135.1	-0.124639	0.0421067	-2.96009	0.00307554	0.0272005	153.02	153.81	153.41	157.19	152.84	137.53
ENSMUSG00000027340	Slc23a2	solute carrier family 23 (nucleobase transporters), member 2 [Source:MGI Symbol;Acc:MGI:1859682]	1420.69	0.21668	0.0732086	2.95976	0.00307876	0.0272132	4.77	4.73	5.53	6.46	6.03	5.98
ENSMUSG00000001270	Ckb	creatine kinase, brain [Source:MGI Symbol;Acc:MGI:88407]	8366.56	0.13238	0.0447432	2.95866	0.00308977	0.0272933	126.74	130.11	123.82	153.76	147.18	141.27
ENSMUSG00000028639	Ybx1	Y box protein 1 [Source:MGI Symbol;Acc:MGI:99146]	33033.8	-0.107779	0.0364303	-2.9585	0.0030914	0.0272933	560.67	547.46	553.94	552.85	553.68	527.43
ENSMUSG00000028060	Khdc4	KH domain containing 4, pre-mRNA splicing factor [Source:MGI Symbol;Acc:MGI:1921450]	3446.73	-0.152691	0.0516146	-2.95828	0.00309358	0.0272968	27.91	28.93	27.46	26.89	27.77	25.68
ENSMUSG00000030870	Ubfd1	ubiquitin family domain containing 1 [Source:MGI Symbol;Acc:MGI:107301]	6171.92	-0.12586	0.0425752	-2.95619	0.0031147	0.0274514	30.27	29.94	29.81	29.77	29.5	28.13
ENSMUSG00000006699	Cdc42	cell division cycle 42 [Source:MGI Symbol;Acc:MGI:106211]	12817.1	-0.127005	0.0429822	-2.95483	0.00312845	0.0275567	149.42	147.78	144.77	148.35	146.69	134
ENSMUSG00000029414	Kntc1	kinetochore associated 1 [Source:MGI Symbol;Acc:MGI:2673709]	6637.66	0.136167	0.0460881	2.9545	0.00313179	0.0275702	30.42	30.94	29.73	37.04	35.84	33.25
ENSMUSG00000034867	Ankrd27	ankyrin repeat domain 27 (VPS9 domain) [Source:MGI Symbol;Acc:MGI:2444103]	2757.97	-0.158501	0.0536538	-2.95414	0.00313541	0.0275862	18.91	19.15	19.51	18.4	17.86	18.35
ENSMUSG00000068882	Ssb	Sjogren syndrome antigen B [Source:MGI Symbol;Acc:MGI:98423]	11609.9	-0.16587	0.0561519	-2.95394	0.00313742	0.027588	153.13	154.97	160.37	159	154.36	129.56
ENSMUSG00000032575	Manf	mesencephalic astrocyte-derived neurotrophic factor [Source:MGI Symbol;Acc:MGI:1922090]	3650.89	-0.155696	0.052753	-2.95142	0.00316314	0.0277981	107.6	106.06	101.35	103.87	100.42	95.5
ENSMUSG00000063229	Ldha	lactate dehydrogenase A [Source:MGI Symbol;Acc:MGI:96759]	58047.5	-0.138504	0.0469334	-2.95107	0.00316672	0.0278136	920.78	904.45	880.22	846.59	884.15	871.49
ENSMUSG00000032826	Ank2	ankyrin 2, brain [Source:MGI Symbol;Acc:MGI:88025]	629.08	-0.302397	0.102534	-2.94923	0.00318565	0.0279637	3	3.54	3.85	2.99	3.14	2.77
ENSMUSG00000026335	Pam	peptidylglycine alpha-amidating monooxygenase [Source:MGI Symbol;Acc:MGI:97475]	236.785	0.454455	0.154149	2.94815	0.00319677	0.0280291	1.66	1.4	1.72	2.27	2.1	2.58
ENSMUSG00000048078	Tenm4	teneurin transmembrane protein 4 [Source:MGI Symbol;Acc:MGI:2447063]	263.44	0.453549	0.153841	2.94818	0.00319655	0.0280291	0.68	0.99	0.86	1.27	1.16	1.23
ENSMUSG00000074968	Ano3	anoctamin 3 [Source:MGI Symbol;Acc:MGI:3613666]	140.945	0.549197	0.186316	2.94767	0.0032018	0.0280571	0.38	0.32	0.46	0.64	0.59	0.57
ENSMUSG00000027091	Zc3h15	zinc finger CCCH-type containing 15 [Source:MGI Symbol;Acc:MGI:1919747]	7321.2	-0.154935	0.0525739	-2.94699	0.00320887	0.0281029	95.09	93.66	97.75	97.83	93.36	81.67
ENSMUSG00000007415	Gatad1	GATA zinc finger domain containing 1 [Source:MGI Symbol;Acc:MGI:1914460]	2045.83	-0.170871	0.057994	-2.94636	0.00321534	0.0281434	39.24	39.23	39.98	39.69	37.12	34.7
ENSMUSG00000057841	Rpl32	ribosomal protein L32 [Source:MGI Symbol;Acc:MGI:98038]	46192.5	-0.11411	0.038757	-2.94424	0.00323747	0.0283176	2812.12	2818.11	2728.67	2814.16	2744.88	2624.6
ENSMUSG00000097772	5430416N02Rik	RIKEN cDNA 5430416N02 gene [Source:MGI Symbol;Acc:MGI:1918676]	1362.66	-0.23567	0.0800483	-2.9441	0.00323895	0.0283176	33.3	32.02	33.01	33.3	27.17	28.12
ENSMUSG00000038793	Lefty1	left right determination factor 1 [Source:MGI Symbol;Acc:MGI:107405]	5248.09	-0.13817	0.0469445	-2.94325	0.00324785	0.028348	83.3	83.59	81.07	83.28	79.13	76.42
ENSMUSG00000020149	Rab1a	RAB1A, member RAS oncogene family [Source:MGI Symbol;Acc:MGI:97842]	11366.3	-0.135819	0.0461488	-2.94306	0.0032499	0.0283484	106.29	99.22	106.41	104.33	102.76	93.78
ENSMUSG00000053754	Chd8	chromodomain helicase DNA binding protein 8 [Source:MGI Symbol;Acc:MGI:1915022]	5624.97	0.136128	0.0462592	2.94273	0.00325328	0.0283617	23.86	22.84	24.1	27.46	27.77	27.15
ENSMUSG00000057666	Gapdh	glyceraldehyde-3-phosphate dehydrogenase [Source:MGI Symbol;Acc:MGI:95640]	78843.1	0.131048	0.0445356	2.94256	0.00325515	0.0283618	1362.25	1423.75	1459.55	1589.15	1688.35	1642.18
ENSMUSG00000029404	Arl6ip4	ADP-ribosylation factor-like 6 interacting protein 4 [Source:MGI Symbol;Acc:MGI:1929500]	1161.01	-0.204764	0.0695975	-2.94212	0.00325975	0.0283857	26.85	26.6	26.87	24.45	24.52	24.84
ENSMUSG00000022021	Diaph3	diaphanous related formin 3 [Source:MGI Symbol;Acc:MGI:1927222]	1886.43	0.189915	0.0645599	2.94168	0.00326437	0.0284097	8.51	9.17	9.66	11.27	11.61	10.15
ENSMUSG00000024121	Atp6v0c	ATPase, H+ transporting, lysosomal V0 subunit C [Source:MGI Symbol;Acc:MGI:88116]	2935.77	0.172681	0.0587197	2.94077	0.00327402	0.0284775	55.22	54.54	62.18	69.44	68.03	67.53
ENSMUSG00000043131	Mob1a	MOB kinase activator 1A [Source:MGI Symbol;Acc:MGI:2442631]	4650.65	-0.146242	0.0497395	-2.94016	0.00328041	0.0285167	24.81	24.67	24.25	24.62	24.28	21.74
ENSMUSG00000037029	Zfp146	zinc finger protein 146 [Source:MGI Symbol;Acc:MGI:1347092]	993.002	-0.224299	0.0763243	-2.93877	0.00329519	0.028629	11.96	12.14	13.1	10.98	11.99	10.72
ENSMUSG00000033373	Fntb	farnesyltransferase, CAAX box, beta [Source:MGI Symbol;Acc:MGI:1861305]	706.975	0.257779	0.0877221	2.93858	0.00329716	0.0286297	6.41	6	6.1	8.22	7.47	7.79
ENSMUSG00000028465	Tln1	talin 1 [Source:MGI Symbol;Acc:MGI:1099832]	4694.35	0.230061	0.0782968	2.93832	0.00330001	0.0286383	12.6	13.75	12.45	14.64	16	17.48
ENSMUSG00000002428	Hltf	helicase-like transcription factor [Source:MGI Symbol;Acc:MGI:1196437]	3745.29	-0.214872	0.0731417	-2.93775	0.00330599	0.0286738	20.04	21.29	23.03	21.63	20.41	16.76
ENSMUSG00000030403	Vasp	vasodilator-stimulated phosphoprotein [Source:MGI Symbol;Acc:MGI:109268]	2477.91	-0.192973	0.0656966	-2.93734	0.0033104	0.0286795	28.85	28.51	26.94	28.53	25.83	23.88
ENSMUSG00000114147	AC134468.1	ubiquitin specific peptidase 9, X chromosome (Usp9x) pseudogene	240.878	0.524095	0.178417	2.93747	0.00330905	0.0286795	5.76	8.31	10.22	12.72	12.65	11.47
ENSMUSG00000022956	Atp5o	ATP synthase, H+ transporting, mitochondrial F1 complex, O subunit [Source:MGI Symbol;Acc:MGI:106341]	7452.39	-0.142334	0.0484752	-2.93622	0.00332243	0.0287674	251.67	257.5	252.83	240.66	242.31	247.85
ENSMUSG00000029098	Acox3	acyl-Coenzyme A oxidase 3, pristanoyl [Source:MGI Symbol;Acc:MGI:1933156]	158.062	0.554339	0.188916	2.93432	0.00334284	0.0289277	1.04	0.81	1.27	1.54	1.65	1.61
ENSMUSG00000019027	Dnah1	dynein, axonemal, heavy chain 1 [Source:MGI Symbol;Acc:MGI:107721]	120.865	0.570771	0.19455	2.93381	0.00334831	0.0289586	0.58	0.51	0.5	0.75	0.88	0.85
ENSMUSG00000002996	Hbp1	high mobility group box transcription factor 1 [Source:MGI Symbol;Acc:MGI:894659]	2391.09	0.198188	0.0676226	2.9308	0.00338088	0.0292237	19.88	18.16	18.49	22.55	24.86	21.35
ENSMUSG00000024974	Smc3	structural maintenance of chromosomes 3 [Source:MGI Symbol;Acc:MGI:1339795]	12902.7	-0.1406	0.0479806	-2.93035	0.00338585	0.0292347	62.05	60.57	67.11	61.68	63.94	56.69
ENSMUSG00000028023	Pitx2	paired-like homeodomain transcription factor 2 [Source:MGI Symbol;Acc:MGI:109340]	122.729	0.565153	0.19298	2.92856	0.00340537	0.0293689	1.24	1.1	1.28	1.77	1.83	2.06
ENSMUSG00000015659	Serac1	serine active site containing 1 [Source:MGI Symbol;Acc:MGI:2447813]	613.972	0.284486	0.0971611	2.92799	0.00341165	0.029374	3.61	4.03	4.39	5.32	4.98	5.2
ENSMUSG00000031103	Elf4	E74-like factor 4 (ets domain transcription factor) [Source:MGI Symbol;Acc:MGI:1928377]	151.6	0.514991	0.175886	2.92798	0.00341173	0.029374	0.49	0.44	0.53	0.68	0.83	0.7
ENSMUSG00000034007	Scaper	S phase cyclin A-associated protein in the ER [Source:MGI Symbol;Acc:MGI:1925976]	928.335	0.217649	0.0743715	2.92652	0.00342782	0.0294958	3.75	3.74	3.92	4.75	4.9	4.4
ENSMUSG00000035095	Fam167a	family with sequence similarity 167, member A [Source:MGI Symbol;Acc:MGI:3606565]	307.456	0.373533	0.127654	2.92614	0.00343192	0.0295145	1.38	1.29	1.54	1.8	2.05	1.91
ENSMUSG00000092622	Khdc3	KH domain containing 3, subcortical maternal complex member [Source:MGI Symbol;Acc:MGI:1914241]	1202.93	-0.220105	0.0752436	-2.92523	0.00344202	0.0295847	18.44	18.39	18.51	18.63	16.52	15.24
ENSMUSG00000031314	Taf1	TATA-box binding protein associated factor 1 [Source:MGI Symbol;Acc:MGI:1336878]	7278.1	-0.13121	0.0448969	-2.92247	0.00347267	0.0297811	26.45	26.84	28.35	26.19	27.58	25.16
ENSMUSG00000047749	Zc3hav1l	zinc finger CCCH-type, antiviral 1-like [Source:MGI Symbol;Acc:MGI:2443387]	344.602	0.350743	0.12001	2.9226	0.00347119	0.0297811	0.98	1.09	0.93	1.31	1.38	1.36
ENSMUSG00000020536	Llgl1	LLGL1 scribble cell polarity complex component [Source:MGI Symbol;Acc:MGI:102682]	4206.9	-0.150029	0.0513482	-2.9218	0.00348015	0.0298285	23.5	22.61	23.65	21.77	22.5	22.29
ENSMUSG00000044393	Dsg2	desmoglein 2 [Source:MGI Symbol;Acc:MGI:1196466]	642.606	0.327468	0.112145	2.92003	0.00349999	0.0299742	2.73	2.67	3.05	3.49	3.49	4.23
ENSMUSG00000004880	Lbr	lamin B receptor [Source:MGI Symbol;Acc:MGI:2138281]	16845.2	-0.129923	0.0445005	-2.91959	0.00350492	0.0299902	124.23	124.18	123.3	124.65	125.44	110.08
ENSMUSG00000020925	Ccdc43	coiled-coil domain containing 43 [Source:MGI Symbol;Acc:MGI:1289318]	3896.25	-0.14942	0.0511954	-2.91862	0.00351582	0.0300499	42.98	43.04	44.69	44.31	42.35	38.23
ENSMUSG00000051185	Fam174a	family with sequence similarity 174, member A [Source:MGI Symbol;Acc:MGI:1914948]	380.01	-0.338457	0.115963	-2.91866	0.0035154	0.0300499	4.55	4.31	4.46	3.67	4.17	3.32
ENSMUSG00000024012	Mtch1	mitochondrial carrier 1 [Source:MGI Symbol;Acc:MGI:1929261]	1432.33	0.201883	0.0692012	2.91733	0.00353037	0.0301255	18.54	17.34	18.58	23.42	21.18	21.78
ENSMUSG00000031432	Prps1	phosphoribosyl pyrophosphate synthetase 1 [Source:MGI Symbol;Acc:MGI:97775]	4895.95	-0.140016	0.0479947	-2.91731	0.0035306	0.0301255	61.14	58.02	61.09	58.47	57.59	57.16
ENSMUSG00000053477	Tcf4	transcription factor 4 [Source:MGI Symbol;Acc:MGI:98506]	906.622	0.284561	0.097551	2.91705	0.00353365	0.0301347	3.9	4.2	4.83	5.21	5.47	5.95
ENSMUSG00000029048	Rer1	retention in endoplasmic reticulum sorting receptor 1 [Source:MGI Symbol;Acc:MGI:1915080]	2994.62	-0.15346	0.0526162	-2.9166	0.00353868	0.0301608	45.29	46.35	45.56	46.36	43.16	41.24
ENSMUSG00000028645	Slc2a1	solute carrier family 2 (facilitated glucose transporter), member 1 [Source:MGI Symbol;Acc:MGI:95755]	18563.8	-0.128207	0.0439711	-2.91571	0.00354885	0.0302306	148.86	154.14	145.51	144.12	149.01	141.56
ENSMUSG00000018189	Uchl5	ubiquitin carboxyl-terminal esterase L5 [Source:MGI Symbol;Acc:MGI:1914848]	3886.89	-0.149989	0.0514503	-2.91521	0.00355448	0.0302616	57.76	60.91	64.42	59.74	60.27	54.7
ENSMUSG00000091625	Lsm5	LSM5 homolog, U6 small nuclear RNA and mRNA degradation associated [Source:MGI Symbol;Acc:MGI:1913623]	1584.07	-0.230502	0.0790904	-2.91441	0.00356359	0.0303054	104.23	109.43	104.71	108.48	96.18	83.28
ENSMUSG00000024378	Stard4	StAR-related lipid transfer (START) domain containing 4 [Source:MGI Symbol;Acc:MGI:2156764]	1425.2	-0.252178	0.0865722	-2.91292	0.00358065	0.0304166	8.24	7.96	9.9	8.22	7.23	7.71
ENSMUSG00000034930	Rtkn	rhotekin [Source:MGI Symbol;Acc:MGI:107371]	194.058	0.450741	0.154738	2.91293	0.00358056	0.0304166	1.79	2.16	2.28	3.06	2.93	3
ENSMUSG00000030610	Det1	de-etiolated homolog 1 (Arabidopsis) [Source:MGI Symbol;Acc:MGI:1923625]	645.518	-0.273154	0.0938164	-2.91158	0.00359601	0.030457	7.47	7.74	6.95	6.24	6.9	6.3
ENSMUSG00000038250	Usp38	ubiquitin specific peptidase 38 [Source:MGI Symbol;Acc:MGI:1922091]	5072.54	-0.127597	0.0438282	-2.91129	0.00359936	0.030457	24.96	24.5	24.89	24.49	24.17	23.43
ENSMUSG00000038736	Nudcd1	NudC domain containing 1 [Source:MGI Symbol;Acc:MGI:1914679]	3809.34	-0.179709	0.0617246	-2.91146	0.00359745	0.030457	24	24.78	24.35	24.73	23.73	20.04
ENSMUSG00000054716	Zfp771	zinc finger protein 771 [Source:MGI Symbol;Acc:MGI:2442050]	236.818	-0.564135	0.19373	-2.91197	0.00359162	0.030457	6.42	5.02	3.9	4.48	3.4	3.16
ENSMUSG00000058558	Rpl5	ribosomal protein L5 [Source:MGI Symbol;Acc:MGI:102854]	18022.7	-0.105232	0.0361409	-2.91172	0.00359447	0.030457	347.1	347.61	348.63	352.22	349.28	326.24
ENSMUSG00000037679	Inf2	inverted formin, FH2 and WH2 domain containing [Source:MGI Symbol;Acc:MGI:1917685]	121.483	0.584212	0.200687	2.91106	0.00360199	0.0304623	0.6	0.85	0.74	1.25	1.22	1
ENSMUSG00000024601	Isoc1	isochorismatase domain containing 1 [Source:MGI Symbol;Acc:MGI:1913557]	1951.91	-0.170422	0.0585574	-2.91034	0.0036104	0.0305165	17.93	17.73	18.62	18.13	16.88	16.1
ENSMUSG00000051730	Mettl5	methyltransferase like 5 [Source:MGI Symbol;Acc:MGI:1922672]	1096	-0.204474	0.0702817	-2.90934	0.0036219	0.0305968	27.67	28.07	28.46	26.51	27.03	23.86
ENSMUSG00000033542	Arhgef5	Rho guanine nucleotide exchange factor (GEF) 5 [Source:MGI Symbol;Acc:MGI:1858952]	252.731	0.409394	0.140732	2.90904	0.00362537	0.0306091	1.02	1.15	1.13	1.4	1.58	1.65
ENSMUSG00000021094	Dhrs7	dehydrogenase/reductase (SDR family) member 7 [Source:MGI Symbol;Acc:MGI:1913625]	1136.64	-0.19697	0.0677559	-2.90705	0.00364852	0.0307836	21.13	20.84	20.96	19.94	19.65	18.58
ENSMUSG00000003316	Glg1	golgi apparatus protein 1 [Source:MGI Symbol;Acc:MGI:104967]	7190.91	0.139647	0.04805	2.90629	0.00365742	0.0308286	21.69	22.79	23.29	26.81	25.63	26.57
ENSMUSG00000030704	Rab6a	RAB6A, member RAS oncogene family [Source:MGI Symbol;Acc:MGI:894313]	3234.09	-0.207085	0.0712671	-2.90575	0.00366369	0.0308644	26.97	26.18	26.32	26.15	26.2	20.71
ENSMUSG00000036160	Surf6	surfeit gene 6 [Source:MGI Symbol;Acc:MGI:98447]	2470.34	-0.164757	0.0567086	-2.90533	0.00366861	0.0308887	24.23	23.13	24.2	22.68	22.26	22.66
ENSMUSG00000029066	Mrpl20	mitochondrial ribosomal protein L20 [Source:MGI Symbol;Acc:MGI:2137221]	2571.91	-0.159854	0.0550716	-2.90266	0.00370008	0.0311194	98.26	98.32	94.16	95.55	92.18	88.15
ENSMUSG00000017756	Slc12a7	solute carrier family 12, member 7 [Source:MGI Symbol;Acc:MGI:1342283]	2143.86	0.245108	0.0844682	2.90178	0.00371055	0.0311903	11.82	12.13	13.68	14.64	15.21	17.24
ENSMUSG00000028944	Prkag2	protein kinase, AMP-activated, gamma 2 non-catalytic subunit [Source:MGI Symbol;Acc:MGI:1336153]	414.671	-0.34434	0.118749	-2.89974	0.00373476	0.0313765	6.02	6.4	5.7	5.73	5.11	4.31
ENSMUSG00000020228	Helb	helicase (DNA) B [Source:MGI Symbol;Acc:MGI:2152895]	3816.4	-0.143532	0.0495158	-2.89871	0.003747	0.0314275	20.48	20.34	20.18	19.83	19.26	19.41
ENSMUSG00000035722	Abca7	ATP-binding cassette, sub-family A (ABC1), member 7 [Source:MGI Symbol;Acc:MGI:1351646]	566.381	0.261107	0.0900736	2.89882	0.00374573	0.0314275	1.64	1.63	1.73	2.19	2.13	2.01
ENSMUSG00000039952	Dag1	dystroglycan 1 [Source:MGI Symbol;Acc:MGI:101864]	3479.03	0.177282	0.0611556	2.89886	0.00374517	0.0314275	13.84	15.32	14.35	17.5	16.76	17.81
ENSMUSG00000002778	Kdelr1	KDEL (Lys-Asp-Glu-Leu) endoplasmic reticulum protein retention receptor 1 [Source:MGI Symbol;Acc:MGI:1915387]	798.019	-0.250798	0.0865741	-2.89691	0.00376854	0.0315734	13.76	14.51	14.15	14.08	12.18	11.58
ENSMUSG00000044681	Cnpy1	canopy FGF signaling regulator 1 [Source:MGI Symbol;Acc:MGI:2442451]	1570.89	-0.226121	0.0780972	-2.89538	0.00378706	0.0316938	15.67	15.78	16.32	14.75	16.1	12.44
ENSMUSG00000056268	Dennd1b	DENN/MADD domain containing 1B [Source:MGI Symbol;Acc:MGI:2447812]	2708	0.17002	0.0587381	2.89454	0.00379716	0.0317435	7.6	8.19	8.29	10.05	9.95	8.7
ENSMUSG00000004530	Coro1c	coronin, actin binding protein 1C [Source:MGI Symbol;Acc:MGI:1345964]	8656.79	-0.135811	0.0469275	-2.89407	0.00380286	0.0317737	59.36	58.89	60.27	56.96	56.67	58.34
ENSMUSG00000056999	Ide	insulin degrading enzyme [Source:MGI Symbol;Acc:MGI:96412]	8242.13	0.129233	0.0446748	2.89276	0.00381874	0.0318872	39.48	40.04	43.58	48.19	48.46	45.87
ENSMUSG00000073616	Cops9	COP9 signalosome subunit 9 [Source:MGI Symbol;Acc:MGI:1914165]	1346.73	-0.221629	0.0766193	-2.8926	0.00382062	0.0318872	111.08	111.23	101.42	107.2	96.49	90.95
ENSMUSG00000020571	Pdia6	protein disulfide isomerase associated 6 [Source:MGI Symbol;Acc:MGI:1919103]	12737	-0.111797	0.0386556	-2.89212	0.00382648	0.0319187	146.4	145.44	149.53	146.7	143.51	142.31
ENSMUSG00000029141	Slc4a1ap	solute carrier family 4 (anion exchanger), member 1, adaptor protein [Source:MGI Symbol;Acc:MGI:1196608]	1782.72	-0.209025	0.0723019	-2.891	0.00384022	0.0319996	21.88	22.59	22.85	21.36	18.89	21.43
ENSMUSG00000060591	Ifitm2	interferon induced transmembrane protein 2 [Source:MGI Symbol;Acc:MGI:1933382]	5537.73	-0.131025	0.0453221	-2.89098	0.00384038	0.0319996	246.26	247.57	240.38	239.46	243.47	227.52
ENSMUSG00000021039	Snw1	SNW domain containing 1 [Source:MGI Symbol;Acc:MGI:1913604]	5357.27	-0.131412	0.0454596	-2.89075	0.00384323	0.032006	55.96	56.06	56.85	57.31	53.38	52.64
ENSMUSG00000005533	Igf1r	insulin-like growth factor I receptor [Source:MGI Symbol;Acc:MGI:96433]	1140.49	0.275204	0.0952611	2.88894	0.00386545	0.0321607	2.46	3.03	3.03	3.37	3.72	3.81
ENSMUSG00000059208	Hnrnpm	heterogeneous nuclear ribonucleoprotein M [Source:MGI Symbol;Acc:MGI:1926465]	12674.1	-0.162218	0.0561659	-2.88819	0.00387466	0.0322149	144.53	133.94	155.72	133.35	142.69	134.59
ENSMUSG00000053646	Plxnb1	plexin B1 [Source:MGI Symbol;Acc:MGI:2154238]	511.867	0.36692	0.127071	2.88751	0.00388298	0.0322666	1.39	1.82	1.56	1.91	2.27	2.33
ENSMUSG00000020471	Pold2	polymerase (DNA directed), delta 2, regulatory subunit [Source:MGI Symbol;Acc:MGI:1097163]	4149.37	-0.172626	0.0597973	-2.88685	0.0038912	0.0322822	91.54	88.96	86.39	81.3	83.06	86.38
ENSMUSG00000026864	Hspa5	heat shock protein 5 [Source:MGI Symbol;Acc:MGI:95835]	30380.2	-0.107328	0.0371774	-2.88693	0.00389026	0.0322822	311.67	317.62	314.34	320.33	317.25	290.77
ENSMUSG00000033530	Ttc7b	tetratricopeptide repeat domain 7B [Source:MGI Symbol;Acc:MGI:2144724]	1392.88	0.23833	0.0825558	2.8869	0.00389058	0.0322822	8.64	8.91	9.76	10.44	11.59	12.02
ENSMUSG00000040459	Arglu1	arginine and glutamate rich 1 [Source:MGI Symbol;Acc:MGI:2442985]	7259.82	-0.161253	0.0558719	-2.88613	0.00390017	0.032339	52.29	50.26	52.59	51.27	52.26	43.59
ENSMUSG00000046761	Fam83h	family with sequence similarity 83, member H [Source:MGI Symbol;Acc:MGI:2145900]	396.713	0.312255	0.108238	2.88491	0.0039153	0.0324468	1.71	1.74	1.65	2.35	2.15	2.22
ENSMUSG00000005045	Chd5	chromodomain helicase DNA binding protein 5 [Source:MGI Symbol;Acc:MGI:3036258]	187.99	0.688909	0.238879	2.88392	0.00392753	0.0325305	0.34	0.59	0.36	0.53	0.78	0.89
ENSMUSG00000078784	1810022K09Rik	RIKEN cDNA 1810022K09 gene [Source:MGI Symbol;Acc:MGI:1916376]	3617.73	-0.141717	0.049144	-2.88371	0.00393019	0.0325349	264.88	271.49	273.13	271.61	265.24	240.65
ENSMUSG00000046546	Fam43a	family with sequence similarity 43, member A [Source:MGI Symbol;Acc:MGI:2676309]	349.958	-0.362735	0.125882	-2.88154	0.0039574	0.0327424	2.88	2.84	2.81	2.71	2.37	1.96
ENSMUSG00000097180	2700038G22Rik	RIKEN cDNA 2700038G22 gene [Source:MGI Symbol;Acc:MGI:1914444]	245.168	0.473879	0.16451	2.88054	0.00396997	0.0328286	5.36	5.94	8.07	8.93	9.17	10.14
ENSMUSG00000031770	Herpud1	homocysteine-inducible, endoplasmic reticulum stress-inducible, ubiquitin-like domain member 1 [Source:MGI Symbol;Acc:MGI:1927406]	699.351	-0.251523	0.0873343	-2.88	0.00397675	0.0328589	10.5	9.7	10.14	9.68	8.9	8.44
ENSMUSG00000048327	Ckap2l	cytoskeleton associated protein 2-like [Source:MGI Symbol;Acc:MGI:1917716]	1656.43	0.181726	0.063105	2.87974	0.00398009	0.0328589	10.45	11.26	11.2	13.54	12.86	13.12
ENSMUSG00000058927	Gm10053	predicted gene 10053 [Source:MGI Symbol;Acc:MGI:3704493]	3871.62	-0.160708	0.0558032	-2.8799	0.00397803	0.0328589	110.78	107.92	107.2	111.54	100	97.55
ENSMUSG00000029657	Hsph1	heat shock 105kDa/110kDa protein 1 [Source:MGI Symbol;Acc:MGI:105053]	7104.35	0.147635	0.0512701	2.87956	0.00398236	0.0328598	49.61	50.66	55.17	60.25	60.45	61.41
ENSMUSG00000029131	Dnajb6	DnaJ heat shock protein family (Hsp40) member B6 [Source:MGI Symbol;Acc:MGI:1344381]	6629.69	-0.143736	0.049962	-2.87692	0.00401582	0.0330674	96.5	96.99	96.46	100.38	91.86	86
ENSMUSG00000040354	Mars	methionine-tRNA synthetase [Source:MGI Symbol;Acc:MGI:1345633]	7708.52	-0.138984	0.0483104	-2.87689	0.00401617	0.0330674	94.64	93.45	94.65	87.77	93.24	90.83
ENSMUSG00000107083	Gm43313	predicted gene 43313 [Source:MGI Symbol;Acc:MGI:5663450]	131.047	0.524644	0.182465	2.87531	0.00403628	0.033215	0.98	1.1	1.2	1.73	1.75	1.49
ENSMUSG00000028195	Ccn1	cellular communication network factor 1 [Source:MGI Symbol;Acc:MGI:88613]	216.496	0.409905	0.142582	2.87488	0.00404186	0.033243	2.07	2.08	2.16	3.21	3.05	2.63
ENSMUSG00000022322	Shcbp1	Shc SH2-domain binding protein 1 [Source:MGI Symbol;Acc:MGI:1338802]	3853.7	-0.169014	0.0588086	-2.87396	0.00405357	0.0333213	42.53	42.71	43.99	43.79	42.11	35.98
ENSMUSG00000020923	Ubtf	upstream binding transcription factor, RNA polymerase I [Source:MGI Symbol;Acc:MGI:98512]	11427.5	-0.106706	0.0371387	-2.87318	0.0040636	0.0333859	81.33	82.54	83.07	82.02	81.94	78.93
ENSMUSG00000026854	Usp20	ubiquitin specific peptidase 20 [Source:MGI Symbol;Acc:MGI:1921520]	233.591	-0.428083	0.149011	-2.87282	0.00406823	0.0334059	1.91	1.55	1.7	1.29	1.5	1.27
ENSMUSG00000031523	Dlc1	deleted in liver cancer 1 [Source:MGI Symbol;Acc:MGI:1354949]	10620.6	0.141994	0.0494531	2.87129	0.00408805	0.0335506	35.2	36.88	37.66	41.2	43.63	43.28
ENSMUSG00000045193	Cirbp	cold inducible RNA binding protein [Source:MGI Symbol;Acc:MGI:893588]	807.426	-0.261772	0.0911925	-2.87054	0.00409768	0.0336115	18.13	20.67	18.12	16.36	18.24	15.72
ENSMUSG00000013662	Atad1	ATPase family, AAA domain containing 1 [Source:MGI Symbol;Acc:MGI:1915229]	3083.06	-0.176777	0.06163	-2.86836	0.00412604	0.033826	26.05	25.41	26.37	25.69	25.83	21.49
ENSMUSG00000094595	Fsbp	fibrinogen silencer binding protein [Source:MGI Symbol;Acc:MGI:5301008]	353.283	0.337697	0.117743	2.86809	0.00412963	0.0338372	1.43	1.61	1.66	2.24	2.17	1.88
ENSMUSG00000070814	Zswim9	zinc finger SWIM-type containing 9 [Source:MGI Symbol;Acc:MGI:2447816]	170.666	0.460689	0.160661	2.86747	0.00413775	0.0338856	0.81	0.84	0.92	1.17	1.3	1.27
ENSMUSG00000009376	Met	met proto-oncogene [Source:MGI Symbol;Acc:MGI:96969]	415.794	0.333549	0.116333	2.86719	0.00414133	0.0338968	1.44	1.39	1.61	2.2	2.03	1.7
ENSMUSG00000054715	Zscan22	zinc finger and SCAN domain containing 22 [Source:MGI Symbol;Acc:MGI:2443312]	166.205	0.459421	0.160345	2.86521	0.00416738	0.0340917	1.17	1.26	1.23	1.88	1.68	1.76
ENSMUSG00000033767	Tmem131l	transmembrane 131 like [Source:MGI Symbol;Acc:MGI:2443399]	1130.33	0.236371	0.0825033	2.86499	0.00417026	0.034097	6.68	7.08	8.31	9.3	9.47	8.68
ENSMUSG00000078440	Dohh	deoxyhypusine hydroxylase/monooxygenase [Source:MGI Symbol;Acc:MGI:1915964]	2550.17	-0.15531	0.0542171	-2.86459	0.00417544	0.0341211	48.58	47.28	47.52	45.51	45.85	45.05
ENSMUSG00000031953	Tmem170	transmembrane protein 170 [Source:MGI Symbol;Acc:MGI:106426]	1713.66	-0.1694	0.0591981	-2.86158	0.00421531	0.03441	10.2	10.18	10.42	9.92	10.04	9.06
ENSMUSG00000027384	Ndufaf5	NADH:ubiquinone oxidoreductase complex assembly factor 5 [Source:MGI Symbol;Acc:MGI:1916737]	574.034	-0.258614	0.0903856	-2.86123	0.00422004	0.0344302	12.93	13.2	13.89	12.09	12.3	11.03
ENSMUSG00000001707	Eef1e1	eukaryotic translation elongation factor 1 epsilon 1 [Source:MGI Symbol;Acc:MGI:1913393]	3421.8	-0.203317	0.0710945	-2.85981	0.00423891	0.034533	43.26	45.29	43.47	41.39	45.23	35.04
ENSMUSG00000044950	Pwwp2a	PWWP domain containing 2A [Source:MGI Symbol;Acc:MGI:1918052]	1557.78	0.185282	0.0647863	2.85989	0.00423782	0.034533	18.51	18.08	19.81	22.48	22.68	22.71
ENSMUSG00000020782	Llgl2	LLGL2 scribble cell polarity complex component [Source:MGI Symbol;Acc:MGI:1918843]	4759.62	0.192362	0.0672715	2.85948	0.0042433	0.0345461	54.75	54.6	49.37	64.11	70.07	58.24
ENSMUSG00000001687	Ubl3	ubiquitin-like 3 [Source:MGI Symbol;Acc:MGI:1344373]	1925.49	-0.207111	0.0724462	-2.85882	0.00425216	0.0345998	22.27	25.76	26.03	24.14	23.31	20.47
ENSMUSG00000031634	Ufsp2	UFM1-specific peptidase 2 [Source:MGI Symbol;Acc:MGI:1913679]	1789.15	-0.172737	0.0604531	-2.85737	0.0042717	0.0347403	28.86	28.47	28.23	27.24	28.1	25.12
ENSMUSG00000035969	Rusc2	RUN and SH3 domain containing 2 [Source:MGI Symbol;Acc:MGI:2140371]	411.735	-0.362975	0.127053	-2.85688	0.00427829	0.0347754	1.9	2.54	2.51	1.88	2.01	1.8
ENSMUSG00000053062	Jam2	junction adhesion molecule 2 [Source:MGI Symbol;Acc:MGI:1933820]	2085.73	0.172059	0.0602438	2.85604	0.00428962	0.0348489	17.8	19.49	17.98	22.58	22.23	21.16
ENSMUSG00000024309	Pfdn6	prefoldin subunit 6 [Source:MGI Symbol;Acc:MGI:95908]	2634.95	-0.153012	0.0535961	-2.85492	0.00430482	0.0349537	108.77	116.68	115.71	112.85	107.34	104.77
ENSMUSG00000028693	Nasp	nuclear autoantigenic sperm protein (histone-binding) [Source:MGI Symbol;Acc:MGI:1355328]	25608.6	-0.128025	0.0448484	-2.85462	0.00430888	0.0349681	264.14	267.96	292.52	273.5	277.01	248.77
ENSMUSG00000037458	Azin1	antizyme inhibitor 1 [Source:MGI Symbol;Acc:MGI:1859169]	8102.65	-0.124216	0.0435336	-2.85334	0.00432627	0.0350691	52.28	54.52	52.31	52.59	53.24	48.86
ENSMUSG00000064181	Rab3ip	RAB3A interacting protein [Source:MGI Symbol;Acc:MGI:105933]	1493.12	-0.192883	0.0676026	-2.85319	0.00432822	0.0350691	19.57	17.94	18.61	17.36	17.43	17.22
ENSMUSG00000002797	Ggct	gamma-glutamyl cyclotransferase [Source:MGI Symbol;Acc:MGI:95700]	880.288	-0.238797	0.0837124	-2.85259	0.00433639	0.0351167	21.05	20.92	21.1	18.52	20.93	17.22
ENSMUSG00000058773	Hist1h1b	histone cluster 1, H1b [Source:MGI Symbol;Acc:MGI:1861461]	16986.6	-0.116209	0.0407545	-2.85145	0.00435202	0.0352246	635.69	637.55	631.45	643.17	608.26	609.92
ENSMUSG00000018102	Hist1h2bc	histone cluster 1, H2bc [Source:MGI Symbol;Acc:MGI:1915274]	6842.15	-0.145518	0.0510421	-2.85094	0.00435905	0.0352513	155.19	153.2	145.84	153.63	143.01	138.75
ENSMUSG00000031986	Sprtn	SprT-like N-terminal domain [Source:MGI Symbol;Acc:MGI:2685351]	981.929	-0.218142	0.0765176	-2.85087	0.00435994	0.0352513	5.71	5.63	5.3	5.31	5.07	4.8
ENSMUSG00000054199	Gon4l	gon-4-like (C.elegans) [Source:MGI Symbol;Acc:MGI:1917579]	4674.8	0.166041	0.0582485	2.85057	0.00436411	0.0352663	16.13	17.47	18.62	20.86	20.13	20.98
ENSMUSG00000039660	Spout1	SPOUT domain containing methyltransferase 1 [Source:MGI Symbol;Acc:MGI:106544]	1890.91	-0.169317	0.059402	-2.85036	0.004367	0.0352711	24.27	25.35	24.41	23.65	22.96	23.13
ENSMUSG00000047767	Atg16l2	autophagy related 16-like 2 (S. cerevisiae) [Source:MGI Symbol;Acc:MGI:1920933]	272.579	-0.409621	0.143753	-2.84947	0.00437922	0.035351	4.91	4.36	3.96	4.02	3.38	3.19
ENSMUSG00000059040	Eno1b	enolase 1B, retrotransposed [Source:MGI Symbol;Acc:MGI:3648653]	728.127	-0.29409	0.103324	-2.8463	0.00442305	0.0356671	9.94	11.24	10.49	9.78	7.96	9.6
ENSMUSG00000024590	Lmnb1	lamin B1 [Source:MGI Symbol;Acc:MGI:96795]	9729.59	-0.144942	0.0509276	-2.84603	0.00442676	0.0356782	84.39	82.75	87.71	79.99	80.09	83.78
ENSMUSG00000061477	Rps7	ribosomal protein S7 [Source:MGI Symbol;Acc:MGI:1333818]	31026.4	-0.114045	0.0400882	-2.84485	0.00444322	0.0357919	990.83	985.87	979.01	1013.8	947.81	932.02
ENSMUSG00000058569	Tmed9	transmembrane p24 trafficking protein 9 [Source:MGI Symbol;Acc:MGI:1914761]	2346.15	-0.170769	0.0600465	-2.84395	0.00445582	0.0358745	41.65	40.17	40.77	38.11	37.91	39.29
ENSMUSG00000037197	Rbm17	RNA binding motif protein 17 [Source:MGI Symbol;Acc:MGI:1924188]	5716.15	-0.118266	0.0415959	-2.8432	0.00446628	0.0359398	111.5	111.7	112.32	111.68	110.39	105.39
ENSMUSG00000018166	Erbb3	erb-b2 receptor tyrosine kinase 3 [Source:MGI Symbol;Acc:MGI:95411]	1612.29	0.175751	0.0618273	2.84261	0.00447452	0.035983	5.26	5.39	5.68	6.83	6.39	6.32
ENSMUSG00000024327	Slc39a7	solute carrier family 39 (zinc transporter), member 7 [Source:MGI Symbol;Acc:MGI:95909]	3054.06	-0.193767	0.0681816	-2.84193	0.00448414	0.0360076	35.93	36.37	32.8	35.33	32.93	29.28
ENSMUSG00000034066	Farp2	FERM, RhoGEF and pleckstrin domain protein 2 [Source:MGI Symbol;Acc:MGI:2385126]	101.802	0.571018	0.200922	2.84199	0.00448327	0.0360076	0.61	0.61	0.6	1	0.98	0.89
ENSMUSG00000021428	Riok1	RIO kinase 1 [Source:MGI Symbol;Acc:MGI:1918590]	2038.12	-0.161208	0.0567478	-2.84077	0.00450043	0.0361194	20.46	20.16	21.57	20.51	19.83	18.57
ENSMUSG00000041168	Lonp1	lon peptidase 1, mitochondrial [Source:MGI Symbol;Acc:MGI:1921392]	5148.42	-0.125052	0.0440286	-2.84024	0.00450798	0.0361609	39.72	40.98	40.22	39.39	40.04	38.01
ENSMUSG00000043716	Rpl7	ribosomal protein L7 [Source:MGI Symbol;Acc:MGI:98073]	85151.5	-0.10731	0.0377925	-2.83946	0.00451899	0.0362303	2182.84	2203.41	2158.38	2215.77	2120.66	2098.95
ENSMUSG00000005534	Insr	insulin receptor [Source:MGI Symbol;Acc:MGI:96575]	1031.2	0.291724	0.102845	2.83653	0.00456067	0.0365131	3.17	4.19	4.41	5.14	5.15	4.91
ENSMUSG00000038375	Trp53inp2	transformation related protein 53 inducible nuclear protein 2 [Source:MGI Symbol;Acc:MGI:1915978]	249.291	0.418694	0.147656	2.8356	0.00457394	0.0365748	1.25	1.65	1.53	2.05	2.01	2.21
ENSMUSG00000038299	Wdr36	WD repeat domain 36 [Source:MGI Symbol;Acc:MGI:1917819]	8970.28	-0.122697	0.0432763	-2.83519	0.00457978	0.0366023	65.08	65.15	63.38	65.57	63.4	59.51
ENSMUSG00000033105	Lss	lanosterol synthase [Source:MGI Symbol;Acc:MGI:1336155]	4074.35	-0.472587	0.16673	-2.83445	0.00459042	0.0366681	28.61	31.44	31.3	23.45	28.33	18.16
ENSMUSG00000026556	Vangl2	VANGL planar cell polarity 2 [Source:MGI Symbol;Acc:MGI:2135272]	934.097	-0.238634	0.0842179	-2.83353	0.00460375	0.0367361	7.67	7.07	7.39	7.24	6.19	6.47
ENSMUSG00000030189	Ybx3	Y box protein 3 [Source:MGI Symbol;Acc:MGI:2137670]	13409.6	-0.119147	0.0420532	-2.83324	0.00460783	0.0367495	206.13	203.42	205.04	210.59	203	186.26
ENSMUSG00000107461	Gm44045	predicted gene, 44045 [Source:MGI Symbol;Acc:MGI:5690437]	153.037	0.554269	0.195653	2.83293	0.00461242	0.0367669	0.88	1.11	1.33	1.47	1.85	1.83
ENSMUSG00000041769	Ppp2r2d	protein phosphatase 2, regulatory subunit B, delta [Source:MGI Symbol;Acc:MGI:1289252]	3213.45	-0.145895	0.0515093	-2.83239	0.00462009	0.0368088	39.36	40.92	42.17	41.44	38.97	36.82
ENSMUSG00000037722	Gnpnat1	glucosamine-phosphate N-acetyltransferase 1 [Source:MGI Symbol;Acc:MGI:1858963]	3207.03	-0.157612	0.055674	-2.83098	0.0046406	0.036953	47.1	47.15	46.29	46.62	46.53	40.45
ENSMUSG00000116908	Gm49599	predicted gene, 49599 [Source:MGI Symbol;Acc:MGI:6215007]	364.284	0.364928	0.128943	2.83016	0.00465251	0.0370285	1.19	1.3	1.59	1.74	1.97	1.84
ENSMUSG00000025938	Slco5a1	solute carrier organic anion transporter family, member 5A1 [Source:MGI Symbol;Acc:MGI:2443431]	262.491	0.376672	0.133135	2.82925	0.00466568	0.0371139	0.69	0.73	0.65	0.91	1.02	0.93
ENSMUSG00000030878	Cdr2	cerebellar degeneration-related 2 [Source:MGI Symbol;Acc:MGI:1100885]	1164.88	-0.201071	0.0711223	-2.82712	0.00469694	0.0373384	11.26	11.03	10.59	10.08	10.41	9.83
ENSMUSG00000035640	Cbarp	calcium channel, voltage-dependent, beta subunit associated regulatory protein [Source:MGI Symbol;Acc:MGI:1354170]	155.933	0.545653	0.193016	2.82699	0.00469879	0.0373384	1.44	1.8	1.76	2.17	3.17	2.39
ENSMUSG00000017716	Birc5	baculoviral IAP repeat-containing 5 [Source:MGI Symbol;Acc:MGI:1203517]	4666.36	-0.133722	0.047313	-2.82633	0.0047084	0.0373953	116.65	114.4	115.82	110.65	113.66	110.52
ENSMUSG00000003345	Csnk1g2	casein kinase 1, gamma 2 [Source:MGI Symbol;Acc:MGI:1920014]	3657.95	-0.13875	0.0491117	-2.8252	0.00472517	0.037509	41.64	43.79	45.56	43.58	42.33	40.06
ENSMUSG00000109032	Gm7972	predicted gene 7972 [Source:MGI Symbol;Acc:MGI:3647337]	297.324	0.350934	0.124225	2.82498	0.0047284	0.0375151	3.18	3.52	3.46	4.78	4.84	4.11
ENSMUSG00000020142	Slc1a4	solute carrier family 1 (glutamate/neutral amino acid transporter), member 4 [Source:MGI Symbol;Acc:MGI:2135601]	697.18	-0.247421	0.0876443	-2.82301	0.00475754	0.0377071	4.13	4.33	4.22	3.95	3.55	3.82
ENSMUSG00000033106	Slc7a6os	solute carrier family 7, member 6 opposite strand [Source:MGI Symbol;Acc:MGI:1916951]	2084.84	-0.168169	0.0595694	-2.82308	0.00475651	0.0377071	37.51	38.54	37.36	37.41	36.92	32.67
ENSMUSG00000046337	Fam178b	family with sequence similarity 178, member B [Source:MGI Symbol;Acc:MGI:3026913]	441.094	0.330779	0.117221	2.82184	0.00477487	0.0378248	5.2	6.03	4.81	6.88	7.57	6.94
ENSMUSG00000024043	Arhgap28	Rho GTPase activating protein 28 [Source:MGI Symbol;Acc:MGI:2147003]	627.437	0.292372	0.103616	2.82167	0.00477738	0.0378251	2.36	2.59	2.41	2.88	3.57	3.1
ENSMUSG00000038011	Dnah10	dynein, axonemal, heavy chain 10 [Source:MGI Symbol;Acc:MGI:1860299]	261.218	0.52195	0.185004	2.82128	0.00478317	0.0378513	0.46	0.72	0.62	0.85	0.79	1.09
ENSMUSG00000039844	Rapgef1	Rap guanine nucleotide exchange factor (GEF) 1 [Source:MGI Symbol;Acc:MGI:104580]	2769.75	0.143416	0.0508385	2.82102	0.00478713	0.037863	9.86	9.71	10.01	11.89	11.84	10.88
ENSMUSG00000026434	Nucks1	nuclear casein kinase and cyclin-dependent kinase substrate 1 [Source:MGI Symbol;Acc:MGI:1934811]	34313	-0.131156	0.0464955	-2.82083	0.00478989	0.0378652	144.24	141.93	149.54	147.1	147.44	127.26
ENSMUSG00000042737	Dpm3	dolichyl-phosphate mannosyltransferase polypeptide 3 [Source:MGI Symbol;Acc:MGI:1915813]	280.172	-0.35458	0.125724	-2.8203	0.00479786	0.0378694	26.83	25.97	25.2	21.78	22.7	20.21
ENSMUSG00000099250	Rn7s2	7S RNA 2 [Source:MGI Symbol;Acc:MGI:97953]	548416	-0.148488	0.0526466	-2.82047	0.00479534	0.0378694	82371.2	87564.9	83829.5	83267.6	76091.5	82914.7
ENSMUSG00000025207	Sema4g	sema domain, immunoglobulin domain (Ig), transmembrane domain (TM) and short cytoplasmic domain, (semaphorin) 4G [Source:MGI Symbol;Acc:MGI:1347047]	160.207	0.518904	0.184051	2.81935	0.00481203	0.0379517	0.55	0.74	0.64	0.96	0.88	1.1
ENSMUSG00000034613	Ppm1h	protein phosphatase 1H (PP2C domain containing) [Source:MGI Symbol;Acc:MGI:2442087]	208.968	0.543251	0.192692	2.81927	0.00481326	0.0379517	1.28	1.31	0.87	1.68	1.59	2.07
ENSMUSG00000021051	Ppp2r5e	protein phosphatase 2, regulatory subunit B', epsilon [Source:MGI Symbol;Acc:MGI:1349473]	897.862	0.256411	0.0909554	2.81908	0.00481611	0.0379546	3.7	4.09	4.75	5.4	5.21	5.21
ENSMUSG00000054693	Adam10	a disintegrin and metallopeptidase domain 10 [Source:MGI Symbol;Acc:MGI:109548]	754.776	0.242746	0.0861277	2.81844	0.00482573	0.0380108	3.25	3.38	3.45	3.97	4.49	4.16
ENSMUSG00000032560	Dnajc13	DnaJ heat shock protein family (Hsp40) member C13 [Source:MGI Symbol;Acc:MGI:2676368]	8187.53	0.177142	0.0628835	2.81698	0.0048477	0.0381641	22.43	23.91	27.43	30.49	28.57	29.14
ENSMUSG00000002107	Celf2	CUGBP, Elav-like family member 2 [Source:MGI Symbol;Acc:MGI:1338822]	189.35	0.467794	0.166146	2.81556	0.0048692	0.0383136	0.81	0.79	0.9	1.09	1.45	1.12
ENSMUSG00000034158	Lrrc58	leucine rich repeat containing 58 [Source:MGI Symbol;Acc:MGI:2443542]	4933.13	0.15099	0.0536546	2.81411	0.00489122	0.038467	11.22	11.34	12.43	14.37	14.23	12.55
ENSMUSG00000042772	Smg7	Smg-7 homolog, nonsense mediated mRNA decay factor (C. elegans) [Source:MGI Symbol;Acc:MGI:2682334]	8020.47	0.141852	0.0504144	2.81372	0.00489716	0.0384939	31.98	34.97	36.67	41.87	39.97	39.18
ENSMUSG00000031379	Pir	pirin [Source:MGI Symbol;Acc:MGI:1916906]	762.41	0.312567	0.111116	2.81298	0.00490843	0.0385626	9.58	8.77	10.94	11.87	12.25	14.29
ENSMUSG00000039298	Cdk5rap2	CDK5 regulatory subunit associated protein 2 [Source:MGI Symbol;Acc:MGI:2384875]	3549.91	0.176904	0.0629062	2.81218	0.00492062	0.0386385	12.62	12.72	13.47	16.92	14.37	15.18
ENSMUSG00000020424	Castor1	cytosolic arginine sensor for mTORC1 subunit 1 [Source:MGI Symbol;Acc:MGI:1919212]	1310.83	-0.205462	0.0730724	-2.81176	0.0049271	0.0386695	21.17	21.83	19.55	19.43	19.95	18.14
ENSMUSG00000009569	Mrtfb	myocardin related transcription factor B [Source:MGI Symbol;Acc:MGI:3050795]	549.401	0.314216	0.111777	2.81109	0.00493743	0.0386909	1.72	1.99	2.23	2.71	2.41	2.69
ENSMUSG00000017843	Ppp2r5c	protein phosphatase 2, regulatory subunit B', gamma [Source:MGI Symbol;Acc:MGI:1349475]	5222.14	-0.126896	0.0451404	-2.81114	0.00493667	0.0386909	56.91	58.38	57.71	57.31	58.09	52.49
ENSMUSG00000055692	Tmem191c	transmembrane protein 191C [Source:MGI Symbol;Acc:MGI:107238]	215.989	0.426467	0.151692	2.81141	0.00493255	0.0386909	4.44	4.21	4.16	5.48	6.94	5.82
ENSMUSG00000022863	Btg3	B cell translocation gene 3 [Source:MGI Symbol;Acc:MGI:109532]	1404.11	-0.274417	0.0976344	-2.81066	0.004944	0.0387225	30.35	24.72	23.71	22.09	24.23	22.71
ENSMUSG00000036555	Iqce	IQ motif containing E [Source:MGI Symbol;Acc:MGI:1921489]	289.518	0.382638	0.136172	2.80997	0.00495467	0.0387862	2.49	2.17	2.27	3.61	3.26	2.73
ENSMUSG00000107176	Gm9794	predicted pseudogene 9794 [Source:MGI Symbol;Acc:MGI:3642653]	2212.71	-0.1717	0.0611082	-2.80977	0.00495766	0.0387897	186.57	178.7	191.68	180.75	184.39	158.79
ENSMUSG00000059291	Rpl11	ribosomal protein L11 [Source:MGI Symbol;Acc:MGI:1914275]	24088.1	-0.110465	0.0393676	-2.806	0.00501611	0.0392068	801.62	783.75	782.32	790.93	772.4	759.79
ENSMUSG00000041712	Ubr7	ubiquitin protein ligase E3 component n-recognin 7 (putative) [Source:MGI Symbol;Acc:MGI:1913872]	5359.3	-0.134981	0.0481088	-2.80574	0.00502018	0.0392186	38.17	37.95	38.03	38.94	35.69	35.52
ENSMUSG00000036781	Rps27l	ribosomal protein S27-like [Source:MGI Symbol;Acc:MGI:1915191]	7513.76	-0.123124	0.043893	-2.80509	0.00503021	0.0392768	480.53	472.01	470.88	469.19	479.83	436.08
ENSMUSG00000030717	Nupr1	nuclear protein transcription regulator 1 [Source:MGI Symbol;Acc:MGI:1891834]	234.469	-0.394049	0.140592	-2.80279	0.00506625	0.0394976	8.01	9.07	9.09	6.97	6.71	7.38
ENSMUSG00000057133	Chd6	chromodomain helicase DNA binding protein 6 [Source:MGI Symbol;Acc:MGI:1918639]	3826.21	0.224627	0.0801419	2.80287	0.00506503	0.0394976	11.52	14.24	15.24	16.63	17.68	16.33
ENSMUSG00000041375	Ccdc9	coiled-coil domain containing 9 [Source:MGI Symbol;Acc:MGI:1921443]	959.823	-0.207739	0.0741366	-2.80211	0.00507693	0.0395405	26.56	26.71	28.53	24.87	26.17	23.92
ENSMUSG00000116048	Sept2	septin 2 [Source:MGI Symbol;Acc:MGI:97298]	8097.45	-0.14257	0.0508769	-2.80225	0.00507482	0.0395405	57.83	54.85	62.4	58.07	57.26	52.64
ENSMUSG00000005103	Wdr1	WD repeat domain 1 [Source:MGI Symbol;Acc:MGI:1337100]	5324.77	-0.130978	0.0467637	-2.80085	0.0050968	0.0396305	41.46	42.04	40.79	40.07	40.42	39.74
ENSMUSG00000026245	Farsb	phenylalanyl-tRNA synthetase, beta subunit [Source:MGI Symbol;Acc:MGI:1346035]	8009.3	-0.122268	0.043656	-2.80072	0.00509888	0.0396305	101.45	98.61	100.87	102.88	96.86	93.24
ENSMUSG00000071722	Spin4	spindlin family, member 4 [Source:MGI Symbol;Acc:MGI:2444925]	178.506	-0.453909	0.16206	-2.80087	0.0050965	0.0396305	1.13	0.99	1.12	0.84	0.94	0.73
ENSMUSG00000029147	Ppm1g	protein phosphatase 1G (formerly 2C), magnesium-dependent, gamma isoform [Source:MGI Symbol;Acc:MGI:106065]	7169.63	-0.131348	0.0469086	-2.80008	0.005109	0.039689	74.12	72.62	77.6	71.84	72.19	72.73
ENSMUSG00000051257	Trap1a	tumor rejection antigen P1A [Source:MGI Symbol;Acc:MGI:98818]	2144.22	-0.168152	0.0600601	-2.79972	0.00511463	0.0397125	44.52	45.49	50.49	45.3	44.68	42.36
ENSMUSG00000039148	Sart1	squamous cell carcinoma antigen recognized by T cells 1 [Source:MGI Symbol;Acc:MGI:1309453]	3994.76	-0.134204	0.0479427	-2.79926	0.00512196	0.0397492	17.42	17.89	18.23	18.17	17.42	16.1
ENSMUSG00000018678	Sp2	Sp2 transcription factor [Source:MGI Symbol;Acc:MGI:1926162]	256.331	0.393105	0.140449	2.79892	0.00512744	0.0397715	1.42	1.77	1.66	2.12	2.35	2.26
ENSMUSG00000115431	Gm3219	predicted pseudogene 3219 [Source:MGI Symbol;Acc:MGI:3781398]	119.322	-0.532997	0.190512	-2.7977	0.00514674	0.0398807	18.78	21.7	20.35	16.09	13.89	14.66
ENSMUSG00000030279	C2cd5	C2 calcium-dependent domain containing 5 [Source:MGI Symbol;Acc:MGI:1921991]	3449.45	0.189982	0.067916	2.79731	0.00515293	0.0399084	18.55	19.62	22.54	23.87	24.6	24.72
ENSMUSG00000025056	Nr0b1	nuclear receptor subfamily 0, group B, member 1 [Source:MGI Symbol;Acc:MGI:1352460]	1765.31	-0.187361	0.0669946	-2.79666	0.0051634	0.0399692	24.9	23.85	23.13	23.9	22.53	20.55
ENSMUSG00000023150	Ivns1abp	influenza virus NS1A binding protein [Source:MGI Symbol;Acc:MGI:2152389]	11113.2	-0.12163	0.0435094	-2.79549	0.00518204	0.0400729	76.67	73.55	79.04	77.62	75.94	69.73
ENSMUSG00000028367	Txn1	thioredoxin 1 [Source:MGI Symbol;Acc:MGI:98874]	8976.6	0.1277	0.0456794	2.79558	0.00518066	0.0400729	207.12	199.52	199.44	233.15	243.54	224.94
ENSMUSG00000064370	mt-Cytb	mitochondrially encoded cytochrome b [Source:MGI Symbol;Acc:MGI:102501]	18179.8	0.152955	0.0547335	2.79454	0.00519738	0.0401711	342.31	371.84	388.44	466.11	410.93	420.8
ENSMUSG00000032384	Csnk1g1	casein kinase 1, gamma 1 [Source:MGI Symbol;Acc:MGI:2660884]	1252.63	0.272987	0.0976991	2.79416	0.00520347	0.0401979	6.32	5.83	7.51	8.17	7.92	9.02
ENSMUSG00000052146	Rps10	ribosomal protein S10 [Source:MGI Symbol;Acc:MGI:1914347]	22665.7	-0.107133	0.0383441	-2.79399	0.00520622	0.0401987	1225.72	1251.4	1209.81	1244.77	1222.06	1160.33
ENSMUSG00000015341	Golga7	golgi autoantigen, golgin subfamily a, 7 [Source:MGI Symbol;Acc:MGI:1931029]	4579.46	-0.131702	0.0471443	-2.79359	0.00521272	0.0402286	59.85	57.79	59.93	59.57	58.51	53.67
ENSMUSG00000012405	Rpl15	ribosomal protein L15 [Source:MGI Symbol;Acc:MGI:1913730]	41980.7	-0.105257	0.0376871	-2.79291	0.00522367	0.0402928	1405.28	1387.26	1367.26	1388.11	1390.12	1318.93
ENSMUSG00000067148	Polr1c	polymerase (RNA) I polypeptide C [Source:MGI Symbol;Acc:MGI:103288]	4621.6	-0.122414	0.0438355	-2.79258	0.00522893	0.0403129	88.9	89.97	91.25	89.08	87.82	85.91
ENSMUSG00000052539	Magi3	membrane associated guanylate kinase, WW and PDZ domain containing 3 [Source:MGI Symbol;Acc:MGI:1923484]	1268.68	0.193464	0.0692873	2.7922	0.00523503	0.0403396	4.2	4.01	4.09	5.31	4.87	4.74
ENSMUSG00000005501	Usp40	ubiquitin specific peptidase 40 [Source:MGI Symbol;Acc:MGI:2443184]	1965.93	0.18006	0.0645077	2.79129	0.00524985	0.0403943	9.49	10.12	9.31	11.79	12.25	10.69
ENSMUSG00000060935	Tmem263	transmembrane protein 263 [Source:MGI Symbol;Acc:MGI:2143652]	1224.5	-0.216234	0.0774677	-2.79128	0.00525007	0.0403943	8.09	8	8.63	7.3	8.32	6.9
ENSMUSG00000083161	Gm11427	predicted gene 11427 [Source:MGI Symbol;Acc:MGI:3651774]	227.593	-0.418509	0.149934	-2.79129	0.0052499	0.0403943	4.72	4.4	3.9	3.88	3.36	3.13
ENSMUSG00000037692	Ahdc1	AT hook, DNA binding motif, containing 1 [Source:MGI Symbol;Acc:MGI:2444218]	1185.85	0.29643	0.106212	2.79093	0.0052557	0.0403969	5.46	5.29	7.21	7.2	8.24	7.83
ENSMUSG00000052854	Nrk	Nik related kinase [Source:MGI Symbol;Acc:MGI:1351326]	453.73	0.311831	0.111725	2.79105	0.0052537	0.0403969	1.1	1.14	1.33	1.49	1.57	1.63
ENSMUSG00000073725	Lmbrd1	LMBR1 domain containing 1 [Source:MGI Symbol;Acc:MGI:1915671]	543.018	0.273892	0.0981936	2.78931	0.0052821	0.0405589	5.09	5.14	5.66	6.66	7.4	6.29
ENSMUSG00000018796	Acsl1	acyl-CoA synthetase long-chain family member 1 [Source:MGI Symbol;Acc:MGI:102797]	1534.58	-0.172437	0.0618497	-2.78801	0.00530332	0.040579	9.64	10.13	9.82	9.57	9.22	9.03
ENSMUSG00000019831	Wasf1	WAS protein family, member 1 [Source:MGI Symbol;Acc:MGI:1890563]	155.347	-0.4838	0.173526	-2.78806	0.00530253	0.040579	1.4	1.5	1.66	1.15	1.04	1.25
ENSMUSG00000026837	Col5a1	collagen, type V, alpha 1 [Source:MGI Symbol;Acc:MGI:88457]	256.954	0.407628	0.146174	2.78866	0.00529265	0.040579	0.49	0.6	0.61	0.86	0.71	0.82
ENSMUSG00000038880	Mrps34	mitochondrial ribosomal protein S34 [Source:MGI Symbol;Acc:MGI:1930188]	618.139	-0.250491	0.089843	-2.7881	0.00530186	0.040579	17.1	17.87	18.44	15.71	15.57	16.21
ENSMUSG00000054115	Skp2	S-phase kinase-associated protein 2 (p45) [Source:MGI Symbol;Acc:MGI:1351663]	2470.78	-0.150878	0.0541013	-2.78881	0.0052902	0.040579	17.96	17.51	18.5	17.78	16.87	16.83
ENSMUSG00000070522	Gm6505	predicted pseudogene 6505 [Source:MGI Symbol;Acc:MGI:3648080]	148.338	-0.474282	0.170107	-2.78814	0.00530118	0.040579	7.45	7.3	7.45	5.28	5.79	5.87
ENSMUSG00000103076	Gm37902	predicted gene, 37902 [Source:MGI Symbol;Acc:MGI:5611130]	112.557	0.555665	0.199271	2.78848	0.00529556	0.040579	1.15	1.15	1.48	2.1	1.92	1.85
ENSMUSG00000064337	mt-Rnr1	mitochondrially encoded 12S rRNA [Source:MGI Symbol;Acc:MGI:102493]	30622.8	0.588184	0.210987	2.78777	0.00530719	0.0405883	532.17	576.32	833.03	951.59	1042.2	1084.81
ENSMUSG00000000730	Dnmt3l	DNA (cytosine-5-)-methyltransferase 3-like [Source:MGI Symbol;Acc:MGI:1859287]	5505.42	0.140733	0.0505009	2.78673	0.0053242	0.040698	74.84	74.39	71.71	85.1	86.77	86.12
ENSMUSG00000041219	Arhgap11a	Rho GTPase activating protein 11A [Source:MGI Symbol;Acc:MGI:2444300]	2370.7	0.23461	0.0842371	2.78511	0.00535096	0.0408821	10	9.69	12.13	12.43	13.31	13.81
ENSMUSG00000021693	Kif2a	kinesin family member 2A [Source:MGI Symbol;Acc:MGI:108390]	2013.25	0.206094	0.0740141	2.78452	0.00536073	0.0409317	8.61	9.58	10.82	11.85	11.85	11.67
ENSMUSG00000024286	Ccny	cyclin Y [Source:MGI Symbol;Acc:MGI:1915224]	2623.9	-0.161449	0.0579837	-2.78439	0.00536282	0.0409317	15.36	15.13	14.84	15.11	14.78	13.09
ENSMUSG00000044763	Trmt10c	tRNA methyltransferase 10C [Source:MGI Symbol;Acc:MGI:1196261]	2176.09	-0.192054	0.0690168	-2.78271	0.00539076	0.0411039	17.09	17.15	17.3	17.24	16.79	13.83
ENSMUSG00000061273	Mmgt1	membrane magnesium transporter 1 [Source:MGI Symbol;Acc:MGI:2384305]	1000.39	-0.225089	0.0809307	-2.78126	0.00541478	0.0412664	5.73	5.64	5.32	5.45	5.17	4.54
ENSMUSG00000045078	Rnf216	ring finger protein 216 [Source:MGI Symbol;Acc:MGI:1344349]	2068.32	0.19175	0.0689748	2.78	0.00543595	0.0414071	11.06	12.5	11.98	14.61	13.63	14.72
ENSMUSG00000053317	Sec61b	Sec61 beta subunit [Source:MGI Symbol;Acc:MGI:1913462]	2429.54	-0.160982	0.0579136	-2.7797	0.00544092	0.0414243	134.95	130.45	132.69	134.03	127.74	115.74
ENSMUSG00000055707	Klhl26	kelch-like 26 [Source:MGI Symbol;Acc:MGI:2443079]	390.592	0.325377	0.117083	2.77902	0.00545232	0.0414904	2.71	2.78	2.41	3.31	3.76	3.43
ENSMUSG00000003051	Elf3	E74-like factor 3 [Source:MGI Symbol;Acc:MGI:1101781]	1766.8	0.183614	0.0661092	2.77744	0.00547895	0.0416722	18.97	18.9	19.34	21.72	24.14	22.91
ENSMUSG00000002028	Kmt2a	lysine (K)-specific methyltransferase 2A [Source:MGI Symbol;Acc:MGI:96995]	1626.07	0.648821	0.233667	2.77669	0.00549163	0.0417479	2.92	2.6	3.75	5.26	4.06	6
ENSMUSG00000062328	Rpl17	ribosomal protein L17 [Source:MGI Symbol;Acc:MGI:2448270]	31664.2	-0.111077	0.0400198	-2.77556	0.00551063	0.0418715	1131.87	1104.42	1124.77	1098.8	1101.4	1094.71
ENSMUSG00000001415	Smg5	Smg-5 homolog, nonsense mediated mRNA decay factor (C. elegans) [Source:MGI Symbol;Acc:MGI:2447364]	4957.19	0.124787	0.0450066	2.77263	0.0055606	0.0422302	30.23	30.84	31.71	37.58	35.84	33.77
ENSMUSG00000021975	Ints9	integrator complex subunit 9 [Source:MGI Symbol;Acc:MGI:1098533]	663.805	0.284642	0.102671	2.77236	0.00556518	0.0422439	4.18	5.08	5.41	6.07	6.54	6.27
ENSMUSG00000031762	Mt2	metallothionein 2 [Source:MGI Symbol;Acc:MGI:97172]	10304.9	0.167004	0.0602453	2.77207	0.00557017	0.0422608	599.54	596.62	537.07	676.81	733.86	652.48
ENSMUSG00000023460	Rab12	RAB12, member RAS oncogene family [Source:MGI Symbol;Acc:MGI:894284]	836.368	-0.260205	0.0938936	-2.77128	0.00558368	0.0423075	13.32	11.79	12.1	12.06	11.36	9.56
ENSMUSG00000090862	Rps13	ribosomal protein S13 [Source:MGI Symbol;Acc:MGI:1915302]	23909.7	-0.124805	0.0450361	-2.77122	0.00558465	0.0423075	1201.54	1212.7	1147.84	1214.18	1144.99	1103.48
ENSMUSG00000034621	Gpatch8	G patch domain containing 8 [Source:MGI Symbol;Acc:MGI:1918667]	2778.7	0.14579	0.0526192	2.77066	0.00559421	0.0423589	11.7	12.69	12.53	14.77	14.62	13.86
ENSMUSG00000023307	March5	membrane-associated ring finger (C3HC4) 5 [Source:MGI Symbol;Acc:MGI:1915207]	2922.83	-0.164747	0.0594977	-2.76896	0.00562351	0.0425386	43.58	45.49	41.31	40.72	42.05	40.47
ENSMUSG00000099021	Rn7s1	7S RNA 1 [Source:MGI Symbol;Acc:MGI:97950]	525659	-0.152688	0.0551407	-2.76906	0.00562184	0.0425386	78547.2	84194.4	80845	76065.1	74522.9	81154
ENSMUSG00000015165	Hnrnpl	heterogeneous nuclear ribonucleoprotein L [Source:MGI Symbol;Acc:MGI:104816]	17083	-0.108116	0.0390504	-2.76862	0.00562945	0.042556	224.67	215.6	227.28	225.6	219.52	210.96
ENSMUSG00000079477	Rab7	RAB7, member RAS oncogene family [Source:MGI Symbol;Acc:MGI:105068]	3937.71	0.133433	0.0481967	2.76851	0.00563138	0.042556	39.95	40.85	42.94	47.65	48.96	47.04
ENSMUSG00000030079	Ruvbl1	RuvB-like protein 1 [Source:MGI Symbol;Acc:MGI:1928760]	6193.18	-0.120424	0.043501	-2.76831	0.00563486	0.0425612	88.53	90.56	90.09	88.59	86.88	86.75
ENSMUSG00000052374	Actn2	actinin alpha 2 [Source:MGI Symbol;Acc:MGI:109192]	180.673	0.508497	0.183704	2.76802	0.00563977	0.0425772	2.01	1.53	1.88	2.78	3.23	2.18
ENSMUSG00000045576	St7l	suppression of tumorigenicity 7-like [Source:MGI Symbol;Acc:MGI:2386964]	379.646	-0.401488	0.145084	-2.76729	0.00565253	0.0426524	3.61	4.81	4.66	4.21	3.1	3.2
ENSMUSG00000016921	Srsf6	serine/arginine-rich splicing factor 6 [Source:MGI Symbol;Acc:MGI:1915246]	14301.6	-0.111657	0.0403927	-2.76428	0.00570483	0.0429827	104.16	104.65	106.17	106.8	106.51	95.67
ENSMUSG00000041846	Ppp4r3a	protein phosphatase 4 regulatory subunit 3A [Source:MGI Symbol;Acc:MGI:1915984]	8199.18	-0.156028	0.0564474	-2.76412	0.00570757	0.0429827	47.24	45.94	48.48	48.5	46.61	39.72
ENSMUSG00000055612	Cdca7	cell division cycle associated 7 [Source:MGI Symbol;Acc:MGI:1914203]	6495.29	-0.116263	0.0420559	-2.76449	0.00570118	0.0429827	67.25	67.1	67.44	68.58	65.98	62.71
ENSMUSG00000031381	Piga	phosphatidylinositol glycan anchor biosynthesis, class A [Source:MGI Symbol;Acc:MGI:99461]	1587.71	-0.191295	0.069225	-2.76338	0.0057207	0.0430604	10.99	10.27	10.6	10.58	10.1	8.91
ENSMUSG00000020255	D10Wsu102e	DNA segment, Chr 10, Wayne State University 102, expressed [Source:MGI Symbol;Acc:MGI:106381]	8234.87	0.521101	0.188688	2.76171	0.00574996	0.0432593	0.93	1.16	1.39	1.63	1.67	1.96
ENSMUSG00000023277	Twf2	twinfilin actin binding protein 2 [Source:MGI Symbol;Acc:MGI:1346078]	2239.83	-0.173025	0.0626712	-2.76084	0.00576525	0.043353	36.72	37.57	38.74	33.94	35.64	36.49
ENSMUSG00000047878	A4galt	alpha 1,4-galactosyltransferase [Source:MGI Symbol;Acc:MGI:3512453]	489.206	0.267916	0.0970499	2.7606	0.00576952	0.0433637	5.45	5.39	5.29	6.8	7.07	6.71
ENSMUSG00000054321	Taf4b	TATA-box binding protein associated factor 4b [Source:MGI Symbol;Acc:MGI:2152345]	1928.15	0.168116	0.0609291	2.7592	0.00579432	0.0435287	7.2	7.85	7.95	9.32	9.5	8.54
ENSMUSG00000062300	Nectin2	nectin cell adhesion molecule 2 [Source:MGI Symbol;Acc:MGI:97822]	1888.04	0.155449	0.0563612	2.75809	0.00581402	0.0436552	19.13	19.35	19.39	23.34	22.73	22.22
ENSMUSG00000042644	Itpr3	inositol 1,4,5-triphosphate receptor 3 [Source:MGI Symbol;Acc:MGI:96624]	3735.41	0.164787	0.0597699	2.75703	0.00583293	0.0437756	8	8.39	8.81	9.65	9.89	10.33
ENSMUSG00000029670	Ing3	inhibitor of growth family, member 3 [Source:MGI Symbol;Acc:MGI:1919027]	1751.9	-0.224511	0.0814594	-2.75611	0.00584929	0.0438768	22.16	20.17	23.07	22.59	18.78	18.02
ENSMUSG00000012429	Mplkip	M-phase specific PLK1 intereacting protein [Source:MGI Symbol;Acc:MGI:1913558]	941.395	-0.21277	0.0772383	-2.75472	0.00587427	0.0440426	15.41	15.48	16.64	13.98	14.91	14.51
ENSMUSG00000020368	Canx	calnexin [Source:MGI Symbol;Acc:MGI:88261]	42932.7	-0.0988676	0.0359016	-2.75385	0.00588995	0.0441385	264.62	261.82	273.94	273.49	269.29	249.07
ENSMUSG00000038712	Mindy1	MINDY lysine 48 deubiquitinase 1 [Source:MGI Symbol;Acc:MGI:1922257]	1402.06	0.21042	0.0764473	2.75248	0.00591451	0.0442791	18.04	16.91	17.43	20.91	23.72	19.64
ENSMUSG00000063888	Rpl7l1	ribosomal protein L7-like 1 [Source:MGI Symbol;Acc:MGI:1913479]	7476.39	-0.114524	0.0416063	-2.75256	0.00591304	0.0442791	66.14	67.11	67.23	68.19	64.6	63.39
ENSMUSG00000028522	Mier1	MEIR1 treanscription regulator [Source:MGI Symbol;Acc:MGI:1918398]	2496.74	0.225343	0.0819061	2.75123	0.0059372	0.0444053	14.94	15.48	18.98	21.87	21	18.26
ENSMUSG00000039001	Rps21	ribosomal protein S21 [Source:MGI Symbol;Acc:MGI:1913731]	15749	-0.159825	0.0580907	-2.7513	0.0059359	0.0444053	1524.75	1480.92	1410.69	1534.8	1339.07	1318.42
ENSMUSG00000042682	Selenok	selenoprotein K [Source:MGI Symbol;Acc:MGI:1931466]	563.05	-0.316174	0.114948	-2.75059	0.00594876	0.0444483	14.33	16.95	18.75	15.37	14.99	12.21
ENSMUSG00000036309	Skp1a	S-phase kinase-associated protein 1A [Source:MGI Symbol;Acc:MGI:103575]	28084	-0.12092	0.0439706	-2.75001	0.00595933	0.0445055	511.25	516.58	493.87	520.43	501.3	461.87
ENSMUSG00000031987	Egln1	egl-9 family hypoxia-inducible factor 1 [Source:MGI Symbol;Acc:MGI:1932286]	2924.22	-0.167949	0.061085	-2.74943	0.00596981	0.0445619	19.08	18.38	19.41	16.92	18.51	18.13
ENSMUSG00000040731	Eif4h	eukaryotic translation initiation factor 4H [Source:MGI Symbol;Acc:MGI:1341822]	12349.1	-0.117576	0.0427702	-2.74902	0.00597738	0.0445635	128.92	128.09	123.52	127.4	125.34	118.98
ENSMUSG00000062382	Ftl1-ps1	ferritin light polypeptide 1, pseudogene 1 [Source:MGI Symbol;Acc:MGI:3779109]	1293.53	0.248436	0.090375	2.74894	0.00597878	0.0445635	31.04	35.27	30.51	46.37	37.87	37.8
ENSMUSG00000066042	Med18	mediator complex subunit 18 [Source:MGI Symbol;Acc:MGI:1914469]	1000.33	-0.21785	0.0792454	-2.74905	0.00597677	0.0445635	15.55	16.05	15.23	15.47	14.5	12.76
ENSMUSG00000020309	Chac2	ChaC, cation transport regulator 2 [Source:MGI Symbol;Acc:MGI:1915294]	275.241	-0.402333	0.14641	-2.74799	0.00599611	0.0446273	6.66	6.08	6.24	5.73	5.54	3.96
ENSMUSG00000030254	Rad18	RAD18 E3 ubiquitin protein ligase [Source:MGI Symbol;Acc:MGI:1890476]	2692.79	0.150526	0.0547912	2.74726	0.00600954	0.0447055	18.96	18.73	19.98	22.65	23.86	21.28
ENSMUSG00000028191	Bcl10	B cell leukemia/lymphoma 10 [Source:MGI Symbol;Acc:MGI:1337994]	1519.49	-0.181641	0.06613	-2.74673	0.0060193	0.0447562	19.68	18.96	19.17	19.27	17.46	17.3
ENSMUSG00000030980	Knop1	lysine rich nucleolar protein 1 [Source:MGI Symbol;Acc:MGI:1913606]	6689.35	-0.125395	0.045658	-2.74639	0.00602548	0.0447804	30.92	32.02	33.96	31.71	32.59	29.76
ENSMUSG00000072082	Ccnf	cyclin F [Source:MGI Symbol;Acc:MGI:102551]	6228.24	0.130916	0.0476739	2.74608	0.00603124	0.0448014	42.46	42.77	42.42	48.39	50.01	49.57
ENSMUSG00000046096	Mosmo	modulator of smoothened [Source:MGI Symbol;Acc:MGI:2446240]	822.429	-0.226779	0.0825931	-2.74574	0.00603753	0.0448045	7.94	8.18	8.81	8.12	7.59	6.85
ENSMUSG00000073077	Gm7173	predicted gene 7173 [Source:MGI Symbol;Acc:MGI:3645063]	119.154	0.534803	0.194766	2.74587	0.00603514	0.0448045	0.43	0.35	0.44	0.65	0.58	0.63
ENSMUSG00000062115	Rai1	retinoic acid induced 1 [Source:MGI Symbol;Acc:MGI:103291]	645.187	0.244805	0.0891647	2.74553	0.00604129	0.0448106	3.58	3.66	3.96	5.04	4.68	4.34
ENSMUSG00000047757	Fancb	Fanconi anemia, complementation group B [Source:MGI Symbol;Acc:MGI:2448558]	836.799	-0.229184	0.0834899	-2.74505	0.00605026	0.0448553	7.07	6.86	6.53	6.59	6.28	5.64
ENSMUSG00000030641	Ddias	DNA damage-induced apoptosis suppressor [Source:MGI Symbol;Acc:MGI:1921291]	2356.58	-0.170318	0.0620662	-2.74414	0.00606696	0.0449097	19.77	19.92	19.71	19.85	19.48	16.65
ENSMUSG00000043279	Trim56	tripartite motif-containing 56 [Source:MGI Symbol;Acc:MGI:2685298]	485.39	0.437028	0.159266	2.74401	0.00606935	0.0449097	1.55	1.01	1.32	2	1.52	2.02
ENSMUSG00000031843	Mphosph6	M phase phosphoprotein 6 [Source:MGI Symbol;Acc:MGI:1915783]	2565.45	-0.154797	0.0564207	-2.74363	0.00607647	0.0449406	60.65	61.17	64.96	63.5	58.28	55.94
ENSMUSG00000041801	Phlda3	pleckstrin homology like domain, family A, member 3 [Source:MGI Symbol;Acc:MGI:1351485]	1132.84	-0.19466	0.0709707	-2.74283	0.0060913	0.0450285	22.12	24.32	23.57	21.63	21.94	21.2
ENSMUSG00000081485	Gm12338	predicted gene 12338 [Source:MGI Symbol;Acc:MGI:3650622]	816.967	-0.258064	0.0941072	-2.74223	0.00610237	0.0450884	455.75	420.56	420.18	414.25	345.56	389.74
ENSMUSG00000024588	Fech	ferrochelatase [Source:MGI Symbol;Acc:MGI:95513]	773.837	0.239858	0.0874943	2.74141	0.00611755	0.0451787	5.46	5.75	5.11	7.31	6.86	6.29
ENSMUSG00000020101	Vsir	V-set immunoregulatory receptor [Source:MGI Symbol;Acc:MGI:1921298]	210.36	0.507611	0.185223	2.74055	0.00613372	0.0452544	0.8	0.78	1.05	1.18	1.68	1.1
ENSMUSG00000032239	Rp9	retinitis pigmentosa 9 (human) [Source:MGI Symbol;Acc:MGI:2157166]	711.043	-0.23991	0.0875403	-2.74057	0.00613332	0.0452544	15.8	17.74	16.53	14.92	14.86	15.12
ENSMUSG00000021501	Caml	calcium modulating ligand [Source:MGI Symbol;Acc:MGI:104728]	669.848	-0.232759	0.0849424	-2.7402	0.00614019	0.0452802	14.34	14.66	14.71	13.98	12.88	12.56
ENSMUSG00000047721	Bola2	bolA-like 2 (E. coli) [Source:MGI Symbol;Acc:MGI:1913412]	1667.33	-0.203385	0.0742367	-2.73969	0.00614979	0.0453291	83.37	78.48	87.71	81.2	70.68	77.59
ENSMUSG00000027671	Actl6a	actin-like 6A [Source:MGI Symbol;Acc:MGI:1861453]	8225.15	-0.111553	0.0407224	-2.73935	0.00615607	0.0453535	102.42	102.63	103.23	105.4	101.35	95.62
ENSMUSG00000030689	Ino80e	INO80 complex subunit E [Source:MGI Symbol;Acc:MGI:2141881]	1950.46	-0.18056	0.0659228	-2.73896	0.00616345	0.0453859	29.09	32.67	30.49	30.43	27.76	28.03
ENSMUSG00000015357	Clpx	caseinolytic mitochondrial matrix peptidase chaperone subunit [Source:MGI Symbol;Acc:MGI:1346017]	2455.77	-0.149433	0.0546035	-2.73669	0.00620614	0.0456783	20.45	20.22	20.14	20.3	19.72	18.09
ENSMUSG00000027313	Chac1	ChaC, cation transport regulator 1 [Source:MGI Symbol;Acc:MGI:1916315]	195.626	-0.504887	0.184514	-2.73631	0.00621319	0.0457081	3.66	2.7	3.43	2.88	1.96	2.48
ENSMUSG00000033436	Armcx2	armadillo repeat containing, X-linked 2 [Source:MGI Symbol;Acc:MGI:1914666]	1381.4	-0.193647	0.0708692	-2.73246	0.0062863	0.0462237	10.66	10.65	10	9.79	9.42	9.81
ENSMUSG00000029486	Mrpl1	mitochondrial ribosomal protein L1 [Source:MGI Symbol;Acc:MGI:2137202]	2613.55	-0.171567	0.0628039	-2.73179	0.00629917	0.046296	25.06	25.28	24.38	25.21	24.23	20.92
ENSMUSG00000031657	Heatr3	HEAT repeat containing 3 [Source:MGI Symbol;Acc:MGI:2444491]	6954.01	-0.116638	0.0427055	-2.73122	0.00630997	0.0463531	52.19	50.55	53.08	51.72	50.7	49.77
ENSMUSG00000040010	Slc7a5	solute carrier family 7 (cationic amino acid transporter, y+ system), member 5 [Source:MGI Symbol;Acc:MGI:1298205]	4066.64	-0.137178	0.0502319	-2.7309	0.00631622	0.0463767	26.06	27.59	27.73	27.06	25.41	25.88
ENSMUSG00000026447	Pik3c2b	phosphatidylinositol-4-phosphate 3-kinase catalytic subunit type 2 beta [Source:MGI Symbol;Acc:MGI:2685045]	535.885	0.270417	0.0990593	2.72985	0.00633639	0.0464161	1.73	1.71	1.68	2.04	2.29	2.2
ENSMUSG00000037795	N4bp2	NEDD4 binding protein 2 [Source:MGI Symbol;Acc:MGI:2684414]	4040.26	0.172904	0.0633387	2.72983	0.00633679	0.0464161	13.1	14.23	14.99	15.96	18.08	16.44
ENSMUSG00000038679	Trps1	transcriptional repressor GATA binding 1 [Source:MGI Symbol;Acc:MGI:1927616]	1139.09	0.213002	0.0780148	2.73028	0.00632808	0.0464161	3.56	3.77	4.26	4.83	4.66	4.71
ENSMUSG00000041064	Pif1	PIF1 5'-to-3' DNA helicase [Source:MGI Symbol;Acc:MGI:2143057]	1573.43	-0.172064	0.0630185	-2.73037	0.00632642	0.0464161	13.89	13.83	13.55	12.84	13.54	12.44
ENSMUSG00000058600	Rpl30	ribosomal protein L30 [Source:MGI Symbol;Acc:MGI:98037]	20276.6	-0.1084	0.0397502	-2.72704	0.00639062	0.0467655	1141.49	1131.57	1123.72	1141.67	1100.15	1095.56
ENSMUSG00000031783	Polr2c	polymerase (RNA) II (DNA directed) polypeptide C [Source:MGI Symbol;Acc:MGI:109299]	4957.7	-0.123606	0.0453315	-2.72671	0.00639692	0.0467891	78.78	79.69	78.22	79.78	76.22	74.22
ENSMUSG00000024462	Gabbr1	gamma-aminobutyric acid (GABA) B receptor, 1 [Source:MGI Symbol;Acc:MGI:1860139]	1080.07	0.251181	0.0921278	2.72644	0.00640225	0.0468057	7.71	8.84	9.44	10.27	10.78	11.62
ENSMUSG00000028911	Srsf4	serine/arginine-rich splicing factor 4 [Source:MGI Symbol;Acc:MGI:1890577]	1637.7	-0.214242	0.0785931	-2.72597	0.00641126	0.0468376	17.31	17.23	20.04	15.49	17.31	16.92
ENSMUSG00000035121	Neil2	nei like 2 (E. coli) [Source:MGI Symbol;Acc:MGI:2686058]	461.106	0.28396	0.104171	2.72589	0.00641274	0.0468376	4.39	4.2	4.82	6.14	5.52	5.61
ENSMUSG00000036501	Fam13b	family with sequence similarity 13, member B [Source:MGI Symbol;Acc:MGI:2447834]	609.981	0.257945	0.0946358	2.72566	0.00641737	0.046849	3.47	3.57	3.99	5.06	4.55	4.35
ENSMUSG00000053070	Cfap300	cilia and flagella associated protein 300 [Source:MGI Symbol;Acc:MGI:3045346]	159.85	-0.444616	0.163213	-2.72414	0.00644682	0.0470414	2.86	2.86	2.77	2.38	2.24	1.99
ENSMUSG00000036879	Phkb	phosphorylase kinase beta [Source:MGI Symbol;Acc:MGI:97578]	1639.46	0.184223	0.0676363	2.72373	0.00645501	0.0470787	9.34	9.49	10.84	12.3	11.97	11.39
ENSMUSG00000007039	Ddah2	dimethylarginine dimethylaminohydrolase 2 [Source:MGI Symbol;Acc:MGI:1859016]	1535.17	-0.185178	0.0680188	-2.72246	0.0064798	0.0472369	29.14	31.4	28.35	27.82	27.74	27.3
ENSMUSG00000044712	Slc38a6	solute carrier family 38, member 6 [Source:MGI Symbol;Acc:MGI:3648156]	207.383	0.453317	0.166584	2.72126	0.00650334	0.0473859	2.5	2.68	3.63	4.13	4.65	3.9
ENSMUSG00000017390	Aldoc	aldolase C, fructose-bisphosphate [Source:MGI Symbol;Acc:MGI:101863]	1679.24	-0.205761	0.0756388	-2.72031	0.00652213	0.0475002	26.2	24.47	24.11	21.96	25.27	21.51
ENSMUSG00000022013	Dnajc15	DnaJ heat shock protein family (Hsp40) member C15 [Source:MGI Symbol;Acc:MGI:1913398]	1194.73	-0.208454	0.0766514	-2.7195	0.00653803	0.0475252	42.58	38.65	39.33	36.99	39.41	34.24
ENSMUSG00000029017	Pmpcb	peptidase (mitochondrial processing) beta [Source:MGI Symbol;Acc:MGI:1920328]	3873.5	-0.13957	0.0513212	-2.71954	0.00653724	0.0475252	61.02	61.95	61.14	57.69	60.16	59.14
ENSMUSG00000039238	Zfp750	zinc finger protein 750 [Source:MGI Symbol;Acc:MGI:2442210]	194.017	0.41474	0.152486	2.71985	0.00653116	0.0475252	1.17	1.05	1.2	1.56	1.58	1.67
ENSMUSG00000063049	Ing2	inhibitor of growth family, member 2 [Source:MGI Symbol;Acc:MGI:1916510]	986.091	-0.206402	0.0758907	-2.71973	0.00653356	0.0475252	18.77	17.92	18.49	16.35	17.56	16.75
ENSMUSG00000027381	Bcl2l11	BCL2-like 11 (apoptosis facilitator) [Source:MGI Symbol;Acc:MGI:1197519]	1086.57	0.254415	0.0935612	2.71924	0.00654328	0.0475408	6.5	6.62	6.93	7.82	8.07	9.41
ENSMUSG00000030960	Eef1akmt2	EEF1A lysine methyltransferase 2 [Source:MGI Symbol;Acc:MGI:1919346]	661.824	-0.263908	0.0970793	-2.71848	0.00655831	0.0476161	20.69	18.26	17.75	17.64	17	15.48
ENSMUSG00000031378	Abcd1	ATP-binding cassette, sub-family D (ALD), member 1 [Source:MGI Symbol;Acc:MGI:1349215]	160.154	0.473176	0.174064	2.7184	0.00655988	0.0476161	0.76	0.75	1	1.19	1.3	1.19
ENSMUSG00000036940	Kdm1a	lysine (K)-specific demethylase 1A [Source:MGI Symbol;Acc:MGI:1196256]	11165.3	-0.109089	0.0401326	-2.71821	0.00656368	0.047621	88.55	90.05	87.44	89.59	87.57	84.18
ENSMUSG00000024313	Mep1b	meprin 1 beta [Source:MGI Symbol;Acc:MGI:96964]	248.408	-0.359406	0.132252	-2.71759	0.00657597	0.0476864	2.59	2.83	2.87	2.29	2.39	2.16
ENSMUSG00000060261	Gtf2i	general transcription factor II I [Source:MGI Symbol;Acc:MGI:1202722]	3649.61	0.175603	0.0646209	2.71744	0.00657894	0.0476864	20.75	22.78	24.51	26.85	26.53	27.84
ENSMUSG00000020850	Prpf8	pre-mRNA processing factor 8 [Source:MGI Symbol;Acc:MGI:2179381]	35521.5	0.135695	0.0499788	2.71505	0.00662661	0.0479438	94.83	98.97	104.36	114.17	113.34	118.91
ENSMUSG00000027835	Pdcd10	programmed cell death 10 [Source:MGI Symbol;Acc:MGI:1928396]	2709.55	-0.191915	0.0706865	-2.71501	0.00662735	0.0479438	44.1	45.06	45.24	45.46	43.88	35.52
ENSMUSG00000031848	Lsm4	LSM4 homolog, U6 small nuclear RNA and mRNA degradation associated [Source:MGI Symbol;Acc:MGI:1354692]	4759.76	-0.121929	0.0449115	-2.71487	0.00663015	0.0479438	151.54	149.62	152.84	150.87	146.22	144.81
ENSMUSG00000032463	Faim	Fas apoptotic inhibitory molecule [Source:MGI Symbol;Acc:MGI:1344387]	714.134	-0.223403	0.0822746	-2.71533	0.00662103	0.0479438	15.34	15.87	15.38	14.1	14.35	13.83
ENSMUSG00000051413	Plagl2	pleiomorphic adenoma gene-like 2 [Source:MGI Symbol;Acc:MGI:1933165]	269.486	0.355289	0.130856	2.71512	0.00662527	0.0479438	0.85	0.97	0.97	1.3	1.2	1.28
ENSMUSG00000038615	Nfe2l1	nuclear factor, erythroid derived 2,-like 1 [Source:MGI Symbol;Acc:MGI:99421]	6573.93	-0.126016	0.0464462	-2.71315	0.0066646	0.0481701	34.35	35.61	37.28	35.54	33.96	34.49
ENSMUSG00000020956	Dtd2	D-tyrosyl-tRNA deacylase 2 [Source:MGI Symbol;Acc:MGI:1923485]	781.181	-0.226362	0.0835534	-2.70919	0.00674484	0.0487039	10.75	10.53	10.58	10.52	9.44	8.93
ENSMUSG00000036943	Rab8b	RAB8B, member RAS oncogene family [Source:MGI Symbol;Acc:MGI:2442982]	786.546	-0.230755	0.0852063	-2.70819	0.00676505	0.048826	4.11	3.76	3.84	3.72	3.65	3.23
ENSMUSG00000039137	Whrn	whirlin [Source:MGI Symbol;Acc:MGI:2682003]	167.496	0.461413	0.170386	2.70804	0.00676816	0.048826	2.12	1.81	1.61	2.81	2.77	2.53
ENSMUSG00000029480	Dhx37	DEAH (Asp-Glu-Ala-His) box polypeptide 37 [Source:MGI Symbol;Acc:MGI:3028576]	1359.3	0.210312	0.077683	2.70731	0.00678319	0.0489114	8.3	9.89	9	11.03	11.04	11.21
ENSMUSG00000040219	Ttc12	tetratricopeptide repeat domain 12 [Source:MGI Symbol;Acc:MGI:2444588]	283.993	0.37527	0.138637	2.70686	0.00679231	0.048954	1.57	1.8	1.53	2.06	2.26	2.42
ENSMUSG00000016526	Dyrk3	dual-specificity tyrosine-(Y)-phosphorylation regulated kinase 3 [Source:MGI Symbol;Acc:MGI:1330300]	2575.76	-0.156539	0.0578422	-2.70631	0.0068036	0.0490123	19.38	20.14	18.98	18.83	19.54	17.27
ENSMUSG00000054455	Vapb	vesicle-associated membrane protein, associated protein B and C [Source:MGI Symbol;Acc:MGI:1928744]	2446.38	-0.196256	0.0725222	-2.70615	0.00680682	0.0490123	27.12	24.94	24.61	25.2	21.9	23.84
ENSMUSG00000075054	Yae1d1	Yae1 domain containing 1 [Source:MGI Symbol;Acc:MGI:1914258]	2857.88	-0.140764	0.052026	-2.70565	0.00681712	0.0490633	31.01	31.87	31.11	30.16	31.38	28.77
ENSMUSG00000042396	Rbm7	RNA binding motif protein 7 [Source:MGI Symbol;Acc:MGI:1914260]	2744.43	-0.159979	0.0591316	-2.70548	0.00682066	0.0490657	36.7	34.76	37.73	35.37	36.6	31.56
ENSMUSG00000067194	Eif1ax	eukaryotic translation initiation factor 1A, X-linked [Source:MGI Symbol;Acc:MGI:1913485]	7212.74	-0.131094	0.0484746	-2.70438	0.00684328	0.0492052	83	85.81	85.68	88.21	79.33	78.69
ENSMUSG00000027509	Rae1	ribonucleic acid export 1 [Source:MGI Symbol;Acc:MGI:1913929]	4616.71	-0.131777	0.048757	-2.70272	0.00687737	0.0494271	70.05	68.08	67.1	69.01	66.61	62.96
ENSMUSG00000014349	Ube2z	ubiquitin-conjugating enzyme E2Z [Source:MGI Symbol;Acc:MGI:1343160]	8074.26	-0.118909	0.0440313	-2.70056	0.00692219	0.0497257	46.66	45.91	45.69	44.9	45.36	44.58
ENSMUSG00000070923	Klhl9	kelch-like 9 [Source:MGI Symbol;Acc:MGI:2180122]	3828.13	-0.168389	0.0623922	-2.69888	0.00695741	0.0499553	21.21	21.29	21.22	21.17	21.45	17.52
