# Supplementary material for: Global translation during early development depends on the essential transcription factor PRDM10
Source: Nat Commun. 2020 Jul 17;11:3603. doi: 10.1038/s41467-020-17304-3 (PMC7368010; doi:10.1038/s41467-020-17304-3)
Supplement: Supplementary file 7 — Supplementary Data 3 [file 41467_2020_17304_MOESM7_ESM.xlsx]

## Sheet: S3
Supplementary Table 3: Differential gene expression for KO vs. WT mESCs at Day 4 post-deletion
ensembl_gene_id	gene_name	description	baseMean	log2FoldChange	lfcSE	stat	pvalue	padj	tpm_d4.WT.1	tpm_d4.WT.2	tpm_d4.WT.3	tpm_d4.KO.1	tpm_d4.KO.2	tpm_d4.KO.3
ENSMUSG00000002985	Apoe	apolipoprotein E [Source:MGI Symbol;Acc:MGI:88057]	12943.4	1.69547	0.0344891	49.1595	0	0	148.39	148.69	146.51	466.41	471.67	466.05
ENSMUSG00000005161	Prdx2	peroxiredoxin 2 [Source:MGI Symbol;Acc:MGI:109486]	6013.36	-1.97838	0.0434496	-45.5328	0	0	220.52	218.31	201.28	52.29	51.88	54.54
ENSMUSG00000006930	Hap1	huntingtin-associated protein 1 [Source:MGI Symbol;Acc:MGI:1261831]	1000.88	-5.31661	0.138128	-38.4905	0	0	16.42	17.05	18.15	0.39	0.46	0.42
ENSMUSG00000027203	Dut	deoxyuridine triphosphatase [Source:MGI Symbol;Acc:MGI:1346051]	5106.37	-2.72095	0.0515601	-52.7723	0	0	217.33	206.37	192.18	28.96	31.11	31.17
ENSMUSG00000027500	Stmn2	stathmin-like 2 [Source:MGI Symbol;Acc:MGI:98241]	3092.61	-2.9951	0.0581256	-51.528	0	0	71.29	66.11	64.88	8.28	8.41	8.1
ENSMUSG00000028484	Psip1	PC4 and SFRS1 interacting protein 1 [Source:MGI Symbol;Acc:MGI:2142116]	6375.22	-2.52133	0.0517057	-48.7632	0	0	120.66	108.04	105.86	19.23	19.19	18.51
ENSMUSG00000028773	Fabp3	fatty acid binding protein 3, muscle and heart [Source:MGI Symbol;Acc:MGI:95476]	6357.46	1.82082	0.043378	41.9755	0	0	101.04	94.86	92.69	327.34	337.74	330.97
ENSMUSG00000029223	Uchl1	ubiquitin carboxy-terminal hydrolase L1 [Source:MGI Symbol;Acc:MGI:103149]	1596.7	-3.11373	0.0734209	-42.4093	0	0	88.93	84.84	84.73	9.83	9.07	10.27
ENSMUSG00000038502	Ptov1	prostate tumor over expressed gene 1 [Source:MGI Symbol;Acc:MGI:1933946]	1160.63	-4.2022	0.10384	-40.4679	0	0	43.07	45.19	42.97	2.66	1.88	2.48
ENSMUSG00000041870	Ankrd13a	ankyrin repeat domain 13a [Source:MGI Symbol;Acc:MGI:1915670]	1592.77	-4.28107	0.0905269	-47.2906	0	0	30.48	30.91	27.02	1.49	1.4	1.56
ENSMUSG00000055762	Eef1d	eukaryotic translation elongation factor 1 delta (guanine nucleotide exchange protein) [Source:MGI Symbol;Acc:MGI:1913906]	8771.35	-1.55663	0.0385596	-40.3695	0	0	478.51	456.66	445.75	150.64	153.49	154.6
ENSMUSG00000032633	Flcn	folliculin [Source:MGI Symbol;Acc:MGI:2442184]	988.064	-3.05863	0.0913557	-33.4805	9.27826e-246	1.26927e-242	14.09	14.11	14.42	1.52	1.62	1.87
ENSMUSG00000058013	Sept11	septin 11 [Source:MGI Symbol;Acc:MGI:1277214]	7820.12	-1.40614	0.0426383	-32.9784	1.65858e-238	2.0944e-235	59.59	58.45	57.62	22.81	20.5	21.5
ENSMUSG00000021000	Mia2	melanoma inhibitory activity 2 [Source:MGI Symbol;Acc:MGI:2159614]	1244.68	-2.45405	0.0768369	-31.9384	7.82418e-224	9.17441e-221	20.43	21.32	18.74	3.53	3.63	3.63
ENSMUSG00000064351	mt-Co1	mitochondrially encoded cytochrome c oxidase I [Source:MGI Symbol;Acc:MGI:102504]	243338	-0.866002	0.0275159	-31.4728	2.04582e-217	2.23894e-214	5157.24	5286.36	5079.54	2801.06	2736.88	2786.09
ENSMUSG00000004789	Dlst	dihydrolipoamide S-succinyltransferase (E2 component of 2-oxo-glutarate complex) [Source:MGI Symbol;Acc:MGI:1926170]	2870.3	-1.85668	0.0591632	-31.3823	3.53422e-216	3.62611e-213	45.47	48.5	50.2	12.73	12.63	13.57
ENSMUSG00000026317	Cln8	ceroid-lipofuscinosis, neuronal 8 [Source:MGI Symbol;Acc:MGI:1349447]	925.903	-2.75959	0.0948788	-29.0854	5.49357e-186	5.30485e-183	12.69	11.44	10.48	1.67	1.71	1.61
ENSMUSG00000101249	Gm29216	predicted gene 29216 [Source:MGI Symbol;Acc:MGI:5579922]	27338.1	-0.907492	0.0320222	-28.3394	1.12967e-176	1.03026e-173	2466.04	2447.74	2367.21	1279.77	1269.6	1243.59
ENSMUSG00000024640	Psat1	phosphoserine aminotransferase 1 [Source:MGI Symbol;Acc:MGI:2183441]	13174.6	-0.964702	0.0353573	-27.2844	6.49992e-164	5.61593e-161	170.62	165.58	163.43	84.59	83.57	82.02
ENSMUSG00000003153	Slc2a3	solute carrier family 2 (facilitated glucose transporter), member 3 [Source:MGI Symbol;Acc:MGI:95757]	53086.1	0.764896	0.0282818	27.0455	4.31534e-161	3.54204e-158	241.15	242.2	233.43	398.9	387.05	404.51
ENSMUSG00000019777	Hdac2	histone deacetylase 2 [Source:MGI Symbol;Acc:MGI:1097691]	4261.24	-1.42855	0.054003	-26.4532	3.35473e-154	2.62244e-151	84.48	75.77	73.19	29.12	27.85	27.77
ENSMUSG00000041571	Selenow	selenoprotein W [Source:MGI Symbol;Acc:MGI:1100878]	452.269	-5.05245	0.191522	-26.3805	2.29158e-153	1.70994e-150	38.23	34.72	30.99	1.15	0.95	0.96
ENSMUSG00000069170	Adgrv1	adhesion G protein-coupled receptor V1 [Source:MGI Symbol;Acc:MGI:1274784]	455.678	-4.80214	0.183314	-26.1962	2.93518e-151	2.09496e-148	8.24	8.6	8	0.37	0.29	0.24
ENSMUSG00000056076	Eif3b	eukaryotic translation initiation factor 3, subunit B [Source:MGI Symbol;Acc:MGI:106478]	11766.9	-1.04528	0.0401637	-26.0255	2.54859e-149	1.74324e-146	166.63	161.87	169.38	81.09	76.07	78.74
ENSMUSG00000037013	Ss18	SS18, nBAF chromatin remodeling complex subunit [Source:MGI Symbol;Acc:MGI:107708]	3498.95	-1.22101	0.0478991	-25.4913	2.46063e-143	1.61575e-140	40.31	38.35	37.08	15.93	15.95	16.64
ENSMUSG00000001247	Lsr	lipolysis stimulated lipoprotein receptor [Source:MGI Symbol;Acc:MGI:1927471]	601.427	-2.72705	0.107855	-25.2845	4.7304e-141	2.9867e-138	12.69	12.14	13.13	1.85	1.86	1.9
ENSMUSG00000010047	Hyal2	hyaluronoglucosaminidase 2 [Source:MGI Symbol;Acc:MGI:1196334]	689.189	-2.47034	0.0985131	-25.0763	9.02309e-139	5.48604e-136	17.38	16.46	15.77	3.09	2.84	2.83
ENSMUSG00000020520	Galnt10	polypeptide N-acetylgalactosaminyltransferase 10 [Source:MGI Symbol;Acc:MGI:1890480]	410.581	-5.62879	0.228922	-24.5882	1.68906e-133	9.90271e-131	7.06	7.05	6.88	0.14	0.15	0.13
ENSMUSG00000049553	Polr1a	polymerase (RNA) I polypeptide A [Source:MGI Symbol;Acc:MGI:1096397]	5953.43	-1.23369	0.0506076	-24.3775	2.9598e-131	1.67545e-128	44.87	50.2	46.57	20.36	18.38	20.16
ENSMUSG00000021913	Ogdhl	oxoglutarate dehydrogenase-like [Source:MGI Symbol;Acc:MGI:3616088]	3793.92	1.15668	0.0480479	24.0736	4.73002e-128	2.58826e-125	16.16	15.13	15.92	34.83	33.78	34.29
ENSMUSG00000031387	Renbp	renin binding protein [Source:MGI Symbol;Acc:MGI:105940]	1373.21	1.73178	0.0727458	23.8059	2.90061e-125	1.53601e-122	14.09	12.01	11.91	40.81	40.62	41.78
ENSMUSG00000005667	Mthfd2	methylenetetrahydrofolate dehydrogenase (NAD+ dependent), methenyltetrahydrofolate cyclohydrolase [Source:MGI Symbol;Acc:MGI:1338850]	4250.81	-1.03606	0.0449703	-23.0388	1.90409e-117	9.76797e-115	70.52	71.69	67.87	32.44	34.25	33.42
ENSMUSG00000030268	Bcat1	branched chain aminotransferase 1, cytosolic [Source:MGI Symbol;Acc:MGI:104861]	7314.17	-0.850265	0.037417	-22.724	2.59278e-114	1.28979e-111	89.08	88.75	83.71	47.66	46.62	47.48
ENSMUSG00000017404	Rpl19	ribosomal protein L19 [Source:MGI Symbol;Acc:MGI:98020]	51984.5	-0.718951	0.0318572	-22.5679	8.96051e-113	4.32634e-110	2587.73	2485.63	2443.35	1503.61	1487.72	1471.24
ENSMUSG00000003161	Sri	sorcin [Source:MGI Symbol;Acc:MGI:98419]	325.559	-4.49456	0.199397	-22.5408	1.65481e-112	7.76152e-110	16.19	15.72	16.3	1.06	0.47	0.68
ENSMUSG00000062190	Lancl2	LanC (bacterial lantibiotic synthetase component C)-like 2 [Source:MGI Symbol;Acc:MGI:1919085]	1124.73	-1.60426	0.0746402	-21.4932	1.80347e-102	8.22382e-100	20	18.99	17.96	6.28	6.12	5.91
ENSMUSG00000079426	Arpc4	actin related protein 2/3 complex, subunit 4 [Source:MGI Symbol;Acc:MGI:1915339]	4564.67	-1.03339	0.0484982	-21.3078	9.60604e-101	4.26197e-98	127.8	125.74	114.95	55.97	59.22	60.71
ENSMUSG00000030682	Cdipt	CDP-diacylglycerol--inositol 3-phosphatidyltransferase (phosphatidylinositol synthase) [Source:MGI Symbol;Acc:MGI:105491]	851.577	-1.82708	0.0857928	-21.2964	1.22677e-100	5.29966e-98	21.56	19.92	20.37	6.1	5.46	5.47
ENSMUSG00000026956	Uap1l1	UDP-N-acteylglucosamine pyrophosphorylase 1-like 1 [Source:MGI Symbol;Acc:MGI:2443318]	806.344	2.59437	0.122162	21.2371	4.33424e-100	1.82438e-97	2.37	1.97	2.26	11.98	15.56	11.44
ENSMUSG00000021196	Pfkp	phosphofructokinase, platelet [Source:MGI Symbol;Acc:MGI:1891833]	9380.85	-0.986433	0.046804	-21.0758	1.32532e-98	5.43912e-96	74.97	76.82	82.5	38.37	37.8	39.49
ENSMUSG00000024587	Nars	asparaginyl-tRNA synthetase [Source:MGI Symbol;Acc:MGI:1917473]	11299.9	-0.759751	0.0361362	-21.0246	3.90422e-98	1.56321e-95	136.75	130.7	126.35	76.02	75.18	76.06
ENSMUSG00000050708	Ftl1	ferritin light polypeptide 1 [Source:MGI Symbol;Acc:MGI:95589]	61766.1	0.645866	0.0308445	20.9394	2.3415e-97	9.15193e-95	1407.35	1373.7	1300.44	2066.16	2073.57	2100.15
ENSMUSG00000022111	Uchl3	ubiquitin carboxyl-terminal esterase L3 (ubiquitin thiolesterase) [Source:MGI Symbol;Acc:MGI:1355274]	2597.62	-1.12897	0.0544032	-20.7519	1.17964e-95	4.50348e-93	107.8	107.85	100.77	46.85	48.95	45.56
ENSMUSG00000023087	Noct	nocturnin [Source:MGI Symbol;Acc:MGI:109382]	1563.84	-1.39549	0.068735	-20.3024	1.22365e-91	4.56531e-89	14.84	15.8	15.16	5.42	5.36	6.23
ENSMUSG00000041781	Cpsf2	cleavage and polyadenylation specific factor 2 [Source:MGI Symbol;Acc:MGI:1861601]	4566.11	-0.999356	0.0493074	-20.2679	2.47184e-91	9.01727e-89	26.4	25.37	23.17	12.48	12.17	11.96
ENSMUSG00000021650	Ptcd2	pentatricopeptide repeat domain 2 [Source:MGI Symbol;Acc:MGI:1916177]	1181.62	-1.41645	0.0709186	-19.9728	9.49139e-89	3.38719e-86	26.27	25.09	24.83	9.41	9.45	9.04
ENSMUSG00000092341	Malat1	metastasis associated lung adenocarcinoma transcript 1 (non-coding RNA) [Source:MGI Symbol;Acc:MGI:1919539]	111414	0.854803	0.0429574	19.8988	4.165e-88	1.45474e-85	506.07	545.26	564.84	964.95	928.87	964.89
ENSMUSG00000020547	Bzw2	basic leucine zipper and W2 domains 2 [Source:MGI Symbol;Acc:MGI:1914162]	4774.91	-0.821359	0.0419706	-19.5699	2.79303e-85	9.55215e-83	85.72	84.63	80.58	45.32	46.32	47.11
ENSMUSG00000032802	Srxn1	sulfiredoxin 1 homolog (S. cerevisiae) [Source:MGI Symbol;Acc:MGI:104971]	465.387	-2.63741	0.137137	-19.2319	2.00117e-82	6.70434e-80	7.65	7.87	6.96	0.96	1.06	1.56
ENSMUSG00000004099	Dnmt1	DNA methyltransferase (cytosine-5) 1 [Source:MGI Symbol;Acc:MGI:94912]	10527.4	-0.64661	0.0337108	-19.1811	5.32556e-82	1.74849e-79	59.37	60.62	58.11	37.08	36.41	37.7
ENSMUSG00000038393	Txnip	thioredoxin interacting protein [Source:MGI Symbol;Acc:MGI:1889549]	7229.02	0.757821	0.0398273	19.0277	1.00638e-80	3.23935e-78	49.96	48.45	49.15	78.95	81.53	83.43
ENSMUSG00000031591	Asah1	N-acylsphingosine amidohydrolase 1 [Source:MGI Symbol;Acc:MGI:1277124]	3516.12	-0.919854	0.0484594	-18.9819	2.4054e-80	7.59368e-78	48.04	47.61	44.2	24.44	24.29	23.5
ENSMUSG00000063445	Nmral1	NmrA-like family domain containing 1 [Source:MGI Symbol;Acc:MGI:1915074]	457.231	-7.56976	0.399073	-18.9684	3.11378e-80	9.64449e-78	19.66	17.54	18.96	0.08	0.07	0.13
ENSMUSG00000030695	Aldoa	aldolase A, fructose-bisphosphate [Source:MGI Symbol;Acc:MGI:87994]	31526.2	0.620711	0.0329289	18.85	2.93633e-79	8.92646e-77	433.3	413.85	423.35	643.34	624.49	641.93
ENSMUSG00000005447	Pafah1b3	platelet-activating factor acetylhydrolase, isoform 1b, subunit 3 [Source:MGI Symbol;Acc:MGI:108414]	500.719	-2.06428	0.110402	-18.6979	5.14934e-78	1.53694e-75	29.91	29.98	26.75	7.34	6.32	6.59
ENSMUSG00000025232	Hexa	hexosaminidase A [Source:MGI Symbol;Acc:MGI:96073]	1224.12	1.32193	0.0709628	18.6284	1.88981e-77	5.53984e-75	8.78	8.89	8.41	22.03	21.25	20.43
ENSMUSG00000018727	Cpsf4l	cleavage and polyadenylation specific factor 4-like [Source:MGI Symbol;Acc:MGI:1277182]	1631.37	1.17438	0.0636634	18.4467	5.54333e-76	1.59648e-73	22.33	20.18	20.51	46.95	44.61	47.46
ENSMUSG00000000184	Ccnd2	cyclin D2 [Source:MGI Symbol;Acc:MGI:88314]	794.065	-1.75251	0.096724	-18.1187	2.26825e-73	6.41994e-71	6.25	5.61	6.38	1.78	1.59	1.93
ENSMUSG00000021715	Cwc27	CWC27 spliceosome-associated protein [Source:MGI Symbol;Acc:MGI:1914535]	1935.56	1.07577	0.0593796	18.1169	2.34447e-73	6.52319e-71	17.87	17.12	16.71	34.67	34.17	37.68
ENSMUSG00000068921	Dap3	death associated protein 3 [Source:MGI Symbol;Acc:MGI:1929538]	3418.24	-0.883669	0.0487821	-18.1146	2.44319e-73	6.68458e-71	102.52	100.46	95.46	52.06	50.44	55.58
ENSMUSG00000071711	Mpst	mercaptopyruvate sulfurtransferase [Source:MGI Symbol;Acc:MGI:2179733]	227.964	-5.21689	0.289151	-18.0421	9.10556e-73	2.45044e-70	11.52	10.45	9.51	0.25	0.31	0.26
ENSMUSG00000025007	Aldh18a1	aldehyde dehydrogenase 18 family, member A1 [Source:MGI Symbol;Acc:MGI:1888908]	2935.65	-0.958407	0.0532668	-17.9926	2.22791e-72	5.89892e-70	27.39	27.37	28.3	14.31	14.05	13.44
ENSMUSG00000024142	Mlst8	MTOR associated protein, LST8 homolog (S. cerevisiae) [Source:MGI Symbol;Acc:MGI:1929514]	411.305	-2.19892	0.123333	-17.8292	4.19717e-71	1.09366e-68	4.78	4.93	4.75	1.17	0.91	1
ENSMUSG00000070327	Rnf213	ring finger protein 213 [Source:MGI Symbol;Acc:MGI:1289196]	7136.66	0.76459	0.043004	17.7795	1.01882e-70	2.61328e-68	10.65	11.16	11.03	18.8	17.29	18.46
ENSMUSG00000022443	Myh9	myosin, heavy polypeptide 9, non-muscle [Source:MGI Symbol;Acc:MGI:107717]	17667.2	0.61718	0.0349458	17.6611	8.36492e-70	2.11259e-67	45.54	44.57	45.79	68.47	67.79	67.5
ENSMUSG00000022883	Robo1	roundabout guidance receptor 1 [Source:MGI Symbol;Acc:MGI:1274781]	383.532	-2.26746	0.129684	-17.4846	1.87733e-68	4.66942e-66	2.5	2.51	2.36	0.48	0.58	0.44
ENSMUSG00000064341	mt-Nd1	mitochondrially encoded NADH dehydrogenase 1 [Source:MGI Symbol;Acc:MGI:101787]	30335	-0.668429	0.0385149	-17.3551	1.8058e-67	4.42448e-65	1081.26	1121.9	988.25	651.76	636.11	673.88
ENSMUSG00000021175	Cdca7l	cell division cycle associated 7 like [Source:MGI Symbol;Acc:MGI:2384982]	1868.07	-1.10544	0.0638389	-17.316	3.56066e-67	8.59585e-65	28.97	26.4	25.29	12.45	12.31	11.87
ENSMUSG00000062380	Tubb3	tubulin, beta 3 class III [Source:MGI Symbol;Acc:MGI:107813]	3813.48	-0.781982	0.0452195	-17.293	5.31026e-67	1.26338e-64	66.04	65.55	61.72	37.3	35.37	37.19
ENSMUSG00000024104	Washc2	WASH complex subunit 2` [Source:MGI Symbol;Acc:MGI:106463]	7693.48	0.631737	0.0367562	17.1872	3.3095e-66	7.76124e-64	39.89	40.15	39.49	59.25	60.29	61.49
ENSMUSG00000020661	Dnmt3a	DNA methyltransferase 3A [Source:MGI Symbol;Acc:MGI:1261827]	7976.58	-0.743823	0.0435107	-17.0952	1.61185e-65	3.72679e-63	69.88	67.05	71.51	39.59	40.18	41.94
ENSMUSG00000042406	Atf4	activating transcription factor 4 [Source:MGI Symbol;Acc:MGI:88096]	8677.17	-0.612862	0.0358531	-17.0937	1.65378e-65	3.77063e-63	154.18	153.36	147.43	98.08	96.49	96.16
ENSMUSG00000031756	Cenpn	centromere protein N [Source:MGI Symbol;Acc:MGI:1919405]	1572.72	-1.05081	0.0624339	-16.8308	1.45093e-63	3.26281e-61	32.37	31.79	29.54	14.93	14.19	15.08
ENSMUSG00000022040	Ephx2	epoxide hydrolase 2, cytoplasmic [Source:MGI Symbol;Acc:MGI:99500]	1035.98	1.39327	0.083556	16.6747	2.00211e-62	4.44145e-60	6.97	6.85	7.05	19.69	16.7	17.23
ENSMUSG00000031960	Aars	alanyl-tRNA synthetase [Source:MGI Symbol;Acc:MGI:2384560]	25006.4	-0.514479	0.030942	-16.6272	4.4282e-62	9.69244e-60	132.1	130.31	130.79	88.96	88.87	91.24
ENSMUSG00000072944	Nup62cl	nucleoporin 62 C-terminal like [Source:MGI Symbol;Acc:MGI:2685565]	3522.52	0.839331	0.0504851	16.6253	4.57094e-62	9.87324e-60	50.84	48.56	44.64	84.11	84.62	83.01
ENSMUSG00000027702	Lrrc34	leucine rich repeat containing 34 [Source:MGI Symbol;Acc:MGI:1919077]	1624.37	1.05626	0.0635766	16.6139	5.52545e-62	1.178e-59	14.87	13.45	13.41	28.46	28.33	27.99
ENSMUSG00000028664	Ephb2	Eph receptor B2 [Source:MGI Symbol;Acc:MGI:99611]	273.232	-3.15421	0.189984	-16.6025	6.68542e-62	1.40702e-59	3.26	3.09	3	0.28	0.55	0.28
ENSMUSG00000047139	Cd24a	CD24a antigen [Source:MGI Symbol;Acc:MGI:88323]	976.183	1.26793	0.0764214	16.5912	8.06379e-62	1.67564e-59	8.27	7.8	7.67	19.09	18.51	18.25
ENSMUSG00000046417	Lrrc75a	leucine rich repeat containing 75A [Source:MGI Symbol;Acc:MGI:2682293]	421.541	1.97024	0.119406	16.5003	3.64896e-61	7.48766e-59	1.97	2.44	2.09	8.27	7.98	8.67
ENSMUSG00000020176	Grb10	growth factor receptor bound protein 10 [Source:MGI Symbol;Acc:MGI:103232]	1643.29	-1.07023	0.0649959	-16.4661	6.43057e-61	1.30326e-58	11.12	10.58	9.93	4.72	4.76	5.24
ENSMUSG00000030983	Bccip	BRCA2 and CDKN1A interacting protein [Source:MGI Symbol;Acc:MGI:1913415]	2789.51	-1.10265	0.0671548	-16.4195	1.38701e-60	2.77672e-58	91.92	77.43	75.18	38.1	36.85	36.27
ENSMUSG00000031153	Gripap1	GRIP1 associated protein 1 [Source:MGI Symbol;Acc:MGI:1859616]	244.836	-2.62028	0.159885	-16.3885	2.31006e-60	4.5689e-58	4.57	4.93	4.95	0.77	0.71	0.81
ENSMUSG00000027313	Chac1	ChaC, cation transport regulator 1 [Source:MGI Symbol;Acc:MGI:1916315]	228.922	-2.69832	0.165762	-16.2783	1.4082e-59	2.75202e-57	6.24	6.17	5.97	0.97	0.91	0.89
ENSMUSG00000084883	Ccdc85c	coiled-coil domain containing 85C [Source:MGI Symbol;Acc:MGI:3644008]	1097.23	-1.16324	0.0717391	-16.2149	3.95747e-59	7.64304e-57	8.25	8.62	8.5	3.63	3.66	3.78
ENSMUSG00000028849	Map7d1	MAP7 domain containing 1 [Source:MGI Symbol;Acc:MGI:2384297]	206.734	-3.13483	0.194303	-16.1338	1.4772e-58	2.81973e-56	3.4	3.84	3.75	0.45	0.3	0.48
ENSMUSG00000041313	Slc7a1	solute carrier family 7 (cationic amino acid transporter, y+ system), member 1 [Source:MGI Symbol;Acc:MGI:88117]	2164.98	-1.06788	0.0663282	-16.1	2.55119e-58	4.81382e-56	10.56	11.19	11.36	5.11	4.7	5.65
ENSMUSG00000024048	Myl12a	myosin, light chain 12A, regulatory, non-sarcomeric [Source:MGI Symbol;Acc:MGI:1914518]	4623.01	-0.756418	0.0470142	-16.0891	3.04016e-58	5.67128e-56	133.37	122.96	121.17	74.57	71.68	72.12
ENSMUSG00000031700	Gpt2	glutamic pyruvate transaminase (alanine aminotransferase) 2 [Source:MGI Symbol;Acc:MGI:1915391]	2383.74	-0.866452	0.0540109	-16.0422	6.48405e-58	1.19598e-55	21.37	20.71	21.29	10.96	11.44	11.58
ENSMUSG00000024231	Cul2	cullin 2 [Source:MGI Symbol;Acc:MGI:1918995]	4005.76	-1.08742	0.0679661	-15.9994	1.29005e-57	2.35305e-55	46.46	44.48	42.53	23.44	19.3	18.71
ENSMUSG00000075706	Gpx4	glutathione peroxidase 4 [Source:MGI Symbol;Acc:MGI:104767]	12203.4	0.551076	0.034621	15.9174	4.79965e-57	8.65835e-55	296.46	285.35	278.8	416.11	403.05	413.11
ENSMUSG00000024120	Lrpprc	leucine-rich PPR-motif containing [Source:MGI Symbol;Acc:MGI:1919666]	8295.63	-0.597206	0.0377065	-15.8383	1.6943e-56	3.02322e-54	55.19	58.22	54.02	36.1	35.41	36.65
ENSMUSG00000020142	Slc1a4	solute carrier family 1 (glutamate/neutral amino acid transporter), member 4 [Source:MGI Symbol;Acc:MGI:2135601]	887.178	-1.24574	0.0789108	-15.7867	3.83921e-56	6.77682e-54	7.65	7.9	7.21	3.2	3.09	3.09
ENSMUSG00000042496	Prdm10	PR domain containing 10 [Source:MGI Symbol;Acc:MGI:2682952]	1429.3	1.06513	0.0676928	15.7347	8.74736e-56	1.52762e-53	4.32	4.71	4.6	9.05	9.56	9.27
ENSMUSG00000028737	Aldh4a1	aldehyde dehydrogenase 4 family, member A1 [Source:MGI Symbol;Acc:MGI:2443883]	1168.33	-1.1357	0.0729058	-15.5777	1.03224e-54	1.78371e-52	12.07	11.26	10.89	5.04	5.26	4.92
ENSMUSG00000022673	Mcm4	minichromosome maintenance complex component 4 [Source:MGI Symbol;Acc:MGI:103199]	14293.2	-0.530152	0.0341832	-15.5091	3.0092e-54	5.14574e-52	119.04	114.28	111.15	78.24	76.02	78.85
ENSMUSG00000021477	Ctsl	cathepsin L [Source:MGI Symbol;Acc:MGI:88564]	5310.82	0.877268	0.0565781	15.5054	3.18749e-54	5.39442e-52	60.47	50.39	51.94	98.57	95.53	97.98
ENSMUSG00000039065	Fam173b	family with sequence similarity 173, member B [Source:MGI Symbol;Acc:MGI:1915323]	199.704	-2.83294	0.183396	-15.4471	7.8914e-54	1.32189e-51	5.77	5.96	5.9	0.66	0.8	0.97
ENSMUSG00000034708	Grn	granulin [Source:MGI Symbol;Acc:MGI:95832]	1781.5	1.0126	0.0656638	15.421	1.18209e-53	1.96012e-51	14.38	13.47	14.78	28.32	26.32	29.49
ENSMUSG00000051586	Mical3	microtubule associated monooxygenase, calponin and LIM domain containing 3 [Source:MGI Symbol;Acc:MGI:2442733]	1390.79	-1.09322	0.0711781	-15.3589	3.08683e-53	5.06734e-51	12.03	13.27	13.32	6.09	5.79	5.81
ENSMUSG00000014633	Cmc2	COX assembly mitochondrial protein 2 [Source:MGI Symbol;Acc:MGI:1913781]	532.942	-1.61842	0.105489	-15.3421	3.99865e-53	6.4992e-51	23.71	21.92	21.38	6.88	7.77	6.7
ENSMUSG00000018547	Pip4k2b	phosphatidylinositol-5-phosphate 4-kinase, type II, beta [Source:MGI Symbol;Acc:MGI:1934234]	3472.98	-0.723164	0.0471711	-15.3306	4.77194e-53	7.68001e-51	21.05	19.88	20.23	11.96	12.06	12.19
ENSMUSG00000021953	Tdh	L-threonine dehydrogenase [Source:MGI Symbol;Acc:MGI:1926231]	16813.5	0.498017	0.0325326	15.3083	6.73385e-53	1.07323e-50	196.33	198	189.81	271.45	268.71	265.98
ENSMUSG00000102070	Gm28661	predicted gene 28661 [Source:MGI Symbol;Acc:MGI:5579367]	76234.5	-0.57004	0.0372853	-15.2886	9.10776e-53	1.43763e-50	4146.4	4023.87	3739.03	2566.08	2524.29	2749.11
ENSMUSG00000042202	Slc35e2	solute carrier family 35, member E2 [Source:MGI Symbol;Acc:MGI:2444240]	1361.99	-0.99676	0.0653587	-15.2506	1.63102e-52	2.54998e-50	7.87	7.74	7.28	3.81	3.73	3.67
ENSMUSG00000026790	Odf2	outer dense fiber of sperm tails 2 [Source:MGI Symbol;Acc:MGI:1098824]	8212.4	0.57231	0.0377003	15.1805	4.7608e-52	7.37296e-50	58.88	59.24	58.55	87.46	82.28	87.07
ENSMUSG00000016308	Ube2a	ubiquitin-conjugating enzyme E2A [Source:MGI Symbol;Acc:MGI:102959]	1229.87	-1.08744	0.0722791	-15.045	3.72469e-51	5.71444e-49	62.97	61.37	55.26	28.74	26.89	26.93
ENSMUSG00000030541	Idh2	isocitrate dehydrogenase 2 (NADP+), mitochondrial [Source:MGI Symbol;Acc:MGI:96414]	3395.14	0.720654	0.0480451	14.9995	7.39272e-51	1.12369e-48	38.74	40.98	37.27	61.65	63.19	63.52
ENSMUSG00000040618	Pck2	phosphoenolpyruvate carboxykinase 2 (mitochondrial) [Source:MGI Symbol;Acc:MGI:1860456]	937.163	-1.25056	0.0841078	-14.8685	5.27712e-50	7.94763e-48	11.53	11.56	12.21	4.96	4.35	5.21
ENSMUSG00000031770	Herpud1	homocysteine-inducible, endoplasmic reticulum stress-inducible, ubiquitin-like domain member 1 [Source:MGI Symbol;Acc:MGI:1927406]	725.176	-1.27114	0.0856685	-14.8379	8.32781e-50	1.24281e-47	14.4	14.49	14.23	5.74	5.99	5.74
ENSMUSG00000022462	Slc38a2	solute carrier family 38, member 2 [Source:MGI Symbol;Acc:MGI:1915010]	9174.47	-0.542887	0.036646	-14.8144	1.18324e-49	1.74991e-47	53.32	54.45	53.79	36.11	35.03	37.27
ENSMUSG00000092274	Neat1	nuclear paraspeckle assembly transcript 1 (non-protein coding) [Source:MGI Symbol;Acc:MGI:1914211]	1922.8	1.29898	0.0879479	14.7699	2.28979e-49	3.35617e-47	4.94	5.24	6.48	12.6	13.13	14.43
ENSMUSG00000068220	Lgals1	lectin, galactose binding, soluble 1 [Source:MGI Symbol;Acc:MGI:96777]	1872.49	0.826671	0.0560566	14.7471	3.21245e-49	4.66686e-47	48.79	48.3	46.88	82.46	83.13	83.95
ENSMUSG00000064373	Selenop	selenoprotein P [Source:MGI Symbol;Acc:MGI:894288]	258.143	-2.26046	0.153824	-14.6951	6.92616e-49	9.97367e-47	5.03	5.52	5.32	1.08	1.2	0.97
ENSMUSG00000022307	Oxr1	oxidation resistance 1 [Source:MGI Symbol;Acc:MGI:2179326]	1907.47	-0.925223	0.0631142	-14.6595	1.17127e-48	1.67196e-46	22.17	22.3	22.12	11.08	12.27	10.95
ENSMUSG00000038489	Polr2l	polymerase (RNA) II (DNA directed) polypeptide L [Source:MGI Symbol;Acc:MGI:1913741]	1227.97	-0.994118	0.0678483	-14.6521	1.30657e-48	1.84902e-46	25.44	25.35	24.3	12.67	12.2	11.97
ENSMUSG00000020027	Socs2	suppressor of cytokine signaling 2 [Source:MGI Symbol;Acc:MGI:1201787]	4234.25	0.701519	0.0479161	14.6406	1.548e-48	2.17196e-46	38.82	37.27	35.05	59.47	59.84	57.25
ENSMUSG00000062901	Klhl24	kelch-like 24 [Source:MGI Symbol;Acc:MGI:1923035]	2599.78	0.757438	0.0518231	14.6158	2.2265e-48	3.09748e-46	9.95	9.38	9.07	15.56	15.28	16.05
ENSMUSG00000020362	Cnot6	CCR4-NOT transcription complex, subunit 6 [Source:MGI Symbol;Acc:MGI:2144529]	3649.9	-0.714986	0.0489773	-14.5983	2.87855e-48	3.97095e-46	29.24	29.6	30.04	17.69	18.09	17.15
ENSMUSG00000027642	Rpn2	ribophorin II [Source:MGI Symbol;Acc:MGI:98085]	6073.15	-0.572553	0.0392825	-14.5753	4.03542e-48	5.52045e-46	76.77	75.32	72.95	50.26	47.74	49.88
ENSMUSG00000010755	Cars	cysteinyl-tRNA synthetase [Source:MGI Symbol;Acc:MGI:1351477]	4725.19	-0.647293	0.0447439	-14.4666	1.96954e-47	2.67207e-45	77.72	77.05	79.56	49.68	48.45	48.15
ENSMUSG00000057738	Sptan1	spectrin alpha, non-erythrocytic 1 [Source:MGI Symbol;Acc:MGI:98386]	29909.9	0.428728	0.0299558	14.312	1.84046e-46	2.47648e-44	92.09	94.75	91.98	122.6	120.34	123.9
ENSMUSG00000031575	Ash2l	ASH2 like histone lysine methyltransferase complex subunit [Source:MGI Symbol;Acc:MGI:1344416]	25689.5	0.471285	0.0329712	14.2938	2.39091e-46	3.19099e-44	228.07	219.83	209.59	294.9	295.38	300.35
ENSMUSG00000112523	Gm48377	predicted gene, 48377 [Source:MGI Symbol;Acc:MGI:6097854]	335.408	1.83497	0.129222	14.2001	9.14512e-46	1.2107e-43	4.47	4.62	4.99	15.71	16.46	16.97
ENSMUSG00000031490	Eif4ebp1	eukaryotic translation initiation factor 4E binding protein 1 [Source:MGI Symbol;Acc:MGI:103267]	9372.88	-0.485232	0.0343545	-14.1243	2.69116e-45	3.53425e-43	198.58	199.26	191.02	136.33	134.81	139.99
ENSMUSG00000029718	Pcolce	procollagen C-endopeptidase enhancer protein [Source:MGI Symbol;Acc:MGI:105099]	1354.73	-1.00496	0.0712136	-14.1118	3.21077e-45	4.18318e-43	44.13	48.84	42.33	21.69	20.98	23.2
ENSMUSG00000001627	Ifrd1	interferon-related developmental regulator 1 [Source:MGI Symbol;Acc:MGI:1316717]	5284.94	0.729417	0.0519515	14.0403	8.82806e-45	1.14111e-42	110.01	100.4	101.37	172.33	173.41	159.24
ENSMUSG00000004642	Slbp	stem-loop binding protein [Source:MGI Symbol;Acc:MGI:108402]	6323.07	-0.664738	0.0474334	-14.0141	1.27748e-44	1.63837e-42	119.66	110.79	104.56	70.37	68.66	67.4
ENSMUSG00000017754	Pltp	phospholipid transfer protein [Source:MGI Symbol;Acc:MGI:103151]	1010.4	1.03045	0.0738358	13.9559	2.8956e-44	3.68482e-42	9.85	9.9	9.17	19.75	18.71	19.26
ENSMUSG00000025056	Nr0b1	nuclear receptor subfamily 0, group B, member 1 [Source:MGI Symbol;Acc:MGI:1352460]	3241.55	0.645556	0.046524	13.8757	8.88614e-44	1.12211e-41	35.86	34.95	34.19	53.06	53.83	53.63
ENSMUSG00000024014	Pim1	proviral integration site 1 [Source:MGI Symbol;Acc:MGI:97584]	5129.5	0.554443	0.0401335	13.815	2.07088e-43	2.59508e-41	38.04	38.99	37.85	55.41	53.83	55.67
ENSMUSG00000086841	2410006H16Rik	RIKEN cDNA 2410006H16 gene [Source:MGI Symbol;Acc:MGI:1916471]	1057.78	-0.995656	0.0722448	-13.7817	3.28435e-43	4.08454e-41	109.35	103.66	102.82	51.18	52.08	51.52
ENSMUSG00000032715	Trib3	tribbles pseudokinase 3 [Source:MGI Symbol;Acc:MGI:1345675]	801.759	-1.15819	0.0841896	-13.757	4.62594e-43	5.70973e-41	14.06	13.12	13.91	6.22	5.9	5.88
ENSMUSG00000033955	Tnks1bp1	tankyrase 1 binding protein 1 [Source:MGI Symbol;Acc:MGI:2446193]	1300.11	-1.18877	0.08727	-13.6218	2.97207e-42	3.64101e-40	14.54	11.74	11.31	5.16	5.62	5.3
ENSMUSG00000037257	Aagab	alpha- and gamma-adaptin binding protein [Source:MGI Symbol;Acc:MGI:1914189]	1371.66	-0.912058	0.0671585	-13.5807	5.21453e-42	6.34087e-40	11.91	10.95	10.93	6.03	5.71	5.8
ENSMUSG00000020949	Fkbp3	FK506 binding protein 3 [Source:MGI Symbol;Acc:MGI:1353460]	13356.9	0.522966	0.0386313	13.5374	9.40699e-42	1.13548e-39	280.07	266.7	259.39	383.91	380.48	367.35
ENSMUSG00000034175	Rhbdd3	rhomboid domain containing 3 [Source:MGI Symbol;Acc:MGI:2444684]	786.948	1.13637	0.0842293	13.4913	1.75878e-41	2.10745e-39	10.17	10.14	9.96	20.46	21.87	22.7
ENSMUSG00000015305	Sash1	SAM and SH3 domain containing 1 [Source:MGI Symbol;Acc:MGI:1917347]	206.693	-2.61987	0.19453	-13.4677	2.42341e-41	2.88281e-39	1.44	1.39	1.23	0.19	0.3	0.17
ENSMUSG00000029446	Psph	phosphoserine phosphatase [Source:MGI Symbol;Acc:MGI:97788]	1220.54	-0.920576	0.0684254	-13.4537	2.92801e-41	3.458e-39	26.83	25.39	24.53	13.21	13.27	13.13
ENSMUSG00000043629	1700019D03Rik	RIKEN cDNA 1700019D03 gene [Source:MGI Symbol;Acc:MGI:1914330]	3569.89	0.693463	0.051642	13.4283	4.12899e-41	4.84153e-39	19.42	19.03	16.77	29.13	28.72	29.34
ENSMUSG00000024944	Arl2	ADP-ribosylation factor-like 2 [Source:MGI Symbol;Acc:MGI:1928393]	907.881	1.08135	0.0810963	13.3341	1.46555e-40	1.70627e-38	11.98	11.06	12.2	23.63	24.9	24.38
ENSMUSG00000044533	Rps2	ribosomal protein S2 [Source:MGI Symbol;Acc:MGI:105110]	80363	0.368831	0.0277027	13.3139	1.92161e-40	2.22149e-38	1967.1	1944.28	1890.38	2434.33	2394.31	2493.9
ENSMUSG00000037405	Icam1	intercellular adhesion molecule 1 [Source:MGI Symbol;Acc:MGI:96392]	1754.31	0.796913	0.0602042	13.2369	5.37561e-40	6.17105e-38	12.7	12.57	11.94	20.12	21.37	21.67
ENSMUSG00000064370	mt-Cytb	mitochondrially encoded cytochrome b [Source:MGI Symbol;Acc:MGI:102501]	21200.8	-0.60802	0.0460279	-13.2098	7.70053e-40	8.77861e-38	595.98	628.59	554.3	373.69	357.16	409.77
ENSMUSG00000035992	Fnip1	folliculin interacting protein 1 [Source:MGI Symbol;Acc:MGI:2444668]	3848.66	0.617146	0.0468282	13.1789	1.16026e-39	1.31358e-37	11.47	11.12	11.71	17.21	16.83	17.4
ENSMUSG00000034994	Eef2	eukaryotic translation elongation factor 2 [Source:MGI Symbol;Acc:MGI:95288]	106869	0.393439	0.0298648	13.174	1.2383e-39	1.39232e-37	752.6	727.62	720.58	958.03	918.42	949.08
ENSMUSG00000027952	Pmvk	phosphomevalonate kinase [Source:MGI Symbol;Acc:MGI:1915853]	1135.18	-0.930571	0.0707614	-13.1508	1.68289e-39	1.87934e-37	34.36	32.67	32.72	16.66	17.52	16.97
ENSMUSG00000025203	Scd2	stearoyl-Coenzyme A desaturase 2 [Source:MGI Symbol;Acc:MGI:98240]	13215.2	-0.556208	0.04231	-13.146	1.79369e-39	1.98955e-37	68.71	67.9	67.16	43.89	42.87	48.74
ENSMUSG00000029777	Gars	glycyl-tRNA synthetase [Source:MGI Symbol;Acc:MGI:2449057]	14239	-0.432142	0.0330631	-13.0702	4.8722e-39	5.36792e-37	172.78	169.32	165.05	120.47	122.86	124.01
ENSMUSG00000030717	Nupr1	nuclear protein transcription regulator 1 [Source:MGI Symbol;Acc:MGI:1891834]	207.568	-2.15643	0.165092	-13.0619	5.43224e-39	5.94505e-37	12.19	11.84	12.4	2.53	2.68	2.77
ENSMUSG00000004951	Hspb1	heat shock protein 1 [Source:MGI Symbol;Acc:MGI:96240]	7096.95	0.493748	0.0378629	13.0404	7.20771e-39	7.83588e-37	185.16	181.13	175.09	247.58	241.55	255.9
ENSMUSG00000040010	Slc7a5	solute carrier family 7 (cationic amino acid transporter, y+ system), member 5 [Source:MGI Symbol;Acc:MGI:1298205]	4714.71	-0.598066	0.0458687	-13.0387	7.37511e-39	7.96512e-37	38.39	39.03	40.06	25.11	24.42	26.36
ENSMUSG00000034993	Vat1	vesicle amine transport 1 [Source:MGI Symbol;Acc:MGI:1349450]	2646.97	0.720827	0.0553315	13.0274	8.54484e-39	9.16811e-37	17.45	17.93	17.18	26.95	27.4	30.33
ENSMUSG00000020277	Pfkl	phosphofructokinase, liver, B-type [Source:MGI Symbol;Acc:MGI:97547]	6431.92	0.603621	0.0463508	13.0229	9.067e-39	9.60283e-37	34.15	33.87	36.42	50.54	51.61	53.06
ENSMUSG00000085396	Firre	functional intergenic repeating RNA element [Source:MGI Symbol;Acc:MGI:2147989]	1889.77	0.840476	0.0645365	13.0233	9.02345e-39	9.60283e-37	12.17	12.53	13.65	22.78	21.55	22.85
ENSMUSG00000064356	mt-Atp8	mitochondrially encoded ATP synthase 8 [Source:MGI Symbol;Acc:MGI:99926]	5773.51	-0.618426	0.0475627	-13.0023	1.18664e-38	1.24871e-36	2995.18	3162.61	2728.96	1862.99	1849.49	1942.12
ENSMUSG00000044986	Tst	thiosulfate sulfurtransferase, mitochondrial [Source:MGI Symbol;Acc:MGI:98852]	426.2	-1.50685	0.116181	-12.9698	1.81606e-38	1.89888e-36	14.33	14.75	13.65	5.31	5.04	4.35
ENSMUSG00000000730	Dnmt3l	DNA (cytosine-5-)-methyltransferase 3-like [Source:MGI Symbol;Acc:MGI:1859287]	6202.29	0.553403	0.042708	12.9578	2.12139e-38	2.2041e-36	80.21	78.77	71.57	109.76	109.05	111.69
ENSMUSG00000028811	Yars	tyrosyl-tRNA synthetase [Source:MGI Symbol;Acc:MGI:2147627]	3683.15	-0.608119	0.0471072	-12.9093	3.99069e-38	4.1202e-36	40.62	41.01	41.41	26.15	26.83	25.93
ENSMUSG00000021728	Emb	embigin [Source:MGI Symbol;Acc:MGI:95321]	2487.99	-0.663926	0.0515112	-12.889	5.19433e-38	5.32938e-36	26.21	26.06	26.53	16.39	15.91	16.32
ENSMUSG00000031530	Dusp4	dual specificity phosphatase 4 [Source:MGI Symbol;Acc:MGI:2442191]	978.27	0.956946	0.0743011	12.8793	5.88689e-38	6.00243e-36	5.85	6.13	5.68	10.96	11.08	11.47
ENSMUSG00000026202	Tuba4a	tubulin, alpha 4A [Source:MGI Symbol;Acc:MGI:1095410]	4110.13	-0.585173	0.0456734	-12.8121	1.40252e-37	1.42122e-35	82.85	84.62	80.31	51.81	55.24	54.36
ENSMUSG00000027820	Mme	membrane metallo endopeptidase [Source:MGI Symbol;Acc:MGI:97004]	1879.34	0.891722	0.0698036	12.7747	2.26964e-37	2.2858e-35	8.28	7.78	7.03	12.88	13.93	15.02
ENSMUSG00000025937	Lactb2	lactamase, beta 2 [Source:MGI Symbol;Acc:MGI:2442551]	4169.88	0.629389	0.0493088	12.7642	2.59735e-37	2.59988e-35	40.04	39.37	37.52	57.19	61.82	57.72
ENSMUSG00000007812	Zfp655	zinc finger protein 655 [Source:MGI Symbol;Acc:MGI:1919861]	4118.21	0.594483	0.0466668	12.7389	3.59459e-37	3.57629e-35	21.46	20.33	19.12	29.81	29.96	30.09
ENSMUSG00000049775	Tmsb4x	thymosin, beta 4, X chromosome [Source:MGI Symbol;Acc:MGI:99510]	3952.95	-0.68245	0.053586	-12.7356	3.75003e-37	3.70847e-35	191.44	187.03	167.75	106.31	115.46	110.6
ENSMUSG00000039329	Tex19.1	testis expressed gene 19.1 [Source:MGI Symbol;Acc:MGI:1920929]	2863.76	-0.646729	0.0509265	-12.6993	5.96912e-37	5.8676e-35	54.24	55.48	51.26	32.91	32.34	35.24
ENSMUSG00000040687	Madd	MAP-kinase activating death domain [Source:MGI Symbol;Acc:MGI:2444672]	137.803	-4.07562	0.321518	-12.6762	8.01376e-37	7.78425e-35	3.21	2.44	3.14	0.2	0.13	0.17
ENSMUSG00000022428	Cby1	chibby family member 1, beta catenin antagonist [Source:MGI Symbol;Acc:MGI:1920989]	528.783	-1.31869	0.104079	-12.6701	8.66063e-37	8.36311e-35	18.11	17.7	16.54	7.57	6.44	6.5
ENSMUSG00000030605	Mfge8	milk fat globule-EGF factor 8 protein [Source:MGI Symbol;Acc:MGI:102768]	4692.96	0.519389	0.0411294	12.6282	1.47674e-36	1.41767e-34	49.21	49.84	48.35	69.95	67.41	69.15
ENSMUSG00000022241	Tars	threonyl-tRNA synthetase [Source:MGI Symbol;Acc:MGI:106314]	11924.7	-0.447675	0.0354624	-12.6239	1.55852e-36	1.48748e-34	100.52	98.02	97.88	69.22	69.87	73.38
ENSMUSG00000069310	Hist1h3c	histone cluster 1, H3c [Source:MGI Symbol;Acc:MGI:2448320]	11901.5	0.515621	0.0409079	12.6044	1.9959e-36	1.89391e-34	451.83	485.59	479.98	648.69	668.96	663.35
ENSMUSG00000019960	Dusp6	dual specificity phosphatase 6 [Source:MGI Symbol;Acc:MGI:1914853]	2705.52	0.64909	0.0515486	12.5918	2.34307e-36	2.21056e-34	18.95	19.92	18.64	30.38	28.31	29.47
ENSMUSG00000030246	Ldhb	lactate dehydrogenase B [Source:MGI Symbol;Acc:MGI:96763]	6166.89	0.540827	0.0430219	12.571	3.0498e-36	2.86089e-34	154.66	147.45	137.29	208.6	206.47	209.38
ENSMUSG00000030313	Dennd5b	DENN/MADD domain containing 5B [Source:MGI Symbol;Acc:MGI:2444273]	4750.94	-0.554851	0.0444172	-12.4918	8.27675e-36	7.71995e-34	16	14.92	15.13	10.37	10.04	10.23
ENSMUSG00000065954	Tacc1	transforming, acidic coiled-coil containing protein 1 [Source:MGI Symbol;Acc:MGI:2443510]	1591.07	-0.810532	0.0651013	-12.4503	1.39276e-35	1.29172e-33	9.29	9.75	9.81	5.12	5.28	5.69
ENSMUSG00000027944	Hax1	HCLS1 associated X-1 [Source:MGI Symbol;Acc:MGI:1346319]	3051.72	-0.653805	0.0525976	-12.4303	1.78893e-35	1.64983e-33	140.29	135.48	125.18	85.63	82.42	80.92
ENSMUSG00000006056	Calcoco2	calcium binding and coiled-coil domain 2 [Source:MGI Symbol;Acc:MGI:1343177]	5733.55	-0.612943	0.0495004	-12.3826	3.24643e-35	2.97728e-33	114.36	108.68	101.8	72.33	69.13	66.01
ENSMUSG00000024486	Hbegf	heparin-binding EGF-like growth factor [Source:MGI Symbol;Acc:MGI:96070]	1139.45	0.899332	0.0730807	12.306	8.40831e-35	7.66838e-33	8.73	8.45	7.46	14.8	14.94	15.13
ENSMUSG00000052565	Hist1h1d	histone cluster 1, H1d [Source:MGI Symbol;Acc:MGI:107502]	29762.8	0.401291	0.032657	12.2881	1.04993e-34	9.52245e-33	81.13	82.55	78.46	103.48	106.03	102.97
ENSMUSG00000071658	Gng3	guanine nucleotide binding protein (G protein), gamma 3 [Source:MGI Symbol;Acc:MGI:102704]	101.463	-3.61381	0.294827	-12.2574	1.53379e-34	1.38344e-32	3.1	2.96	2.3	0.17	0.2	0.29
ENSMUSG00000020515	Cnot8	CCR4-NOT transcription complex, subunit 8 [Source:MGI Symbol;Acc:MGI:1916375]	4681.8	0.584306	0.0478217	12.2184	2.47836e-34	2.22321e-32	49.33	44.83	44.89	69.8	66.72	67.2
ENSMUSG00000053119	Chmp3	charged multivesicular body protein 3 [Source:MGI Symbol;Acc:MGI:1913950]	4166.1	0.626144	0.0512858	12.2089	2.7852e-34	2.48488e-32	37.31	37.55	32.32	54.15	52.95	54.42
ENSMUSG00000021938	Pspc1	paraspeckle protein 1 [Source:MGI Symbol;Acc:MGI:1913895]	4077.62	0.662017	0.0545437	12.1374	6.69489e-34	5.94072e-32	32.95	31.47	34.3	50.85	52.88	48.98
ENSMUSG00000024900	Cpt1a	carnitine palmitoyltransferase 1a, liver [Source:MGI Symbol;Acc:MGI:1098296]	1754.26	0.722465	0.0595278	12.1366	6.7579e-34	5.96439e-32	7.31	7.49	7.12	11.62	11.33	12.41
ENSMUSG00000022686	B3gnt5	UDP-GlcNAc:betaGal beta-1,3-N-acetylglucosaminyltransferase 5 [Source:MGI Symbol;Acc:MGI:2137302]	690.97	1.1037	0.0911799	12.1046	9.98745e-34	8.7676e-32	2.58	2.52	2.39	5.63	4.91	5.19
ENSMUSG00000042988	Notum	notum palmitoleoyl-protein carboxylesterase [Source:MGI Symbol;Acc:MGI:1924833]	455.77	-1.30709	0.108041	-12.0981	1.08019e-33	9.43213e-32	10.21	9.64	9.24	3.78	4.02	3.69
ENSMUSG00000034460	Six4	sine oculis-related homeobox 4 [Source:MGI Symbol;Acc:MGI:106034]	2858.55	0.591263	0.0493751	11.9749	4.80908e-33	4.17703e-31	8.12	8.57	8.2	11.99	12.18	12.48
ENSMUSG00000031007	Atp6ap2	ATPase, H+ transporting, lysosomal accessory protein 2 [Source:MGI Symbol;Acc:MGI:1917745]	2852.58	0.626564	0.0525061	11.9332	7.9503e-33	6.86906e-31	25.08	23.87	22.61	37.31	34.63	36.02
ENSMUSG00000101355	Hist1h3h	histone cluster 1, H3h [Source:MGI Symbol;Acc:MGI:2448349]	9230.32	0.549574	0.0461173	11.9169	9.6648e-33	8.30667e-31	655.71	654.2	703.96	955.51	981.11	945.59
ENSMUSG00000072812	Ahnak2	AHNAK nucleoprotein 2 [Source:MGI Symbol;Acc:MGI:2144831]	255.857	1.82072	0.154012	11.822	3.00454e-32	2.56888e-30	0.58	0.59	0.58	2.29	1.99	1.81
ENSMUSG00000099517	Hist1h3g	histone cluster 1, H3g [Source:MGI Symbol;Acc:MGI:2145541]	12259.6	0.413666	0.0351007	11.7851	4.65827e-32	3.96218e-30	661.33	633.05	633.94	849.69	819.65	841.29
ENSMUSG00000026980	Ly75	lymphocyte antigen 75 [Source:MGI Symbol;Acc:MGI:106662]	3192.12	0.562004	0.0476979	11.7826	4.80105e-32	4.06258e-30	9.01	9.23	9.28	13.1	13.08	13.56
ENSMUSG00000003812	Dnase2a	deoxyribonuclease II alpha [Source:MGI Symbol;Acc:MGI:1329019]	792.941	0.963474	0.0819584	11.7556	6.6053e-32	5.56064e-30	9.79	9.45	8.87	17.96	17.89	17.67
ENSMUSG00000005514	Por	P450 (cytochrome) oxidoreductase [Source:MGI Symbol;Acc:MGI:97744]	881.688	-1.05038	0.0895905	-11.7243	9.57346e-32	8.01826e-30	13.71	11.61	13.15	5.8	5.85	6.5
ENSMUSG00000027233	Patl2	protein associated with topoisomerase II homolog 2 (yeast) [Source:MGI Symbol;Acc:MGI:1914828]	173.233	2.21312	0.190411	11.6229	3.15413e-31	2.62834e-29	0.6	0.72	0.53	2.52	3.08	2.78
ENSMUSG00000031158	Timm17b	translocase of inner mitochondrial membrane 17b [Source:MGI Symbol;Acc:MGI:1343176]	830.149	-0.992233	0.085445	-11.6125	3.5593e-31	2.95098e-29	29.08	30.98	32.36	15.71	14.97	14.74
ENSMUSG00000020265	Sumo3	small ubiquitin-like modifier 3 [Source:MGI Symbol;Acc:MGI:1336201]	5584.04	-0.583476	0.0504506	-11.5653	6.17724e-31	5.09576e-29	117.44	109.13	113.42	77.98	73.53	70.3
ENSMUSG00000031548	Sfrp1	secreted frizzled-related protein 1 [Source:MGI Symbol;Acc:MGI:892014]	4073.6	0.509588	0.0441286	11.5478	7.57292e-31	6.21586e-29	18.73	18.53	17.46	25.02	24.89	26.22
ENSMUSG00000023456	Tpi1	triosephosphate isomerase 1 [Source:MGI Symbol;Acc:MGI:98797]	11100.9	0.40559	0.0351888	11.5261	9.74475e-31	7.9587e-29	157.38	154.69	152.61	195.73	198.92	206.99
ENSMUSG00000085762	Lrrc75aos2	leucine rich repeat containing 75A, opposite strand 2 [Source:MGI Symbol;Acc:MGI:1914079]	253.513	-1.7342	0.150576	-11.5171	1.08225e-30	8.79516e-29	8.45	8.51	8.01	2.71	2	2.63
ENSMUSG00000001435	Col18a1	collagen, type XVIII, alpha 1 [Source:MGI Symbol;Acc:MGI:88451]	8556.02	0.444595	0.0388661	11.4391	2.66552e-30	2.15553e-28	35.56	35.27	36.35	47.44	46.29	48.89
ENSMUSG00000066652	Lefty2	left-right determination factor 2 [Source:MGI Symbol;Acc:MGI:2443573]	8513.85	0.426959	0.0374896	11.3887	4.75897e-30	3.82957e-28	80.41	78.38	76.84	105.95	99.75	103.94
ENSMUSG00000006457	Actn3	actinin alpha 3 [Source:MGI Symbol;Acc:MGI:99678]	587.461	-1.11905	0.0982726	-11.3872	4.84344e-30	3.87853e-28	8.23	9.1	8.52	3.82	4.13	3.69
ENSMUSG00000064061	Dzip3	DAZ interacting protein 3, zinc finger [Source:MGI Symbol;Acc:MGI:1917433]	3263.53	0.542123	0.0476293	11.3821	5.13334e-30	4.09073e-28	15.07	15.74	14.66	21.17	21.84	21.69
ENSMUSG00000063954	Hist2h2aa2	histone cluster 2, H2aa2 [Source:MGI Symbol;Acc:MGI:2448283]	23146.7	0.417842	0.036747	11.3708	5.84575e-30	4.63593e-28	1231.76	1228.1	1194.58	1654.27	1578.43	1538.01
ENSMUSG00000037242	Clic4	chloride intracellular channel 4 (mitochondrial) [Source:MGI Symbol;Acc:MGI:1352754]	4555.08	-0.521034	0.045849	-11.3641	6.30913e-30	4.97936e-28	31.67	31.35	30.16	20.24	20.81	22.42
ENSMUSG00000064345	mt-Nd2	mitochondrially encoded NADH dehydrogenase 2 [Source:MGI Symbol;Acc:MGI:102500]	5195.86	-0.582563	0.051339	-11.3474	7.64356e-30	6.00367e-28	151.71	174.5	158.5	103.45	103.79	109.15
ENSMUSG00000039308	Ndst2	N-deacetylase/N-sulfotransferase (heparan glucosaminyl) 2 [Source:MGI Symbol;Acc:MGI:97040]	118.907	-2.77865	0.245569	-11.3152	1.1038e-29	8.62857e-28	1.51	1.98	1.88	0.22	0.27	0.27
ENSMUSG00000027566	Psma7	proteasome (prosome, macropain) subunit, alpha type 7 [Source:MGI Symbol;Acc:MGI:1347070]	6155.83	-0.44929	0.0397993	-11.2889	1.48911e-29	1.15717e-27	215.97	217.25	208.3	156.76	152.11	150.29
ENSMUSG00000093989	Rnasek	ribonuclease, RNase K [Source:MGI Symbol;Acc:MGI:106369]	243.965	-1.69894	0.150501	-11.2886	1.4944e-29	1.15717e-27	20.27	17.58	18.94	5.24	6	5.85
ENSMUSG00000021255	Esrrb	estrogen related receptor, beta [Source:MGI Symbol;Acc:MGI:1346832]	12978.1	0.411862	0.0365893	11.2563	2.15514e-29	1.66097e-27	75.03	75.06	71.39	93.51	93.69	100.79
ENSMUSG00000068240	Gm11808	predicted gene 11808 [Source:MGI Symbol;Acc:MGI:3649356]	8686	0.419215	0.0372581	11.2516	2.27342e-29	1.74395e-27	501.88	479.11	483.98	633.59	638.86	642.21
ENSMUSG00000037742	Eef1a1	eukaryotic translation elongation factor 1 alpha 1 [Source:MGI Symbol;Acc:MGI:1096881]	441290	0.368158	0.0330445	11.1413	7.8988e-29	6.03101e-27	5856.95	5511.18	5372.61	7141.8	6944.79	7027.38
ENSMUSG00000050628	Ubald2	UBA-like domain containing 2 [Source:MGI Symbol;Acc:MGI:1914635]	6129.25	0.427736	0.0384389	11.1277	9.19815e-29	6.9906e-27	92.03	93.63	88.93	118.56	120.34	122.03
ENSMUSG00000029752	Asns	asparagine synthetase [Source:MGI Symbol;Acc:MGI:1350929]	18359.6	-0.366918	0.0329784	-11.126	9.37306e-29	7.0907e-27	270.77	263.21	254.21	199.5	199.61	198.11
ENSMUSG00000017760	Ctsa	cathepsin A [Source:MGI Symbol;Acc:MGI:97748]	1761.92	0.744474	0.0671011	11.0948	1.32944e-28	1.0011e-26	18.64	20.78	18.88	34	30.96	30.5
ENSMUSG00000074794	Arrdc3	arrestin domain containing 3 [Source:MGI Symbol;Acc:MGI:2145242]	3374.57	0.577764	0.0523334	11.0401	2.44854e-28	1.8354e-26	18.02	17.82	16.23	26.34	25.17	24.42
ENSMUSG00000028480	Glipr2	GLI pathogenesis-related 2 [Source:MGI Symbol;Acc:MGI:1917770]	2186.84	-0.583535	0.0529935	-11.0114	3.36564e-28	2.51138e-26	31.33	30.96	29.73	19.77	20.17	20.07
ENSMUSG00000032042	Srpr	signal recognition particle receptor ('docking protein') [Source:MGI Symbol;Acc:MGI:1914648]	3448.95	-0.559379	0.0510874	-10.9495	6.68498e-28	4.96564e-26	38.28	37.7	33.92	23.76	23.81	25.28
ENSMUSG00000092622	Khdc3	KH domain containing 3, subcortical maternal complex member [Source:MGI Symbol;Acc:MGI:1914241]	1505.14	-0.678938	0.0621515	-10.9239	8.85905e-28	6.55091e-26	29.35	28.15	28.22	16.95	17.44	17.94
ENSMUSG00000022864	D16Ertd472e	DNA segment, Chr 16, ERATO Doi 472, expressed [Source:MGI Symbol;Acc:MGI:1196400]	1407.98	-0.783707	0.0717642	-10.9206	9.19031e-28	6.76539e-26	16.49	16.03	14.52	9.55	8.21	8.95
ENSMUSG00000017861	Mybl2	myeloblastosis oncogene-like 2 [Source:MGI Symbol;Acc:MGI:101785]	20867.9	0.357913	0.0328677	10.8895	1.29336e-27	9.4785e-26	146.63	147.11	146.05	181.9	178.55	190.57
ENSMUSG00000030279	C2cd5	C2 calcium-dependent domain containing 5 [Source:MGI Symbol;Acc:MGI:1921991]	3898.91	0.493092	0.045431	10.8536	1.91636e-27	1.39818e-25	20.67	20.57	20.74	28.29	28.87	28.12
ENSMUSG00000027478	Dnmt3b	DNA methyltransferase 3B [Source:MGI Symbol;Acc:MGI:1261819]	4901.41	-0.469341	0.0433433	-10.8284	2.52392e-27	1.8333e-25	33.9	33.86	33.29	22.86	23.61	24.87
ENSMUSG00000021537	Cetn3	centrin 3 [Source:MGI Symbol;Acc:MGI:1097706]	2411.03	-0.601835	0.0556132	-10.8218	2.71397e-27	1.96266e-25	91.71	84.98	81.98	56.24	53.34	56.98
ENSMUSG00000027365	Trpm7	transient receptor potential cation channel, subfamily M, member 7 [Source:MGI Symbol;Acc:MGI:1929996]	5865.45	0.461848	0.0429332	10.7574	5.47166e-27	3.9396e-25	20.83	19.71	18.79	27.03	25.79	27.02
ENSMUSG00000021676	Iqgap2	IQ motif containing GTPase activating protein 2 [Source:MGI Symbol;Acc:MGI:2449975]	1522.64	0.686822	0.0640325	10.7261	7.6734e-27	5.50072e-25	4.56	5.02	4.68	7.32	7.35	7.77
ENSMUSG00000068739	Sars	seryl-aminoacyl-tRNA synthetase [Source:MGI Symbol;Acc:MGI:102809]	8660.06	-0.450158	0.0420986	-10.6929	1.09845e-26	7.84007e-25	147.82	137.93	135.7	99.17	102.99	99.25
ENSMUSG00000044252	Osbpl1a	oxysterol binding protein-like 1A [Source:MGI Symbol;Acc:MGI:1927551]	2450.49	0.545126	0.0509862	10.6916	1.11379e-26	7.91517e-25	16.34	16.66	16.5	23.69	23.4	23.52
ENSMUSG00000002265	Peg3	paternally expressed 3 [Source:MGI Symbol;Acc:MGI:104748]	12425.9	-0.404373	0.0378262	-10.6903	1.13024e-26	7.99745e-25	39.05	41.22	39.03	28.58	28.82	30.71
ENSMUSG00000076441	Ass1	argininosuccinate synthetase 1 [Source:MGI Symbol;Acc:MGI:88090]	4982.4	0.444761	0.0418307	10.6324	2.10595e-26	1.48374e-24	64.29	64.59	61.3	85.84	80.98	86.18
ENSMUSG00000040128	Pnrc1	proline-rich nuclear receptor coactivator 1 [Source:MGI Symbol;Acc:MGI:1917838]	1170.36	0.796506	0.0749367	10.629	2.18346e-26	1.53178e-24	13.56	12.62	14.13	22.36	22.02	24.09
ENSMUSG00000020844	Nxn	nucleoredoxin [Source:MGI Symbol;Acc:MGI:109331]	5141.95	-0.443495	0.041833	-10.6016	2.93055e-26	2.04715e-24	54.7	53.56	52.82	37.49	38.14	40.14
ENSMUSG00000034300	Fam53c	family with sequence similarity 53, member C [Source:MGI Symbol;Acc:MGI:1913556]	633.925	-0.981805	0.0928971	-10.5687	4.16073e-26	2.89418e-24	4.6	4.79	4.38	2.2	2.14	2.47
ENSMUSG00000028953	Abcf2	ATP-binding cassette, sub-family F (GCN20), member 2 [Source:MGI Symbol;Acc:MGI:1351657]	9827.19	-0.397465	0.037688	-10.5462	5.28941e-26	3.66375e-24	109	108.92	99.88	78.06	78.36	79.3
ENSMUSG00000052566	Hook2	hook microtubule tethering protein 2 [Source:MGI Symbol;Acc:MGI:2181664]	2715.21	0.541428	0.0513646	10.5409	5.5976e-26	3.86093e-24	20.55	20.61	20.84	30.44	28.5	29.29
ENSMUSG00000032518	Rpsa	ribosomal protein SA [Source:MGI Symbol;Acc:MGI:105381]	81080.3	0.311348	0.0295537	10.535	5.95997e-26	4.09368e-24	1469.35	1453.54	1394.95	1776.83	1724.51	1734.31
ENSMUSG00000025612	Bach1	BTB and CNC homology 1, basic leucine zipper transcription factor 1 [Source:MGI Symbol;Acc:MGI:894680]	1143.03	0.77839	0.0741401	10.4989	8.73833e-26	5.97702e-24	3.69	3.23	3.5	5.7	5.87	5.89
ENSMUSG00000028278	Rragd	Ras-related GTP binding D [Source:MGI Symbol;Acc:MGI:1098604]	1615.17	0.648802	0.0618528	10.4895	9.6587e-26	6.57914e-24	6.46	6.41	5.8	9.74	9.31	9.54
ENSMUSG00000034424	Gcsh	glycine cleavage system protein H (aminomethyl carrier) [Source:MGI Symbol;Acc:MGI:1915383]	9834.36	-0.375943	0.0360011	-10.4425	1.58547e-25	1.0755e-23	203.65	199.73	189.4	149.33	148.56	148.44
ENSMUSG00000021709	Erbin	Erbb2 interacting protein [Source:MGI Symbol;Acc:MGI:1890169]	1719.14	0.607278	0.0581664	10.4404	1.62183e-25	1.09563e-23	5.21	5.44	5.27	7.93	7.75	8.03
ENSMUSG00000013160	Atp6v0d1	ATPase, H+ transporting, lysosomal V0 subunit D1 [Source:MGI Symbol;Acc:MGI:1201778]	3239.16	0.475585	0.0455669	10.4371	1.67895e-25	1.12957e-23	42.8	42.89	42.12	58.23	57.07	58.4
ENSMUSG00000034064	Poglut1	protein O-glucosyltransferase 1 [Source:MGI Symbol;Acc:MGI:2444232]	6175.49	0.414632	0.0397712	10.4254	1.89781e-25	1.27161e-23	53.3	53.08	49.84	67.61	68.36	67.47
ENSMUSG00000028234	Rps20	ribosomal protein S20 [Source:MGI Symbol;Acc:MGI:1914677]	39127.6	0.348305	0.0334146	10.4237	1.93184e-25	1.28915e-23	1206.86	1196.14	1108.75	1450.57	1466.15	1450.72
ENSMUSG00000021098	4930447C04Rik	RIKEN cDNA 4930447C04 gene [Source:MGI Symbol;Acc:MGI:1923051]	1924.06	0.579474	0.0557525	10.3937	2.6495e-25	1.7609e-23	26.67	26.1	26.54	38.74	38.05	39.09
ENSMUSG00000036211	Hist1h1t	histone cluster 1, H1t [Source:MGI Symbol;Acc:MGI:1888530]	544.685	-1.02278	0.0984119	-10.3928	2.67256e-25	1.76906e-23	22.03	23.42	20.82	11.11	10.14	10.64
ENSMUSG00000053398	Phgdh	3-phosphoglycerate dehydrogenase [Source:MGI Symbol;Acc:MGI:1355330]	7046.83	-0.40257	0.0387818	-10.3804	3.04571e-25	2.00797e-23	108.62	104.58	105.04	79.87	77.43	78.02
ENSMUSG00000087590	Epb41l4aos	erythrocyte membrane protein band 4.1 like 4a, opposite strand [Source:MGI Symbol;Acc:MGI:1916999]	413.632	-1.24134	0.119954	-10.3485	4.25234e-25	2.79225e-23	55.34	45.86	47.13	19	20.32	21.95
ENSMUSG00000010095	Slc3a2	solute carrier family 3 (activators of dibasic and neutral amino acid transport), member 2 [Source:MGI Symbol;Acc:MGI:96955]	6253.46	-0.42927	0.041484	-10.3478	4.28e-25	2.79923e-23	108.88	106.85	109.34	80.04	75.4	80.6
ENSMUSG00000063524	Eno1	enolase 1, alpha non-neuron [Source:MGI Symbol;Acc:MGI:95393]	46363.7	0.342674	0.0331218	10.3459	4.36852e-25	2.84578e-23	522.35	499	507.47	645.76	614.37	635.04
ENSMUSG00000047649	Cd3eap	CD3E antigen, epsilon polypeptide associated protein [Source:MGI Symbol;Acc:MGI:1917583]	1221.24	-0.702105	0.0679348	-10.335	4.89527e-25	3.17632e-23	17.39	16.87	16.75	10.43	9.67	10.55
ENSMUSG00000022914	Brwd1	bromodomain and WD repeat domain containing 1 [Source:MGI Symbol;Acc:MGI:1890651]	10036.6	0.405325	0.0393724	10.2946	7.44958e-25	4.81466e-23	28.67	31.18	29.32	38.11	38.52	38.79
ENSMUSG00000059493	Nhs	NHS actin remodeling regulator [Source:MGI Symbol;Acc:MGI:2684894]	226.873	-1.59044	0.15456	-10.2901	7.8098e-25	5.02767e-23	0.91	0.91	0.9	0.26	0.29	0.34
ENSMUSG00000024740	Ddb1	damage specific DNA binding protein 1 [Source:MGI Symbol;Acc:MGI:1202384]	44777.1	0.303125	0.0294761	10.2838	8.33986e-25	5.34794e-23	234.99	229.48	223.44	278.5	269.77	281.28
ENSMUSG00000052146	Rps10	ribosomal protein S10 [Source:MGI Symbol;Acc:MGI:1914347]	22010.3	0.338016	0.0329177	10.2685	9.77159e-25	6.24165e-23	1151.03	1118.01	1068.78	1395.27	1353.61	1373.76
ENSMUSG00000028034	Fubp1	far upstream element (FUSE) binding protein 1 [Source:MGI Symbol;Acc:MGI:1196294]	19993	-0.344079	0.0335369	-10.2597	1.07028e-24	6.78368e-23	217.26	206.82	203.86	162.65	157.28	163.56
ENSMUSG00000039230	Tbcd	tubulin-specific chaperone d [Source:MGI Symbol;Acc:MGI:1919686]	5969.04	0.395787	0.0385764	10.2598	1.06902e-24	6.78368e-23	40.68	40.18	39.82	52.04	51.48	51.66
ENSMUSG00000031818	Cox4i1	cytochrome c oxidase subunit 4I1 [Source:MGI Symbol;Acc:MGI:88473]	18892.8	0.344376	0.0335679	10.2591	1.07717e-24	6.80107e-23	718.1	693.09	661.67	862.97	847.26	861.23
ENSMUSG00000020766	Galk1	galactokinase 1 [Source:MGI Symbol;Acc:MGI:95730]	4970.35	0.417211	0.0407378	10.2414	1.29394e-24	8.13842e-23	79.69	78.99	75.01	102	99.21	103.74
ENSMUSG00000031976	Urb2	URB2 ribosome biogenesis 2 homolog (S. cerevisiae) [Source:MGI Symbol;Acc:MGI:2681124]	13726	-0.333876	0.0326106	-10.2383	1.33611e-24	8.37162e-23	60.8	61.27	58.81	46.52	46.95	46.78
ENSMUSG00000025776	Crispld1	cysteine-rich secretory protein LCCL domain containing 1 [Source:MGI Symbol;Acc:MGI:1934666]	244.598	1.54922	0.151375	10.2343	1.39213e-24	8.6894e-23	0.78	0.77	0.88	2.5	2.08	2.38
ENSMUSG00000086629	2810403D21Rik	RIKEN cDNA 2810403D21 gene [Source:MGI Symbol;Acc:MGI:1917214]	669.264	-0.944951	0.0924849	-10.2174	1.65808e-24	1.03102e-22	14.86	13.28	14.12	7.5	7.08	6.87
ENSMUSG00000039323	Igfbp2	insulin-like growth factor binding protein 2 [Source:MGI Symbol;Acc:MGI:96437]	9469.67	0.397538	0.0389188	10.2146	1.70633e-24	1.05702e-22	176.42	169.22	176.47	225.55	217.96	228.95
ENSMUSG00000035186	Ubd	ubiquitin D [Source:MGI Symbol;Acc:MGI:1344410]	314.676	1.29026	0.126762	10.1786	2.46989e-24	1.52427e-22	5.55	5.12	5.49	12.79	12.59	13.26
ENSMUSG00000088185	Scarna2	small Cajal body-specific RNA 2 [Source:MGI Symbol;Acc:MGI:3819484]	4749.61	0.445873	0.0438263	10.1736	2.60025e-24	1.59871e-22	355.48	349.5	363.56	478.6	469.06	475.41
ENSMUSG00000017677	Wsb1	WD repeat and SOCS box-containing 1 [Source:MGI Symbol;Acc:MGI:1926139]	5668.68	0.444821	0.0437341	10.171	2.6706e-24	1.63584e-22	58.86	55.46	52.35	74.05	72.85	74.74
ENSMUSG00000000303	Cdh1	cadherin 1 [Source:MGI Symbol;Acc:MGI:88354]	7412.34	-0.440874	0.0433984	-10.1588	3.02915e-24	1.84857e-22	48.67	45.93	43.92	32.72	32.09	34.92
ENSMUSG00000024423	Impact	impact, RWD domain protein [Source:MGI Symbol;Acc:MGI:1098233]	4000.76	0.464304	0.0459867	10.0965	5.72677e-24	3.48188e-22	24.46	23.63	22.36	31.42	30.67	32.89
ENSMUSG00000062070	Pgk1	phosphoglycerate kinase 1 [Source:MGI Symbol;Acc:MGI:97555]	19572.6	0.356461	0.0353545	10.0825	6.60337e-24	4.00003e-22	243.07	231.47	232.71	294.71	284.36	306.15
ENSMUSG00000037894	H2afz	H2A histone family, member Z [Source:MGI Symbol;Acc:MGI:1888388]	37057.4	-0.372456	0.0369933	-10.0682	7.63622e-24	4.60868e-22	1123.16	1087.21	1008.12	809.64	820.24	798.58
ENSMUSG00000046324	Ermp1	endoplasmic reticulum metallopeptidase 1 [Source:MGI Symbol;Acc:MGI:106250]	2386.33	-0.529791	0.0527578	-10.0419	9.97007e-24	5.99519e-22	13.2	13.75	12.52	8.85	8.72	9.13
ENSMUSG00000000365	Rnf17	ring finger protein 17 [Source:MGI Symbol;Acc:MGI:1353419]	7616.03	0.472592	0.0470825	10.0375	1.04246e-23	6.2456e-22	81.98	74.99	71.62	102.5	105.8	101.49
ENSMUSG00000024493	Lars	leucyl-tRNA synthetase [Source:MGI Symbol;Acc:MGI:1913808]	14734.1	-0.326609	0.0325435	-10.0361	1.05797e-23	6.31549e-22	103.46	102.46	98.16	77.91	78.93	80.1
ENSMUSG00000027379	Bub1	BUB1, mitotic checkpoint serine/threonine kinase [Source:MGI Symbol;Acc:MGI:1100510]	8268.12	0.412702	0.0411786	10.0223	1.21682e-23	7.23743e-22	54.87	54.37	50.17	71.56	67.6	68.17
ENSMUSG00000031383	Dusp9	dual specificity phosphatase 9 [Source:MGI Symbol;Acc:MGI:2387107]	7105.88	0.403706	0.0402966	10.0184	1.26562e-23	7.50054e-22	56.94	55.1	51.61	71.59	68.93	71
ENSMUSG00000064337	mt-Rnr1	mitochondrially encoded 12S rRNA [Source:MGI Symbol;Acc:MGI:102493]	22900.8	-0.543846	0.0543307	-10.0099	1.37854e-23	8.14034e-22	795.41	785.54	752.17	522.11	461.68	581.38
ENSMUSG00000053332	Gas5	growth arrest specific 5 [Source:MGI Symbol;Acc:MGI:95659]	22761.3	0.325624	0.0325712	9.99729	1.5662e-23	9.2153e-22	612.77	585.7	570.98	720.81	715.92	730.24
ENSMUSG00000046311	Zfp62	zinc finger protein 62 [Source:MGI Symbol;Acc:MGI:99662]	2653.47	0.554091	0.0556427	9.95803	2.32627e-23	1.36386e-21	16.42	14.93	14.37	21.35	21.65	22.58
ENSMUSG00000074582	Arfgef2	ADP-ribosylation factor guanine nucleotide-exchange factor 2 (brefeldin A-inhibited) [Source:MGI Symbol;Acc:MGI:2139354]	1934.92	0.665037	0.0669474	9.93373	2.96941e-23	1.72858e-21	4.12	4.8	4.6	6.71	6.9	7.35
ENSMUSG00000050953	Gja1	gap junction protein, alpha 1 [Source:MGI Symbol;Acc:MGI:95713]	2363.44	0.56866	0.0572485	9.9332	2.98528e-23	1.73167e-21	15.93	14.89	14.14	22.65	20.81	21.7
ENSMUSG00000081094	Rpl19-ps11	ribosomal protein L19, pseudogene 11 [Source:MGI Symbol;Acc:MGI:3642193]	1133.41	-0.698479	0.0704174	-9.91913	3.43736e-23	1.98689e-21	76.02	74.6	70.62	44.04	45.71	43.43
ENSMUSG00000032607	Amt	aminomethyltransferase [Source:MGI Symbol;Acc:MGI:3646700]	3510.3	0.512138	0.0517148	9.90313	4.03432e-23	2.32377e-21	37.2	39.25	37.98	55.8	52.68	51.04
ENSMUSG00000028703	Lrrc41	leucine rich repeat containing 41 [Source:MGI Symbol;Acc:MGI:2441984]	941.44	-0.885684	0.0895219	-9.89349	4.44274e-23	2.55007e-21	9.91	10.91	9.48	5.54	4.63	5.87
ENSMUSG00000040811	Eml2	echinoderm microtubule associated protein like 2 [Source:MGI Symbol;Acc:MGI:1919455]	564.21	0.97526	0.0985863	9.89245	4.48897e-23	2.56763e-21	5.51	4.98	4.65	10.03	9.24	9.77
ENSMUSG00000019831	Wasf1	WAS protein family, member 1 [Source:MGI Symbol;Acc:MGI:1890563]	127.577	-2.12436	0.214893	-9.88566	4.80405e-23	2.73831e-21	1.7	2.15	1.84	0.41	0.47	0.4
ENSMUSG00000026701	Prdx6	peroxiredoxin 6 [Source:MGI Symbol;Acc:MGI:894320]	13763.7	-0.350767	0.0355255	-9.87369	5.41381e-23	3.0752e-21	269.5	266.66	248.4	203.51	197.9	199.68
ENSMUSG00000028173	Wls	wntless WNT ligand secretion mediator [Source:MGI Symbol;Acc:MGI:1915401]	412.813	1.14406	0.116125	9.85199	6.72009e-23	3.80403e-21	1.91	2.28	2.27	4.7	4.62	4.61
ENSMUSG00000002129	Sf3a1	splicing factor 3a, subunit 1 [Source:MGI Symbol;Acc:MGI:1914715]	6808.82	-0.407289	0.041404	-9.83695	7.80411e-23	4.40249e-21	47.97	46.33	45.35	33.38	33.4	36.16
ENSMUSG00000074403	Hist2h3b	histone cluster 2, H3b [Source:MGI Symbol;Acc:MGI:2448351]	7344.71	0.439479	0.0446822	9.83565	7.9055e-23	4.44441e-21	412.54	431.42	443.52	553.89	562.79	590.76
ENSMUSG00000032601	Prkar2a	protein kinase, cAMP dependent regulatory, type II alpha [Source:MGI Symbol;Acc:MGI:108025]	2481.28	-0.63125	0.0642167	-9.83	8.36224e-23	4.68514e-21	20.23	18.39	18.12	10.88	12.13	12.78
ENSMUSG00000021266	Wars	tryptophanyl-tRNA synthetase [Source:MGI Symbol;Acc:MGI:104630]	4120.54	-0.426991	0.0434796	-9.82048	9.1908e-23	5.13185e-21	43.6	44.62	43.61	31.51	31.27	33.07
ENSMUSG00000035834	Polr3g	polymerase (RNA) III (DNA directed) polypeptide G [Source:MGI Symbol;Acc:MGI:1914736]	3768.99	-0.451312	0.0459616	-9.81933	9.29549e-23	5.17271e-21	36.98	36.05	35.16	26.69	25.23	25.42
ENSMUSG00000064360	mt-Nd3	mitochondrially encoded NADH dehydrogenase 3 [Source:MGI Symbol;Acc:MGI:102499]	20134.6	-0.561768	0.0572126	-9.81894	9.33154e-23	5.17522e-21	3095.44	2874.9	2603.38	1733.9	2036.62	1900.34
ENSMUSG00000030275	Etnk1	ethanolamine kinase 1 [Source:MGI Symbol;Acc:MGI:1922570]	13453.4	0.41281	0.0420486	9.81746	9.47002e-23	5.23434e-21	39.59	43.62	42.46	54.25	53.17	56.17
ENSMUSG00000001918	Slc1a5	solute carrier family 1 (neutral amino acid transporter), member 5 [Source:MGI Symbol;Acc:MGI:105305]	1992.94	-0.601935	0.0614091	-9.80204	1.10334e-22	6.07802e-21	23.78	24.71	25.28	16.48	14.78	16.29
ENSMUSG00000094777	Hist1h2ap	histone cluster 1, H2ap [Source:MGI Symbol;Acc:MGI:3710573]	19195.9	0.377791	0.0385692	9.79515	1.18123e-22	6.48533e-21	1132.07	1170.86	1208.5	1489.64	1456.45	1515.69
ENSMUSG00000037851	Iars	isoleucine-tRNA synthetase [Source:MGI Symbol;Acc:MGI:2145219]	5937.57	-0.585409	0.0598048	-9.78865	1.2596e-22	6.89256e-21	40.83	49.62	45.19	30.04	27.76	30.58
ENSMUSG00000021670	Hmgcr	3-hydroxy-3-methylglutaryl-Coenzyme A reductase [Source:MGI Symbol;Acc:MGI:96159]	6140.34	-0.446898	0.0457164	-9.77544	1.43537e-22	7.82827e-21	44.88	41.7	43.12	32.31	30.26	30.44
ENSMUSG00000036752	Tubb4b	tubulin, beta 4B class IVB [Source:MGI Symbol;Acc:MGI:1915472]	24432.5	-0.306196	0.0313529	-9.76609	1.57403e-22	8.55607e-21	444.02	437	413.89	340.53	337.21	345.62
ENSMUSG00000005410	Mcm5	minichromosome maintenance complex component 5 [Source:MGI Symbol;Acc:MGI:103197]	24773.8	-0.290818	0.0298203	-9.75234	1.80269e-22	9.76668e-21	247.88	246.15	235.97	194.34	192.84	195.97
ENSMUSG00000020605	Hs1bp3	HCLS1 binding protein 3 [Source:MGI Symbol;Acc:MGI:1913224]	880.167	0.757491	0.0776768	9.75183	1.81171e-22	9.78321e-21	5.59	5.48	5.03	8.84	8.84	8.92
ENSMUSG00000037278	Tmem97	transmembrane protein 97 [Source:MGI Symbol;Acc:MGI:1916321]	3714.7	-0.471004	0.0483529	-9.74096	2.01641e-22	1.08529e-20	85.26	81.1	76.63	58.62	55.36	57.31
ENSMUSG00000040952	Rps19	ribosomal protein S19 [Source:MGI Symbol;Acc:MGI:1333780]	26284.1	0.342332	0.0351532	9.73829	2.07e-22	1.10688e-20	1313.12	1294.26	1219.87	1602.29	1594.47	1543.61
ENSMUSG00000110841	Gpx4-ps2	glutathione peroxidase 4, pseudogene 2 [Source:MGI Symbol;Acc:MGI:3779731]	3023.56	0.571749	0.058747	9.7324	2.19362e-22	1.16917e-20	98.14	86.73	82.7	130.93	130.66	126.8
ENSMUSG00000018761	Mpdu1	mannose-P-dolichol utilization defect 1 [Source:MGI Symbol;Acc:MGI:1346040]	3162.51	0.463663	0.0476463	9.73135	2.21625e-22	1.17741e-20	62.54	61.55	58.71	83.73	79.05	83.6
ENSMUSG00000024491	Rbm27	RNA binding motif protein 27 [Source:MGI Symbol;Acc:MGI:2147194]	5076.16	-0.456215	0.0469552	-9.71597	2.57787e-22	1.36511e-20	22.99	23.03	20.45	15.65	15.35	16.32
ENSMUSG00000029432	Nipsnap2	nipsnap homolog 2 [Source:MGI Symbol;Acc:MGI:1278343]	1092.86	0.682347	0.0702719	9.7101	2.73081e-22	1.44145e-20	10.31	9.81	9.94	15.56	15.75	15.84
ENSMUSG00000040234	Tm7sf3	transmembrane 7 superfamily member 3 [Source:MGI Symbol;Acc:MGI:1914873]	4683.67	0.410985	0.0423943	9.69436	3.18643e-22	1.67655e-20	31.16	29.94	29.6	39.97	38.79	39.1
ENSMUSG00000021114	Atp6v1d	ATPase, H+ transporting, lysosomal V1 subunit D [Source:MGI Symbol;Acc:MGI:1921084]	2472.76	0.494878	0.0511551	9.67408	3.88583e-22	2.03801e-20	26.18	25.77	24.98	35.11	34.2	36.63
ENSMUSG00000058258	Idi1	isopentenyl-diphosphate delta isomerase [Source:MGI Symbol;Acc:MGI:2442264]	4560.58	-0.526006	0.0543755	-9.67359	3.90418e-22	2.04111e-20	49.41	44.09	41.6	31.26	29.74	30.64
ENSMUSG00000031229	Atrx	ATRX, chromatin remodeler [Source:MGI Symbol;Acc:MGI:103067]	27461.1	0.29794	0.0308977	9.64282	5.2722e-22	2.74757e-20	116.87	120.99	117.73	141.85	141.47	143.99
ENSMUSG00000049091	Sephs2	selenophosphate synthetase 2 [Source:MGI Symbol;Acc:MGI:108388]	5799.29	0.394084	0.0409599	9.62122	6.50542e-22	3.37952e-20	58.31	56.62	55.24	74.74	71.99	71.79
ENSMUSG00000039671	Zmynd8	zinc finger, MYND-type containing 8 [Source:MGI Symbol;Acc:MGI:1918025]	2863.15	0.542762	0.0564284	9.61859	6.67381e-22	3.45606e-20	27.93	25.47	24.73	37.55	34.83	38.83
ENSMUSG00000036339	Tmem260	transmembrane protein 260 [Source:MGI Symbol;Acc:MGI:2443219]	147.023	-1.99302	0.207285	-9.6149	6.9179e-22	3.57121e-20	1.4	1.51	1.63	0.29	0.44	0.38
ENSMUSG00000028367	Txn1	thioredoxin 1 [Source:MGI Symbol;Acc:MGI:98874]	8016.21	0.38182	0.039748	9.60602	7.54088e-22	3.8806e-20	185.55	178.18	170.06	232.61	220.75	226.25
ENSMUSG00000030512	Snrpa1	small nuclear ribonucleoprotein polypeptide A' [Source:MGI Symbol;Acc:MGI:1916231]	5033.49	-0.402417	0.0419764	-9.58675	9.09048e-22	4.66342e-20	124.32	122.21	117.73	90.54	90.61	88.16
ENSMUSG00000042644	Itpr3	inositol 1,4,5-triphosphate receptor 3 [Source:MGI Symbol;Acc:MGI:96624]	3499.06	0.541812	0.056746	9.54802	1.32199e-21	6.76067e-20	6.87	7.38	7.86	10.53	10.29	10.67
ENSMUSG00000032294	Pkm	pyruvate kinase, muscle [Source:MGI Symbol;Acc:MGI:97591]	96220	0.282441	0.0295925	9.54431	1.37012e-21	6.98505e-20	898.9	889.52	888.03	1079.19	1046.36	1056.29
ENSMUSG00000031297	Slc7a3	solute carrier family 7 (cationic amino acid transporter, y+ system), member 3 [Source:MGI Symbol;Acc:MGI:1100521]	4423.25	-0.404215	0.0424396	-9.52448	1.65872e-21	8.43023e-20	55.17	56.99	53.61	40.11	40.8	41.5
ENSMUSG00000029103	Lrpap1	low density lipoprotein receptor-related protein associated protein 1 [Source:MGI Symbol;Acc:MGI:96829]	3543.44	0.490566	0.0515199	9.52188	1.70078e-21	8.61728e-20	34.53	31.56	33.94	45.56	44.44	47.39
ENSMUSG00000033863	Klf9	Kruppel-like factor 9 [Source:MGI Symbol;Acc:MGI:1333856]	4645.33	0.397367	0.0417571	9.51615	1.7972e-21	9.0778e-20	29.89	29.37	29.28	38.69	37.18	38.12
ENSMUSG00000036078	Sigmar1	sigma non-opioid intracellular receptor 1 [Source:MGI Symbol;Acc:MGI:1195268]	1192.7	-0.70094	0.0737547	-9.50367	2.02621e-21	1.02032e-19	24.38	24.15	24.15	13.28	14.99	15.44
ENSMUSG00000037169	Mycn	v-myc avian myelocytomatosis viral related oncogene, neuroblastoma derived [Source:MGI Symbol;Acc:MGI:97357]	3993.96	-0.449844	0.0473734	-9.49571	2.18724e-21	1.09803e-19	44.79	44.87	42.37	33.1	30.28	31.08
ENSMUSG00000027555	Car13	carbonic anhydrase 13 [Source:MGI Symbol;Acc:MGI:1931322]	427.223	1.05435	0.111118	9.48858	2.34198e-21	1.16959e-19	2.99	2.87	3.02	5.61	6.16	6.28
ENSMUSG00000033105	Lss	lanosterol synthase [Source:MGI Symbol;Acc:MGI:1336155]	3018.72	-0.62857	0.0662455	-9.48849	2.34402e-21	1.16959e-19	23.72	27.87	25.75	15.46	15.53	17.92
ENSMUSG00000020898	Ctc1	CTS telomere maintenance complex component 1 [Source:MGI Symbol;Acc:MGI:1916214]	3781.37	0.467371	0.0493721	9.4663	2.89942e-21	1.44233e-19	28.14	26.17	26.78	37.55	36.51	35.5
ENSMUSG00000020063	Sirt1	sirtuin 1 [Source:MGI Symbol;Acc:MGI:2135607]	7079.47	0.365607	0.0387668	9.43092	4.06517e-21	2.01613e-19	50.35	48.93	47.77	62.85	61.44	60.86
ENSMUSG00000042099	Kank3	KN motif and ankyrin repeat domains 3 [Source:MGI Symbol;Acc:MGI:1098615]	1371.62	0.698305	0.0740507	9.4301	4.09684e-21	2.02572e-19	15.78	16.34	16.6	24.67	24.13	28.54
ENSMUSG00000047501	Cldn4	claudin 4 [Source:MGI Symbol;Acc:MGI:1313314]	1228.28	0.653045	0.0692715	9.42732	4.20713e-21	2.074e-19	12.54	13.69	13.23	19.68	20.31	20.67
ENSMUSG00000031299	Pdha1	pyruvate dehydrogenase E1 alpha 1 [Source:MGI Symbol;Acc:MGI:97532]	11702.6	0.327996	0.0347962	9.42621	4.25189e-21	2.08979e-19	93.58	89.91	87.38	110.83	110	111.44
ENSMUSG00000031157	Pqbp1	polyglutamine binding protein 1 [Source:MGI Symbol;Acc:MGI:1859638]	1276.13	-0.610609	0.06494	-9.40266	5.31985e-21	2.60689e-19	38.85	38.73	37.19	24.29	23.99	25.18
ENSMUSG00000074129	Rpl13a	ribosomal protein L13A [Source:MGI Symbol;Acc:MGI:1351455]	48696.7	0.305394	0.0325669	9.37742	6.76086e-21	3.30317e-19	2032.5	1954.61	1922.75	2394.77	2398.07	2343.47
ENSMUSG00000061983	Rps12	ribosomal protein S12 [Source:MGI Symbol;Acc:MGI:98105]	50744.8	0.310637	0.0331784	9.36264	7.77688e-21	3.78828e-19	2616.8	2566.03	2441.97	3170.91	3033.89	3035.24
ENSMUSG00000026728	Vim	vimentin [Source:MGI Symbol;Acc:MGI:98932]	2394.71	-0.607421	0.064898	-9.35962	8.0023e-21	3.88656e-19	45.59	44.08	37.83	26	26.98	28.73
ENSMUSG00000069273	Hist1h3e	histone cluster 1, H3e [Source:MGI Symbol;Acc:MGI:2448326]	17584.9	0.336013	0.0359513	9.34635	9.07261e-21	4.39339e-19	536.1	506.26	525.76	642.34	641.03	651.58
ENSMUSG00000031447	Lamp1	lysosomal-associated membrane protein 1 [Source:MGI Symbol;Acc:MGI:96745]	11551.5	0.33464	0.0358243	9.34113	9.53096e-21	4.60177e-19	118.06	113.41	110	140.23	136.31	144.3
ENSMUSG00000042712	Tceal9	transcription elongation factor A like 9 [Source:MGI Symbol;Acc:MGI:109567]	3572.83	0.529936	0.0568069	9.32873	1.0715e-20	5.15828e-19	86.01	75.38	72.99	112.85	109.32	108.36
ENSMUSG00000015656	Hspa8	heat shock protein 8 [Source:MGI Symbol;Acc:MGI:105384]	262541	-0.290334	0.0311285	-9.32696	1.08956e-20	5.22986e-19	3764.99	3615.02	3486.51	2901.49	2898.97	2881.64
ENSMUSG00000020484	Xbp1	X-box binding protein 1 [Source:MGI Symbol;Acc:MGI:98970]	3728.17	-0.41487	0.0445134	-9.32012	1.16206e-20	5.56161e-19	53.87	53.9	51.79	39.64	38.85	38.48
ENSMUSG00000028692	Akr1a1	aldo-keto reductase family 1, member A1 (aldehyde reductase) [Source:MGI Symbol;Acc:MGI:1929955]	6455.7	0.372945	0.040032	9.31618	1.20604e-20	5.75534e-19	111.33	109.44	104.59	141.37	133.05	137.35
ENSMUSG00000039105	Atp6v1g1	ATPase, H+ transporting, lysosomal V1 subunit G1 [Source:MGI Symbol;Acc:MGI:1913540]	2737.97	0.467027	0.0502069	9.30205	1.37761e-20	6.55504e-19	56.16	52.78	52.15	72.62	71.2	73.79
ENSMUSG00000006378	Gcat	glycine C-acetyltransferase (2-amino-3-ketobutyrate-coenzyme A ligase) [Source:MGI Symbol;Acc:MGI:1349389]	1858.81	0.538024	0.0579325	9.28708	1.58573e-20	7.52352e-19	23.95	22.58	22.22	31.85	32	33.68
ENSMUSG00000002068	Ccne1	cyclin E1 [Source:MGI Symbol;Acc:MGI:88316]	7114.14	-0.366587	0.0394822	-9.28487	1.6191e-20	7.6597e-19	105.81	101.53	98.91	76.2	75.61	80.33
ENSMUSG00000002845	Tmem39a	transmembrane protein 39a [Source:MGI Symbol;Acc:MGI:1915096]	3183.29	0.53414	0.0575948	9.2741	1.79124e-20	8.44972e-19	51.45	47.02	49.44	72.25	64.17	73.04
ENSMUSG00000027593	Raly	hnRNP-associated with lethal yellow [Source:MGI Symbol;Acc:MGI:97850]	6322.55	-0.387472	0.0418041	-9.26874	1.88351e-20	8.85953e-19	136.65	138	127.79	102.73	100	97.88
ENSMUSG00000052102	Gnpda1	glucosamine-6-phosphate deaminase 1 [Source:MGI Symbol;Acc:MGI:1347054]	3240.76	0.612922	0.0662704	9.24879	2.27041e-20	1.06489e-18	37.71	30.96	30.82	48.71	47.63	52.2
ENSMUSG00000023484	Prph	peripherin [Source:MGI Symbol;Acc:MGI:97774]	237.524	-1.41083	0.15302	-9.2199	2.97383e-20	1.39084e-18	5.64	5.36	4.98	1.93	2.23	1.72
ENSMUSG00000039187	Fanci	Fanconi anemia, complementation group I [Source:MGI Symbol;Acc:MGI:2384790]	3936.36	-0.397821	0.0431695	-9.21534	3.10307e-20	1.44716e-18	23.51	23.66	22.48	17	17.2	17.46
ENSMUSG00000030611	Mrps11	mitochondrial ribosomal protein S11 [Source:MGI Symbol;Acc:MGI:1915244]	962.231	-0.679431	0.0738985	-9.19412	3.7808e-20	1.75823e-18	33.62	34.53	32.92	20.08	20.95	20.65
ENSMUSG00000024300	Myo1f	myosin IF [Source:MGI Symbol;Acc:MGI:107711]	755.07	-0.810444	0.0882263	-9.18597	4.07848e-20	1.89131e-18	6.34	6.39	6.07	3.16	3.52	3.8
ENSMUSG00000030019	Fbxl14	F-box and leucine-rich repeat protein 14 [Source:MGI Symbol;Acc:MGI:2141676]	2083.39	-0.541771	0.0590555	-9.17393	4.56084e-20	2.10903e-18	21.39	19.39	19.61	13.36	13.05	14.12
ENSMUSG00000040652	Oaz2	ornithine decarboxylase antizyme 2 [Source:MGI Symbol;Acc:MGI:109492]	1691.73	-0.558613	0.0609564	-9.16414	4.99429e-20	2.30298e-18	31.46	30.45	28.21	19.76	19.35	20.66
ENSMUSG00000058594	Fbh1	F-box DNA helicase 1 [Source:MGI Symbol;Acc:MGI:1354699]	2109.3	0.526757	0.05753	9.15621	5.37512e-20	2.47165e-18	17.99	18.63	16.76	24.71	25.76	24.65
ENSMUSG00000025351	Cd63	CD63 antigen [Source:MGI Symbol;Acc:MGI:99529]	1066.28	0.674018	0.0736229	9.155	5.43555e-20	2.49246e-18	21.25	20.06	19.7	30.27	32.68	32.16
ENSMUSG00000026355	Mcm6	minichromosome maintenance complex component 6 [Source:MGI Symbol;Acc:MGI:1298227]	34852.4	-0.290036	0.0316972	-9.15021	5.68227e-20	2.59833e-18	324.66	318.35	301.86	252.68	251.73	250.65
ENSMUSG00000036181	Hist1h1c	histone cluster 1, H1c [Source:MGI Symbol;Acc:MGI:1931526]	25175.8	0.300093	0.0328153	9.14493	5.967e-20	2.72095e-18	369.73	371.24	361.8	439.99	450.28	436.53
ENSMUSG00000029455	Aldh2	aldehyde dehydrogenase 2, mitochondrial [Source:MGI Symbol;Acc:MGI:99600]	2369.56	0.493698	0.0540513	9.13388	6.60879e-20	3.00526e-18	34.37	32.99	33.49	45.39	44.79	48.64
ENSMUSG00000002996	Hbp1	high mobility group box transcription factor 1 [Source:MGI Symbol;Acc:MGI:894659]	2297.13	0.510556	0.0559046	9.13264	6.68507e-20	3.03155e-18	17.16	17.81	16.47	24.95	22.6	24.09
ENSMUSG00000049969	Plekhf2	pleckstrin homology domain containing, family F (with FYVE domain) member 2 [Source:MGI Symbol;Acc:MGI:1919051]	7674.37	0.441153	0.0483368	9.12665	7.06517e-20	3.19509e-18	58.02	52.69	49.19	71.37	70.19	70.48
ENSMUSG00000090137	Uba52	ubiquitin A-52 residue ribosomal protein fusion product 1 [Source:MGI Symbol;Acc:MGI:98887]	28853	0.304764	0.0334754	9.10413	8.69579e-20	3.9217e-18	1394.42	1318.48	1305.04	1640.91	1589.99	1619.47
ENSMUSG00000019970	Sgk1	serum/glucocorticoid regulated kinase 1 [Source:MGI Symbol;Acc:MGI:1340062]	17706.6	-0.317443	0.0348693	-9.10381	8.72142e-20	3.92249e-18	222.66	220.99	206.88	173.39	168.89	167.77
ENSMUSG00000027070	Lrp2	low density lipoprotein receptor-related protein 2 [Source:MGI Symbol;Acc:MGI:95794]	1999.14	-0.644844	0.0708533	-9.10111	8.94125e-20	4.01037e-18	3.52	3.86	4.09	2.27	2.51	2.39
ENSMUSG00000035158	Mitf	melanogenesis associated transcription factor [Source:MGI Symbol;Acc:MGI:104554]	1842.33	-0.559165	0.0614568	-9.09851	9.15836e-20	4.09656e-18	12.97	13.65	13.66	8.91	9.2	8.62
ENSMUSG00000056531	Ccdc18	coiled-coil domain containing 18 [Source:MGI Symbol;Acc:MGI:1922974]	1392.75	0.593123	0.0651973	9.09736	9.25584e-20	4.12891e-18	5.66	5.89	5.61	8.39	8.67	8.23
ENSMUSG00000016541	Atxn10	ataxin 10 [Source:MGI Symbol;Acc:MGI:1859293]	7544.39	0.41395	0.0455121	9.09538	9.42521e-20	4.19307e-18	87.82	83.95	77.59	107.55	103.2	113.88
ENSMUSG00000069272	Hist1h2ae	histone cluster 1, H2ae [Source:MGI Symbol;Acc:MGI:2448290]	4054.22	0.424976	0.0467833	9.08394	1.04714e-19	4.64591e-18	140.21	145.61	147.36	184.88	189.64	194.1
ENSMUSG00000019087	Atp6ap1	ATPase, H+ transporting, lysosomal accessory protein 1 [Source:MGI Symbol;Acc:MGI:109629]	1261.25	0.600455	0.0661295	9.07999	1.08584e-19	4.80461e-18	13.28	13.07	12.99	19.66	18.69	19.96
ENSMUSG00000022912	Pros1	protein S (alpha) [Source:MGI Symbol;Acc:MGI:1095733]	587.722	0.839638	0.0925656	9.07073	1.18218e-19	5.21685e-18	3.13	3.05	3.11	5.41	5.23	5.59
ENSMUSG00000067455	Hist1h4j	histone cluster 1, H4j [Source:MGI Symbol;Acc:MGI:2448436]	9518.03	0.372149	0.0410636	9.06276	1.27187e-19	5.59759e-18	319.52	306.15	295.58	383.5	400.66	380.71
ENSMUSG00000101972	Hist1h3i	histone cluster 1, H3i [Source:MGI Symbol;Acc:MGI:2448350]	6728.02	0.387454	0.0427538	9.06244	1.27567e-19	5.5993e-18	530.45	505.01	531.92	654.63	659.34	690.71
ENSMUSG00000004207	Psap	prosaposin [Source:MGI Symbol;Acc:MGI:97783]	7457.61	0.357817	0.0394996	9.05874	1.31965e-19	5.77688e-18	63.19	59.97	59.59	76.59	73.64	78.68
ENSMUSG00000037805	Rpl10a	ribosomal protein L10A [Source:MGI Symbol;Acc:MGI:1343877]	24972.5	0.287277	0.0317684	9.04287	1.5261e-19	6.64523e-18	761.15	735.14	709.05	880.12	866.6	883.18
ENSMUSG00000026827	Gpd2	glycerol phosphate dehydrogenase 2, mitochondrial [Source:MGI Symbol;Acc:MGI:99778]	3169.33	-0.430685	0.0476307	-9.04217	1.5359e-19	6.67018e-18	15.45	16.26	14.97	11.31	11.16	11.38
ENSMUSG00000098641	Rnu3b4	U3B small nuclear RNA 4 [Source:MGI Symbol;Acc:MGI:97988]	330.505	10.8108	1.19598	9.03932	1.57642e-19	6.82812e-18	0	0	0.45	346.43	163.8	185.94
ENSMUSG00000031604	Msmo1	methylsterol monoxygenase 1 [Source:MGI Symbol;Acc:MGI:1913484]	3328.07	-0.43572	0.0483007	-9.02099	1.86403e-19	8.05259e-18	52.73	51.46	48.14	36.55	35.47	38.04
ENSMUSG00000093815	Gm26444	predicted gene, 26444 [Source:MGI Symbol;Acc:MGI:5456221]	2019.6	0.61271	0.0679393	9.01849	1.90699e-19	8.15237e-18	1558.08	1467.16	1687.71	2293.38	2447.21	2308.55
ENSMUSG00000094826	Gm23804	predicted gene, 23804 [Source:MGI Symbol;Acc:MGI:5453581]	2019.6	0.61271	0.0679393	9.01849	1.90699e-19	8.15237e-18	1558.08	1467.16	1687.71	2293.38	2447.21	2308.55
ENSMUSG00000095969	Rnu1a1	U1a1 small nuclear RNA [Source:MGI Symbol;Acc:MGI:97972]	2019.6	0.61271	0.0679393	9.01849	1.90699e-19	8.15237e-18	1558.08	1467.16	1687.71	2293.38	2447.21	2308.55
ENSMUSG00000096206	Gm22317	predicted gene, 22317 [Source:MGI Symbol;Acc:MGI:5452094]	2019.6	0.61271	0.0679393	9.01849	1.90699e-19	8.15237e-18	1558.08	1467.16	1687.71	2293.38	2447.21	2308.55
ENSMUSG00000025869	Nop16	NOP16 nucleolar protein [Source:MGI Symbol;Acc:MGI:107862]	2208.07	-0.530529	0.0588749	-9.01112	2.03962e-19	8.69675e-18	48.41	43.03	43.56	30.12	30.31	30.87
ENSMUSG00000018846	Pank3	pantothenate kinase 3 [Source:MGI Symbol;Acc:MGI:2387464]	5533.64	-0.357788	0.0397094	-9.01016	2.05762e-19	8.75074e-18	19.95	20.25	18.88	15.03	14.8	15.23
ENSMUSG00000006728	Cdk4	cyclin-dependent kinase 4 [Source:MGI Symbol;Acc:MGI:88357]	12784.2	0.295874	0.0328506	9.00663	2.12482e-19	9.01317e-18	274.46	274.42	261.42	321.99	323.6	326.49
ENSMUSG00000034868	Myl12b	myosin, light chain 12B, regulatory [Source:MGI Symbol;Acc:MGI:107494]	3175.19	-0.429469	0.0477382	-8.99633	2.33385e-19	9.87437e-18	83.45	83.62	78.4	60.34	59.32	58.43
ENSMUSG00000020396	Nefh	neurofilament, heavy polypeptide [Source:MGI Symbol;Acc:MGI:97309]	2587.61	-0.50561	0.0563598	-8.97112	2.93513e-19	1.23864e-17	19.29	18.28	16.75	12.32	12.08	12.98
ENSMUSG00000002221	Paxip1	PAX interacting (with transcription-activation domain) protein 1 [Source:MGI Symbol;Acc:MGI:1890430]	2538.35	0.598025	0.0668322	8.94816	3.61468e-19	1.5215e-17	13.87	15.76	16.2	21.33	22.72	23.8
ENSMUSG00000018042	Cyb5r3	cytochrome b5 reductase 3 [Source:MGI Symbol;Acc:MGI:94893]	3546.46	0.422236	0.0473146	8.92402	4.49647e-19	1.88783e-17	37.2	35.21	34.51	47.88	45.72	46.4
ENSMUSG00000059743	Fdps	farnesyl diphosphate synthetase [Source:MGI Symbol;Acc:MGI:104888]	4617	-0.42743	0.0479218	-8.91932	4.69147e-19	1.96467e-17	114.06	113.55	103.88	79.99	82.84	77.91
ENSMUSG00000039382	Wdr45	WD repeat domain 45 [Source:MGI Symbol;Acc:MGI:1859606]	728.617	0.766017	0.0859454	8.91283	4.97474e-19	2.078e-17	14.35	13.06	13.86	23.42	22.01	23.13
ENSMUSG00000064220	Hist2h2aa1	histone cluster 2, H2aa1 [Source:MGI Symbol;Acc:MGI:96097]	7781.29	0.493089	0.0553468	8.90909	5.14553e-19	2.14388e-17	348.1	321.56	360.91	439.84	477.29	501.61
ENSMUSG00000022477	Aco2	aconitase 2, mitochondrial [Source:MGI Symbol;Acc:MGI:87880]	10379.7	0.313384	0.0351804	8.90792	5.19982e-19	2.16102e-17	82.33	80.43	81.17	99.09	98.34	98.84
ENSMUSG00000052033	Pfdn4	prefoldin 4 [Source:MGI Symbol;Acc:MGI:1923512]	1652.07	-0.586286	0.0659313	-8.89236	5.98218e-19	2.47989e-17	74.12	68.23	63.78	43.12	44.15	46.85
ENSMUSG00000036427	Gpi1	glucose phosphate isomerase 1 [Source:MGI Symbol;Acc:MGI:95797]	14744.2	0.31872	0.0359037	8.87708	6.86388e-19	2.83822e-17	167.23	165.79	158.58	205.45	190.52	203.32
ENSMUSG00000000958	Slc7a7	solute carrier family 7 (cationic amino acid transporter, y+ system), member 7 [Source:MGI Symbol;Acc:MGI:1337120]	1460.96	-0.589374	0.0664593	-8.86819	7.43459e-19	3.06649e-17	22.56	23.13	24.22	15.24	15.33	14.85
ENSMUSG00000038679	Trps1	transcriptional repressor GATA binding 1 [Source:MGI Symbol;Acc:MGI:1927616]	1130.76	-0.787355	0.0888419	-8.86242	7.82926e-19	3.22118e-17	4.23	5.46	4.64	2.81	2.7	2.61
ENSMUSG00000019997	Ccn2	cellular communication network factor 1 [Source:MGI Symbol;Acc:MGI:95537]	770.851	0.804481	0.0908739	8.85272	8.54116e-19	3.50529e-17	6.31	6.07	4.99	9.87	9.88	9.87
ENSMUSG00000051043	Gprc5c	G protein-coupled receptor, family C, group 5, member C [Source:MGI Symbol;Acc:MGI:1917605]	598.464	0.906675	0.102632	8.83424	1.00782e-18	4.12576e-17	3.19	3.72	2.88	6.05	6.13	5.74
ENSMUSG00000031066	Usp11	ubiquitin specific peptidase 11 [Source:MGI Symbol;Acc:MGI:2384312]	1342.63	0.652838	0.0739029	8.83372	1.01252e-18	4.13472e-17	6.85	7.56	7.65	12.02	10.61	11.29
ENSMUSG00000005981	Trap1	TNF receptor-associated protein 1 [Source:MGI Symbol;Acc:MGI:1915265]	9169.87	0.308099	0.0349187	8.82334	1.11096e-18	4.52545e-17	87.76	87.52	86.57	105.98	105.22	105.67
ENSMUSG00000025393	Atp5b	ATP synthase, H+ transporting mitochondrial F1 complex, beta subunit [Source:MGI Symbol;Acc:MGI:107801]	67943.7	0.266479	0.0302572	8.80715	1.28371e-18	5.21618e-17	1204.64	1157.02	1138.83	1383.6	1359.41	1371.91
ENSMUSG00000034667	Xpot	exportin, tRNA (nuclear export receptor for tRNAs) [Source:MGI Symbol;Acc:MGI:1920442]	11392.6	-0.321513	0.0365085	-8.80653	1.29083e-18	5.23218e-17	72.81	70.54	68.15	53.61	55.63	56.16
ENSMUSG00000027189	Trim44	tripartite motif-containing 44 [Source:MGI Symbol;Acc:MGI:1931835]	1558.01	-0.534565	0.0609086	-8.7765	1.68645e-18	6.8189e-17	8.02	8.03	7.55	5.16	5.26	5.5
ENSMUSG00000030793	Pycard	PYD and CARD domain containing [Source:MGI Symbol;Acc:MGI:1931465]	1191.97	0.711127	0.0810802	8.77067	1.77614e-18	7.16389e-17	21.87	21.57	23.46	34.85	32.63	39.72
ENSMUSG00000027660	Skil	SKI-like [Source:MGI Symbol;Acc:MGI:106203]	5104.49	-0.363199	0.0415329	-8.74485	2.23308e-18	8.98485e-17	20.83	21.62	19.92	15.94	15.48	15.96
ENSMUSG00000034349	Smc4	structural maintenance of chromosomes 4 [Source:MGI Symbol;Acc:MGI:1917349]	11117.7	0.36377	0.0416478	8.73444	2.44863e-18	9.82803e-17	72.7	69.49	67.87	88.15	90.95	84.98
ENSMUSG00000040675	Mthfd1l	methylenetetrahydrofolate dehydrogenase (NADP+ dependent) 1-like [Source:MGI Symbol;Acc:MGI:1924836]	4171.94	-0.390761	0.0448637	-8.70996	3.03971e-18	1.21707e-16	32.07	30.68	31.43	23.86	23.06	23.31
ENSMUSG00000080712	Hist3h2bb-ps	histone cluster 3, H2bb, pseudogene [Source:MGI Symbol;Acc:MGI:1922442]	619.808	-0.813573	0.0935846	-8.69345	3.516e-18	1.40435e-16	59.54	59.92	55.93	33.82	33.43	30.22
ENSMUSG00000000594	Gm2a	GM2 ganglioside activator protein [Source:MGI Symbol;Acc:MGI:95762]	812.376	0.687866	0.0791352	8.69229	3.55198e-18	1.41325e-16	3.68	3.61	3.47	5.7	5.57	5.66
ENSMUSG00000032531	Amotl2	angiomotin-like 2 [Source:MGI Symbol;Acc:MGI:1929286]	1587.88	0.539161	0.0620283	8.69218	3.5555e-18	1.41325e-16	9.17	9.44	8.41	12.95	12.66	12.74
ENSMUSG00000000531	Grasp	GRP1 (general receptor for phosphoinositides 1)-associated scaffold protein [Source:MGI Symbol;Acc:MGI:1860303]	575.078	0.824902	0.0949973	8.68343	3.84004e-18	1.52266e-16	4.94	4.93	5.29	8.69	8.69	8.88
ENSMUSG00000025791	Pgm1	phosphoglucomutase 1 [Source:MGI Symbol;Acc:MGI:97565]	1362.51	0.635392	0.073371	8.65999	4.71804e-18	1.8663e-16	11.37	10.47	11.2	17.75	15.27	17.17
ENSMUSG00000020372	Rack1	receptor for activated C kinase 1 [Source:MGI Symbol;Acc:MGI:101849]	91331.8	0.253115	0.0292296	8.65954	4.73666e-18	1.86916e-16	1524.63	1498.53	1430.45	1749.48	1703.14	1733.97
ENSMUSG00000035521	Gnptg	N-acetylglucosamine-1-phosphotransferase, gamma subunit [Source:MGI Symbol;Acc:MGI:2147006]	430.435	0.937396	0.108425	8.64557	5.35368e-18	2.10758e-16	5.84	6.09	6.09	11.67	10.63	11.46
ENSMUSG00000032348	Gsta4	glutathione S-transferase, alpha 4 [Source:MGI Symbol;Acc:MGI:1309515]	9025.53	0.321682	0.037273	8.63042	6.11247e-18	2.40054e-16	231.01	226.22	213.64	275.96	272.12	271.12
ENSMUSG00000028698	Pik3r3	phosphoinositide-3-kinase regulatory subunit 3 [Source:MGI Symbol;Acc:MGI:109277]	329.864	-1.08117	0.125383	-8.62295	6.52525e-18	2.55653e-16	2.01	2.29	2.22	0.99	0.96	1.07
ENSMUSG00000068267	Cenpb	centromere protein B [Source:MGI Symbol;Acc:MGI:88376]	2164.89	0.473328	0.0549057	8.62074	6.65251e-18	2.60018e-16	9.08	8.86	8.36	12.22	11.71	11.75
ENSMUSG00000035121	Neil2	nei like 2 (E. coli) [Source:MGI Symbol;Acc:MGI:2686058]	329.855	1.12215	0.130179	8.62002	6.69406e-18	2.61021e-16	2.31	2.78	2.28	4.88	5.11	5.68
ENSMUSG00000053012	Krcc1	lysine-rich coiled-coil 1 [Source:MGI Symbol;Acc:MGI:1889377]	1161.17	0.633077	0.0734628	8.61766	6.83373e-18	2.65835e-16	15.8	15	13.31	22.01	22.43	22.34
ENSMUSG00000025439	Clns1a	chloride channel, nucleotide-sensitive, 1A [Source:MGI Symbol;Acc:MGI:109638]	7857.96	-0.342759	0.0397899	-8.61422	7.04218e-18	2.73297e-16	156.28	147.24	142.05	114.61	112.91	115.79
ENSMUSG00000022351	Sqle	squalene epoxidase [Source:MGI Symbol;Acc:MGI:109296]	2522.67	-0.444958	0.0516852	-8.60901	7.36952e-18	2.85326e-16	25.94	25.08	25.18	17.73	18.03	18.96
ENSMUSG00000089917	Uckl1	uridine-cytidine kinase 1-like 1 [Source:MGI Symbol;Acc:MGI:1915806]	350.207	1.13756	0.132221	8.6035	7.73197e-18	2.98654e-16	5.41	4.16	4.14	10.25	8.97	10.19
ENSMUSG00000034336	Ina	internexin neuronal intermediate filament protein, alpha [Source:MGI Symbol;Acc:MGI:96568]	433.374	-1.00303	0.116727	-8.59291	8.47937e-18	3.26754e-16	4.34	4.32	4.2	1.86	1.98	2.43
ENSMUSG00000030870	Ubfd1	ubiquitin family domain containing 1 [Source:MGI Symbol;Acc:MGI:107301]	6533.43	-0.334163	0.03892	-8.5859	9.01267e-18	3.46492e-16	37.81	37.3	35.69	28.32	27.89	29.69
ENSMUSG00000032449	Slc25a36	solute carrier family 25, member 36 [Source:MGI Symbol;Acc:MGI:1924909]	8110.98	0.502982	0.0586176	8.58073	9.42707e-18	3.61576e-16	50.79	61.82	57.16	77.89	80.89	76.33
ENSMUSG00000013076	Amotl1	angiomotin-like 1 [Source:MGI Symbol;Acc:MGI:1922973]	2047.78	0.505318	0.0588953	8.57994	9.49233e-18	3.63231e-16	5.75	6.12	6.22	8.53	8.07	8.51
ENSMUSG00000027956	Tmem144	transmembrane protein 144 [Source:MGI Symbol;Acc:MGI:1917902]	239.701	1.2398	0.144998	8.55046	1.226e-17	4.68047e-16	1.31	1.41	1.19	3.06	3.04	2.95
ENSMUSG00000027452	Acss1	acyl-CoA synthetase short-chain family member 1 [Source:MGI Symbol;Acc:MGI:1915988]	227.869	1.41133	0.165098	8.54841	1.24797e-17	4.74227e-16	0.74	0.96	1.13	2.46	2.44	2.41
ENSMUSG00000033909	Usp36	ubiquitin specific peptidase 36 [Source:MGI Symbol;Acc:MGI:1919594]	2262.28	-0.446414	0.0522209	-8.54857	1.24623e-17	4.74227e-16	12.8	13.16	12.83	9.38	9.04	9.41
ENSMUSG00000020737	Jpt1	Jupiter microtubule associated homolog 1 [Source:MGI Symbol;Acc:MGI:1096361]	4608.78	-0.349752	0.0409672	-8.53736	1.37326e-17	5.20633e-16	104.97	105.45	103.75	79.57	79.91	81.49
ENSMUSG00000055780	Usp26	ubiquitin specific peptidase 26 [Source:MGI Symbol;Acc:MGI:1933247]	249.276	-1.25965	0.147712	-8.52768	1.49306e-17	5.64748e-16	2.14	2.19	1.77	0.88	0.83	0.78
ENSMUSG00000039959	Hip1	huntingtin interacting protein 1 [Source:MGI Symbol;Acc:MGI:1099804]	3032.59	0.421164	0.0494127	8.52341	1.54926e-17	5.84657e-16	16.08	16.12	15.98	20.63	21.63	20.81
ENSMUSG00000033460	Armcx1	armadillo repeat containing, X-linked 1 [Source:MGI Symbol;Acc:MGI:1925498]	999.827	0.653045	0.0766496	8.51987	1.59726e-17	6.01389e-16	9.55	9.05	8.27	14.26	13.27	13.73
ENSMUSG00000033009	Ogfod1	2-oxoglutarate and iron-dependent oxygenase domain containing 1 [Source:MGI Symbol;Acc:MGI:2442978]	2068.82	-0.527246	0.0618979	-8.51798	1.62354e-17	6.09886e-16	16.73	16.16	16.8	11.05	11.91	10.75
ENSMUSG00000022538	Lsg1	large 60S subunit nuclear export GTPase 1 [Source:MGI Symbol;Acc:MGI:107236]	4012.11	-0.370334	0.0434883	-8.51572	1.65551e-17	6.20477e-16	42.74	42.43	41.52	32.02	32.18	31.59
ENSMUSG00000054843	Atrnl1	attractin like 1 [Source:MGI Symbol;Acc:MGI:2147749]	443.485	-0.919247	0.108045	-8.50803	1.76907e-17	6.61526e-16	1.96	2.09	2.14	1.1	1.01	1.1
ENSMUSG00000022905	Kpna1	karyopherin (importin) alpha 1 [Source:MGI Symbol;Acc:MGI:103560]	6488.37	-0.324177	0.0381405	-8.49955	1.9033e-17	7.10105e-16	37.01	36.62	34.91	27.82	28.16	28.74
ENSMUSG00000028082	Sh3d19	SH3 domain protein D19 [Source:MGI Symbol;Acc:MGI:1350923]	718.239	0.766141	0.0902161	8.49229	2.02611e-17	7.54207e-16	2.37	2.71	2.6	4.02	4.29	4.45
ENSMUSG00000091490	Triml2	tripartite motif family-like 2 [Source:MGI Symbol;Acc:MGI:3642989]	1722.22	0.51331	0.0604745	8.48805	2.10141e-17	7.8047e-16	22.02	21.26	21.67	31.12	30.15	29.35
ENSMUSG00000090673	Gm340	predicted gene 340 [Source:MGI Symbol;Acc:MGI:2685186]	900.898	-0.64461	0.075958	-8.48641	2.1312e-17	7.89747e-16	7.02	7.09	6.99	4.37	4.25	4.58
ENSMUSG00000006494	Pdk1	pyruvate dehydrogenase kinase, isoenzyme 1 [Source:MGI Symbol;Acc:MGI:1926119]	5507.16	0.395609	0.0466259	8.48475	2.16188e-17	7.99311e-16	40.9	36.67	37.6	50.05	48.18	49.8
ENSMUSG00000041075	Fzd7	frizzled class receptor 7 [Source:MGI Symbol;Acc:MGI:108570]	3365.48	0.409344	0.0482623	8.48166	2.22008e-17	8.18985e-16	15.01	15.2	15.11	19.68	18.68	20.5
ENSMUSG00000040219	Ttc12	tetratricopeptide repeat domain 12 [Source:MGI Symbol;Acc:MGI:2444588]	313.485	1.09939	0.12984	8.46726	2.51224e-17	9.24685e-16	1.47	1.46	1.29	3.1	2.67	3.06
ENSMUSG00000057963	Itpk1	inositol 1,3,4-triphosphate 5/6 kinase [Source:MGI Symbol;Acc:MGI:2446159]	4014.03	-0.359442	0.0425599	-8.44555	3.02628e-17	1.1114e-15	37.8	38.05	36.72	28.26	28.28	29.22
ENSMUSG00000093930	Hmgcs1	3-hydroxy-3-methylglutaryl-Coenzyme A synthase 1 [Source:MGI Symbol;Acc:MGI:107592]	8522.27	-0.321052	0.0380613	-8.43513	3.30843e-17	1.2123e-15	74.82	72.21	70.01	56.97	54.46	58.36
ENSMUSG00000036327	Qsox2	quiescin Q6 sulfhydryl oxidase 2 [Source:MGI Symbol;Acc:MGI:2387194]	1334.4	0.544274	0.0645997	8.42533	3.59742e-17	1.31526e-15	7.87	7.44	7.35	10.69	10.65	10.93
ENSMUSG00000026036	Nif3l1	Ngg1 interacting factor 3-like 1 (S. pombe) [Source:MGI Symbol;Acc:MGI:1929485]	3578.72	-0.405153	0.0480923	-8.42448	3.6235e-17	1.32185e-15	44.78	46.77	44.12	33.07	31.88	35.21
ENSMUSG00000038520	Tbc1d17	TBC1 domain family, member 17 [Source:MGI Symbol;Acc:MGI:2449973]	572.097	-0.830131	0.0987906	-8.40294	4.35453e-17	1.58501e-15	10.85	10.67	9.78	6.25	5.53	5.42
ENSMUSG00000035274	Tpbg	trophoblast glycoprotein [Source:MGI Symbol;Acc:MGI:1341264]	161.572	-1.81622	0.2162	-8.40067	4.43923e-17	1.61227e-15	2.08	1.87	2.3	0.8	0.56	0.42
ENSMUSG00000051367	Six1	sine oculis-related homeobox 1 [Source:MGI Symbol;Acc:MGI:102780]	257.193	1.19015	0.141825	8.39166	4.79313e-17	1.73695e-15	1.39	1.18	1.16	2.84	2.78	2.7
ENSMUSG00000090733	Rps27	ribosomal protein S27 [Source:MGI Symbol;Acc:MGI:1888676]	17868.2	0.299765	0.0357681	8.38079	5.25736e-17	1.90099e-15	2015.15	1923.14	1833.16	2331.62	2304.58	2304.62
ENSMUSG00000061615	Hist1h2ab	histone cluster 1, H2ab [Source:MGI Symbol;Acc:MGI:2448306]	12990.7	0.294191	0.0352512	8.34555	7.0886e-17	2.5575e-15	844.53	871.71	809.45	1022.55	1004.95	998.67
ENSMUSG00000069267	Hist1h3b	histone cluster 1, H3b [Source:MGI Symbol;Acc:MGI:2448319]	16407.7	0.308854	0.0370106	8.34502	7.11989e-17	2.56316e-15	706.72	718.46	741.05	870.74	862.29	890.84
ENSMUSG00000032097	Ddx6	DEAD (Asp-Glu-Ala-Asp) box polypeptide 6 [Source:MGI Symbol;Acc:MGI:104976]	7282.05	-0.31602	0.0379708	-8.32271	8.59754e-17	3.08834e-15	32.28	31.92	31.88	25.51	24.27	25.67
ENSMUSG00000031714	Gab1	growth factor receptor bound protein 2-associated protein 1 [Source:MGI Symbol;Acc:MGI:108088]	5567.94	-0.429866	0.0517561	-8.3056	9.93128e-17	3.55189e-15	31.8	31.65	29.14	21.49	21.18	24.5
ENSMUSG00000034486	Gbx2	gastrulation brain homeobox 2 [Source:MGI Symbol;Acc:MGI:95668]	658.807	-0.762914	0.0919408	-8.29788	1.05985e-16	3.78229e-15	13.1	13.25	11.54	7.08	7.57	7.15
ENSMUSG00000020078	Vps26a	VPS26 retromer complex component A [Source:MGI Symbol;Acc:MGI:1353654]	2770.93	0.439451	0.0529852	8.29384	1.0965e-16	3.90459e-15	23.19	22.06	21.76	29.31	30.62	28.85
ENSMUSG00000033396	Spg11	SPG11, spatacsin vesicle trafficking associated [Source:MGI Symbol;Acc:MGI:2444989]	4282.35	0.356496	0.0429937	8.2918	1.11548e-16	3.96357e-15	11.97	12.3	11.96	14.98	14.74	15.63
ENSMUSG00000024042	Sik1	salt inducible kinase 1 [Source:MGI Symbol;Acc:MGI:104754]	3336.13	0.373756	0.0451701	8.27441	1.29096e-16	4.57719e-15	15.31	15.39	15.09	19.39	18.92	19.69
ENSMUSG00000026600	Soat1	sterol O-acyltransferase 1 [Source:MGI Symbol;Acc:MGI:104665]	2564.47	0.485712	0.0587707	8.26452	1.40255e-16	4.96213e-15	19.48	17.36	18.43	24.21	24.82	26.61
ENSMUSG00000040204	Pclaf	PCNA clamp associated factor [Source:MGI Symbol;Acc:MGI:1915276]	2892.93	-0.43612	0.052802	-8.25954	1.4624e-16	5.16275e-15	40.99	39.05	35.98	28.24	27.66	27.87
ENSMUSG00000036820	Amdhd2	amidohydrolase domain containing 2 [Source:MGI Symbol;Acc:MGI:2443978]	846.854	0.64192	0.0778189	8.2489	1.59857e-16	5.63135e-15	17.39	17.25	16.49	25.77	25.42	26.78
ENSMUSG00000001270	Ckb	creatine kinase, brain [Source:MGI Symbol;Acc:MGI:88407]	9580.87	0.303966	0.0368756	8.24303	1.67903e-16	5.90214e-15	149.66	151.9	144.31	184.19	177.15	176.56
ENSMUSG00000022471	Xrcc6	X-ray repair complementing defective repair in Chinese hamster cells 6 [Source:MGI Symbol;Acc:MGI:95606]	3796.68	-0.36936	0.0448235	-8.24031	1.71758e-16	6.02476e-15	65.55	64.36	61.6	48.45	46.61	49.83
ENSMUSG00000058056	Palld	palladin, cytoskeletal associated protein [Source:MGI Symbol;Acc:MGI:1919583]	3540.87	-0.402932	0.0489001	-8.2399	1.72356e-16	6.03284e-15	26.77	25.65	25.07	18.42	19.72	19.14
ENSMUSG00000028766	Alpl	alkaline phosphatase, liver/bone/kidney [Source:MGI Symbol;Acc:MGI:87983]	6219.69	0.332361	0.0405403	8.19827	2.43869e-16	8.51777e-15	54.62	53.71	53.74	68.38	63.87	67.24
ENSMUSG00000041605	Inava	innate immunity activator [Source:MGI Symbol;Acc:MGI:1921579]	246.304	-1.25018	0.152503	-8.19772	2.44984e-16	8.53853e-15	3.09	3.24	3.11	1.2	1.11	1.57
ENSMUSG00000035722	Abca7	ATP-binding cassette, sub-family A (ABC1), member 7 [Source:MGI Symbol;Acc:MGI:1351646]	462.29	0.845057	0.103351	8.17658	2.92012e-16	1.01561e-14	1.17	1.14	1.16	2.09	1.96	2.05
ENSMUSG00000022257	Laptm4b	lysosomal-associated protein transmembrane 4B [Source:MGI Symbol;Acc:MGI:1890494]	1201.93	0.552438	0.0676296	8.16859	3.12005e-16	1.08285e-14	12.88	13.11	13.02	19.16	18.08	18.69
ENSMUSG00000019810	Fuca2	fucosidase, alpha-L- 2, plasma [Source:MGI Symbol;Acc:MGI:1914098]	386.773	0.967881	0.118569	8.16304	3.2671e-16	1.13149e-14	4.6	3.81	4.43	8.42	7.97	8.16
ENSMUSG00000024827	Gldc	glycine decarboxylase [Source:MGI Symbol;Acc:MGI:1341155]	5527.16	0.354861	0.0436001	8.139	3.98569e-16	1.37746e-14	30.85	30.73	30.91	36.85	38.82	39.95
ENSMUSG00000020694	Tlk2	tousled-like kinase 2 (Arabidopsis) [Source:MGI Symbol;Acc:MGI:1346023]	7047.92	0.30289	0.0372721	8.12645	4.42036e-16	1.52447e-14	51.66	50.13	49.15	60.44	60.48	61.06
ENSMUSG00000045594	Glb1	galactosidase, beta 1 [Source:MGI Symbol;Acc:MGI:88151]	1971.27	0.467074	0.0575135	8.1211	4.61959e-16	1.58984e-14	16.97	16.72	16.61	23.59	21.49	22.89
ENSMUSG00000030539	Sema4b	sema domain, immunoglobulin domain (Ig), transmembrane domain (TM) and short cytoplasmic domain, (semaphorin) 4B [Source:MGI Symbol;Acc:MGI:107559]	2062.78	0.50365	0.062082	8.11265	4.9526e-16	1.70088e-14	10.74	10.84	10.84	14.67	13.96	16.31
ENSMUSG00000022253	Nadk2	NAD kinase 2, mitochondrial [Source:MGI Symbol;Acc:MGI:1915896]	3653.96	0.439617	0.0542504	8.10349	5.34067e-16	1.83032e-14	25.76	24.36	21.94	32.53	31.86	31.04
ENSMUSG00000021242	Npc2	NPC intracellular cholesterol transporter 2 [Source:MGI Symbol;Acc:MGI:1915213]	2680.45	0.412477	0.0509759	8.09161	5.8882e-16	2.01376e-14	18.64	18.39	16.99	23.06	23.52	23.66
ENSMUSG00000001962	Fam50a	family with sequence similarity 50, member A [Source:MGI Symbol;Acc:MGI:1351626]	1250.75	0.552384	0.0683256	8.08457	6.23817e-16	2.12902e-14	20.08	18.95	17.86	27.7	26.19	27.6
ENSMUSG00000006800	Sulf2	sulfatase 2 [Source:MGI Symbol;Acc:MGI:1919293]	3735.8	0.452903	0.0560738	8.07691	6.64276e-16	2.2624e-14	19.84	20.5	19.25	26.8	24.15	28.82
ENSMUSG00000031295	Phka2	phosphorylase kinase alpha 2 [Source:MGI Symbol;Acc:MGI:97577]	717.908	0.676489	0.0837798	8.07461	6.76933e-16	2.30073e-14	3.73	3.75	3.65	5.96	5.62	5.81
ENSMUSG00000049932	H2afx	H2A histone family, member X [Source:MGI Symbol;Acc:MGI:102688]	11502.1	0.341808	0.0423572	8.06967	7.04908e-16	2.39086e-14	181.25	191.65	193.73	228.9	228.33	245.07
ENSMUSG00000031328	Flna	filamin, alpha [Source:MGI Symbol;Acc:MGI:95556]	13151.1	0.278665	0.0345959	8.05485	7.9575e-16	2.69341e-14	44.23	45.13	43.96	53.13	50.69	54.28
ENSMUSG00000038793	Lefty1	left right determination factor 1 [Source:MGI Symbol;Acc:MGI:107405]	2580.27	-0.398471	0.0494747	-8.05404	8.0103e-16	2.7057e-14	48.44	48.77	47.04	36.25	34.73	35.99
ENSMUSG00000053931	Cnn3	calponin 3, acidic [Source:MGI Symbol;Acc:MGI:1919244]	8657.34	0.312402	0.0388015	8.05129	8.19226e-16	2.76148e-14	98.45	91.91	91.94	114.39	113.54	114.65
ENSMUSG00000028385	Snx30	sorting nexin family member 30 [Source:MGI Symbol;Acc:MGI:2443882]	1216.56	0.560999	0.0697085	8.04779	8.43037e-16	2.83592e-14	3.47	3.52	3.36	5.15	4.64	5.15
ENSMUSG00000021273	Fdft1	farnesyl diphosphate farnesyl transferase 1 [Source:MGI Symbol;Acc:MGI:102706]	3675.66	-0.37099	0.0461125	-8.04532	8.60203e-16	2.88328e-14	36.05	35.33	35.68	26.75	27.45	26.71
ENSMUSG00000024663	Rab3il1	RAB3A interacting protein (rabin3)-like 1 [Source:MGI Symbol;Acc:MGI:1922010]	291.725	1.06023	0.131783	8.04526	8.60629e-16	2.88328e-14	2.3	2.05	2.22	4.66	4.24	4.49
ENSMUSG00000031506	Ptpn7	protein tyrosine phosphatase, non-receptor type 7 [Source:MGI Symbol;Acc:MGI:2156893]	288.799	-1.03728	0.128979	-8.04222	8.82277e-16	2.94979e-14	2.95	2.94	2.88	1.43	1.39	1.36
ENSMUSG00000072568	Fam84b	family with sequence similarity 84, member B [Source:MGI Symbol;Acc:MGI:3026924]	111.874	-1.81187	0.225361	-8.03986	8.9941e-16	3.00096e-14	0.76	0.83	0.62	0.21	0.17	0.23
ENSMUSG00000025403	Shmt2	serine hydroxymethyltransferase 2 (mitochondrial) [Source:MGI Symbol;Acc:MGI:1277989]	4760.03	-0.364733	0.0454021	-8.0334	9.48062e-16	3.15687e-14	63.13	63.94	64.66	47.73	46.73	51.14
ENSMUSG00000002963	Pnkp	polynucleotide kinase 3'- phosphatase [Source:MGI Symbol;Acc:MGI:1891698]	1032.17	0.610887	0.0760524	8.03245	9.55449e-16	3.17503e-14	11.21	11.48	12.03	16.48	17.64	17.75
ENSMUSG00000032637	Atxn2l	ataxin 2-like [Source:MGI Symbol;Acc:MGI:2446242]	1406.12	-0.608424	0.0757544	-8.03154	9.62579e-16	3.19226e-14	11.32	12.93	12.87	7.64	7.58	8.59
ENSMUSG00000017776	Crk	v-crk avian sarcoma virus CT10 oncogene homolog [Source:MGI Symbol;Acc:MGI:88508]	6554.46	0.298788	0.0372195	8.02772	9.93006e-16	3.28653e-14	41.2	40.76	39.95	48.6	48.72	49.25
ENSMUSG00000027406	Idh3b	isocitrate dehydrogenase 3 (NAD+) beta [Source:MGI Symbol;Acc:MGI:2158650]	4279.01	0.430359	0.053668	8.01892	1.06675e-15	3.52349e-14	66.25	62.25	57.82	84.6	82.83	77.77
ENSMUSG00000022779	Top3b	topoisomerase (DNA) III beta [Source:MGI Symbol;Acc:MGI:1333803]	4280.74	0.374663	0.0467419	8.01557	1.0963e-15	3.61382e-14	50.24	51.91	47.81	60.56	63.6	65.84
ENSMUSG00000020198	Ap3d1	adaptor-related protein complex 3, delta 1 subunit [Source:MGI Symbol;Acc:MGI:107734]	4284.73	0.395622	0.049409	8.00708	1.1746e-15	3.86417e-14	20.16	19.99	21.18	27.26	25.79	25.84
ENSMUSG00000079184	Mphosph8	M-phase phosphoprotein 8 [Source:MGI Symbol;Acc:MGI:1922589]	4260.8	0.37439	0.0467623	8.00622	1.18285e-15	3.88352e-14	35	32.54	31.67	41.51	42.36	41.78
ENSMUSG00000027531	Impa1	inositol (myo)-1(or 4)-monophosphatase 1 [Source:MGI Symbol;Acc:MGI:1933158]	3774.66	-0.382505	0.047794	-8.0032	1.21222e-15	3.97203e-14	43.53	40.36	39.4	30.61	30.8	31
ENSMUSG00000041168	Lonp1	lon peptidase 1, mitochondrial [Source:MGI Symbol;Acc:MGI:1921392]	5228.13	0.348955	0.0436161	8.00058	1.2383e-15	4.04938e-14	37.73	36.6	38.05	46.63	47.09	46.19
ENSMUSG00000041488	Stx3	syntaxin 3 [Source:MGI Symbol;Acc:MGI:103077]	1002.8	0.641828	0.080232	7.99965	1.24773e-15	4.07212e-14	6.61	7.06	7.55	10.84	10.26	11.29
ENSMUSG00000041740	Rnf10	ring finger protein 10 [Source:MGI Symbol;Acc:MGI:1859162]	2131.19	-0.535725	0.0669899	-7.99711	1.27375e-15	4.14879e-14	20.85	23.31	23.7	14.63	14.78	16.37
ENSMUSG00000032216	Nedd4	neural precursor cell expressed, developmentally down-regulated 4 [Source:MGI Symbol;Acc:MGI:97297]	55351	0.22785	0.0285005	7.9946	1.29993e-15	4.22566e-14	251.33	255.12	243.42	289.5	280.08	288.67
ENSMUSG00000067288	Rps28	ribosomal protein S28 [Source:MGI Symbol;Acc:MGI:1859516]	15892.1	0.297304	0.0372501	7.98128	1.44828e-15	4.68934e-14	1495.75	1409.75	1353.45	1730.16	1682.63	1700.84
ENSMUSG00000052748	Swt1	SWT1 RNA endoribonuclease homolog (S. cerevisiae) [Source:MGI Symbol;Acc:MGI:1914125]	3876.19	0.566584	0.0710139	7.97849	1.4813e-15	4.7868e-14	33.08	28.88	24.99	39.48	43.22	42.91
ENSMUSG00000031563	Wwc2	WW, C2 and coiled-coil domain containing 2 [Source:MGI Symbol;Acc:MGI:1261872]	3368.01	0.391668	0.0492516	7.95239	1.82954e-15	5.90053e-14	8.01	7.85	8.07	10.11	9.83	10.75
ENSMUSG00000048826	Dact2	dishevelled-binding antagonist of beta-catenin 2 [Source:MGI Symbol;Acc:MGI:1920347]	728.727	0.688498	0.0866129	7.94914	1.8781e-15	6.04526e-14	4.71	4.79	4.94	7.93	7.49	7.32
ENSMUSG00000027668	Mfn1	mitofusin 1 [Source:MGI Symbol;Acc:MGI:1914664]	2251.93	-0.517661	0.0651546	-7.94512	1.94001e-15	6.23233e-14	29.05	26.92	30.45	19.05	18.91	21.07
ENSMUSG00000022010	Tsc22d1	TSC22 domain family, member 1 [Source:MGI Symbol;Acc:MGI:109127]	9094.74	0.303309	0.0381876	7.9426	1.97985e-15	6.34788e-14	117.58	118.99	110.17	138.69	141.38	137.95
ENSMUSG00000031398	Plxna3	plexin A3 [Source:MGI Symbol;Acc:MGI:107683]	271.209	-1.37895	0.173651	-7.9409	2.00713e-15	6.42281e-14	2.07	2.37	2.9	0.8	0.8	1.17
ENSMUSG00000030417	Pdcd5	programmed cell death 5 [Source:MGI Symbol;Acc:MGI:1913538]	2760.16	-0.468467	0.0590035	-7.93966	2.02736e-15	6.47494e-14	148.06	128.99	141.92	98.34	97.29	100.34
ENSMUSG00000029121	Crmp1	collapsin response mediator protein 1 [Source:MGI Symbol;Acc:MGI:107793]	418.34	-0.914758	0.115254	-7.93687	2.07352e-15	6.60949e-14	4.94	4.84	5.42	2.64	2.41	2.83
ENSMUSG00000037643	Prkci	protein kinase C, iota [Source:MGI Symbol;Acc:MGI:99260]	4994.04	-0.339016	0.042777	-7.92519	2.27792e-15	7.24697e-14	30.93	29.88	28.67	22.41	23.01	23.7
ENSMUSG00000051853	Arf3	ADP-ribosylation factor 3 [Source:MGI Symbol;Acc:MGI:99432]	2051.43	-0.490695	0.0620162	-7.91236	2.52546e-15	8.01893e-14	12.04	13.1	12.74	8.68	8.25	9.43
ENSMUSG00000031160	Eras	ES cell-expressed Ras [Source:MGI Symbol;Acc:MGI:2665023]	1293.92	-0.56606	0.0715563	-7.9107	2.55952e-15	8.1114e-14	38.76	39.3	37	25.1	27.02	23.8
ENSMUSG00000037204	Atg101	autophagy related 101 [Source:MGI Symbol;Acc:MGI:1915368]	1615.84	-0.491538	0.0621597	-7.90766	2.62272e-15	8.29567e-14	42.38	39.06	38.12	27.6	27.41	28.08
ENSMUSG00000041645	Ddx24	DEAD (Asp-Glu-Ala-Asp) box polypeptide 24 [Source:MGI Symbol;Acc:MGI:1351337]	6092.4	-0.319708	0.0404456	-7.90465	2.68677e-15	8.48192e-14	59.42	59.7	55.52	44.56	45.12	47.06
ENSMUSG00000025362	Rps26	ribosomal protein S26 [Source:MGI Symbol;Acc:MGI:1351628]	21205.3	0.28487	0.0360447	7.90326	2.71709e-15	8.56119e-14	888.01	841.31	830.41	1047.79	984.77	1015.24
ENSMUSG00000050627	Gpd1l	glycerol-3-phosphate dehydrogenase 1-like [Source:MGI Symbol;Acc:MGI:1289257]	1811.92	-0.471046	0.059779	-7.87979	3.27933e-15	1.03129e-13	12.07	11.36	10.92	7.99	7.8	8.42
ENSMUSG00000042608	Stk40	serine/threonine kinase 40 [Source:MGI Symbol;Acc:MGI:1921428]	736.258	-0.662812	0.0841432	-7.87719	3.34817e-15	1.05093e-13	6.75	6.85	6.55	4.29	3.88	4.28
ENSMUSG00000037465	Klf10	Kruppel-like factor 10 [Source:MGI Symbol;Acc:MGI:1101353]	4038.24	0.343169	0.0435737	7.8756	3.391e-15	1.06234e-13	29.6	29.04	27.48	35.37	35.06	36.32
ENSMUSG00000115318	Gm49089	predicted gene, 49089 [Source:MGI Symbol;Acc:MGI:6118479]	110.222	-1.76661	0.224413	-7.87212	3.48684e-15	1.09029e-13	1.28	1.63	1.34	0.44	0.43	0.35
ENSMUSG00000094655	Gm25360	predicted gene, 25360 [Source:MGI Symbol;Acc:MGI:5455137]	5823.88	-0.351257	0.0446283	-7.87074	3.52544e-15	1.10026e-13	3447.73	3396.24	3528.24	2555.95	2622.91	2771.7
ENSMUSG00000025607	Copg2	coatomer protein complex, subunit gamma 2 [Source:MGI Symbol;Acc:MGI:1858683]	3637.93	0.390482	0.0496491	7.86485	3.6954e-15	1.15111e-13	23.45	21.35	20.91	28.16	27.69	28.29
ENSMUSG00000063511	Snrnp70	small nuclear ribonucleoprotein 70 (U1) [Source:MGI Symbol;Acc:MGI:98341]	14584.4	-0.263526	0.0335191	-7.86195	3.78203e-15	1.17587e-13	244.63	247.48	240.74	199.96	200.23	196.45
ENSMUSG00000048921	Zfp689	zinc finger protein 689 [Source:MGI Symbol;Acc:MGI:1918381]	284.741	1.03777	0.132086	7.85675	3.94215e-15	1.22333e-13	1.74	1.7	1.54	3.23	3.22	3.51
ENSMUSG00000104960	Snhg8	small nucleolar RNA host gene 8 [Source:MGI Symbol;Acc:MGI:1917145]	1187.74	-0.541789	0.0691574	-7.83414	4.72073e-15	1.45943e-13	81.43	77.6	73.07	50.84	51.93	52.98
ENSMUSG00000028195	Ccn1	cellular communication network factor 1 [Source:MGI Symbol;Acc:MGI:88613]	545.41	0.782185	0.0998961	7.82998	4.87934e-15	1.50563e-13	5.39	4.61	4.78	8.54	8.05	8.23
ENSMUSG00000032470	Mras	muscle and microspikes RAS [Source:MGI Symbol;Acc:MGI:1100856]	723.239	-0.809421	0.103516	-7.81925	5.31387e-15	1.63663e-13	19.78	15.55	17.85	9.66	10.68	9.31
ENSMUSG00000069301	Hist1h2ag	histone cluster 1, H2ag [Source:MGI Symbol;Acc:MGI:2448293]	6764.57	0.400222	0.0512216	7.81355	5.55981e-15	1.70798e-13	384.22	403.12	427.66	519.3	538.11	510.56
ENSMUSG00000100755	Rps23-ps1	ribosomal protein S23, pseudogene 1 [Source:MGI Symbol;Acc:MGI:3705429]	10123	0.299222	0.038296	7.81341	5.56633e-15	1.70798e-13	802.9	784.81	727.45	938.26	920.46	924.24
ENSMUSG00000023118	Sympk	symplekin [Source:MGI Symbol;Acc:MGI:1915438]	5805.12	0.323033	0.0414038	7.802	6.09333e-15	1.86619e-13	33.25	34.31	33.79	41.09	39.9	42.98
ENSMUSG00000038900	Rpl12	ribosomal protein L12 [Source:MGI Symbol;Acc:MGI:98002]	43959.5	0.245233	0.0314588	7.79538	6.42152e-15	1.96305e-13	1232.85	1213.41	1169.65	1411.99	1401.37	1374.39
ENSMUSG00000029190	D5Ertd579e	DNA segment, Chr 5, ERATO Doi 579, expressed [Source:MGI Symbol;Acc:MGI:1261849]	1917.72	-0.4635	0.0594829	-7.79215	6.58784e-15	2.01015e-13	11.78	12.8	12.37	8.64	8.44	9.12
ENSMUSG00000016028	Celsr1	cadherin, EGF LAG seven-pass G-type receptor 1 [Source:MGI Symbol;Acc:MGI:1100883]	608.588	0.78335	0.100619	7.78532	6.9535e-15	2.11779e-13	1.03	1.15	1.25	1.87	1.99	1.93
ENSMUSG00000027122	Arl14ep	ADP-ribosylation factor-like 14 effector protein [Source:MGI Symbol;Acc:MGI:1926020]	2394.26	-0.417089	0.0535915	-7.78273	7.09742e-15	2.15762e-13	24.63	23.67	22.99	17.87	17.36	16.94
ENSMUSG00000026532	Spta1	spectrin alpha, erythrocytic 1 [Source:MGI Symbol;Acc:MGI:98385]	1433.57	0.482784	0.0620914	7.77537	7.52247e-15	2.28261e-13	3.38	3.39	3.22	4.62	4.49	4.53
ENSMUSG00000062382	Ftl1-ps1	ferritin light polypeptide 1, pseudogene 1 [Source:MGI Symbol;Acc:MGI:3779109]	1307.73	0.523203	0.0672956	7.77469	7.56304e-15	2.29068e-13	32.96	32.62	29.87	44.68	45.6	43.72
ENSMUSG00000110120	Gm45251	predicted gene 45251 [Source:MGI Symbol;Acc:MGI:5791087]	224.592	-1.16333	0.14984	-7.76378	8.24369e-15	2.49224e-13	5.61	5.22	5.44	2.27	2.57	2.26
ENSMUSG00000060743	H3f3a	H3 histone, family 3A [Source:MGI Symbol;Acc:MGI:1097686]	28579.2	0.267976	0.0345218	7.76253	8.32506e-15	2.51221e-13	670.58	641.44	613.36	770.56	740.8	754.01
ENSMUSG00000018377	Vezf1	vascular endothelial zinc finger 1 [Source:MGI Symbol;Acc:MGI:1313291]	937.598	-0.596256	0.0769223	-7.7514	9.08855e-15	2.73757e-13	6.03	6.01	5.67	3.69	3.66	4.09
ENSMUSG00000046879	Irgm1	immunity-related GTPase family M member 1 [Source:MGI Symbol;Acc:MGI:107567]	183.652	-1.29745	0.167918	-7.72668	1.10387e-14	3.31887e-13	2.85	3.17	2.68	1.14	1.25	1.07
ENSMUSG00000065947	mt-Nd4l	mitochondrially encoded NADH dehydrogenase 4L [Source:MGI Symbol;Acc:MGI:102497]	465.124	-1.11035	0.143734	-7.72503	1.11831e-14	3.35615e-13	103.67	84.19	119.57	40.83	54.74	43.68
ENSMUSG00000005958	Ephb3	Eph receptor B3 [Source:MGI Symbol;Acc:MGI:104770]	930.717	0.618287	0.0801779	7.71144	1.24409e-14	3.72682e-13	4.57	4.37	4.76	6.81	7.1	6.64
ENSMUSG00000001175	Calm1	calmodulin 1 [Source:MGI Symbol;Acc:MGI:88251]	9816.94	-0.322879	0.0419873	-7.68993	1.4722e-14	4.40212e-13	125.19	119.82	111.11	92.62	93.98	91.49
ENSMUSG00000012848	Rps5	ribosomal protein S5 [Source:MGI Symbol;Acc:MGI:1097682]	33704.8	0.248833	0.0323726	7.68652	1.51187e-14	4.51252e-13	1204.64	1157.11	1119.9	1367.68	1330.57	1344.33
ENSMUSG00000025504	Eps8l2	EPS8-like 2 [Source:MGI Symbol;Acc:MGI:2138828]	371.844	0.98054	0.12767	7.68024	1.58786e-14	4.73073e-13	2.13	2.85	2.44	5.03	4.59	4.66
ENSMUSG00000028211	Trp53inp1	transformation related protein 53 inducible nuclear protein 1 [Source:MGI Symbol;Acc:MGI:1926609]	7858.1	0.303305	0.0394937	7.67983	1.59305e-14	4.73759e-13	33.93	33.02	30.82	39.89	38.28	39.7
ENSMUSG00000063457	Rps15	ribosomal protein S15 [Source:MGI Symbol;Acc:MGI:98117]	17861.4	0.273411	0.0356317	7.67325	1.67696e-14	4.97813e-13	1123.25	1075.66	1023.28	1281.22	1231.78	1292.59
ENSMUSG00000020303	Stc2	stanniocalcin 2 [Source:MGI Symbol;Acc:MGI:1316731]	418.434	-0.900922	0.117461	-7.66996	1.72046e-14	5.09802e-13	3.61	3.62	3.37	1.69	1.72	2.14
ENSMUSG00000003032	Klf4	Kruppel-like factor 4 (gut) [Source:MGI Symbol;Acc:MGI:1342287]	4536.47	0.322274	0.0420369	7.66646	1.76802e-14	5.22951e-13	32.86	32.42	32.32	39.63	38.69	40.97
ENSMUSG00000026389	Steap3	STEAP family member 3 [Source:MGI Symbol;Acc:MGI:1915678]	803.23	-0.676516	0.0883038	-7.66123	1.84162e-14	5.4374e-13	7.74	9.25	8.32	5.01	5.18	5.29
ENSMUSG00000058558	Rpl5	ribosomal protein L5 [Source:MGI Symbol;Acc:MGI:102854]	18857.3	0.256772	0.0335848	7.64548	2.08174e-14	6.13533e-13	354.69	343.7	348.78	412.97	404.21	405.81
ENSMUSG00000024835	Coro1b	coronin, actin binding protein 1B [Source:MGI Symbol;Acc:MGI:1345963]	2048.03	0.480227	0.0628266	7.64368	2.11098e-14	6.21038e-13	28.41	26.96	26.77	39.77	34.22	38.08
ENSMUSG00000028640	Tfap2c	transcription factor AP-2, gamma [Source:MGI Symbol;Acc:MGI:106032]	3555.16	0.346045	0.0452755	7.64309	2.12072e-14	6.22787e-13	26.8	27.56	26.9	34.18	33.31	33.46
ENSMUSG00000039086	Ss18l1	SS18, nBAF chromatin remodeling complex subunit like 1 [Source:MGI Symbol;Acc:MGI:2444061]	239.805	-1.09756	0.143619	-7.64219	2.13562e-14	6.26042e-13	1.83	1.81	1.72	0.77	0.78	0.9
ENSMUSG00000007039	Ddah2	dimethylarginine dimethylaminohydrolase 2 [Source:MGI Symbol;Acc:MGI:1859016]	1030.8	0.554316	0.072557	7.63973	2.17681e-14	6.36979e-13	17.1	16.48	15.9	24.25	22.63	24.13
ENSMUSG00000002900	Lamb1	laminin B1 [Source:MGI Symbol;Acc:MGI:96743]	4192.31	-0.343339	0.0449462	-7.63889	2.1911e-14	6.40018e-13	19.29	20.02	20.1	15.15	15.08	15.57
ENSMUSG00000022652	Morc1	microrchidia 1 [Source:MGI Symbol;Acc:MGI:1316740]	2350.88	-0.439966	0.0577174	-7.62276	2.48306e-14	7.24013e-13	22.22	21.47	19.73	14.54	15.68	15.45
ENSMUSG00000061360	Phf5a	PHD finger protein 5A [Source:MGI Symbol;Acc:MGI:2156864]	3093.77	-0.357311	0.0468989	-7.61874	2.56171e-14	7.45622e-13	81.7	79.19	79.2	61.4	60.43	61.34
ENSMUSG00000062300	Nectin2	nectin cell adhesion molecule 2 [Source:MGI Symbol;Acc:MGI:97822]	1973.48	0.436676	0.0573958	7.60814	2.78069e-14	8.07925e-13	20.26	18.91	19.15	26	24.67	26.5
ENSMUSG00000036915	Kirrel2	kirre like nephrin family adhesion molecule 2 [Source:MGI Symbol;Acc:MGI:2442334]	410.667	0.897273	0.118056	7.6004	2.9522e-14	8.56241e-13	2.01	2.19	2.41	3.8	4.23	4
ENSMUSG00000029657	Hsph1	heat shock 105kDa/110kDa protein 1 [Source:MGI Symbol;Acc:MGI:105053]	7483.81	-0.296812	0.0390887	-7.59331	3.11841e-14	9.02853e-13	67.95	65.56	67.48	53.25	53.31	53.38
ENSMUSG00000045767	B230219D22Rik	RIKEN cDNA B230219D22 gene [Source:MGI Symbol;Acc:MGI:1925771]	2257.66	0.417213	0.0549502	7.59256	3.13642e-14	9.04876e-13	10.13	10.05	9.34	12.67	12.36	13.48
ENSMUSG00000055707	Klhl26	kelch-like 26 [Source:MGI Symbol;Acc:MGI:2443079]	422.543	0.861176	0.113423	7.59259	3.13579e-14	9.04876e-13	2.41	2.6	2.42	4.48	4.65	4.06
ENSMUSG00000029814	Igf2bp3	insulin-like growth factor 2 mRNA binding protein 3 [Source:MGI Symbol;Acc:MGI:1890359]	2174.42	0.418793	0.055167	7.59136	3.16556e-14	9.11681e-13	10.67	10.86	10.36	14.36	13.83	13.48
ENSMUSG00000051495	Irf2bp2	interferon regulatory factor 2 binding protein 2 [Source:MGI Symbol;Acc:MGI:2443921]	2640.21	0.395436	0.0521086	7.58869	3.23166e-14	9.29089e-13	10.8	10.42	10.56	13.91	12.93	14.02
ENSMUSG00000041598	Cdc42ep4	CDC42 effector protein (Rho GTPase binding) 4 [Source:MGI Symbol;Acc:MGI:1929760]	3524.38	0.348998	0.0460252	7.58276	3.38288e-14	9.70863e-13	25.9	24.93	23.91	30.79	30.41	31.81
ENSMUSG00000031657	Heatr3	HEAT repeat containing 3 [Source:MGI Symbol;Acc:MGI:2444491]	7762.66	-0.29419	0.0388126	-7.57974	3.46237e-14	9.91941e-13	68.82	66.87	62.77	52.5	51.85	53.79
ENSMUSG00000040263	Klhdc4	kelch domain containing 4 [Source:MGI Symbol;Acc:MGI:2384569]	6711.18	-0.299399	0.0395183	-7.57622	3.55769e-14	1.01747e-12	93.03	91.3	92.98	74.92	71.86	73.52
ENSMUSG00000027775	Mfsd1	major facilitator superfamily domain containing 1 [Source:MGI Symbol;Acc:MGI:1914118]	2357.18	0.399791	0.0527937	7.57272	3.65501e-14	1.04349e-12	19.09	18.22	17.56	23.17	23.34	24.23
ENSMUSG00000049517	Rps23	ribosomal protein S23 [Source:MGI Symbol;Acc:MGI:1913725]	28717.5	0.283759	0.0374899	7.56895	3.76239e-14	1.07228e-12	1186.54	1118.03	1059.75	1345.58	1334.64	1320.74
ENSMUSG00000025508	Rplp2	ribosomal protein, large P2 [Source:MGI Symbol;Acc:MGI:1914436]	23944.3	0.240525	0.0318042	7.56268	3.9485e-14	1.12337e-12	1207.87	1194.15	1125.01	1353.39	1353.52	1364.39
ENSMUSG00000025130	P4hb	prolyl 4-hydroxylase, beta polypeptide [Source:MGI Symbol;Acc:MGI:97464]	23724	-0.281425	0.0372317	-7.55875	4.06967e-14	1.15584e-12	290.47	270.99	267.52	224.4	213.24	229.03
ENSMUSG00000025140	Pycr1	pyrroline-5-carboxylate reductase 1 [Source:MGI Symbol;Acc:MGI:2384795]	394.446	-0.905948	0.12006	-7.54582	4.49448e-14	1.27429e-12	7.23	8.67	7.84	4.35	4.2	3.85
ENSMUSG00000028378	Ptgr1	prostaglandin reductase 1 [Source:MGI Symbol;Acc:MGI:1914353]	688.698	0.642837	0.0852241	7.54291	4.59613e-14	1.30086e-12	5.84	5.71	5.68	8.7	8.84	8.77
ENSMUSG00000021665	Hexb	hexosaminidase B [Source:MGI Symbol;Acc:MGI:96074]	1638.52	0.452576	0.060058	7.53565	4.85924e-14	1.37243e-12	18.84	17.88	18.04	24.63	24.45	24.16
ENSMUSG00000025579	Gaa	glucosidase, alpha, acid [Source:MGI Symbol;Acc:MGI:95609]	1788.9	0.463829	0.0615528	7.53547	4.86572e-14	1.37243e-12	11.85	10.79	10.48	14.56	14.63	15.41
ENSMUSG00000056579	Tug1	taurine upregulated gene 1 [Source:MGI Symbol;Acc:MGI:2144114]	6956.27	0.285042	0.0378282	7.53518	4.87651e-14	1.37312e-12	33.81	34.99	33.25	40.98	39.37	41.18
ENSMUSG00000005142	Man2b1	mannosidase 2, alpha B1 [Source:MGI Symbol;Acc:MGI:107286]	2529.83	0.397121	0.0527738	7.52496	5.27354e-14	1.48237e-12	14.26	15.31	14.65	19.08	18.29	19.55
ENSMUSG00000018076	Med13l	mediator complex subunit 13-like [Source:MGI Symbol;Acc:MGI:2670178]	4946.86	0.438068	0.0582225	7.52403	5.31129e-14	1.49043e-12	10.7	12.98	11.83	15.78	15.18	16.06
ENSMUSG00000002031	Ift46	intraflagellar transport 46 [Source:MGI Symbol;Acc:MGI:1923818]	1884.83	0.463647	0.0616493	7.52071	5.44799e-14	1.52358e-12	54.21	48.02	48.85	68.72	67.65	67.12
ENSMUSG00000003380	Rabac1	Rab acceptor 1 (prenylated) [Source:MGI Symbol;Acc:MGI:1201692]	840.031	0.597826	0.0794894	7.52083	5.44301e-14	1.52358e-12	24.99	22.83	23.18	34.81	34.62	35.53
ENSMUSG00000030747	Dgat2	diacylglycerol O-acyltransferase 2 [Source:MGI Symbol;Acc:MGI:1915050]	188.772	-1.36965	0.182134	-7.52	5.47743e-14	1.52921e-12	3.17	3.1	2.94	1.34	1.29	0.86
ENSMUSG00000021773	Comtd1	catechol-O-methyltransferase domain containing 1 [Source:MGI Symbol;Acc:MGI:1916406]	382.266	0.861126	0.114517	7.51963	5.49308e-14	1.53097e-12	8.44	9.04	8.21	16.04	14.78	14.81
ENSMUSG00000030744	Rps3	ribosomal protein S3 [Source:MGI Symbol;Acc:MGI:1350917]	45844.2	0.239546	0.0318623	7.51818	5.55424e-14	1.5454e-12	1004.11	1006.86	941.68	1144.66	1138.64	1122.44
ENSMUSG00000022558	Mroh1	maestro heat-like repeat family member 1 [Source:MGI Symbol;Acc:MGI:2442558]	784.345	0.805623	0.107319	7.50681	6.05862e-14	1.68288e-12	4.74	4.89	6.25	9.05	8.32	9.74
ENSMUSG00000071076	Jund	jun D proto-oncogene [Source:MGI Symbol;Acc:MGI:96648]	1813.4	0.484382	0.0645314	7.50614	6.08963e-14	1.68864e-12	21.64	23.28	23.65	30.17	30.33	33.33
ENSMUSG00000015023	Ddx19a	DEAD (Asp-Glu-Ala-Asp) box polypeptide 19a [Source:MGI Symbol;Acc:MGI:99526]	1749.49	-0.6198	0.082608	-7.5029	6.24198e-14	1.72797e-12	24.23	23.47	21.63	14.17	12.76	17.18
ENSMUSG00000034640	Tiparp	TCDD-inducible poly(ADP-ribose) polymerase [Source:MGI Symbol;Acc:MGI:2159210]	2334.82	0.417404	0.0556722	7.49753	6.50309e-14	1.79722e-12	12.3	11.96	10.99	14.97	14.98	16.05
ENSMUSG00000010376	Nedd8	neural precursor cell expressed, developmentally down-regulated gene 8 [Source:MGI Symbol;Acc:MGI:97301]	3389.46	-0.408584	0.0545017	-7.49672	6.54342e-14	1.80533e-12	177.08	179.76	162.55	131.38	117.28	133.79
ENSMUSG00000045128	Rpl18a	ribosomal protein L18A [Source:MGI Symbol;Acc:MGI:1924058]	34526	0.294192	0.0392552	7.49435	6.66292e-14	1.83521e-12	1721.81	1562.51	1561.2	1977.46	1879.66	1949.45
ENSMUSG00000036748	Cuedc2	CUE domain containing 2 [Source:MGI Symbol;Acc:MGI:1914366]	1495.9	0.462976	0.0618087	7.49047	6.86274e-14	1.88708e-12	17.32	17.11	15.95	22.51	22.71	22.63
ENSMUSG00000034168	Irf2bpl	interferon regulatory factor 2 binding protein-like [Source:MGI Symbol;Acc:MGI:2442463]	2522.78	0.393122	0.052551	7.48078	7.38817e-14	2.02816e-12	12.39	12.82	12.75	15.8	16.03	16.91
ENSMUSG00000028760	Eif4g3	eukaryotic translation initiation factor 4 gamma, 3 [Source:MGI Symbol;Acc:MGI:1923935]	957.204	0.701684	0.0938539	7.47634	7.64206e-14	2.09087e-12	3.52	3.68	3.33	5.82	4.71	6.24
ENSMUSG00000031788	Kifc3	kinesin family member C3 [Source:MGI Symbol;Acc:MGI:109202]	1696.33	-0.440926	0.0589748	-7.47651	7.63211e-14	2.09087e-12	20.7	20.41	19.28	14.2	14.69	14.57
ENSMUSG00000015839	Nfe2l2	nuclear factor, erythroid derived 2, like 2 [Source:MGI Symbol;Acc:MGI:108420]	2610.87	0.375844	0.0503084	7.47081	7.97042e-14	2.17708e-12	23.5	23.15	21.72	28.69	28.36	29.65
ENSMUSG00000018604	Tbx3	T-box 3 [Source:MGI Symbol;Acc:MGI:98495]	2808.72	0.388891	0.0521063	7.46342	8.43056e-14	2.29513e-12	13.01	13.6	13.51	17.26	16.29	17.83
ENSMUSG00000103313	Gm38357	predicted gene, 38357 [Source:MGI Symbol;Acc:MGI:5611585]	111.837	-1.62338	0.217511	-7.46343	8.42995e-14	2.29513e-12	1.58	1.61	1.83	0.49	0.5	0.6
ENSMUSG00000020432	Tcn2	transcobalamin 2 [Source:MGI Symbol;Acc:MGI:98534]	458.05	0.779941	0.104556	7.45952	8.68351e-14	2.36008e-12	4.48	4.27	4.05	6.87	7.22	7.38
ENSMUSG00000025085	Ablim1	actin-binding LIM protein 1 [Source:MGI Symbol;Acc:MGI:1194500]	102.002	-1.7589	0.235814	-7.45887	8.72679e-14	2.36792e-12	0.87	0.99	0.84	0.22	0.33	0.24
ENSMUSG00000032058	Ppp2r1b	protein phosphatase 2, regulatory subunit A, beta [Source:MGI Symbol;Acc:MGI:1920949]	5154.92	-0.310013	0.0415831	-7.45526	8.96893e-14	2.4296e-12	42.24	40.35	39.46	32.48	31.66	32.07
ENSMUSG00000039994	Timeless	timeless circadian clock 1 [Source:MGI Symbol;Acc:MGI:1321393]	4927.4	-0.346122	0.046443	-7.45263	9.1498e-14	2.47451e-12	37.42	40.14	40.06	30.57	29.65	30.25
ENSMUSG00000067274	Rplp0	ribosomal protein, large, P0 [Source:MGI Symbol;Acc:MGI:1927636]	95082.3	0.232751	0.0312362	7.45133	9.24037e-14	2.4949e-12	1738.02	1667.71	1618.33	1944.99	1911.3	1912.48
ENSMUSG00000028517	Plpp3	phospholipid phosphatase 3 [Source:MGI Symbol;Acc:MGI:1915166]	467.643	0.817994	0.109869	7.44519	9.68031e-14	2.60939e-12	2.8	2.66	2.28	4.47	4.13	4.74
ENSMUSG00000021474	Sfxn1	sideroflexin 1 [Source:MGI Symbol;Acc:MGI:2137677]	2307.89	-0.403454	0.0542198	-7.44108	9.98669e-14	2.68317e-12	22.85	23.2	20.92	16.23	16.44	16.79
ENSMUSG00000039748	Exo1	exonuclease 1 [Source:MGI Symbol;Acc:MGI:1349427]	7908.3	-0.338151	0.0454436	-7.44111	9.98461e-14	2.68317e-12	127.17	117.62	110.1	90.7	91.85	91.65
ENSMUSG00000024007	Ppil1	peptidylprolyl isomerase (cyclophilin)-like 1 [Source:MGI Symbol;Acc:MGI:1916066]	3905.32	-0.339682	0.0456599	-7.43938	1.01161e-13	2.71348e-12	82.46	78.4	78.01	63.13	60.2	61.15
ENSMUSG00000038722	Bud31	BUD31 homolog [Source:MGI Symbol;Acc:MGI:2141291]	3132.18	-0.372178	0.0500302	-7.43908	1.01391e-13	2.71522e-12	123.36	117.84	113.08	92.13	87.77	87.56
ENSMUSG00000069833	Ahnak	AHNAK nucleoprotein (desmoyokin) [Source:MGI Symbol;Acc:MGI:1316648]	6986.36	0.37597	0.0505451	7.4383	1.01989e-13	2.7268e-12	7.49	8.45	8.17	9.77	10.1	10.71
ENSMUSG00000035242	Oaz1	ornithine decarboxylase antizyme 1 [Source:MGI Symbol;Acc:MGI:109433]	8953.87	-0.313524	0.0421616	-7.43624	1.03591e-13	2.76513e-12	363.29	352.77	343.54	287.11	280.1	265.9
ENSMUSG00000025265	Fgd1	FYVE, RhoGEF and PH domain containing 1 [Source:MGI Symbol;Acc:MGI:104566]	2429.51	0.411213	0.0553038	7.43552	1.04155e-13	2.77565e-12	15.6	15.77	15.56	21.05	18.95	21.02
ENSMUSG00000029009	Mthfr	methylenetetrahydrofolate reductase [Source:MGI Symbol;Acc:MGI:106639]	891.037	-0.580068	0.0780263	-7.43427	1.05151e-13	2.79765e-12	7.72	7.6	7.66	5.27	4.76	5.01
ENSMUSG00000037035	Inhbb	inhibin beta-B [Source:MGI Symbol;Acc:MGI:96571]	4351.01	-0.318597	0.0428938	-7.42757	1.10611e-13	2.93818e-12	27.63	26.69	26.52	20.95	20.62	21.79
ENSMUSG00000057666	Gapdh	glyceraldehyde-3-phosphate dehydrogenase [Source:MGI Symbol;Acc:MGI:95640]	63927.2	0.271898	0.0366385	7.4211	1.16149e-13	3.08029e-12	1232.37	1192.28	1143.68	1388.45	1337.38	1485.59
ENSMUSG00000002741	Ykt6	YKT6 v-SNARE homolog (S. cerevisiae) [Source:MGI Symbol;Acc:MGI:1927550]	4188.12	-0.316694	0.042699	-7.4169	1.19894e-13	3.17449e-12	47.51	46.42	44.76	36.62	35.88	36.32
ENSMUSG00000074653	Lrrc31	leucine rich repeat containing 31 [Source:MGI Symbol;Acc:MGI:2443864]	246.71	1.08429	0.146281	7.41239	1.24045e-13	3.27911e-12	2.69	3.25	2.47	5.81	5.72	5.86
ENSMUSG00000007038	Neu1	neuraminidase 1 [Source:MGI Symbol;Acc:MGI:97305]	584.801	0.695922	0.0939143	7.41019	1.26123e-13	3.32867e-12	4.07	3.8	3.84	5.93	6.11	6.49
ENSMUSG00000003970	Rpl8	ribosomal protein L8 [Source:MGI Symbol;Acc:MGI:1350927]	55486.7	0.232097	0.0313292	7.40832	1.27911e-13	3.37044e-12	1734.8	1681.12	1613.92	1944.2	1915.92	1912.34
ENSMUSG00000037674	Rfx7	regulatory factor X, 7 [Source:MGI Symbol;Acc:MGI:2442675]	1470.93	-0.487027	0.065758	-7.40636	1.29811e-13	3.41502e-12	9.39	9.7	8.8	6.45	6.1	6.89
ENSMUSG00000058546	Rpl23a	ribosomal protein L23A [Source:MGI Symbol;Acc:MGI:3040672]	49681.5	0.2627	0.0354787	7.40444	1.31703e-13	3.45925e-12	2702.92	2527.58	2440.68	3030.49	2967.14	2994.65
ENSMUSG00000024924	Vldlr	very low density lipoprotein receptor [Source:MGI Symbol;Acc:MGI:98935]	100.509	-1.73437	0.234508	-7.39579	1.40573e-13	3.68633e-12	0.7	0.63	0.81	0.21	0.18	0.23
ENSMUSG00000005892	Trh	thyrotropin releasing hormone [Source:MGI Symbol;Acc:MGI:98823]	4032.42	-0.355884	0.048148	-7.39147	1.45217e-13	3.79598e-12	85.54	84.71	82.69	68.19	61.86	63.13
ENSMUSG00000044788	Fads6	fatty acid desaturase domain family, member 6 [Source:MGI Symbol;Acc:MGI:3039592]	711.075	0.638229	0.0863735	7.38917	1.47745e-13	3.85594e-12	2.85	2.84	3.01	4.44	4.46	4.35
ENSMUSG00000056952	Tatdn2	TatD DNase domain containing 2 [Source:MGI Symbol;Acc:MGI:3576210]	3768.91	-0.343043	0.0464541	-7.38457	1.52952e-13	3.98548e-12	45.43	44.91	46.09	34.27	34.6	36.3
ENSMUSG00000038677	Scube3	signal peptide, CUB domain, EGF-like 3 [Source:MGI Symbol;Acc:MGI:3045253]	525.054	0.723646	0.0980089	7.38347	1.54218e-13	4.01211e-12	1.6	1.65	1.47	2.49	2.48	2.64
ENSMUSG00000034647	Ankrd12	ankyrin repeat domain 12 [Source:MGI Symbol;Acc:MGI:1914357]	673.428	0.653381	0.0884965	7.38312	1.54623e-13	4.01629e-12	3.36	3.47	3.32	5.35	4.87	5.38
ENSMUSG00000003778	Brd8	bromodomain containing 8 [Source:MGI Symbol;Acc:MGI:1925906]	6983.85	0.286375	0.038831	7.37489	1.64476e-13	4.26547e-12	41.12	41.57	41.98	49.07	49.55	50.02
ENSMUSG00000078695	Cisd3	CDGSH iron sulfur domain 3 [Source:MGI Symbol;Acc:MGI:101788]	851.112	-0.58384	0.0791739	-7.37414	1.65409e-13	4.28289e-12	46.28	43.7	42.04	27.8	28.65	29.59
ENSMUSG00000045374	Wdr81	WD repeat domain 81 [Source:MGI Symbol;Acc:MGI:2681828]	779.049	0.666298	0.0903639	7.3735	1.6621e-13	4.29684e-12	2.52	2.2	2.4	3.4	3.82	3.82
ENSMUSG00000004567	Mcoln1	mucolipin 1 [Source:MGI Symbol;Acc:MGI:1890498]	1024.88	0.60712	0.0823855	7.36926	1.71573e-13	4.42854e-12	11.11	12.73	12.89	17.36	18.9	18.46
ENSMUSG00000054099	Slc25a40	solute carrier family 25, member 40 [Source:MGI Symbol;Acc:MGI:2442486]	1813.97	0.459773	0.0624063	7.36741	1.7397e-13	4.48334e-12	13.43	14.14	14.52	19.1	17.87	19.64
ENSMUSG00000001467	Cyp51	cytochrome P450, family 51 [Source:MGI Symbol;Acc:MGI:106040]	2335.59	-0.415999	0.0564875	-7.36443	1.77904e-13	4.57037e-12	17.33	17.28	16.77	13.04	12.72	11.88
ENSMUSG00000032221	Mns1	meiosis-specific nuclear structural protein 1 [Source:MGI Symbol;Acc:MGI:107933]	1897.68	-0.505287	0.0686102	-7.36461	1.7767e-13	4.57037e-12	26.44	25.06	22.02	15.98	16.56	18.06
ENSMUSG00000031950	Gabarapl2	gamma-aminobutyric acid (GABA) A receptor-associated protein-like 2 [Source:MGI Symbol;Acc:MGI:1890602]	7723.47	-0.352445	0.0479985	-7.34283	2.09119e-13	5.3639e-12	184.37	176.26	156.14	131.87	130.52	132.92
ENSMUSG00000021379	Id4	inhibitor of DNA binding 4 [Source:MGI Symbol;Acc:MGI:99414]	168.52	1.27474	0.173695	7.33895	2.15275e-13	5.5132e-12	0.58	0.59	0.66	1.43	1.52	1.38
ENSMUSG00000026254	Eif4e2	eukaryotic translation initiation factor 4E member 2 [Source:MGI Symbol;Acc:MGI:1914440]	7546.45	-0.276691	0.0377747	-7.32476	2.39328e-13	6.11964e-12	166.73	167.98	160.99	129.5	132.73	137.68
ENSMUSG00000025223	Ldb1	LIM domain binding 1 [Source:MGI Symbol;Acc:MGI:894762]	4146.59	0.320654	0.0438631	7.31034	2.66464e-13	6.8029e-12	48.33	48.41	48.59	60.41	57.39	59.66
ENSMUSG00000063801	Ap3s2	adaptor-related protein complex 3, sigma 2 subunit [Source:MGI Symbol;Acc:MGI:1337060]	2017.52	-0.42747	0.0585093	-7.30603	2.7515e-13	7.00752e-12	16.71	17.39	16.2	11.5	12.43	12.63
ENSMUSG00000070526	Peg12	paternally expressed 12 [Source:MGI Symbol;Acc:MGI:1351637]	415.527	0.795258	0.108851	7.30594	2.75332e-13	7.00752e-12	2.91	2.88	2.61	4.64	4.71	4.88
ENSMUSG00000023051	Tarbp2	TARBP2, RISC loading complex RNA binding subunit [Source:MGI Symbol;Acc:MGI:103027]	2337.93	-0.376671	0.0515688	-7.30424	2.78831e-13	7.08559e-12	53.05	51.39	51.09	39.09	38.89	39.06
ENSMUSG00000049658	Bdp1	B double prime 1, subunit of RNA polymerase III transcription initiation factor IIIB [Source:MGI Symbol;Acc:MGI:1347077]	5509.15	-0.344442	0.0471617	-7.30344	2.80508e-13	7.11718e-12	21.2	22.2	23.04	17.23	16.6	17.35
ENSMUSG00000031245	Hmgn5	high-mobility group nucleosome binding domain 5 [Source:MGI Symbol;Acc:MGI:1355295]	331.876	0.941047	0.128864	7.30264	2.82175e-13	7.14843e-12	3.29	2.59	2.89	5.62	5.17	5.67
ENSMUSG00000030087	Klf15	Kruppel-like factor 15 [Source:MGI Symbol;Acc:MGI:1929988]	269.344	1.00027	0.137178	7.29175	3.05954e-13	7.73888e-12	2.04	1.91	1.79	4.02	3.55	3.65
ENSMUSG00000011751	Sptbn4	spectrin beta, non-erythrocytic 4 [Source:MGI Symbol;Acc:MGI:1890574]	1111.47	0.510053	0.0699614	7.29049	3.08831e-13	7.79964e-12	3.95	4.17	4.08	5.76	5.56	5.66
ENSMUSG00000020017	Hal	histidine ammonia lyase [Source:MGI Symbol;Acc:MGI:96010]	854.477	-0.783864	0.107607	-7.28449	3.22885e-13	8.12958e-12	13.67	12.55	11.48	8.65	6.45	6.37
ENSMUSG00000044149	Nkrf	NF-kappaB repressing factor [Source:MGI Symbol;Acc:MGI:1924536]	1121.33	-0.516853	0.0709524	-7.2845	3.2286e-13	8.12958e-12	9.43	10.17	9.5	6.65	6.72	6.5
ENSMUSG00000022285	Ywhaz	tyrosine 3-monooxygenase/tryptophan 5-monooxygenase activation protein, zeta polypeptide [Source:MGI Symbol;Acc:MGI:109484]	15353.5	-0.241135	0.0331323	-7.27797	3.38892e-13	8.51953e-12	171.25	167.13	159.54	137.27	134.82	139.58
ENSMUSG00000021973	Micu2	mitochondrial calcium uptake 2 [Source:MGI Symbol;Acc:MGI:1915764]	370.36	0.873133	0.120135	7.26791	3.65089e-13	9.16406e-12	3.46	3.15	3.41	5.5	6.31	6.13
ENSMUSG00000033307	Mif	macrophage migration inhibitory factor (glycosylation-inhibiting factor) [Source:MGI Symbol;Acc:MGI:96982]	13028.9	0.286612	0.0394538	7.26449	3.74435e-13	9.38432e-12	727.05	684.52	663.15	837.78	786.44	849.04
ENSMUSG00000032883	Acsl3	acyl-CoA synthetase long-chain family member 3 [Source:MGI Symbol;Acc:MGI:1921455]	3925.47	-0.316266	0.0435495	-7.26222	3.80793e-13	9.52912e-12	34.99	35.16	32.97	26.93	26.86	27.15
ENSMUSG00000028893	Sesn2	sestrin 2 [Source:MGI Symbol;Acc:MGI:2651874]	1992.28	-0.424984	0.058535	-7.26034	3.86104e-13	9.64732e-12	15.58	15.55	16.07	11.31	10.97	12.09
ENSMUSG00000001985	Grik3	glutamate receptor, ionotropic, kainate 3 [Source:MGI Symbol;Acc:MGI:95816]	306.841	0.928563	0.127914	7.2593	3.89105e-13	9.70752e-12	0.57	0.55	0.53	0.95	1.04	1.08
ENSMUSG00000027782	Kpna4	karyopherin (importin) alpha 4 [Source:MGI Symbol;Acc:MGI:1100848]	2760.13	-0.472776	0.0651805	-7.25333	4.06639e-13	1.01296e-11	17.53	17.15	16.5	11.07	11.4	13.59
ENSMUSG00000029470	P2rx4	purinergic receptor P2X, ligand-gated ion channel 4 [Source:MGI Symbol;Acc:MGI:1338859]	257.424	1.26793	0.174821	7.2527	4.08535e-13	1.01614e-11	3.64	2.41	2.04	6.21	5.7	6.83
ENSMUSG00000044150	Bclaf3	Bclaf1 and Thrap3 family member 3 [Source:MGI Symbol;Acc:MGI:2685992]	3743.88	0.374173	0.0516518	7.24414	4.35207e-13	1.08084e-11	30.85	34.61	33.26	42.36	41.06	41.69
ENSMUSG00000068749	Psma5	proteasome (prosome, macropain) subunit, alpha type 5 [Source:MGI Symbol;Acc:MGI:1347009]	6768.15	-0.299056	0.0413201	-7.23754	4.56889e-13	1.13297e-11	163.31	161.8	148.13	123.13	125.55	127.09
ENSMUSG00000024725	Ostf1	osteoclast stimulating factor 1 [Source:MGI Symbol;Acc:MGI:700012]	1287.68	0.48759	0.067515	7.22196	5.12445e-13	1.26882e-11	9.94	9.78	10.28	13.34	13.89	13.88
ENSMUSG00000002885	Adgre5	adhesion G protein-coupled receptor E5 [Source:MGI Symbol;Acc:MGI:1347095]	1795.56	0.421481	0.0583636	7.22164	5.1365e-13	1.26989e-11	15.43	15.13	14.14	19.9	18.81	19.79
ENSMUSG00000060992	Copz1	coatomer protein complex, subunit zeta 1 [Source:MGI Symbol;Acc:MGI:1929063]	2588.47	-0.456623	0.0632498	-7.21937	5.22298e-13	1.28933e-11	48.93	47.33	41.74	31.5	31.16	35.57
ENSMUSG00000030872	Gga2	golgi associated, gamma adaptin ear containing, ARF binding protein 2 [Source:MGI Symbol;Acc:MGI:1921355]	5849.67	0.284979	0.0395097	7.21288	5.47796e-13	1.35024e-11	37.29	37.15	36.4	43.2	43.19	45.63
ENSMUSG00000073568	Arl14epl	ADP-ribosylation factor-like 14 effector protein-like [Source:MGI Symbol;Acc:MGI:2685795]	865.078	-0.619847	0.0859655	-7.21042	5.57811e-13	1.37287e-11	11.02	12.7	12	7.31	7.23	8.19
ENSMUSG00000000838	Fmr1	fragile X mental retardation 1 [Source:MGI Symbol;Acc:MGI:95564]	4906.18	0.297829	0.0413081	7.20994	5.5976e-13	1.3744e-11	29.48	29.66	28.65	35.99	34.64	34.84
ENSMUSG00000053617	Sh3pxd2a	SH3 and PX domains 2A [Source:MGI Symbol;Acc:MGI:1298393]	1293.51	0.476171	0.0660445	7.20986	5.60106e-13	1.3744e-11	2.35	2.47	2.4	3.31	3.15	3.37
ENSMUSG00000020387	Jade2	jade family PHD finger 2 [Source:MGI Symbol;Acc:MGI:1924151]	853.675	-0.585911	0.0813087	-7.20601	5.7615e-13	1.41165e-11	3.88	4.12	3.76	2.39	2.6	2.67
ENSMUSG00000024726	Carnmt1	carnosine N-methyltransferase 1 [Source:MGI Symbol;Acc:MGI:1914633]	4362.32	0.358352	0.0497749	7.19945	6.04542e-13	1.47901e-11	48.89	44.16	42.64	57.11	56.03	56.81
ENSMUSG00000020361	Hspa4	heat shock protein 4 [Source:MGI Symbol;Acc:MGI:1342292]	64134	-0.240988	0.0335041	-7.19278	6.34853e-13	1.55085e-11	511.49	488.51	467.67	406.05	405.84	401.45
ENSMUSG00000021270	Hsp90aa1	heat shock protein 90, alpha (cytosolic), class A member 1 [Source:MGI Symbol;Acc:MGI:96250]	303268	0.271409	0.0377654	7.18671	6.63705e-13	1.61893e-11	2593.01	2402.07	2300.7	2874.33	2889.98	2838.1
ENSMUSG00000031093	Dock11	dedicator of cytokinesis 11 [Source:MGI Symbol;Acc:MGI:1923224]	1855.3	0.459068	0.0639831	7.17483	7.2396e-13	1.76328e-11	6.92	6.63	6.26	9.19	8.13	9.3
ENSMUSG00000049580	Tsku	tsukushi, small leucine rich proteoglycan [Source:MGI Symbol;Acc:MGI:2443855]	529.086	0.746144	0.10407	7.16962	7.52071e-13	1.82904e-11	4.27	4.71	3.72	7.15	6.79	6.85
ENSMUSG00000024012	Mtch1	mitochondrial carrier 1 [Source:MGI Symbol;Acc:MGI:1929261]	1732.92	0.514199	0.0717864	7.1629	7.89856e-13	1.91809e-11	23.59	19.42	21.1	31	28.88	29.54
ENSMUSG00000072889	Nfxl1	nuclear transcription factor, X-box binding-like 1 [Source:MGI Symbol;Acc:MGI:1923646]	932.742	0.541911	0.0756692	7.16158	7.97517e-13	1.93383e-11	5.56	5.83	5.7	8.03	7.84	8.46
ENSMUSG00000025967	Eef1b2	eukaryotic translation elongation factor 1 beta 2 [Source:MGI Symbol;Acc:MGI:1929520]	44469.7	0.246477	0.0344212	7.16063	8.03096e-13	1.94449e-11	1510.24	1409.25	1389.94	1665.85	1662.16	1667.62
ENSMUSG00000032244	Fem1b	feminization 1 homolog b (C. elegans) [Source:MGI Symbol;Acc:MGI:1335087]	16878	0.254269	0.035517	7.15908	8.12213e-13	1.96366e-11	53.77	54.7	50.92	60.95	60.11	64.73
ENSMUSG00000035329	Fbxo33	F-box protein 33 [Source:MGI Symbol;Acc:MGI:1917861]	1372.17	-0.482228	0.0674411	-7.15036	8.65537e-13	2.08951e-11	12.24	12.4	11.71	8.24	8.03	9.17
ENSMUSG00000042121	Ssh1	slingshot protein phosphatase 1 [Source:MGI Symbol;Acc:MGI:2686240]	687.638	-0.644546	0.0903747	-7.13194	9.89662e-13	2.38565e-11	4.63	4.94	4.32	3.09	2.72	2.88
ENSMUSG00000028639	Ybx1	Y box protein 1 [Source:MGI Symbol;Acc:MGI:99146]	39300.8	0.254224	0.0357016	7.12081	1.07298e-12	2.5827e-11	652.41	605.84	596.84	726.94	717.78	717.25
ENSMUSG00000037275	Gemin5	gem nuclear organelle associated protein 5 [Source:MGI Symbol;Acc:MGI:2449311]	16171.4	-0.242706	0.0340867	-7.12027	1.07718e-12	2.58902e-11	72.75	75.36	70.34	61.12	59.68	59.61
ENSMUSG00000062078	Qk	quaking [Source:MGI Symbol;Acc:MGI:97837]	7634.48	0.26586	0.0373532	7.11747	1.09926e-12	2.63821e-11	34.01	33.68	31.63	39.13	38.1	39.45
ENSMUSG00000015776	Med22	mediator complex subunit 22 [Source:MGI Symbol;Acc:MGI:98446]	1530.31	0.435709	0.0612957	7.10831	1.17472e-12	2.81522e-11	12.47	13.13	12.53	16.67	16.34	17.39
ENSMUSG00000033285	Wdr3	WD repeat domain 3 [Source:MGI Symbol;Acc:MGI:2443143]	7118.9	-0.307553	0.0433252	-7.09872	1.25919e-12	3.00886e-11	69.76	69.63	64.66	54.36	54.95	51.76
ENSMUSG00000002997	Prkar2b	protein kinase, cAMP dependent regulatory, type II beta [Source:MGI Symbol;Acc:MGI:97760]	189.875	1.18184	0.166513	7.09763	1.26919e-12	3.02834e-11	0.98	1.05	0.83	2.2	1.91	2.26
ENSMUSG00000025236	Adpgk	ADP-dependent glucokinase [Source:MGI Symbol;Acc:MGI:1919391]	3559.44	0.320496	0.0452258	7.08658	1.37464e-12	3.27519e-11	22.94	23.73	22.94	28.84	27.67	28.47
ENSMUSG00000037071	Scd1	stearoyl-Coenzyme A desaturase 1 [Source:MGI Symbol;Acc:MGI:98239]	2523.17	-0.393418	0.0556137	-7.07413	1.50394e-12	3.57807e-11	13.21	14.57	14.2	10.48	10.32	10.46
ENSMUSG00000007041	Clic1	chloride intracellular channel 1 [Source:MGI Symbol;Acc:MGI:2148924]	670.503	0.625939	0.0885082	7.0721	1.52604e-12	3.62541e-11	9.44	9.02	9.49	14.22	13.32	14.62
ENSMUSG00000078923	Ube2v1	ubiquitin-conjugating enzyme E2 variant 1 [Source:MGI Symbol;Acc:MGI:1913839]	3256.86	-0.341106	0.0482485	-7.06978	1.55176e-12	3.68116e-11	48.7	49.08	45.7	35.59	36.99	38.08
ENSMUSG00000040564	Apoc1	apolipoprotein C-I [Source:MGI Symbol;Acc:MGI:88053]	509.969	0.689152	0.0975301	7.06605	1.5941e-12	3.77614e-11	32.47	32.97	31.71	50.19	51.03	51.85
ENSMUSG00000001642	Akr1b3	aldo-keto reductase family 1, member B3 (aldose reductase) [Source:MGI Symbol;Acc:MGI:1353494]	9519.42	-0.270706	0.0383184	-7.06464	1.61032e-12	3.80907e-11	211.81	210.98	194.43	169.24	161.27	169.39
ENSMUSG00000021037	Ahsa1	AHA1, activator of heat shock protein ATPase 1 [Source:MGI Symbol;Acc:MGI:2387603]	9839.99	-0.256285	0.0363201	-7.05629	1.71006e-12	4.03918e-11	206.86	197.67	194.84	163.87	163.29	163.24
ENSMUSG00000025357	Dgka	diacylglycerol kinase, alpha [Source:MGI Symbol;Acc:MGI:102952]	776.54	0.620023	0.0878863	7.05483	1.72806e-12	4.07585e-11	5.49	5.62	4.68	7.57	7.83	8.3
ENSMUSG00000061482	Hist1h4d	histone cluster 1, H4d [Source:MGI Symbol;Acc:MGI:2448423]	22508.7	0.225811	0.0320163	7.05298	1.75126e-12	4.12462e-11	491.3	480.97	477.42	557.91	551.84	547.11
ENSMUSG00000024966	Stip1	stress-induced phosphoprotein 1 [Source:MGI Symbol;Acc:MGI:109130]	17034.9	-0.261331	0.0370803	-7.04772	1.81879e-12	4.27754e-11	221.28	208.74	201.94	168.78	168.6	177.89
ENSMUSG00000028347	Tmeff1	transmembrane protein with EGF-like and two follistatin-like domains 1 [Source:MGI Symbol;Acc:MGI:1926810]	2273.01	0.389875	0.0553779	7.04025	1.91892e-12	4.50657e-11	24.83	23.1	22.09	30.14	29.22	30.26
ENSMUSG00000069308	Hist1h2bp	histone cluster 1, H2bp [Source:MGI Symbol;Acc:MGI:2448409]	1261.26	-0.479809	0.0681898	-7.03638	1.97298e-12	4.62691e-11	97.54	103.71	93.28	66.69	67.98	71.73
ENSMUSG00000040728	Esrp1	epithelial splicing regulatory protein 1 [Source:MGI Symbol;Acc:MGI:1917326]	375.486	-0.819953	0.116685	-7.02707	2.10909e-12	4.93905e-11	3.2	3.47	3.29	1.9	1.67	1.95
ENSMUSG00000026187	Xrcc5	X-ray repair complementing defective repair in Chinese hamster cells 5 [Source:MGI Symbol;Acc:MGI:104517]	13316.3	0.260379	0.0370626	7.0254	2.13452e-12	4.9915e-11	120.25	115.82	110.59	136.14	136.42	133.11
ENSMUSG00000045896	Paip2b	poly(A) binding protein interacting protein 2B [Source:MGI Symbol;Acc:MGI:2386865]	3426.77	-0.355016	0.0506172	-7.01374	2.32024e-12	5.41806e-11	28.03	25.79	25.41	20.62	20.1	19.8
ENSMUSG00000025856	Pdgfa	platelet derived growth factor, alpha [Source:MGI Symbol;Acc:MGI:97527]	1034.72	0.58096	0.0828417	7.01289	2.33438e-12	5.44336e-11	12.03	11.9	10.37	16.51	15.29	18.33
ENSMUSG00000047126	Cltc	clathrin, heavy polypeptide (Hc) [Source:MGI Symbol;Acc:MGI:2388633]	32892.4	0.231903	0.033081	7.01017	2.38027e-12	5.54247e-11	121.38	129.01	124.05	142.84	141.14	145.87
ENSMUSG00000039640	Mrpl12	mitochondrial ribosomal protein L12 [Source:MGI Symbol;Acc:MGI:1926273]	3980.75	-0.317879	0.0453573	-7.00833	2.41178e-12	5.60789e-11	91.53	86.33	87.2	68.57	67.9	71.37
ENSMUSG00000046836	Brox	BRO1 domain and CAAX motif containing [Source:MGI Symbol;Acc:MGI:1918928]	2966.89	0.363994	0.0519418	7.00772	2.42229e-12	5.62436e-11	23.78	23.84	22.76	31.15	28.57	28.8
ENSMUSG00000020108	Ddit4	DNA-damage-inducible transcript 4 [Source:MGI Symbol;Acc:MGI:1921997]	649.467	-0.653891	0.0934022	-7.00081	2.54492e-12	5.90076e-11	12.16	10.75	11.17	7.09	6.58	7.51
ENSMUSG00000028961	Pgd	phosphogluconate dehydrogenase [Source:MGI Symbol;Acc:MGI:97553]	2695.98	-0.342227	0.0488967	-6.99898	2.5784e-12	5.96996e-11	34.63	34.31	32.59	26.09	25.99	26.18
ENSMUSG00000022463	Srebf2	sterol regulatory element binding factor 2 [Source:MGI Symbol;Acc:MGI:107585]	3032.15	-0.338056	0.0483417	-6.99304	2.68991e-12	6.21938e-11	26.56	26.51	25.78	20.02	19.64	21.31
ENSMUSG00000018326	Ywhab	tyrosine 3-monooxygenase/tryptophan 5-monooxygenase activation protein, beta polypeptide [Source:MGI Symbol;Acc:MGI:1891917]	4260.67	-0.317853	0.0455174	-6.98311	2.88719e-12	6.66611e-11	39.45	36.85	37.89	29.96	29.07	30.53
ENSMUSG00000007836	Hnrnpa0	heterogeneous nuclear ribonucleoprotein A0 [Source:MGI Symbol;Acc:MGI:1924384]	7232.91	0.279932	0.0401131	6.97858	2.98186e-12	6.87502e-11	61.99	58.22	57.55	69.44	69.08	72.42
ENSMUSG00000112819	Gm46332	predicted gene, 46332 [Source:MGI Symbol;Acc:MGI:5825969]	295.487	-0.905147	0.129711	-6.97819	2.99007e-12	6.88428e-11	29.2	30.32	28.08	13.93	15.68	16.09
ENSMUSG00000026384	Ptpn4	protein tyrosine phosphatase, non-receptor type 4 [Source:MGI Symbol;Acc:MGI:1099792]	3051.41	-0.530379	0.0760556	-6.97358	3.08983e-12	7.104e-11	11.58	11.51	9.61	6.63	8.23	7.25
ENSMUSG00000044548	Dact1	dishevelled-binding antagonist of beta-catenin 1 [Source:MGI Symbol;Acc:MGI:1891740]	435.09	0.800865	0.11498	6.96526	3.27789e-12	7.52585e-11	1.98	2.24	2.35	3.99	3.48	3.72
ENSMUSG00000069305	Hist1h4n	histone cluster 1, H4n [Source:MGI Symbol;Acc:MGI:4843992]	27631.3	0.262541	0.0377121	6.96173	3.36107e-12	7.70606e-11	2166.65	2112.76	2010.84	2437.01	2539.58	2394.32
ENSMUSG00000018865	Sult4a1	sulfotransferase family 4A, member 1 [Source:MGI Symbol;Acc:MGI:1888971]	1768.45	-0.435583	0.0626339	-6.95443	3.53993e-12	8.09353e-11	26.32	27.17	27.65	19.11	20.43	19.11
ENSMUSG00000035958	Tdp2	tyrosyl-DNA phosphodiesterase 2 [Source:MGI Symbol;Acc:MGI:1860486]	3935.31	0.310833	0.0446954	6.95448	3.53859e-12	8.09353e-11	50.07	49.59	47.35	60.48	59.34	58.37
ENSMUSG00000028245	Nsmaf	neutral sphingomyelinase (N-SMase) activation associated factor [Source:MGI Symbol;Acc:MGI:1341864]	1128.43	0.502112	0.0723056	6.9443	3.80337e-12	8.68375e-11	7.92	7.25	7.61	10.91	10.13	10.49
ENSMUSG00000038759	Nup205	nucleoporin 205 [Source:MGI Symbol;Acc:MGI:2141625]	12850.6	0.246162	0.0354693	6.94015	3.9168e-12	8.9303e-11	55.3	56.42	52.3	64.75	61.54	63.81
ENSMUSG00000006445	Epha2	Eph receptor A2 [Source:MGI Symbol;Acc:MGI:95278]	5523.84	0.272729	0.0393678	6.92772	4.27664e-12	9.73722e-11	32.08	31.73	31.57	37.79	37.31	37.54
ENSMUSG00000057863	Rpl36	ribosomal protein L36 [Source:MGI Symbol;Acc:MGI:1860603]	14913.9	0.273277	0.0394619	6.9251	4.35682e-12	9.90603e-11	1303.19	1236.58	1195.54	1501.18	1482.79	1426.29
ENSMUSG00000071456	1110002L01Rik	RIKEN cDNA 1110002L01 gene [Source:MGI Symbol;Acc:MGI:1915821]	1031.4	-0.520092	0.0751118	-6.92424	4.38321e-12	9.95225e-11	12.08	12.23	10.83	7.8	7.73	8.39
ENSMUSG00000038845	Phb	prohibitin [Source:MGI Symbol;Acc:MGI:97572]	17933	-0.242768	0.0350803	-6.92035	4.50541e-12	1.02156e-10	311.22	308.63	295.99	257.89	252.58	245.84
ENSMUSG00000029414	Kntc1	kinetochore associated 1 [Source:MGI Symbol;Acc:MGI:2673709]	8330.7	0.261603	0.037823	6.91651	4.62913e-12	1.04816e-10	39.14	38.55	35.95	44.17	44.32	44.6
ENSMUSG00000068522	Aard	alanine and arginine rich domain containing protein [Source:MGI Symbol;Acc:MGI:2181621]	1365.31	0.451766	0.0653227	6.9159	4.64888e-12	1.05118e-10	22.89	22.29	21.22	29.07	30.41	29.23
ENSMUSG00000115338	Pnp	purine-nucleoside phosphorylase [Source:MGI Symbol;Acc:MGI:97365]	3523.69	-0.352104	0.0509303	-6.91346	4.72976e-12	1.068e-10	48.43	47.54	43.57	36.66	33.57	36.6
ENSMUSG00000036834	Plch1	phospholipase C, eta 1 [Source:MGI Symbol;Acc:MGI:2683547]	829.689	0.63108	0.0913627	6.90741	4.93579e-12	1.11299e-10	3.88	4.05	4.34	5.84	6.76	5.98
ENSMUSG00000049751	Rpl36al	ribosomal protein L36A-like [Source:MGI Symbol;Acc:MGI:1913733]	7670.71	-0.280631	0.0406408	-6.90516	5.01467e-12	1.12923e-10	529.52	516.13	483.21	418.31	408.53	402.76
ENSMUSG00000035000	Dpp4	dipeptidylpeptidase 4 [Source:MGI Symbol;Acc:MGI:94919]	1380.95	-0.562961	0.0816386	-6.89577	5.35727e-12	1.20473e-10	9.18	8.77	10.26	6.67	5.65	6.37
ENSMUSG00000019362	D8Ertd738e	DNA segment, Chr 8, ERATO Doi 738, expressed [Source:MGI Symbol;Acc:MGI:1289231]	2510.64	-0.386105	0.0560009	-6.89461	5.40123e-12	1.21295e-10	148.95	138.91	136.41	111.2	102.7	103.36
ENSMUSG00000081058	Hist2h3c2	histone cluster 2, H3c2 [Source:MGI Symbol;Acc:MGI:2448357]	10054.6	0.383046	0.0555709	6.89293	5.46545e-12	1.22569e-10	226.99	222.07	243.5	278.64	280.83	324.3
ENSMUSG00000086563	Platr15	pluripotency associated transcript 15 [Source:MGI Symbol;Acc:MGI:3650105]	148.186	1.33346	0.193503	6.89113	5.53508e-12	1.23962e-10	2.44	3.47	3.51	7.81	7.54	7.91
ENSMUSG00000041881	Ndufa7	NADH:ubiquinone oxidoreductase subunit A7 [Source:MGI Symbol;Acc:MGI:1913666]	4210.33	0.306586	0.0444932	6.89061	5.55524e-12	1.24244e-10	253.96	240.45	233.38	289.63	291.44	298.43
ENSMUSG00000027695	Pld1	phospholipase D1 [Source:MGI Symbol;Acc:MGI:109585]	184.678	-1.35873	0.197222	-6.88933	5.60556e-12	1.25198e-10	1.87	2.31	1.93	0.66	1.06	0.65
ENSMUSG00000034926	Dhcr24	24-dehydrocholesterol reductase [Source:MGI Symbol;Acc:MGI:1922004]	3564.33	-0.324572	0.0471637	-6.88182	5.90918e-12	1.318e-10	23.4	24.21	22.64	18.04	17.61	19.18
ENSMUSG00000058454	Dhcr7	7-dehydrocholesterol reductase [Source:MGI Symbol;Acc:MGI:1298378]	615.429	-0.632797	0.0919952	-6.87858	6.04502e-12	1.34647e-10	8.17	8.71	7.82	5.08	5.36	5.12
ENSMUSG00000029209	Gnpda2	glucosamine-6-phosphate deaminase 2 [Source:MGI Symbol;Acc:MGI:1915230]	807.717	-0.596413	0.0867094	-6.8783	6.05725e-12	1.34737e-10	13.75	12.73	12.02	8.93	8.09	7.87
ENSMUSG00000015134	Aldh1a3	aldehyde dehydrogenase family 1, subfamily A3 [Source:MGI Symbol;Acc:MGI:1861722]	355.745	-0.854294	0.124232	-6.87658	6.13071e-12	1.36186e-10	7.95	7.04	8.24	4.03	4.02	4.51
ENSMUSG00000082082	Gm13230	predicted gene 13230 [Source:MGI Symbol;Acc:MGI:3651934]	673.499	-0.638847	0.0929134	-6.87573	6.16744e-12	1.36817e-10	13.81	13.21	12.65	8.25	8.93	7.69
ENSMUSG00000016534	Lamp2	lysosomal-associated membrane protein 2 [Source:MGI Symbol;Acc:MGI:96748]	1366.34	0.463964	0.0676174	6.8616	6.80923e-12	1.50851e-10	8.09	9.03	8.61	11.86	11.27	11.56
ENSMUSG00000029762	Akr1b8	aldo-keto reductase family 1, member B8 [Source:MGI Symbol;Acc:MGI:107673]	259.377	-0.95621	0.139494	-6.85484	7.13921e-12	1.57948e-10	6.83	6.91	5.85	3.2	3.4	3.26
ENSMUSG00000001280	Sp1	trans-acting transcription factor 1 [Source:MGI Symbol;Acc:MGI:98372]	8623.14	-0.259071	0.0378051	-6.85281	7.24116e-12	1.59988e-10	29.66	31.53	29.49	24.86	24.14	25.05
ENSMUSG00000034807	Colgalt1	collagen beta(1-O)galactosyltransferase 1 [Source:MGI Symbol;Acc:MGI:1924348]	4538.05	0.280056	0.040891	6.84884	7.44521e-12	1.64275e-10	31.85	32.02	30.78	37.36	36.79	38.18
ENSMUSG00000028896	Rcc1	regulator of chromosome condensation 1 [Source:MGI Symbol;Acc:MGI:1913989]	5801.55	-0.275674	0.0402838	-6.84329	7.73949e-12	1.70539e-10	78.7	76.31	72.84	60.76	61.41	61.73
ENSMUSG00000026399	Cd55	CD55 molecule, decay accelerating factor for complement [Source:MGI Symbol;Acc:MGI:104850]	253.665	0.974258	0.142373	6.84298	7.75621e-12	1.70678e-10	2.32	2.02	2.08	4.43	3.91	3.96
ENSMUSG00000002812	Flii	flightless I actin binding protein [Source:MGI Symbol;Acc:MGI:1342286]	3046.1	0.350531	0.0512369	6.84138	7.84329e-12	1.72363e-10	22.86	22.2	21.62	26.3	27.79	29.01
ENSMUSG00000017421	Zfp207	zinc finger protein 207 [Source:MGI Symbol;Acc:MGI:1340045]	16523.1	-0.248335	0.0363183	-6.83773	8.04606e-12	1.76583e-10	203.24	193.41	184.16	157.78	159.27	160.68
ENSMUSG00000020817	Rabep1	rabaptin, RAB GTPase binding effector protein 1 [Source:MGI Symbol;Acc:MGI:1860236]	5804.25	0.291573	0.0426529	6.83594	8.14671e-12	1.78553e-10	30.89	29.8	27.85	34.57	35.22	36.07
ENSMUSG00000028792	Ak2	adenylate kinase 2 [Source:MGI Symbol;Acc:MGI:87978]	7523.89	-0.270372	0.0395739	-6.83209	8.36862e-12	1.83172e-10	121.53	116.04	115.55	94.4	97.01	94.69
ENSMUSG00000000740	Rpl13	ribosomal protein L13 [Source:MGI Symbol;Acc:MGI:105922]	50470.3	0.191795	0.0280845	6.82921	8.53817e-12	1.86635e-10	1741.24	1721.06	1664.71	1901.9	1893.72	1927.34
ENSMUSG00000019297	Nop9	NOP9 nucleolar protein [Source:MGI Symbol;Acc:MGI:1915092]	3836.63	-0.359962	0.0527429	-6.82485	8.80191e-12	1.92144e-10	34.05	32.66	33.39	24.6	24.08	27.6
ENSMUSG00000018322	Tomm34	translocase of outer mitochondrial membrane 34 [Source:MGI Symbol;Acc:MGI:1914395]	2517.35	-0.343462	0.0504523	-6.80765	9.92065e-12	2.16278e-10	36.29	36.28	35.84	28.39	27.57	27.57
ENSMUSG00000027722	Spata5	spermatogenesis associated 5 [Source:MGI Symbol;Acc:MGI:1927170]	4660.37	0.331473	0.0487473	6.79982	1.04749e-11	2.28058e-10	60.05	58.95	52.91	67.98	71.26	72.03
ENSMUSG00000031765	Mt1	metallothionein 1 [Source:MGI Symbol;Acc:MGI:97171]	5699.07	0.312827	0.0460083	6.79936	1.05083e-11	2.28483e-10	297.57	303.87	272.2	348.1	339.65	372.59
ENSMUSG00000031837	Necab2	N-terminal EF-hand calcium binding protein 2 [Source:MGI Symbol;Acc:MGI:2152211]	657.776	0.646067	0.0950547	6.79678	1.0698e-11	2.32301e-10	7.57	6.45	6.19	9.99	10.21	10.68
ENSMUSG00000032135	Mcam	melanoma cell adhesion molecule [Source:MGI Symbol;Acc:MGI:1933966]	1864.75	-0.3915	0.0576282	-6.79354	1.09413e-11	2.3727e-10	18.48	18.83	17.2	13.65	13.05	13.91
ENSMUSG00000100826	Snhg14	small nucleolar RNA host gene 14 [Source:MGI Symbol;Acc:MGI:1289201]	2696.94	0.32948	0.0485246	6.78995	1.1217e-11	2.42928e-10	20.46	20.2	19.83	24.76	24.67	24.84
ENSMUSG00000037492	Zmat4	zinc finger, matrin type 4 [Source:MGI Symbol;Acc:MGI:2443497]	562.483	0.641886	0.0946284	6.78322	1.17523e-11	2.54184e-10	2.55	2.65	2.37	3.74	3.86	3.93
ENSMUSG00000032349	Elovl5	ELOVL family member 5, elongation of long chain fatty acids (yeast) [Source:MGI Symbol;Acc:MGI:1916051]	4371.25	-0.299165	0.0441222	-6.78038	1.19857e-11	2.58891e-10	43.87	42.3	40.52	33.42	33.88	33.3
ENSMUSG00000029328	Hnrnpdl	heterogeneous nuclear ribonucleoprotein D-like [Source:MGI Symbol;Acc:MGI:1355299]	12935.2	0.244307	0.0360406	6.77866	1.21298e-11	2.61659e-10	134.91	127.7	124.29	147.94	147.56	152.36
ENSMUSG00000040594	Ranbp17	RAN binding protein 17 [Source:MGI Symbol;Acc:MGI:1929706]	3521.82	0.352655	0.0521015	6.76862	1.30018e-11	2.80101e-10	20.93	23.35	20.66	27.19	25.97	27.86
ENSMUSG00000096054	Syne1	spectrin repeat containing, nuclear envelope 1 [Source:MGI Symbol;Acc:MGI:1927152]	520.311	-0.719113	0.106273	-6.76666	1.3179e-11	2.83547e-10	1.83	1.94	2.03	1.2	1.21	1.05
ENSMUSG00000112129	Pbld1	phenazine biosynthesis-like protein domain containing 1 [Source:MGI Symbol;Acc:MGI:1915621]	196.602	-1.11204	0.164576	-6.75698	1.40901e-11	3.02754e-10	2.98	2.72	2.7	1.14	1.46	1.19
ENSMUSG00000056758	Hmga2	high mobility group AT-hook 2 [Source:MGI Symbol;Acc:MGI:101761]	274.756	0.907625	0.134417	6.75229	1.45534e-11	3.12299e-10	1.29	1.25	1.16	2.33	2.08	2.37
ENSMUSG00000042750	Bex2	brain expressed X-linked 2 [Source:MGI Symbol;Acc:MGI:1338017]	1773.23	0.403348	0.0597438	6.7513	1.46531e-11	3.14028e-10	48.97	46.36	44.94	61.19	61.04	59
ENSMUSG00000040354	Mars	methionine-tRNA synthetase [Source:MGI Symbol;Acc:MGI:1345633]	8202.81	-0.265308	0.0393158	-6.74812	1.49771e-11	3.20553e-10	121.7	113.84	113.32	95.71	92.64	95.31
ENSMUSG00000041935	AW549877	expressed sequence AW549877 [Source:MGI Symbol;Acc:MGI:2146232]	2355.19	0.353731	0.0524707	6.7415	1.56757e-11	3.35068e-10	10.23	9.68	9.44	12.22	12.05	12.38
ENSMUSG00000025132	Arhgdia	Rho GDP dissociation inhibitor (GDI) alpha [Source:MGI Symbol;Acc:MGI:2178103]	5638.64	-0.325463	0.048289	-6.7399	1.58495e-11	3.38343e-10	86.07	85.48	79.33	64.17	61.28	70.22
ENSMUSG00000029066	Mrpl20	mitochondrial ribosomal protein L20 [Source:MGI Symbol;Acc:MGI:2137221]	2829.64	-0.324976	0.0482442	-6.73607	1.62732e-11	3.46936e-10	124.28	126.18	118.29	94.67	95.33	97.66
ENSMUSG00000040209	Zfp704	zinc finger protein 704 [Source:MGI Symbol;Acc:MGI:2180715]	1920.3	0.482099	0.071642	6.72928	1.70507e-11	3.63041e-10	2.98	3.27	3.58	4.55	4.52	4.37
ENSMUSG00000020532	Acaca	acetyl-Coenzyme A carboxylase alpha [Source:MGI Symbol;Acc:MGI:108451]	9059.81	-0.273501	0.0406736	-6.72428	1.76466e-11	3.75241e-10	40.91	44.62	41.72	33.66	34.24	34.99
ENSMUSG00000029426	Scarb2	scavenger receptor class B, member 2 [Source:MGI Symbol;Acc:MGI:1196458]	2304.95	0.373855	0.0556301	6.72036	1.81272e-11	3.84963e-10	10.65	9.84	10.11	13.29	12.41	13.04
ENSMUSG00000086859	Snhg20	small nucleolar RNA host gene 20 [Source:MGI Symbol;Acc:MGI:1924222]	1316.55	0.578259	0.0861524	6.71206	1.91901e-11	4.07009e-10	41.51	47.86	41.25	56.43	70.39	63.71
ENSMUSG00000028068	Iqgap3	IQ motif containing GTPase activating protein 3 [Source:MGI Symbol;Acc:MGI:3028642]	2962.71	0.33349	0.0497097	6.70874	1.96309e-11	4.15821e-10	12.19	12.6	12.66	15.68	14.9	15.56
ENSMUSG00000038141	Tmem181a	transmembrane protein 181A [Source:MGI Symbol;Acc:MGI:1924356]	1165.06	0.468132	0.069818	6.70503	2.0136e-11	4.2597e-10	5.18	5.37	5.26	7.35	7.12	6.9
ENSMUSG00000034042	Gpbp1l1	GC-rich promoter binding protein 1-like 1 [Source:MGI Symbol;Acc:MGI:1924360]	4824.72	0.325294	0.0485251	6.70362	2.03313e-11	4.29547e-10	33.96	36.42	31.99	42.72	41.85	40.72
ENSMUSG00000026675	Hsd17b7	hydroxysteroid (17-beta) dehydrogenase 7 [Source:MGI Symbol;Acc:MGI:1330808]	912.978	-0.532141	0.0793913	-6.70276	2.04514e-11	4.31531e-10	6.45	7.14	6.56	4.32	4.63	4.66
ENSMUSG00000006717	Acot13	acyl-CoA thioesterase 13 [Source:MGI Symbol;Acc:MGI:1914084]	633.191	0.753052	0.112418	6.69869	2.10292e-11	4.43152e-10	22.9	17.99	16.88	30.22	34.47	30.31
ENSMUSG00000020492	Ska2	spindle and kinetochore associated complex subunit 2 [Source:MGI Symbol;Acc:MGI:1913390]	2618.64	0.388591	0.0580191	6.69764	2.11817e-11	4.45793e-10	26.2	25.29	24.22	34.73	30.48	31.66
ENSMUSG00000027111	Itga6	integrin alpha 6 [Source:MGI Symbol;Acc:MGI:96605]	7262.16	0.260163	0.0388805	6.69136	2.21099e-11	4.64733e-10	47.17	45.97	45.85	53.12	55.13	54.44
ENSMUSG00000011179	Odc1	ornithine decarboxylase, structural 1 [Source:MGI Symbol;Acc:MGI:97402]	40460.3	-0.197441	0.029532	-6.68566	2.2988e-11	4.82573e-10	531.32	516.45	505.43	438.12	438.79	446.89
ENSMUSG00000051223	Bzw1	basic leucine zipper and W2 domains 1 [Source:MGI Symbol;Acc:MGI:1914132]	28241.6	-0.266299	0.0398647	-6.68007	2.38825e-11	5.00708e-10	221.25	203.93	193.85	166.16	165.93	170.76
ENSMUSG00000046093	Hpcal4	hippocalcin-like 4 [Source:MGI Symbol;Acc:MGI:2157521]	103.932	-1.66901	0.249899	-6.67873	2.41022e-11	5.04671e-10	0.7	1.09	0.87	0.34	0.26	0.21
ENSMUSG00000021587	Pcsk1	proprotein convertase subtilisin/kexin type 1 [Source:MGI Symbol;Acc:MGI:97511]	174.84	1.17143	0.175594	6.67125	2.53636e-11	5.30406e-10	0.51	0.62	0.69	1.34	1.32	1.32
ENSMUSG00000047878	A4galt	alpha 1,4-galactosyltransferase [Source:MGI Symbol;Acc:MGI:3512453]	472.241	0.722772	0.108401	6.66759	2.60037e-11	5.431e-10	4.63	4.2	5	7.35	7.48	7.46
ENSMUSG00000030138	Bms1	BMS1, ribosome biogenesis factor [Source:MGI Symbol;Acc:MGI:2446132]	17794.6	-0.220656	0.0330974	-6.66688	2.61295e-11	5.45034e-10	108.81	104.37	101.93	88.03	86.41	89.85
ENSMUSG00000069270	Hist1h2ac	histone cluster 1, H2ac [Source:MGI Symbol;Acc:MGI:2448287]	4489.46	0.300777	0.0451206	6.66607	2.62744e-11	5.47362e-10	38.76	40.4	39.49	48.34	48.08	46.44
ENSMUSG00000027346	Gpcpd1	glycerophosphocholine phosphodiesterase 1 [Source:MGI Symbol;Acc:MGI:104898]	705.738	0.687678	0.103186	6.66443	2.65702e-11	5.52822e-10	4.07	3.65	3.53	5.53	6.73	5.47
ENSMUSG00000004929	Thop1	thimet oligopeptidase 1 [Source:MGI Symbol;Acc:MGI:1354165]	7322.44	-0.261711	0.0392975	-6.65974	2.74321e-11	5.70033e-10	77.47	76.41	76.26	63.68	62.78	61.16
ENSMUSG00000060081	Hist1h2aa	histone cluster 1, H2aa [Source:MGI Symbol;Acc:MGI:2448285]	260.55	-1.00884	0.151589	-6.65511	2.83086e-11	5.87502e-10	39.72	29.36	32.94	15.88	17.5	16.13
ENSMUSG00000021686	Ap3b1	adaptor-related protein complex 3, beta 1 subunit [Source:MGI Symbol;Acc:MGI:1333879]	3507.99	0.302258	0.0454493	6.65044	2.92218e-11	6.05688e-10	20.67	20.23	19.13	24.07	23.89	24.36
ENSMUSG00000042745	Id1	inhibitor of DNA binding 1 [Source:MGI Symbol;Acc:MGI:96396]	664.167	-0.577966	0.0869211	-6.64932	2.94458e-11	6.09562e-10	23.62	23.56	22.39	15.25	14.49	15.81
ENSMUSG00000019852	Arfgef3	ARFGEF family member 3 [Source:MGI Symbol;Acc:MGI:106387]	647.893	-0.655515	0.0986248	-6.64655	3.00038e-11	6.2033e-10	1.12	1.35	1.31	0.8	0.78	0.76
ENSMUSG00000027763	Mbnl1	muscleblind like splicing factor 1 [Source:MGI Symbol;Acc:MGI:1928482]	1313.31	-0.566378	0.0852179	-6.64623	3.00702e-11	6.2092e-10	7.91	9.5	9.72	5.58	6.13	6.21
ENSMUSG00000029430	Ran	RAN, member RAS oncogene family [Source:MGI Symbol;Acc:MGI:1333112]	39388.9	-0.239648	0.0360695	-6.64405	3.05169e-11	6.29354e-10	673.78	622.42	629.89	541.49	518.62	534.33
ENSMUSG00000028573	Fggy	FGGY carbohydrate kinase domain containing [Source:MGI Symbol;Acc:MGI:1922828]	300.67	0.870157	0.130983	6.64329	3.06752e-11	6.31824e-10	3.35	2.93	2.73	5.31	5.54	5.21
ENSMUSG00000057322	Rpl38	ribosomal protein L38 [Source:MGI Symbol;Acc:MGI:1914921]	19526.4	0.240866	0.0362644	6.64193	3.09598e-11	6.36888e-10	2024.21	1908.69	1863.76	2248.38	2241.21	2203.07
ENSMUSG00000062397	Zfp706	zinc finger protein 706 [Source:MGI Symbol;Acc:MGI:1915286]	3905.75	-0.374985	0.0565003	-6.63687	3.2041e-11	6.5748e-10	80.96	77.99	67.03	56.93	55.46	57.74
ENSMUSG00000050379	Sept6	septin 6 [Source:MGI Symbol;Acc:MGI:1888939]	546.572	-0.708763	0.106838	-6.63397	3.26768e-11	6.6969e-10	4.38	5.42	4.86	2.78	2.84	3.14
ENSMUSG00000052415	Tchh	trichohyalin [Source:MGI Symbol;Acc:MGI:2177944]	210.101	1.04132	0.157015	6.632	3.31163e-11	6.77287e-10	0.62	0.51	0.53	1.03	1.13	1.19
ENSMUSG00000055319	Sec23ip	Sec23 interacting protein [Source:MGI Symbol;Acc:MGI:2450915]	3093.32	-0.339945	0.0512588	-6.63194	3.313e-11	6.77287e-10	18.68	18.39	17.8	13.83	13.44	15.11
ENSMUSG00000030432	Rpl28	ribosomal protein L28 [Source:MGI Symbol;Acc:MGI:101839]	12556.4	0.235621	0.0355432	6.62914	3.37639e-11	6.89389e-10	642.18	610.38	599.51	711.25	693.12	726.88
ENSMUSG00000021905	Dph3	diphthamine biosynthesis 3 [Source:MGI Symbol;Acc:MGI:1922658]	1681.69	-0.386319	0.058296	-6.62686	3.42911e-11	6.99283e-10	66.45	66.3	63.14	49.71	48.23	48.51
ENSMUSG00000005968	Tuft1	tuftelin 1 [Source:MGI Symbol;Acc:MGI:109572]	236.466	1.00144	0.151177	6.62427	3.48963e-11	7.10742e-10	1.75	1.53	1.56	3.37	2.74	3.33
ENSMUSG00000032340	Neo1	neogenin [Source:MGI Symbol;Acc:MGI:1097159]	2184.87	0.37206	0.0561882	6.62168	3.55148e-11	7.22443e-10	8.51	9.24	8.67	11.48	10.78	11.17
ENSMUSG00000100210	Hist1h3f	histone cluster 1, H3f [Source:MGI Symbol;Acc:MGI:2448329]	15500.8	0.254547	0.0384517	6.61993	3.59381e-11	7.30148e-10	296.43	283.05	297.94	342.78	342.62	337.9
ENSMUSG00000060279	Ap2a1	adaptor-related protein complex 2, alpha 1 subunit [Source:MGI Symbol;Acc:MGI:101921]	3156.54	0.357285	0.0539732	6.61967	3.59992e-11	7.30486e-10	26.91	30.3	28.7	36.62	35.54	35.41
ENSMUSG00000030491	Tdrd12	tudor domain containing 12 [Source:MGI Symbol;Acc:MGI:1919231]	2092.56	-0.372382	0.0562842	-6.61611	3.68781e-11	7.47397e-10	31.91	33.16	32.78	25.18	23.39	25.35
ENSMUSG00000000031	H19	H19, imprinted maternally expressed transcript [Source:MGI Symbol;Acc:MGI:95891]	1415.88	-0.484116	0.0732839	-6.60603	3.94756e-11	7.99051e-10	21.58	18.82	20.01	14.41	14.51	13.29
ENSMUSG00000022432	Smc1b	structural maintenance of chromosomes 1B [Source:MGI Symbol;Acc:MGI:2154049]	662.834	0.602916	0.0913727	6.59843	4.15536e-11	8.40078e-10	3.28	3.05	2.95	4.48	4.84	4.45
ENSMUSG00000035885	Cox8a	cytochrome c oxidase subunit 8A [Source:MGI Symbol;Acc:MGI:105959]	5344.13	0.261062	0.0395867	6.5947	4.26121e-11	8.60419e-10	287.62	291.26	278.55	339.38	326.27	338.6
ENSMUSG00000043131	Mob1a	MOB kinase activator 1A [Source:MGI Symbol;Acc:MGI:2442631]	5054.18	-0.286464	0.0434434	-6.59395	4.28274e-11	8.63704e-10	31.72	30.41	28.69	24.01	23.86	24.89
ENSMUSG00000006517	Mvd	mevalonate (diphospho) decarboxylase [Source:MGI Symbol;Acc:MGI:2179327]	1436.63	-0.42874	0.0650648	-6.58944	4.41502e-11	8.89289e-10	23.96	22.87	23.81	17.11	17.49	16.7
ENSMUSG00000042460	C1galt1	core 1 synthase, glycoprotein-N-acetylgalactosamine 3-beta-galactosyltransferase, 1 [Source:MGI Symbol;Acc:MGI:2151071]	1790.05	0.374455	0.0568293	6.58912	4.42451e-11	8.90107e-10	6.14	6.13	5.76	7.66	7.49	7.68
ENSMUSG00000034707	Gns	glucosamine (N-acetyl)-6-sulfatase [Source:MGI Symbol;Acc:MGI:1922862]	1500.26	0.404724	0.0614671	6.58439	4.56747e-11	9.17743e-10	9.13	9.29	8.9	11.95	11.3	12.11
ENSMUSG00000024483	Ankhd1	ankyrin repeat and KH domain containing 1 [Source:MGI Symbol;Acc:MGI:1921733]	4624.64	0.341771	0.0519096	6.58396	4.58094e-11	9.19324e-10	25.36	26.17	26.75	33.49	29.85	33.72
ENSMUSG00000030867	Plk1	polo like kinase 1 [Source:MGI Symbol;Acc:MGI:97621]	3498.41	-0.306524	0.0466149	-6.57566	4.8437e-11	9.70868e-10	44.19	43.6	42.66	35.22	32.72	35.16
ENSMUSG00000069265	Hist1h3a	histone cluster 1, H3a [Source:MGI Symbol;Acc:MGI:2668828]	12143.3	0.267789	0.0407271	6.57521	4.85854e-11	9.72655e-10	650.99	662.31	685.48	773.15	799.87	779.75
ENSMUSG00000030946	Lhpp	phospholysine phosphohistidine inorganic pyrophosphate phosphatase [Source:MGI Symbol;Acc:MGI:1923679]	277.853	-0.87381	0.132923	-6.5738	4.90461e-11	9.79581e-10	5.93	5.8	5.54	3.32	2.96	2.94
ENSMUSG00000033272	Slc35a4	solute carrier family 35, member A4 [Source:MGI Symbol;Acc:MGI:1915093]	1219.45	-0.499262	0.0759474	-6.57379	4.90507e-11	9.79581e-10	22.67	19.44	20.42	15.09	13.74	14.38
ENSMUSG00000030042	Pole4	polymerase (DNA-directed), epsilon 4 (p12 subunit) [Source:MGI Symbol;Acc:MGI:1914229]	3604.92	-0.325494	0.0495599	-6.56769	5.11023e-11	1.01931e-09	96.52	91.26	85.43	71.65	71.11	70.2
ENSMUSG00000028184	Adgrl2	adhesion G protein-coupled receptor L2 [Source:MGI Symbol;Acc:MGI:2139714]	563.242	0.690821	0.10522	6.56547	5.18701e-11	1.03337e-09	2.4	2.86	2.57	4.35	3.67	4.33
ENSMUSG00000023277	Twf2	twinfilin actin binding protein 2 [Source:MGI Symbol;Acc:MGI:1346078]	1553.17	-0.415115	0.0632375	-6.56438	5.22513e-11	1.03971e-09	29.87	30.99	30.75	22.75	22.81	21.61
ENSMUSG00000025503	Taldo1	transaldolase 1 [Source:MGI Symbol;Acc:MGI:1274789]	7522.46	0.250958	0.0382389	6.56291	5.27681e-11	1.04872e-09	156.27	154.04	149.42	179.96	179.57	175.05
ENSMUSG00000000751	Rpa1	replication protein A1 [Source:MGI Symbol;Acc:MGI:1915525]	19152.6	-0.23555	0.0359022	-6.56087	5.34931e-11	1.06184e-09	215.81	207.53	198.73	173.97	173.15	169.1
ENSMUSG00000024614	Tmx3	thioredoxin-related transmembrane protein 3 [Source:MGI Symbol;Acc:MGI:2442418]	4390.9	0.330384	0.050362	6.5602	5.3737e-11	1.0654e-09	21.44	19.74	18.76	25.26	24.34	24.02
ENSMUSG00000008668	Rps18	ribosomal protein S18 [Source:MGI Symbol;Acc:MGI:98146]	36569	0.213537	0.0325535	6.55956	5.39663e-11	1.06865e-09	1858.88	1808.29	1700.98	2038.32	2003.82	2039.52
ENSMUSG00000010592	Dazl	deleted in azoospermia-like [Source:MGI Symbol;Acc:MGI:1342328]	945.306	-0.592877	0.0904575	-6.55421	5.59379e-11	1.10636e-09	10.22	9.91	7.9	5.9	6.07	6.18
ENSMUSG00000054404	Slfn5	schlafen 5 [Source:MGI Symbol;Acc:MGI:1329004]	262.164	-0.886318	0.135444	-6.5438	5.99743e-11	1.18476e-09	1.42	1.36	1.27	0.73	0.7	0.71
ENSMUSG00000018209	Stk4	serine/threonine kinase 4 [Source:MGI Symbol;Acc:MGI:1929004]	3857.54	-0.318437	0.0486759	-6.542	6.07017e-11	1.19769e-09	22.58	21.14	19.9	16.69	16.41	16.72
ENSMUSG00000014226	Cacybp	calcyclin binding protein [Source:MGI Symbol;Acc:MGI:1270839]	22103.9	-0.279462	0.0427283	-6.54044	6.13401e-11	1.20884e-09	313.01	281.65	276.01	233.45	236.23	231.13
ENSMUSG00000039356	Exosc2	exosome component 2 [Source:MGI Symbol;Acc:MGI:2385133]	2880.51	-0.321688	0.0491879	-6.53998	6.15276e-11	1.21108e-09	51.23	50.46	47.78	40.02	37.84	39
ENSMUSG00000025794	Rpl14	ribosomal protein L14 [Source:MGI Symbol;Acc:MGI:1914365]	37970.1	0.211284	0.0323106	6.53915	6.18685e-11	1.21633e-09	984.84	960.64	922.2	1103.31	1072.59	1068.06
ENSMUSG00000031628	Casp3	caspase 3 [Source:MGI Symbol;Acc:MGI:107739]	2054.49	-0.379634	0.0580717	-6.53734	6.26238e-11	1.2297e-09	23.54	22.7	22.4	17.02	17.91	16.62
ENSMUSG00000032400	Zwilch	zwilch kinetochore protein [Source:MGI Symbol;Acc:MGI:1915264]	4096.6	0.290069	0.0444245	6.52949	6.59936e-11	1.29433e-09	42.35	40.32	40.11	49.06	47.39	50.27
ENSMUSG00000022571	Pycrl	pyrroline-5-carboxylate reductase-like [Source:MGI Symbol;Acc:MGI:1913444]	1244.29	-0.456728	0.06996	-6.52841	6.64704e-11	1.30057e-09	29.86	27.39	26.28	19.59	19.31	20.57
ENSMUSG00000027288	Zfp106	zinc finger protein 106 [Source:MGI Symbol;Acc:MGI:1270153]	16192.6	-0.226579	0.0347061	-6.5285	6.64317e-11	1.30057e-09	67.83	72.09	66.99	57.68	56.54	58.6
ENSMUSG00000005354	Txn2	thioredoxin 2 [Source:MGI Symbol;Acc:MGI:1929468]	1750.44	-0.388868	0.0595885	-6.52589	6.76e-11	1.3211e-09	45.08	42.44	42.93	33.41	31.9	32.06
ENSMUSG00000017009	Sdc4	syndecan 4 [Source:MGI Symbol;Acc:MGI:1349164]	3110.42	0.324827	0.0498059	6.52186	6.94419e-11	1.35548e-09	29.17	27.52	26.1	33.86	33.05	34.4
ENSMUSG00000009905	Kdsr	3-ketodihydrosphingosine reductase [Source:MGI Symbol;Acc:MGI:1918000]	1472.35	0.586269	0.0899285	6.51927	7.0648e-11	1.37738e-09	7.9	6.82	6.13	11.5	9.15	9.9
ENSMUSG00000001604	Tcea3	transcription elongation factor A (SII), 3 [Source:MGI Symbol;Acc:MGI:1196908]	1155.22	-0.449285	0.068922	-6.51874	7.08991e-11	1.38064e-09	28.72	27.88	28.43	20.49	20.45	19.94
ENSMUSG00000030199	Etv6	ets variant 6 [Source:MGI Symbol;Acc:MGI:109336]	1010.17	-0.516505	0.0793254	-6.51122	7.45428e-11	1.44988e-09	5.06	5.54	5.28	3.64	3.31	3.9
ENSMUSG00000052609	Plekhg3	pleckstrin homology domain containing, family G (with RhoGef domain) member 3 [Source:MGI Symbol;Acc:MGI:2388284]	831.559	0.537957	0.0826253	6.5108	7.47494e-11	1.45217e-09	3.53	3.72	3.69	4.91	5.42	5.19
ENSMUSG00000035133	Arhgap5	Rho GTPase activating protein 5 [Source:MGI Symbol;Acc:MGI:1332637]	9584.99	0.227018	0.0348791	6.50871	7.58012e-11	1.47087e-09	45.67	45	43.35	50.46	51.11	51.71
ENSMUSG00000025486	Sirt3	sirtuin 3 [Source:MGI Symbol;Acc:MGI:1927665]	532.43	0.6449	0.0991208	6.5062	7.70752e-11	1.49382e-09	8.41	7.51	7.43	12.25	11.32	12.07
ENSMUSG00000013701	Timm23	translocase of inner mitochondrial membrane 23 [Source:MGI Symbol;Acc:MGI:1858317]	8578.92	-0.256012	0.0393506	-6.50592	7.72197e-11	1.49486e-09	222	209.51	205.53	177.62	171.1	172.58
ENSMUSG00000022833	Ccdc14	coiled-coil domain containing 14 [Source:MGI Symbol;Acc:MGI:2443448]	2208.32	0.343549	0.0528283	6.50311	7.86739e-11	1.52121e-09	11.8	11.56	11.55	14.16	14.37	14.79
ENSMUSG00000004562	Arhgef40	Rho guanine nucleotide exchange factor (GEF) 40 [Source:MGI Symbol;Acc:MGI:2685515]	509.898	-0.690686	0.106257	-6.50012	8.02567e-11	1.54905e-09	34.33	33.34	33.63	21.36	21.8	18.27
ENSMUSG00000020888	Dvl2	dishevelled segment polarity protein 2 [Source:MGI Symbol;Acc:MGI:106613]	3040.69	0.320415	0.0492943	6.50003	8.03022e-11	1.54905e-09	23.99	22.33	22.45	27.62	27.86	28.42
ENSMUSG00000049866	Arl4c	ADP-ribosylation factor-like 4C [Source:MGI Symbol;Acc:MGI:2445172]	391.8	0.77777	0.119692	6.49808	8.13503e-11	1.56743e-09	1.73	1.84	1.59	2.58	2.89	3.16
ENSMUSG00000066036	Ubr4	ubiquitin protein ligase E3 component n-recognin 4 [Source:MGI Symbol;Acc:MGI:1916366]	11429.8	0.280373	0.0431775	6.49349	8.38717e-11	1.61411e-09	27.97	29.34	30.36	34.02	34.26	35.87
ENSMUSG00000019943	Atp2b1	ATPase, Ca++ transporting, plasma membrane 1 [Source:MGI Symbol;Acc:MGI:104653]	3157.33	0.345298	0.0531838	6.49254	8.44034e-11	1.62244e-09	12.84	11.83	11.93	14.62	15.72	15.1
ENSMUSG00000025204	Ndufb8	NADH:ubiquinone oxidoreductase subunit B8 [Source:MGI Symbol;Acc:MGI:1914514]	4220.99	0.308827	0.0475933	6.48888	8.64792e-11	1.6604e-09	169.8	160.38	156.23	200.41	198.12	190.14
ENSMUSG00000030224	Strap	serine/threonine kinase receptor associated protein [Source:MGI Symbol;Acc:MGI:1329037]	13081.1	-0.230223	0.0354946	-6.48614	8.80624e-11	1.68882e-09	138.95	132.59	128.09	111.28	110.26	111.35
ENSMUSG00000015937	H2afy	H2A histone family, member Y [Source:MGI Symbol;Acc:MGI:1349392]	6883.89	0.288642	0.0445329	6.48154	9.07937e-11	1.73917e-09	97.09	91.17	94.12	117.47	107.88	111.84
ENSMUSG00000051457	Spn	sialophorin [Source:MGI Symbol;Acc:MGI:98384]	934.601	-0.50371	0.0777355	-6.4798	9.18471e-11	1.7573e-09	7.45	7.41	6.85	4.91	4.7	5.35
ENSMUSG00000031216	Stard8	START domain containing 8 [Source:MGI Symbol;Acc:MGI:2448556]	374.024	0.790864	0.122101	6.47713	9.34841e-11	1.78446e-09	1.35	1.55	1.22	2.34	2.15	2.47
ENSMUSG00000046432	Bex3	brain expressed X-linked 3 [Source:MGI Symbol;Acc:MGI:1338016]	4246.45	0.288316	0.0445127	6.47717	9.3458e-11	1.78446e-09	123.59	117.23	115.7	144.72	139.93	140.84
ENSMUSG00000040713	Creg1	cellular repressor of E1A-stimulated genes 1 [Source:MGI Symbol;Acc:MGI:1344382]	529.204	0.688072	0.106276	6.47436	9.52125e-11	1.81534e-09	8.99	8.34	7.09	12.73	11.94	13.64
ENSMUSG00000070392	Gm20634	predicted gene 20634 [Source:MGI Symbol;Acc:MGI:5313081]	191.358	1.07715	0.166395	6.47348	9.57708e-11	1.82387e-09	1.01	0.9	1.1	1.95	1.96	2.3
ENSMUSG00000026192	Atic	5-aminoimidazole-4-carboxamide ribonucleotide formyltransferase/IMP cyclohydrolase [Source:MGI Symbol;Acc:MGI:1351352]	15942.7	-0.221576	0.0342436	-6.47057	9.76348e-11	1.85721e-09	152.45	149.25	140.7	125.28	121.39	124.06
ENSMUSG00000058093	Zfp729b	zinc finger protein 729b [Source:MGI Symbol;Acc:MGI:2145180]	2410.05	0.357648	0.0553139	6.46578	1.00776e-10	1.91474e-09	10.49	10.92	9.78	12.87	13.37	12.81
ENSMUSG00000002010	Idh3g	isocitrate dehydrogenase 3 (NAD+), gamma [Source:MGI Symbol;Acc:MGI:1099463]	3719.67	0.301374	0.0466806	6.45608	1.07452e-10	2.03922e-09	68.66	73.52	66.7	83.63	82.43	85.47
ENSMUSG00000037762	Slc16a9	solute carrier family 16 (monocarboxylic acid transporters), member 9 [Source:MGI Symbol;Acc:MGI:1914109]	149.968	1.30084	0.201541	6.45449	1.08586e-10	2.05837e-09	0.61	0.76	0.47	1.4	1.63	1.35
ENSMUSG00000030982	Vps35l	VPS35 endosomal protein sorting factor like [Source:MGI Symbol;Acc:MGI:1918767]	2184.34	0.386584	0.0599204	6.45163	1.10653e-10	2.09271e-09	20.36	18.28	19.63	24.66	23.83	25.97
ENSMUSG00000031446	Cul4a	cullin 4A [Source:MGI Symbol;Acc:MGI:1914487]	2796.32	0.33725	0.0522733	6.45168	1.10619e-10	2.09271e-09	17.75	18.59	18.78	22.66	22.99	22.43
ENSMUSG00000073643	Wdfy1	WD repeat and FYVE domain containing 1 [Source:MGI Symbol;Acc:MGI:1916618]	1734.18	0.418955	0.0649605	6.44938	1.12305e-10	2.11909e-09	11.75	11.61	10.96	16.13	14.25	14.48
ENSMUSG00000097768	2310043M15Rik	RIKEN cDNA 2310043M15 gene [Source:MGI Symbol;Acc:MGI:1919180]	138.425	1.1992	0.186371	6.43445	1.23919e-10	2.33554e-09	1.43	1.33	1.29	3.06	3.03	3
ENSMUSG00000052539	Magi3	membrane associated guanylate kinase, WW and PDZ domain containing 3 [Source:MGI Symbol;Acc:MGI:1923484]	1341.03	0.420214	0.0653619	6.42904	1.28412e-10	2.41744e-09	4.13	4.4	4.26	5.69	5.53	5.52
ENSMUSG00000040383	Aqr	aquarius [Source:MGI Symbol;Acc:MGI:1276102]	6869.48	-0.239202	0.0372103	-6.42839	1.28965e-10	2.42507e-09	38.25	37.87	36.1	30.77	30.65	31.49
ENSMUSG00000036473	Tbc1d24	TBC1 domain family, member 24 [Source:MGI Symbol;Acc:MGI:2443456]	769.781	0.52689	0.0820044	6.42514	1.31747e-10	2.47454e-09	3.29	3.21	3.19	4.4	4.48	4.77
ENSMUSG00000022012	Enox1	ecto-NOX disulfide-thiol exchanger 1 [Source:MGI Symbol;Acc:MGI:2444896]	1094.55	-0.466107	0.0726261	-6.41789	1.38173e-10	2.59229e-09	10.02	10.34	10.38	7.64	7.01	7.11
ENSMUSG00000001440	Kpnb1	karyopherin (importin) beta 1 [Source:MGI Symbol;Acc:MGI:107532]	61005.3	-0.191054	0.0297767	-6.41623	1.39691e-10	2.61777e-09	301.43	299.45	288.48	251.12	247.48	262.86
ENSMUSG00000040213	Kyat3	kynurenine aminotransferase 3 [Source:MGI Symbol;Acc:MGI:2677849]	484.251	-0.715672	0.111589	-6.41344	1.42273e-10	2.66312e-09	9.42	7.78	8.08	4.58	5.16	5.28
ENSMUSG00000025838	Pramel6	preferentially expressed antigen in melanoma like 6 [Source:MGI Symbol;Acc:MGI:2156390]	146.258	-1.17647	0.183633	-6.40662	1.48784e-10	2.78182e-09	4.62	4.73	4.03	2.09	1.84	1.87
ENSMUSG00000041769	Ppp2r2d	protein phosphatase 2, regulatory subunit B, delta [Source:MGI Symbol;Acc:MGI:1289252]	3479.02	-0.311715	0.0486677	-6.40497	1.50397e-10	2.80879e-09	53.24	49.02	50.29	40.37	39.53	40.22
ENSMUSG00000022427	Tomm22	translocase of outer mitochondrial membrane 22 [Source:MGI Symbol;Acc:MGI:2450248]	5208.39	-0.309339	0.0482996	-6.40459	1.50771e-10	2.81256e-09	122.59	115.7	105.92	89.03	89.17	93.14
ENSMUSG00000055302	Mrfap1	Morf4 family associated protein 1 [Source:MGI Symbol;Acc:MGI:1914818]	11955.4	-0.242829	0.0379347	-6.40123	1.54129e-10	2.87194e-09	209.1	195.97	190.99	162.71	164.44	165.03
ENSMUSG00000059981	Taok2	TAO kinase 2 [Source:MGI Symbol;Acc:MGI:1915919]	2296.83	0.337479	0.0527482	6.39794	1.57491e-10	2.93127e-09	11.05	11.26	11.25	14.09	13.6	13.77
ENSMUSG00000067870	Rpl31-ps8	ribosomal protein L31, pseudogene 8 [Source:MGI Symbol;Acc:MGI:3647726]	10862.7	0.270243	0.0422516	6.39603	1.59473e-10	2.96479e-09	1053.35	992.89	995.12	1222.5	1214.37	1147.13
ENSMUSG00000067916	Zfp991	zinc finger protein 991 [Source:MGI Symbol;Acc:MGI:3701604]	1928.89	-0.413863	0.0647385	-6.39283	1.62839e-10	3.02394e-09	19.69	19.6	19.32	14.39	15.29	13.3
ENSMUSG00000006649	Nphs1	nephrosis 1, nephrin [Source:MGI Symbol;Acc:MGI:1859637]	652.205	0.618576	0.096796	6.39051	1.6533e-10	3.06672e-09	4.67	5.58	5.4	7.61	8.16	7.73
ENSMUSG00000041583	Obox6	oocyte specific homeobox 6 [Source:MGI Symbol;Acc:MGI:2149036]	117.723	-1.35416	0.211934	-6.38955	1.66379e-10	3.08271e-09	3.54	3.48	2.77	1.11	1.21	1.42
ENSMUSG00000024906	Mus81	MUS81 structure-specific endonuclease subunit [Source:MGI Symbol;Acc:MGI:1918961]	473.552	0.709437	0.111037	6.38921	1.6674e-10	3.0859e-09	6.75	5.34	5.88	9.37	9.79	9.52
ENSMUSG00000072772	Grcc10	gene rich cluster, C10 gene [Source:MGI Symbol;Acc:MGI:1315201]	993.89	0.474443	0.0744127	6.37584	1.81964e-10	3.36388e-09	39.6	43.05	38.78	56.13	53.46	55.27
ENSMUSG00000045294	Insig1	insulin induced gene 1 [Source:MGI Symbol;Acc:MGI:1916289]	3295.65	-0.296577	0.0465265	-6.37437	1.83713e-10	3.39239e-09	36.25	35.73	34.03	28.59	27.19	28.57
ENSMUSG00000096917	2500002B13Rik	RIKEN cDNA 2500002B13 gene [Source:MGI Symbol;Acc:MGI:1925603]	676.525	0.608165	0.0954551	6.37121	1.87538e-10	3.45912e-09	10.18	8.51	8.36	13.6	12.7	13.9
ENSMUSG00000026955	Sapcd2	suppressor APC domain containing 2 [Source:MGI Symbol;Acc:MGI:1919330]	815.402	0.574897	0.0902864	6.36749	1.92153e-10	3.54026e-09	11.16	10.18	10.67	16.82	13.83	16
ENSMUSG00000002524	Puf60	poly-U binding splicing factor 60 [Source:MGI Symbol;Acc:MGI:1915209]	6469.07	-0.249169	0.0391945	-6.35725	2.05396e-10	3.77579e-09	102.48	99.39	100.81	82.47	83.22	83.23
ENSMUSG00000013033	Adgrl1	adhesion G protein-coupled receptor L1 [Source:MGI Symbol;Acc:MGI:1929461]	3263.42	-0.469774	0.0739223	-6.35496	2.08477e-10	3.82387e-09	14.03	12	14.63	10.28	9.48	8.94
ENSMUSG00000038342	Mlxip	MLX interacting protein [Source:MGI Symbol;Acc:MGI:2141183]	424.537	-0.752808	0.118457	-6.35511	2.08282e-10	3.82387e-09	1.9	1.94	2.28	1.13	1.17	1.25
ENSMUSG00000033446	Lpar6	lysophosphatidic acid receptor 6 [Source:MGI Symbol;Acc:MGI:1914418]	272.923	0.857763	0.135047	6.3516	2.13084e-10	3.904e-09	0.86	0.82	0.85	1.41	1.59	1.5
ENSMUSG00000047281	Sfn	stratifin [Source:MGI Symbol;Acc:MGI:1891831]	2002.81	-0.360919	0.0568596	-6.34755	2.18773e-10	4.00377e-09	36.43	35.44	34.19	28.03	26.35	26.31
ENSMUSG00000033732	Sf3b3	splicing factor 3b, subunit 3 [Source:MGI Symbol;Acc:MGI:1289341]	21432.9	-0.207384	0.0326751	-6.34685	2.19767e-10	4.01747e-09	129.45	134.97	127.79	109.9	108.01	114.11
ENSMUSG00000022354	Ndufb9	NADH:ubiquinone oxidoreductase subunit B9 [Source:MGI Symbol;Acc:MGI:1913468]	3022.17	0.314262	0.0495264	6.34535	2.21927e-10	4.05245e-09	114.99	115.14	108.43	139.77	138.11	133.4
ENSMUSG00000018906	P4ha2	procollagen-proline, 2-oxoglutarate 4-dioxygenase (proline 4-hydroxylase), alpha II polypeptide [Source:MGI Symbol;Acc:MGI:894286]	521.766	0.616767	0.0972972	6.339	2.31256e-10	4.21811e-09	5.63	5.26	5.32	8.01	7.93	8.36
ENSMUSG00000028412	Slc44a1	solute carrier family 44, member 1 [Source:MGI Symbol;Acc:MGI:2140592]	2292.85	0.350833	0.0553868	6.33425	2.38505e-10	4.3455e-09	11.73	11.12	11.82	14.15	14.33	14.74
ENSMUSG00000025272	Tro	trophinin [Source:MGI Symbol;Acc:MGI:1928994]	2690.78	-0.331481	0.0523437	-6.33278	2.40783e-10	4.38214e-09	14.54	15.17	14.54	11.03	11.83	11.51
ENSMUSG00000003119	Cdk12	cyclin-dependent kinase 12 [Source:MGI Symbol;Acc:MGI:1098802]	10420.1	-0.23798	0.0375946	-6.33015	2.44921e-10	4.44758e-09	48.92	52.06	50.54	41.68	41.59	42.33
ENSMUSG00000068744	Psrc1	proline/serine-rich coiled-coil 1 [Source:MGI Symbol;Acc:MGI:1913099]	3768.35	0.291499	0.0460627	6.3283	2.47876e-10	4.49629e-09	59.85	57.33	54.36	69.17	67.2	68.74
ENSMUSG00000063021	Hist1h2ak	histone cluster 1, H2ak [Source:MGI Symbol;Acc:MGI:2448297]	5449.8	0.263276	0.0416063	6.32779	2.48701e-10	4.50626e-09	467.32	485.21	480.37	570.65	549.56	561.19
ENSMUSG00000039419	Cntnap2	contactin associated protein-like 2 [Source:MGI Symbol;Acc:MGI:1914047]	188.912	-1.03969	0.164554	-6.31823	2.64568e-10	4.78847e-09	3.35	3.22	3.68	1.5	1.58	1.79
ENSMUSG00000063160	Numbl	numb-like [Source:MGI Symbol;Acc:MGI:894702]	692.36	0.548658	0.0868435	6.31778	2.65347e-10	4.79729e-09	4.78	4.64	4.44	6.7	6.21	6.91
ENSMUSG00000027282	Mtch2	mitochondrial carrier 2 [Source:MGI Symbol;Acc:MGI:1929260]	7869.86	0.282113	0.0446835	6.3136	2.72618e-10	4.91799e-09	138.83	136.06	124.79	161.87	160.35	152.49
ENSMUSG00000051811	Cox6b2	cytochrome c oxidase subunit 6B2 [Source:MGI Symbol;Acc:MGI:3044182]	170.791	1.06383	0.168498	6.3136	2.72622e-10	4.91799e-09	7.15	7.46	6.37	14.26	13.6	14.99
ENSMUSG00000008393	Carhsp1	calcium regulated heat stable protein 1 [Source:MGI Symbol;Acc:MGI:1196368]	1235.38	-0.425668	0.0675712	-6.29954	2.98521e-10	5.37928e-09	12.33	12.12	11.53	8.47	8.98	8.71
ENSMUSG00000029304	Spp1	secreted phosphoprotein 1 [Source:MGI Symbol;Acc:MGI:98389]	13461.6	-0.269119	0.0427602	-6.29368	3.1003e-10	5.58054e-09	285.57	268.71	250.17	213.07	221.87	217.08
ENSMUSG00000017831	Rab5a	RAB5A, member RAS oncogene family [Source:MGI Symbol;Acc:MGI:105926]	4835.63	0.280412	0.0445871	6.28909	3.19326e-10	5.74157e-09	47.97	44.6	43.61	54.52	52.73	54.36
ENSMUSG00000024236	Svil	supervillin [Source:MGI Symbol;Acc:MGI:2147319]	826.135	0.508291	0.0808272	6.28862	3.2031e-10	5.75296e-09	3.31	3.57	3.37	4.97	4.6	4.69
ENSMUSG00000036390	Gadd45a	growth arrest and DNA-damage-inducible 45 alpha [Source:MGI Symbol;Acc:MGI:107799]	1722.6	0.369927	0.058836	6.28742	3.22787e-10	5.79111e-09	34.75	33.86	33.45	44.17	41.16	43.59
ENSMUSG00000017499	Cdc6	cell division cycle 6 [Source:MGI Symbol;Acc:MGI:1345150]	6119.96	-0.246364	0.039269	-6.27377	3.52419e-10	6.31584e-09	55.76	53.8	53.33	45.48	43.93	44.81
ENSMUSG00000026131	Dst	dystonin [Source:MGI Symbol;Acc:MGI:104627]	24953.8	0.348636	0.0557016	6.25899	3.8747e-10	6.92888e-09	43.98	49.81	52.91	60.93	61.5	60.3
ENSMUSG00000031691	Tnpo2	transportin 2 (importin 3, karyopherin beta 2b) [Source:MGI Symbol;Acc:MGI:2384849]	8374.29	0.272849	0.0436164	6.25565	3.95868e-10	7.07135e-09	49.94	47.29	46.19	59.42	54.56	55.35
ENSMUSG00000031827	Cotl1	coactosin-like 1 (Dictyostelium) [Source:MGI Symbol;Acc:MGI:1919292]	3854.36	0.31055	0.0496494	6.25486	3.97876e-10	7.0995e-09	55.36	53.18	55.39	68.84	65.71	64.18
ENSMUSG00000088529	Gm26083	predicted gene, 26083 [Source:MGI Symbol;Acc:MGI:5455860]	763.174	0.557703	0.0891872	6.25317	4.02203e-10	7.1689e-09	330.06	290.45	324.33	456.57	469.86	433.68
ENSMUSG00000047284	Neurl4	neuralized E3 ubiquitin protein ligase 4 [Source:MGI Symbol;Acc:MGI:1921092]	3108.98	0.312885	0.050055	6.25083	4.08276e-10	7.26926e-09	20.19	19.68	18.64	22.85	24.25	23.91
ENSMUSG00000024222	Fkbp5	FK506 binding protein 5 [Source:MGI Symbol;Acc:MGI:104670]	5154.8	-0.258716	0.0414242	-6.24552	4.22386e-10	7.51235e-09	39.21	37.7	37.07	30.39	30.91	31.81
ENSMUSG00000025290	Rps24	ribosomal protein S24 [Source:MGI Symbol;Acc:MGI:98147]	42875.2	0.243115	0.0389389	6.2435	4.27887e-10	7.60194e-09	2082.24	1903.02	1844.82	2267.96	2226.45	2247.16
ENSMUSG00000015176	Nolc1	nucleolar and coiled-body phosphoprotein 1 [Source:MGI Symbol;Acc:MGI:1918019]	13036.5	-0.22968	0.0368172	-6.23839	4.42091e-10	7.83738e-09	123.17	117.22	112.66	98.73	95.15	100.35
ENSMUSG00000031995	St14	suppression of tumorigenicity 14 (colon carcinoma) [Source:MGI Symbol;Acc:MGI:1338881]	1000.15	0.448856	0.0719506	6.23839	4.42094e-10	7.83738e-09	6.38	6.28	6.29	8.35	8.41	8.52
ENSMUSG00000056300	Zfp981	zinc finger protein 981 [Source:MGI Symbol;Acc:MGI:3700965]	3916.5	-0.333303	0.053475	-6.23288	4.57946e-10	8.10965e-09	38.09	35.56	32.49	26.66	27.92	27.68
ENSMUSG00000039067	Psmd7	proteasome (prosome, macropain) 26S subunit, non-ATPase, 7 [Source:MGI Symbol;Acc:MGI:1351511]	6965.28	-0.315194	0.0505712	-6.23268	4.58533e-10	8.11128e-09	135.95	117.61	120.63	97.68	95.13	101.13
ENSMUSG00000069114	Zbtb10	zinc finger and BTB domain containing 10 [Source:MGI Symbol;Acc:MGI:2139883]	1627.92	0.395635	0.0635371	6.22683	4.75959e-10	8.41049e-09	4.52	4.21	4.55	5.8	5.5	5.78
ENSMUSG00000046897	Zfp740	zinc finger protein 740 [Source:MGI Symbol;Acc:MGI:1915994]	6298.93	-0.26117	0.0419652	-6.22348	4.86238e-10	8.58288e-09	54.24	51.88	50.52	41.27	43.44	43.01
ENSMUSG00000039623	Ap5z1	adaptor-related protein complex 5, zeta 1 subunit [Source:MGI Symbol;Acc:MGI:1924908]	544.427	0.788617	0.126722	6.22323	4.87029e-10	8.58762e-09	2.65	4.01	3.65	5.77	5.72	5.88
ENSMUSG00000029394	Cdk2ap1	CDK2 (cyclin-dependent kinase 2)-associated protein 1 [Source:MGI Symbol;Acc:MGI:1202069]	3225.46	-0.311308	0.0500539	-6.21945	4.98907e-10	8.78762e-09	87.7	86.65	81.74	66.08	64.31	71.32
ENSMUSG00000032109	Nlrx1	NLR family member X1 [Source:MGI Symbol;Acc:MGI:2429611]	465.721	-0.698169	0.112374	-6.21292	5.20096e-10	9.15102e-09	3.97	4.26	3.65	2.46	2.08	2.61
ENSMUSG00000047881	Rell1	RELT-like 1 [Source:MGI Symbol;Acc:MGI:2140767]	894.899	0.484556	0.0780844	6.20554	5.45095e-10	9.58059e-09	5.97	6.21	6.31	8.57	8.03	8.69
ENSMUSG00000031320	Rps4x	ribosomal protein S4, X-linked [Source:MGI Symbol;Acc:MGI:98158]	48528.4	0.224157	0.0361384	6.20273	5.5491e-10	9.74267e-09	1320.54	1271.27	1172.25	1433.05	1420.58	1441.51
ENSMUSG00000061787	Rps17	ribosomal protein S17 [Source:MGI Symbol;Acc:MGI:1309526]	28212.7	0.234158	0.0377524	6.20245	5.55903e-10	9.74968e-09	1884.79	1776.85	1688.01	2063.62	2062.52	2020.59
ENSMUSG00000022789	Dnm1l	dynamin 1-like [Source:MGI Symbol;Acc:MGI:1921256]	6582.02	0.248041	0.0399951	6.20178	5.58269e-10	9.78073e-09	42.52	40.06	39.62	47.71	46.55	47.57
ENSMUSG00000009013	Dynll1	dynein light chain LC8-type 1 [Source:MGI Symbol;Acc:MGI:1861457]	7926.89	-0.266992	0.0430795	-6.19765	5.73141e-10	1.00222e-08	431.41	398.48	388.65	331.27	332.77	325.3
ENSMUSG00000010554	Mettl16	methyltransferase like 16 [Source:MGI Symbol;Acc:MGI:1914743]	9469.34	-0.269845	0.0435401	-6.19761	5.7327e-10	1.00222e-08	74.63	68.25	68.54	55.09	56.64	59.66
ENSMUSG00000041319	Thoc6	THO complex 6 [Source:MGI Symbol;Acc:MGI:2677480]	1549.19	0.383743	0.0619257	6.19683	5.76129e-10	1.00614e-08	27.8	28.23	25.53	35.16	34.42	34.39
ENSMUSG00000003199	Mpnd	MPN domain containing [Source:MGI Symbol;Acc:MGI:1915297]	1531.49	0.411145	0.0663677	6.19496	5.83005e-10	1.01707e-08	21.25	20.48	21.59	28	28.14	26.17
ENSMUSG00000000731	Aire	autoimmune regulator (autoimmune polyendocrinopathy candidiasis ectodermal dystrophy) [Source:MGI Symbol;Acc:MGI:1338803]	273.496	0.857771	0.138514	6.19269	5.91459e-10	1.03072e-08	3.43	3.45	3.21	6.03	5.29	6.56
ENSMUSG00000042401	Crtac1	cartilage acidic protein 1 [Source:MGI Symbol;Acc:MGI:1920082]	226.36	1.01352	0.163689	6.19176	5.94942e-10	1.03569e-08	1.16	1.56	1.46	2.93	2.34	2.99
ENSMUSG00000000171	Sdhd	succinate dehydrogenase complex, subunit D, integral membrane protein [Source:MGI Symbol;Acc:MGI:1914175]	3851.04	-0.309864	0.0500911	-6.18602	6.17035e-10	1.07301e-08	94.85	93.92	83.49	70.03	71.81	72.67
ENSMUSG00000090841	Myl6	myosin, light polypeptide 6, alkali, smooth muscle and non-muscle [Source:MGI Symbol;Acc:MGI:109318]	5810.41	0.27012	0.0436814	6.18386	6.25524e-10	1.08662e-08	237.74	222.97	219.85	274.83	264.89	262.25
ENSMUSG00000024420	Zfp521	zinc finger protein 521 [Source:MGI Symbol;Acc:MGI:95459]	182.34	1.0171	0.164543	6.18138	6.35455e-10	1.10271e-08	0.42	0.45	0.5	0.92	0.88	0.93
ENSMUSG00000106037	Gm4332	predicted gene 4332 [Source:MGI Symbol;Acc:MGI:3782515]	1920.99	0.527821	0.0854658	6.17581	6.58238e-10	1.14104e-08	204.62	167.22	195.28	270.63	290.61	237.62
ENSMUSG00000044477	Zfand3	zinc finger, AN1-type domain 3 [Source:MGI Symbol;Acc:MGI:1096572]	736.012	-0.571218	0.0925298	-6.17334	6.68622e-10	1.15782e-08	11.99	11.92	13.59	8.59	8.05	8.04
ENSMUSG00000022114	Spry2	sprouty RTK signaling antagonist 2 [Source:MGI Symbol;Acc:MGI:1345138]	2581.5	0.319774	0.0518298	6.16969	6.84245e-10	1.18362e-08	28.53	27.08	26.02	33.85	32.38	33.32
ENSMUSG00000060639	Hist1h4i	histone cluster 1, H4i [Source:MGI Symbol;Acc:MGI:2448432]	1991.33	-0.363292	0.0588961	-6.16835	6.90074e-10	1.19245e-08	92.83	91.34	85.14	64.77	70.24	69.5
ENSMUSG00000004056	Akt2	thymoma viral proto-oncogene 2 [Source:MGI Symbol;Acc:MGI:104874]	1676.16	0.394675	0.0640004	6.16676	6.9705e-10	1.20324e-08	12.55	11.99	11.13	14.75	14.81	16.25
ENSMUSG00000028081	Rps3a1	ribosomal protein S3A1 [Source:MGI Symbol;Acc:MGI:1202063]	58355.8	0.230533	0.0374039	6.16333	7.12301e-10	1.22827e-08	1586.54	1490.36	1412.5	1724.58	1725.86	1694.92
ENSMUSG00000027342	Pcna	proliferating cell nuclear antigen [Source:MGI Symbol;Acc:MGI:97503]	14425.1	-0.249946	0.0405665	-6.16139	7.21081e-10	1.24211e-08	290.24	272.37	255.61	227.48	221.25	223.44
ENSMUSG00000039202	Abhd2	abhydrolase domain containing 2 [Source:MGI Symbol;Acc:MGI:1914344]	1263.22	-0.425485	0.0691341	-6.15449	7.53215e-10	1.2961e-08	4.77	5.12	5.06	3.6	3.48	3.81
ENSMUSG00000035478	Mbd3	methyl-CpG binding domain protein 3 [Source:MGI Symbol;Acc:MGI:1333812]	2384.67	-0.373786	0.0607762	-6.15019	7.73882e-10	1.33027e-08	61.88	58.04	59.2	48.66	43.32	43.15
ENSMUSG00000060938	Rpl26	ribosomal protein L26 [Source:MGI Symbol;Acc:MGI:106022]	46092	0.219044	0.0356338	6.14709	7.89176e-10	1.35514e-08	2768.05	2603.01	2521.15	3032.05	2991.97	2951.25
ENSMUSG00000084350	Znf41-ps	ZNF41, pseudogene [Source:MGI Symbol;Acc:MGI:1917255]	2449.01	-0.370753	0.0603261	-6.14582	7.95534e-10	1.36463e-08	29.83	28.28	25.89	20.36	22.18	20.9
ENSMUSG00000026553	Copa	coatomer protein complex subunit alpha [Source:MGI Symbol;Acc:MGI:1334462]	14094.8	0.207329	0.0337383	6.14522	7.98511e-10	1.3683e-08	71.86	74.93	71.51	83.28	80.46	82.6
ENSMUSG00000069274	Hist1h4f	histone cluster 1, H4f [Source:MGI Symbol;Acc:MGI:2448425]	11644.1	0.23397	0.0380808	6.14405	8.04454e-10	1.37705e-08	1084.97	1037.66	1000.72	1182.73	1219.32	1186.68
ENSMUSG00000021716	Srek1ip1	splicing regulatory glutamine/lysine-rich protein 1interacting protein 1 [Source:MGI Symbol;Acc:MGI:1914538]	352.041	-0.760654	0.123864	-6.14103	8.19886e-10	1.40201e-08	5.57	5.5	4.62	2.82	3.1	3.14
ENSMUSG00000070394	Tmem256	transmembrane protein 256 [Source:MGI Symbol;Acc:MGI:1916436]	1139.74	0.458018	0.0745996	6.13968	8.26859e-10	1.41246e-08	69.77	74.45	66.01	98.61	94.3	89.21
ENSMUSG00000043467	Zbtb37	zinc finger and BTB domain containing 37 [Source:MGI Symbol;Acc:MGI:2444467]	2145.3	-0.385574	0.0628026	-6.13946	8.28003e-10	1.41294e-08	6.83	7.36	6.71	5.65	4.95	5.05
ENSMUSG00000060461	Dppa5a	developmental pluripotency associated 5A [Source:MGI Symbol;Acc:MGI:101800]	27242.7	0.264912	0.0431504	6.13927	8.28997e-10	1.41317e-08	1320	1221.6	1127.44	1417.4	1410.55	1478.73
ENSMUSG00000020116	Pno1	partner of NOB1 homolog [Source:MGI Symbol;Acc:MGI:1913499]	7133.49	-0.291061	0.0474293	-6.13673	8.42352e-10	1.43444e-08	140.99	128.96	121.01	103.17	104.37	104.57
ENSMUSG00000074643	Cpne1	copine I [Source:MGI Symbol;Acc:MGI:2386621]	1309.31	0.517838	0.0843999	6.13553	8.48781e-10	1.4439e-08	7.24	8.36	8.83	12.25	11.19	10.77
ENSMUSG00000031453	Rasa3	RAS p21 protein activator 3 [Source:MGI Symbol;Acc:MGI:1197013]	883.494	0.514858	0.0839263	6.13464	8.53524e-10	1.45046e-08	4.12	4.02	4.28	5.33	6.06	5.97
ENSMUSG00000030447	Cyfip1	cytoplasmic FMR1 interacting protein 1 [Source:MGI Symbol;Acc:MGI:1338801]	5325.99	0.247654	0.0403961	6.13064	8.75266e-10	1.48526e-08	26.88	26.1	25.46	30.79	29.5	30.74
ENSMUSG00000034525	Ice1	interactor of little elongation complex ELL subunit 1 [Source:MGI Symbol;Acc:MGI:2385865]	4569.13	-0.265168	0.0432536	-6.13054	8.75809e-10	1.48526e-08	19.32	19.34	19.61	15.68	15.4	16.32
ENSMUSG00000041459	Tardbp	TAR DNA binding protein [Source:MGI Symbol;Acc:MGI:2387629]	14160	-0.358403	0.0584694	-6.12974	8.80204e-10	1.49117e-08	274.49	231.42	221	179.91	177.75	196.27
ENSMUSG00000034751	Mast4	microtubule associated serine/threonine kinase family member 4 [Source:MGI Symbol;Acc:MGI:1918885]	136.607	-1.43336	0.234043	-6.12433	9.10671e-10	1.53961e-08	1.34	1.85	1.19	0.39	0.54	0.66
ENSMUSG00000084416	Rpl10a-ps1	ribosomal protein L10A, pseudogene 1 [Source:MGI Symbol;Acc:MGI:3705885]	4824.56	0.250894	0.0409658	6.12448	9.0979e-10	1.53961e-08	202.82	203.43	200.65	239.41	231	235.47
ENSMUSG00000020089	Ppa1	pyrophosphatase (inorganic) 1 [Source:MGI Symbol;Acc:MGI:97831]	10168.5	-0.244014	0.0398999	-6.11565	9.61631e-10	1.62409e-08	219.5	209.65	199.76	172.33	176.11	170.34
ENSMUSG00000029713	Gnb2	guanine nucleotide binding protein (G protein), beta 2 [Source:MGI Symbol;Acc:MGI:95784]	3025.64	-0.370801	0.0606552	-6.11326	9.7615e-10	1.64691e-08	91.42	95.3	86.39	75.35	66.21	64.9
ENSMUSG00000034401	Spata6	spermatogenesis associated 6 [Source:MGI Symbol;Acc:MGI:1915196]	362.433	0.732113	0.119777	6.11231	9.81994e-10	1.65507e-08	3.05	3.1	3.33	5.02	4.83	5.55
ENSMUSG00000072235	Tuba1a	tubulin, alpha 1A [Source:MGI Symbol;Acc:MGI:98869]	12504	-0.2339	0.0382801	-6.11022	9.94968e-10	1.67522e-08	196.05	189.66	177.55	155.54	150.84	161.63
ENSMUSG00000029415	Sdad1	SDA1 domain containing 1 [Source:MGI Symbol;Acc:MGI:2140779]	6674.63	-0.245484	0.0402149	-6.10431	1.03247e-09	1.73658e-08	44.56	41.81	41.35	34.98	34.72	35.58
ENSMUSG00000028070	Naxe	NAD(P)HX epimerase [Source:MGI Symbol;Acc:MGI:2180167]	1128.81	0.444071	0.0727592	6.1033	1.03903e-09	1.74583e-08	30.62	28.43	28.23	38.69	36.38	40.98
ENSMUSG00000075232	Amd1	S-adenosylmethionine decarboxylase 1 [Source:MGI Symbol;Acc:MGI:88004]	12117.9	-0.229445	0.0376049	-6.10147	1.05095e-09	1.76405e-08	105.08	100.29	95.24	84.82	81.95	83.77
ENSMUSG00000031622	Sin3b	transcriptional regulator, SIN3B (yeast) [Source:MGI Symbol;Acc:MGI:107158]	4837.64	0.298754	0.048981	6.09938	1.06479e-09	1.78546e-08	90.49	82.06	80.21	102.53	101.89	99.3
ENSMUSG00000113902	Ndufb1-ps	NADH:ubiquinone oxidoreductase subunit B1 [Source:MGI Symbol;Acc:MGI:3780865]	1164.25	-0.447748	0.0734163	-6.09875	1.06904e-09	1.79075e-08	63.51	63.06	56.28	44.99	44.32	41.63
ENSMUSG00000001794	Capns1	calpain, small subunit 1 [Source:MGI Symbol;Acc:MGI:88266]	5161.33	0.263486	0.0432358	6.09417	1.10007e-09	1.84086e-08	97.89	99.94	90.62	111.27	110.55	116.47
ENSMUSG00000020526	Znhit3	zinc finger, HIT type 3 [Source:MGI Symbol;Acc:MGI:3051596]	1828.52	-0.388371	0.0637526	-6.09184	1.11623e-09	1.86599e-08	61.67	56.14	54.83	45.18	41.94	41.74
ENSMUSG00000005566	Trim28	tripartite motif-containing 28 [Source:MGI Symbol;Acc:MGI:109274]	58567.8	-0.181599	0.0298144	-6.09097	1.12231e-09	1.87424e-08	953.2	965.45	957.63	835.68	805.14	838.48
ENSMUSG00000021754	Map3k1	mitogen-activated protein kinase kinase kinase 1 [Source:MGI Symbol;Acc:MGI:1346872]	1884.33	0.412322	0.067728	6.0879	1.14399e-09	1.90668e-08	6.41	5.71	5.85	8	7.09	8.28
ENSMUSG00000022900	Ildr1	immunoglobulin-like domain containing receptor 1 [Source:MGI Symbol;Acc:MGI:2146574]	473.134	0.613361	0.100751	6.08789	1.14405e-09	1.90668e-08	3.33	3.32	3.15	4.87	4.79	5
ENSMUSG00000025949	Pikfyve	phosphoinositide kinase, FYVE type zinc finger containing [Source:MGI Symbol;Acc:MGI:1335106]	6303.08	0.246991	0.0405744	6.08736	1.14788e-09	1.90965e-08	20.5	19.92	20.07	23.74	22.4	24.03
ENSMUSG00000037266	Rsrp1	arginine/serine rich protein 1 [Source:MGI Symbol;Acc:MGI:106498]	3370.39	0.28061	0.0460974	6.08732	1.14816e-09	1.90965e-08	39.3	39.83	38.75	45.61	47.2	47.14
ENSMUSG00000004530	Coro1c	coronin, actin binding protein 1C [Source:MGI Symbol;Acc:MGI:1345964]	7933.7	-0.256132	0.0420834	-6.08628	1.15565e-09	1.92016e-08	64.37	63.5	58.15	52.17	50.15	49.84
ENSMUSG00000091228	Gm20390	predicted gene 20390 [Source:MGI Symbol;Acc:MGI:5141855]	4690.17	-0.25554	0.0419914	-6.08554	1.16102e-09	1.92712e-08	139.21	139.97	140.11	112.42	114.44	116.52
ENSMUSG00000034354	Mtmr3	myotubularin related protein 3 [Source:MGI Symbol;Acc:MGI:1921552]	4467.98	0.297267	0.0488978	6.07935	1.20668e-09	2.0009e-08	16.6	17.59	18.03	20.44	20.81	21.51
ENSMUSG00000021951	Eef1akmt1	EEF1A alpha lysine methyltransferase 1 [Source:MGI Symbol;Acc:MGI:1915293]	947.066	-0.484567	0.0797206	-6.07831	1.21454e-09	2.0119e-08	37.88	35.14	31.85	24.1	24.09	25.01
ENSMUSG00000039001	Rps21	ribosomal protein S21 [Source:MGI Symbol;Acc:MGI:1913731]	16252	0.273367	0.0449796	6.07759	1.22003e-09	2.01895e-08	1511.4	1384.21	1335.48	1670.2	1715.18	1609.32
ENSMUSG00000049396	Gemin4	gem nuclear organelle associated protein 4 [Source:MGI Symbol;Acc:MGI:2449313]	7688.94	-0.281437	0.0463305	-6.07454	1.24342e-09	2.0556e-08	62.09	59.96	53.97	46.12	46.04	49.32
ENSMUSG00000031558	Slit2	slit guidance ligand 2 [Source:MGI Symbol;Acc:MGI:1315205]	578.174	0.597494	0.0983932	6.07251	1.25924e-09	2.07964e-08	1.99	1.92	1.97	3.14	2.84	2.72
ENSMUSG00000096188	Cmtm4	CKLF-like MARVEL transmembrane domain containing 4 [Source:MGI Symbol;Acc:MGI:2142888]	4159.38	-0.263437	0.0434143	-6.06797	1.29538e-09	2.13718e-08	13.57	14.23	13.3	11.23	11.03	11.2
ENSMUSG00000057672	Pkn1	protein kinase N1 [Source:MGI Symbol;Acc:MGI:108022]	1158.8	0.459479	0.0757494	6.06578	1.31314e-09	2.16431e-08	7.94	7.6	6.92	9.66	10.67	9.85
ENSMUSG00000013822	Elof1	ELF1 homolog, elongation factor 1 [Source:MGI Symbol;Acc:MGI:1913376]	1265.93	-0.395277	0.0651809	-6.06431	1.32518e-09	2.18042e-08	46.12	45.99	44.11	34.48	33.06	33.69
ENSMUSG00000051154	Commd3	COMM domain containing 3 [Source:MGI Symbol;Acc:MGI:88218]	253.957	0.873022	0.143962	6.06427	1.32557e-09	2.18042e-08	6.57	5.18	5.47	10.46	10.38	9.95
ENSMUSG00000006205	Htra1	HtrA serine peptidase 1 [Source:MGI Symbol;Acc:MGI:1929076]	1617.13	0.391789	0.0646708	6.0582	1.37653e-09	2.26197e-08	25.97	24.56	24.35	31.48	30.16	34.41
ENSMUSG00000026473	Glul	glutamate-ammonia ligase (glutamine synthetase) [Source:MGI Symbol;Acc:MGI:95739]	8058.45	-0.225881	0.0373026	-6.05536	1.40103e-09	2.29993e-08	78.49	78	73.3	65.08	62.49	64.44
ENSMUSG00000027940	Tpm3	tropomyosin 3, gamma [Source:MGI Symbol;Acc:MGI:1890149]	15616.5	-0.19607	0.0323851	-6.05433	1.41004e-09	2.31241e-08	195.19	190.82	183.35	162.01	160.41	163.27
ENSMUSG00000066406	Akap13	A kinase (PRKA) anchor protein 13 [Source:MGI Symbol;Acc:MGI:2676556]	2349.14	-0.443163	0.0732011	-6.05404	1.41254e-09	2.3142e-08	7.28	8.83	8.8	5.79	6.17	5.95
ENSMUSG00000031609	Sap30	sin3 associated polypeptide [Source:MGI Symbol;Acc:MGI:1929129]	3967.58	0.266253	0.0439832	6.0535	1.4173e-09	2.31968e-08	82.85	81.42	77.62	93.05	95.24	95.97
ENSMUSG00000066315	Gm12918	predicted gene 12918 [Source:MGI Symbol;Acc:MGI:3652005]	4189.08	0.264066	0.0436946	6.04344	1.5086e-09	2.46664e-08	187.75	181.77	174.66	210.02	214.19	214.27
ENSMUSG00000009927	Rps25	ribosomal protein S25 [Source:MGI Symbol;Acc:MGI:1922867]	28189.6	0.208064	0.0344382	6.04167	1.52527e-09	2.49142e-08	1627.49	1581.94	1498.97	1800.92	1769.01	1743.85
ENSMUSG00000031584	Gsr	glutathione reductase [Source:MGI Symbol;Acc:MGI:95804]	8454.49	0.231972	0.0384013	6.04073	1.53418e-09	2.50349e-08	73.6	70.19	68.79	83.26	79.29	81.43
ENSMUSG00000025651	Uqcrc1	ubiquinol-cytochrome c reductase core protein 1 [Source:MGI Symbol;Acc:MGI:107876]	10483.8	0.217248	0.035991	6.03618	1.57803e-09	2.57248e-08	156.81	150.65	145.8	173.55	169.79	171.55
ENSMUSG00000002395	Use1	unconventional SNARE in the ER 1 homolog (S. cerevisiae) [Source:MGI Symbol;Acc:MGI:1914273]	2121.65	0.329442	0.0546673	6.0263	1.67751e-09	2.73195e-08	60.97	59.7	55.58	72.91	70.27	73.18
ENSMUSG00000069662	Marcks	myristoylated alanine rich protein kinase C substrate [Source:MGI Symbol;Acc:MGI:96907]	1086.54	0.453629	0.0753485	6.02041	1.73972e-09	2.83045e-08	5.36	5.39	5.41	6.66	7.4	7.58
ENSMUSG00000026626	Ppp2r5a	protein phosphatase 2, regulatory subunit B', alpha [Source:MGI Symbol;Acc:MGI:2388479]	4967.72	-0.254395	0.0422607	-6.01966	1.74784e-09	2.84084e-08	51.75	50.3	47.73	40.69	41.13	40.85
ENSMUSG00000028402	Mpdz	multiple PDZ domain protein [Source:MGI Symbol;Acc:MGI:1343489]	1185.05	0.522845	0.0868731	6.01849	1.76053e-09	2.85863e-08	4.19	4.8	5.24	6.58	6.27	7.14
ENSMUSG00000025571	Tnrc6c	trinucleotide repeat containing 6C [Source:MGI Symbol;Acc:MGI:2443265]	4254.89	0.301056	0.0500515	6.01492	1.79974e-09	2.91943e-08	11.13	11.8	11.94	13.6	13.66	14.76
ENSMUSG00000001380	Hars	histidyl-tRNA synthetase [Source:MGI Symbol;Acc:MGI:108087]	5003.42	-0.26562	0.0441756	-6.01282	1.8232e-09	2.95455e-08	71.99	68.12	64.67	55.46	55.23	55.73
ENSMUSG00000006289	Osgep	O-sialoglycoprotein endopeptidase [Source:MGI Symbol;Acc:MGI:1913496]	2004.76	0.334771	0.055683	6.0121	1.83139e-09	2.96198e-08	49.35	46.34	46.7	59.05	57.33	59.14
ENSMUSG00000022052	Ppp2r2a	protein phosphatase 2, regulatory subunit B, alpha [Source:MGI Symbol;Acc:MGI:1919228]	1722.01	-0.400834	0.0666741	-6.01183	1.83436e-09	2.96387e-08	14.91	17.11	16.47	11.89	11.58	12.45
ENSMUSG00000064387	Snora73a	small nucleolar RNA, H/ACA box 73a [Source:MGI Symbol;Acc:MGI:4360046]	17251.1	0.26515	0.0441108	6.01101	1.84367e-09	2.97597e-08	6814.25	6349.43	6427	7846.98	7881.06	7273.84
ENSMUSG00000028159	Dapp1	dual adaptor for phosphotyrosine and 3-phosphoinositides 1 [Source:MGI Symbol;Acc:MGI:1347063]	503.421	-0.652764	0.108605	-6.01045	1.85014e-09	2.98349e-08	7.45	7.2	6.1	3.93	4.45	4.51
ENSMUSG00000003235	Eif2b5	eukaryotic translation initiation factor 2B, subunit 5 epsilon [Source:MGI Symbol;Acc:MGI:2446176]	8618.69	0.228616	0.0380541	6.00767	1.8821e-09	3.03204e-08	88.1	86.34	82.56	99.37	98.57	96.28
ENSMUSG00000041638	Gcn1l1	GCN1 general control of amino-acid synthesis 1-like 1 (yeast) [Source:MGI Symbol;Acc:MGI:2444248]	8289.75	0.225153	0.037495	6.00487	1.91481e-09	3.08172e-08	26.67	27.32	27.35	30.69	30.72	31.54
ENSMUSG00000047843	Bri3	brain protein I3 [Source:MGI Symbol;Acc:MGI:1933174]	457.234	0.648888	0.108154	5.99967	1.97715e-09	3.17892e-08	12.82	12.14	13.71	20.03	20.23	19.03
ENSMUSG00000027109	Sp3	trans-acting transcription factor 3 [Source:MGI Symbol;Acc:MGI:1277166]	7937.36	0.232654	0.0388121	5.99437	2.04277e-09	3.28123e-08	46.76	44.45	43.62	52.39	49.94	52.52
ENSMUSG00000038116	Phf20	PHD finger protein 20 [Source:MGI Symbol;Acc:MGI:2444148]	4367.08	0.254399	0.042452	5.99263	2.06471e-09	3.31323e-08	17.55	17.07	17.05	20.12	19.54	20.58
ENSMUSG00000031438	Rnf128	ring finger protein 128 [Source:MGI Symbol;Acc:MGI:1914139]	229.353	0.897052	0.149754	5.99015	2.09646e-09	3.3609e-08	1.32	1.58	1.33	2.45	2.73	2.53
ENSMUSG00000028465	Tln1	talin 1 [Source:MGI Symbol;Acc:MGI:1099832]	6406.66	0.288817	0.0482504	5.98579	2.15346e-09	3.44889e-08	18.3	18.44	17.65	23.32	20.64	21
ENSMUSG00000025154	Arhgap19	Rho GTPase activating protein 19 [Source:MGI Symbol;Acc:MGI:1918335]	3814.33	-0.283624	0.0473872	-5.98524	2.16066e-09	3.45705e-08	21.92	21.13	20.9	17.07	17.6	16.67
ENSMUSG00000036478	Btg1	B cell translocation gene 1, anti-proliferative [Source:MGI Symbol;Acc:MGI:88215]	990.295	0.566533	0.0946702	5.98427	2.17358e-09	3.47434e-08	5.2	4.49	5.08	7.04	7.94	6.41
ENSMUSG00000004610	Etfb	electron transferring flavoprotein, beta polypeptide [Source:MGI Symbol;Acc:MGI:106098]	2707.24	0.317601	0.0530793	5.98351	2.18375e-09	3.48721e-08	80.29	73.11	74.52	91.04	93.09	93.42
ENSMUSG00000069049	Eif2s3y	eukaryotic translation initiation factor 2, subunit 3, structural gene Y-linked [Source:MGI Symbol;Acc:MGI:1349430]	1431.37	0.390365	0.0652613	5.98157	2.20992e-09	3.52556e-08	19.37	18.43	17.17	23.64	23.66	23.09
ENSMUSG00000022325	Pop1	processing of precursor 1, ribonuclease P/MRP family, (S. cerevisiae) [Source:MGI Symbol;Acc:MGI:1914974]	6030.87	-0.300769	0.0503168	-5.9775	2.26589e-09	3.61134e-08	52.97	51.73	56.02	40.83	41.67	45.12
ENSMUSG00000003429	Rps11	ribosomal protein S11 [Source:MGI Symbol;Acc:MGI:1351329]	30419.6	0.205053	0.0343778	5.96469	2.45103e-09	3.90262e-08	1346.66	1279.46	1224.06	1459.42	1425.27	1451.84
ENSMUSG00000000948	Gm38393	predicted gene, 38393 [Source:MGI Symbol;Acc:MGI:5613898]	4042.53	0.276395	0.0463453	5.96383	2.464e-09	3.91947e-08	50.57	50.86	46.6	59.94	57.72	57.48
ENSMUSG00000029598	Plbd2	phospholipase B domain containing 2 [Source:MGI Symbol;Acc:MGI:1919022]	467.392	0.669611	0.112381	5.95842	2.54689e-09	4.0474e-08	2.96	2.54	2.91	4.21	4.07	4.8
ENSMUSG00000022884	Eif4a2	eukaryotic translation initiation factor 4A2 [Source:MGI Symbol;Acc:MGI:106906]	22023.4	0.215725	0.0362405	5.95259	2.6394e-09	4.19037e-08	397.31	370.8	360.64	429.08	423.29	428.44
ENSMUSG00000062203	Gspt1	G1 to S phase transition 1 [Source:MGI Symbol;Acc:MGI:1316728]	7469.46	-0.34532	0.058061	-5.94754	2.72209e-09	4.31748e-08	76.33	74.5	67.71	54.41	51.04	62.7
ENSMUSG00000021794	Glud1	glutamate dehydrogenase 1 [Source:MGI Symbol;Acc:MGI:95753]	11813.1	0.210875	0.0354746	5.94439	2.77496e-09	4.39707e-08	93.22	90.02	89.1	100.41	103.49	104.17
ENSMUSG00000007617	Homer1	homer scaffolding protein 1 [Source:MGI Symbol;Acc:MGI:1347345]	1598.39	0.35418	0.0596126	5.94136	2.82675e-09	4.47483e-08	8.59	8.93	8.71	10.81	10.82	11.14
ENSMUSG00000040620	Dhx33	DEAH (Asp-Glu-Ala-His) box polypeptide 33 [Source:MGI Symbol;Acc:MGI:2445102]	5289.45	-0.243804	0.0410524	-5.93884	2.87043e-09	4.5396e-08	27.92	28.9	27.3	23.01	22.45	23.97
ENSMUSG00000030079	Ruvbl1	RuvB-like protein 1 [Source:MGI Symbol;Acc:MGI:1928760]	6581.2	-0.250069	0.0421125	-5.93811	2.88331e-09	4.55558e-08	113.29	107.21	103.19	89.62	88.98	87.3
ENSMUSG00000001785	Pwp1	PWP1 homolog, endonuclein [Source:MGI Symbol;Acc:MGI:1914735]	5426.64	-0.249217	0.0419982	-5.93399	2.9566e-09	4.66688e-08	58.79	57.3	54.04	45.52	46.62	47.71
ENSMUSG00000025437	Usp33	ubiquitin specific peptidase 33 [Source:MGI Symbol;Acc:MGI:2159711]	2924.55	0.300215	0.050613	5.93158	3.0003e-09	4.7313e-08	18.86	18.36	18.39	22.26	22.91	21.76
ENSMUSG00000026739	Bmi1	Bmi1 polycomb ring finger oncogene [Source:MGI Symbol;Acc:MGI:88174]	346.059	0.975027	0.164399	5.93086	3.01358e-09	4.74769e-08	1.76	3.21	2.61	4.81	4.81	4.76
ENSMUSG00000025451	Paip1	polyadenylate binding protein-interacting protein 1 [Source:MGI Symbol;Acc:MGI:2384993]	2803.75	0.303727	0.0512374	5.92785	3.06935e-09	4.83092e-08	35.87	33.61	32.87	41.55	41.28	40.6
ENSMUSG00000030057	Cnbp	cellular nucleic acid binding protein [Source:MGI Symbol;Acc:MGI:88431]	22595.7	-0.227588	0.0383964	-5.92733	3.07906e-09	4.84155e-08	378.8	354.59	337.18	300.06	297.42	295.75
ENSMUSG00000027227	Sord	sorbitol dehydrogenase [Source:MGI Symbol;Acc:MGI:98266]	1002.79	0.439768	0.0742212	5.9251	3.12114e-09	4.89833e-08	9.36	8.59	8.65	12.05	11.45	11.75
ENSMUSG00000029022	Miip	migration and invasion inhibitory protein [Source:MGI Symbol;Acc:MGI:106506]	1763.06	0.338964	0.0572077	5.92515	3.12014e-09	4.89833e-08	25.76	25.7	24.17	31.21	31.05	31.22
ENSMUSG00000000787	Ddx3x	DEAD/H (Asp-Glu-Ala-Asp/His) box polypeptide 3, X-linked [Source:MGI Symbol;Acc:MGI:103064]	41531.1	0.221917	0.0375158	5.9153	3.31263e-09	5.19389e-08	216.5	203.55	191.9	232.76	225.96	238.65
ENSMUSG00000026958	Dpp7	dipeptidylpeptidase 7 [Source:MGI Symbol;Acc:MGI:1933213]	665.191	0.62896	0.106353	5.9139	3.34099e-09	5.23336e-08	8.72	10.69	9.87	13.69	16.51	14.07
ENSMUSG00000057378	Ryr3	ryanodine receptor 3 [Source:MGI Symbol;Acc:MGI:99684]	120.436	-1.34482	0.227484	-5.91172	3.38561e-09	5.2982e-08	0.34	0.41	0.55	0.17	0.18	0.14
ENSMUSG00000004626	Stxbp2	syntaxin binding protein 2 [Source:MGI Symbol;Acc:MGI:107370]	1565.78	0.390225	0.0660327	5.90957	3.43006e-09	5.35755e-08	21.11	21.87	21.73	26.03	29.01	27.87
ENSMUSG00000062997	Rpl35	ribosomal protein L35 [Source:MGI Symbol;Acc:MGI:1913739]	12203.5	0.21481	0.0363493	5.90961	3.42918e-09	5.35755e-08	487.92	476.9	447.28	541.57	528.45	531.16
ENSMUSG00000074088	Snrnp40	small nuclear ribonucleoprotein 40 (U5) [Source:MGI Symbol;Acc:MGI:1913835]	4168.78	-0.278345	0.0471188	-5.9073	3.47753e-09	5.42653e-08	77.13	72.82	73.02	57.73	61.42	60.5
ENSMUSG00000023830	Igf2r	insulin-like growth factor 2 receptor [Source:MGI Symbol;Acc:MGI:96435]	6821.79	0.250846	0.0424656	5.90704	3.48307e-09	5.43002e-08	16.18	16.85	16.98	19.56	18.62	20
ENSMUSG00000100801	Gm15459	predicted gene 15459 [Source:MGI Symbol;Acc:MGI:3705702]	3649.2	-0.31512	0.0533801	-5.90332	3.56252e-09	5.54861e-08	55.24	50.41	49.9	40.12	42.39	39.63
ENSMUSG00000025608	Podxl	podocalyxin-like [Source:MGI Symbol;Acc:MGI:1351317]	541.871	0.578025	0.0979284	5.90253	3.57972e-09	5.57011e-08	2.07	2.15	1.97	3.08	3.1	2.86
ENSMUSG00000052316	Lrrc15	leucine rich repeat containing 15 [Source:MGI Symbol;Acc:MGI:1921738]	214.978	0.883088	0.149667	5.90036	3.62698e-09	5.63831e-08	0.63	0.69	0.69	1.18	1.24	1.21
ENSMUSG00000038155	Gstp2	glutathione S-transferase, pi 2 [Source:MGI Symbol;Acc:MGI:95864]	1376.61	0.390209	0.0661385	5.89988	3.63775e-09	5.64969e-08	42.24	46.7	44.17	56.24	57.07	57.25
ENSMUSG00000028179	Cth	cystathionase (cystathionine gamma-lyase) [Source:MGI Symbol;Acc:MGI:1339968]	1021.49	-0.506556	0.0859012	-5.89696	3.70254e-09	5.74489e-08	19.04	18.91	16.49	11.13	13.39	12.89
ENSMUSG00000027663	Zmat3	zinc finger matrin type 3 [Source:MGI Symbol;Acc:MGI:1195270]	1024.69	-0.553624	0.0939117	-5.89515	3.74331e-09	5.80266e-08	4.43	4.74	5.66	3.39	3.16	3.33
ENSMUSG00000027479	Mapre1	microtubule-associated protein, RP/EB family, member 1 [Source:MGI Symbol;Acc:MGI:891995]	7114.21	-0.244884	0.0415543	-5.8931	3.79023e-09	5.86093e-08	88.57	85.01	84.45	73.87	67.95	71.04
ENSMUSG00000030067	Foxp1	forkhead box P1 [Source:MGI Symbol;Acc:MGI:1914004]	1322.22	-0.446697	0.0758004	-5.89307	3.79077e-09	5.86093e-08	10.07	10.83	10.52	6.9	8.17	7.48
ENSMUSG00000104022	Gm37214	predicted gene, 37214 [Source:MGI Symbol;Acc:MGI:5610442]	129.897	-1.14464	0.194236	-5.89304	3.79161e-09	5.86093e-08	5.69	5.35	5.12	2.12	2.41	2.61
ENSMUSG00000038366	Lasp1	LIM and SH3 protein 1 [Source:MGI Symbol;Acc:MGI:109656]	9074.72	-0.238238	0.0404284	-5.89283	3.79633e-09	5.86271e-08	79.76	81.33	73.93	63.89	62.89	67.92
ENSMUSG00000007892	Rplp1	ribosomal protein, large, P1 [Source:MGI Symbol;Acc:MGI:1927099]	40697.4	0.185704	0.0315278	5.89014	3.85858e-09	5.95324e-08	2607.35	2570.5	2439.39	2871.49	2794.83	2798.93
ENSMUSG00000028970	Abcb1b	ATP-binding cassette, sub-family B (MDR/TAP), member 1B [Source:MGI Symbol;Acc:MGI:97568]	1168.34	0.456782	0.0776101	5.88561	3.96598e-09	6.1132e-08	11.54	10.77	9.51	14.66	13.26	14.7
ENSMUSG00000070462	Tlnrd1	talin rod domain containing 1 [Source:MGI Symbol;Acc:MGI:1891420]	715.069	0.551439	0.0936987	5.88523	3.97494e-09	6.12126e-08	3.02	3.25	3.04	4.45	3.97	4.92
ENSMUSG00000038806	Sde2	SDE2 telomere maintenance homolog (S. pombe) [Source:MGI Symbol;Acc:MGI:2384788]	5154.53	0.250553	0.0425943	5.88231	4.04575e-09	6.22447e-08	37.1	35.44	35.04	41.67	42.24	41.16
ENSMUSG00000032481	Smarcc1	SWI/SNF related, matrix associated, actin dependent regulator of chromatin, subfamily c, member 1 [Source:MGI Symbol;Acc:MGI:1203524]	8592.68	0.212987	0.0362128	5.88153	4.06488e-09	6.24804e-08	45.16	45.37	43.55	51.12	48.83	51.95
ENSMUSG00000037822	Smim14	small integral membrane protein 14 [Source:MGI Symbol;Acc:MGI:1915802]	525.912	0.605626	0.102981	5.88094	4.07954e-09	6.2647e-08	8.35	8.33	9.52	12.64	13.23	13.07
ENSMUSG00000026078	Pdcl3	phosducin-like 3 [Source:MGI Symbol;Acc:MGI:1916083]	2416.63	-0.341411	0.058086	-5.87768	4.16049e-09	6.38305e-08	86.51	78.63	77.89	64.55	62.56	60.32
ENSMUSG00000040669	Phc1	polyhomeotic 1 [Source:MGI Symbol;Acc:MGI:103248]	5676.27	-0.344574	0.0586903	-5.87105	4.33046e-09	6.63761e-08	44.88	50.17	45.49	33.42	34.8	39.98
ENSMUSG00000020015	Cdk17	cyclin-dependent kinase 17 [Source:MGI Symbol;Acc:MGI:97517]	2971.72	0.276309	0.0470657	5.8707	4.33954e-09	6.64533e-08	18.46	18.34	17.51	21.61	21.14	21.52
ENSMUSG00000031633	Slc25a4	solute carrier family 25 (mitochondrial carrier, adenine nucleotide translocator), member 4 [Source:MGI Symbol;Acc:MGI:1353495]	17343.1	0.222967	0.0380434	5.86086	4.60487e-09	7.04506e-08	220.01	207.8	196.35	235.91	237.86	237.89
ENSMUSG00000021519	Mterf3	mitochondrial transcription termination factor 3 [Source:MGI Symbol;Acc:MGI:1913660]	894.308	-0.48633	0.0830263	-5.85754	4.69764e-09	7.17714e-08	24.22	22.4	21.76	16.47	16.46	14.78
ENSMUSG00000086583	Gm15500	predicted pseudogene 15500 [Source:MGI Symbol;Acc:MGI:3782947]	48829.8	0.227536	0.0388455	5.85746	4.69994e-09	7.17714e-08	1272.38	1174.23	1131.04	1380.9	1366.37	1344.86
ENSMUSG00000002006	Pdzd4	PDZ domain containing 4 [Source:MGI Symbol;Acc:MGI:2443483]	5390.55	-0.242495	0.0414029	-5.85697	4.71402e-09	7.19194e-08	35.76	36.5	35.81	30.68	28.92	29.7
ENSMUSG00000024422	Dhx16	DEAH (Asp-Glu-Ala-His) box polypeptide 16 [Source:MGI Symbol;Acc:MGI:1916442]	7176.35	0.22941	0.0391835	5.85475	4.77735e-09	7.2818e-08	178.87	177.56	167.86	203.61	191.91	205.19
ENSMUSG00000007833	Aldh16a1	aldehyde dehydrogenase 16 family, member A1 [Source:MGI Symbol;Acc:MGI:1916998]	2183.93	0.331847	0.0567171	5.85092	4.88849e-09	7.44429e-08	23.89	25.09	25.52	30.28	30.96	30.42
ENSMUSG00000002222	Rmnd5a	required for meiotic nuclear division 5 homolog A [Source:MGI Symbol;Acc:MGI:1915727]	7210.91	0.226617	0.0387354	5.85039	4.90412e-09	7.45426e-08	29.26	29.81	29.85	34.49	33.34	33.88
ENSMUSG00000044934	Zfp367	zinc finger protein 367 [Source:MGI Symbol;Acc:MGI:2442266]	1489.43	0.354493	0.0605927	5.85042	4.90326e-09	7.45426e-08	9.4	9.4	9.2	11.72	11.41	11.87
ENSMUSG00000015882	Lcorl	ligand dependent nuclear receptor corepressor-like [Source:MGI Symbol;Acc:MGI:2651932]	657.036	0.558059	0.0954122	5.84892	4.94766e-09	7.51348e-08	2.45	2.86	2.57	3.99	3.47	3.88
ENSMUSG00000027395	Polr1b	polymerase (RNA) I polypeptide B [Source:MGI Symbol;Acc:MGI:108014]	7567.89	-0.219692	0.0375666	-5.84806	4.97334e-09	7.53854e-08	53.98	55.04	54.84	45.88	45.72	45.96
ENSMUSG00000031808	Slc27a1	solute carrier family 27 (fatty acid transporter), member 1 [Source:MGI Symbol;Acc:MGI:1347098]	617.888	0.53857	0.0921631	5.84366	5.10661e-09	7.7334e-08	5.32	5.67	5.77	8.01	8.04	7.76
ENSMUSG00000030672	Mylpf	myosin light chain, phosphorylatable, fast skeletal muscle [Source:MGI Symbol;Acc:MGI:97273]	3799.67	0.295681	0.0506105	5.84229	5.14874e-09	7.79002e-08	255.09	231.21	236.85	299.51	280.22	287.85
ENSMUSG00000024661	Fth1	ferritin heavy polypeptide 1 [Source:MGI Symbol;Acc:MGI:95588]	9055.08	0.252597	0.0432569	5.83945	5.2372e-09	7.91656e-08	279.51	255.71	263.32	303.88	301.18	324.96
ENSMUSG00000029610	Aimp2	aminoacyl tRNA synthetase complex-interacting multifunctional protein 2 [Source:MGI Symbol;Acc:MGI:2385237]	2076.94	-0.326534	0.0560685	-5.82385	5.75059e-09	8.68461e-08	55.91	52.2	51.74	41.09	40.52	42.95
ENSMUSG00000055322	Tns1	tensin 1 [Source:MGI Symbol;Acc:MGI:104552]	923.491	-0.572967	0.098419	-5.82171	5.8249e-09	8.78875e-08	6.09	6.54	6.18	3.53	4.78	4.1
ENSMUSG00000033282	Rpgrip1l	Rpgrip1-like [Source:MGI Symbol;Acc:MGI:1920563]	912.933	-0.568247	0.0977242	-5.8148	6.07069e-09	9.15119e-08	5.85	6.06	6.56	4.63	3.48	4.09
ENSMUSG00000022564	Grina	glutamate receptor, ionotropic, N-methyl D-aspartate-associated protein 1 (glutamate binding) [Source:MGI Symbol;Acc:MGI:1913418]	227.67	0.912616	0.156999	5.81289	6.14042e-09	9.24781e-08	1.97	2.78	2.42	4.49	4.19	4.52
ENSMUSG00000030894	Tpp1	tripeptidyl peptidase I [Source:MGI Symbol;Acc:MGI:1336194]	692.318	0.585107	0.100667	5.81232	6.16117e-09	9.27056e-08	5.05	5.54	4.9	7.05	8.56	7.13
ENSMUSG00000033577	Myo6	myosin VI [Source:MGI Symbol;Acc:MGI:104785]	319.568	0.788011	0.135606	5.81105	6.20812e-09	9.33264e-08	0.99	1.18	0.93	1.94	1.61	1.66
ENSMUSG00000041957	Pkp2	plakophilin 2 [Source:MGI Symbol;Acc:MGI:1914701]	2123.19	-0.312655	0.0538546	-5.80554	6.41603e-09	9.63638e-08	20.03	20.05	18.84	15.13	15.53	15.7
ENSMUSG00000031988	Vps26b	VPS26 retromer complex component B [Source:MGI Symbol;Acc:MGI:1917656]	1629.34	-0.343116	0.0591407	-5.80169	6.56511e-09	9.85127e-08	12.15	12.36	12.34	9.51	9.36	9.54
ENSMUSG00000028063	Lmna	lamin A [Source:MGI Symbol;Acc:MGI:96794]	802.529	-0.477603	0.0823856	-5.79716	6.74457e-09	1.01113e-07	10.08	11.14	10.02	7.1	7.32	7.5
ENSMUSG00000038418	Egr1	early growth response 1 [Source:MGI Symbol;Acc:MGI:95295]	107.998	-1.25298	0.21617	-5.79626	6.78094e-09	1.01566e-07	1.12	1.02	1.21	0.44	0.42	0.51
ENSMUSG00000062867	Impdh2	inosine monophosphate dehydrogenase 2 [Source:MGI Symbol;Acc:MGI:109367]	22684.3	-0.191877	0.0331051	-5.79598	6.79234e-09	1.01644e-07	348.62	341.14	323.15	285.47	290.63	290.31
ENSMUSG00000031996	Aplp2	amyloid beta (A4) precursor-like protein 2 [Source:MGI Symbol;Acc:MGI:88047]	7670.42	-0.223671	0.0386195	-5.79165	6.96996e-09	1.04207e-07	71.92	68.83	70.75	59.07	58.39	59.59
ENSMUSG00000029291	Rufy3	RUN and FYVE domain containing 3 [Source:MGI Symbol;Acc:MGI:106484]	407.149	0.722874	0.124851	5.7899	7.04268e-09	1.05198e-07	1.97	2.3	2.42	3.29	3.46	4.05
ENSMUSG00000028960	Ube4b	ubiquitination factor E4B [Source:MGI Symbol;Acc:MGI:1927086]	3452.24	-0.296276	0.0511808	-5.78882	7.08844e-09	1.05541e-07	21.55	21.9	21.17	17.03	16.03	18.38
ENSMUSG00000033213	AA467197	expressed sequence AA467197 [Source:MGI Symbol;Acc:MGI:3034182]	315.043	0.759411	0.131187	5.78875	7.09137e-09	1.05541e-07	8.66	9.48	7.7	14.79	14.82	13.12
ENSMUSG00000053293	Pom121	nuclear pore membrane protein 121 [Source:MGI Symbol;Acc:MGI:2137624]	453.995	-0.753425	0.13015	-5.78891	7.08462e-09	1.05541e-07	2.11	2.64	2.46	1.31	1.2	1.67
ENSMUSG00000052512	Nav2	neuron navigator 2 [Source:MGI Symbol;Acc:MGI:2183691]	519.669	-0.730981	0.1263	-5.78766	7.13729e-09	1.06128e-07	2.78	3.67	3.82	2.14	1.81	2.11
ENSMUSG00000034557	Zfyve9	zinc finger, FYVE domain containing 9 [Source:MGI Symbol;Acc:MGI:2652838]	1951.09	0.380479	0.0657552	5.78629	7.19576e-09	1.06901e-07	6.62	6.85	6.65	9.22	8.47	7.93
ENSMUSG00000030612	Mrpl46	mitochondrial ribosomal protein L46 [Source:MGI Symbol;Acc:MGI:1914558]	1304.41	-0.379575	0.0656897	-5.77831	7.54565e-09	1.11998e-07	35.94	33.8	33.75	25.65	26.13	25.95
ENSMUSG00000031878	Nae1	NEDD8 activating enzyme E1 subunit 1 [Source:MGI Symbol;Acc:MGI:2384561]	5700.74	0.244113	0.0422514	5.77762	7.57625e-09	1.1235e-07	78.4	74	72.86	87.79	87.11	85.77
ENSMUSG00000025068	Gsto1	glutathione S-transferase omega 1 [Source:MGI Symbol;Acc:MGI:1342273]	2489.41	0.302557	0.0523809	5.77611	7.64494e-09	1.13266e-07	51.87	51.4	47.43	60.73	60.93	59.91
ENSMUSG00000027433	Xrn2	5'-3' exoribonuclease 2 [Source:MGI Symbol;Acc:MGI:894687]	9688.89	0.218105	0.0377758	5.77366	7.7569e-09	1.14822e-07	69	64.85	63.59	75.14	73.73	75.55
ENSMUSG00000006304	Arpc2	actin related protein 2/3 complex, subunit 2 [Source:MGI Symbol;Acc:MGI:1923959]	4851.99	0.250242	0.0433551	5.77192	7.83733e-09	1.15803e-07	83.09	79.53	75.54	92.95	91.77	92.03
ENSMUSG00000018765	Fxr2	fragile X mental retardation, autosomal homolog 2 [Source:MGI Symbol;Acc:MGI:1346074]	11045.8	0.196229	0.0339966	5.77202	7.83286e-09	1.15803e-07	93.75	95.9	91.76	103.46	105.08	106.55
ENSMUSG00000048109	Rbm15	RNA binding motif protein 15 [Source:MGI Symbol;Acc:MGI:2443205]	4407.81	-0.265281	0.0459782	-5.76972	7.94047e-09	1.17222e-07	20.04	20.71	21.2	16.95	16.62	16.84
ENSMUSG00000072244	Trim6	tripartite motif-containing 6 [Source:MGI Symbol;Acc:MGI:2137352]	6580.3	0.259215	0.0449302	5.76929	7.96082e-09	1.17417e-07	49.5	47.34	43.53	54.81	52.7	56.62
ENSMUSG00000064193	Gm4735	predicted gene 4735 [Source:MGI Symbol;Acc:MGI:3645521]	1354.54	0.411047	0.0712645	5.76791	8.02601e-09	1.18272e-07	24.53	21.45	23.62	31.09	29.05	30.33
ENSMUSG00000022016	Akap11	A kinase (PRKA) anchor protein 11 [Source:MGI Symbol;Acc:MGI:2684060]	5117.81	-0.312601	0.0542104	-5.76644	8.09629e-09	1.19201e-07	21.14	19.71	17.97	15.16	16.08	14.99
ENSMUSG00000054808	Actn4	actinin alpha 4 [Source:MGI Symbol;Acc:MGI:1890773]	9975.19	-0.237943	0.0412803	-5.76408	8.21066e-09	1.20776e-07	77.72	74.51	74.98	64.67	58.97	64.73
ENSMUSG00000028980	H6pd	hexose-6-phosphate dehydrogenase (glucose 1-dehydrogenase) [Source:MGI Symbol;Acc:MGI:2140356]	775.73	0.548846	0.0952401	5.76276	8.27505e-09	1.21614e-07	3.29	4.09	4.03	5.48	5.43	5.4
ENSMUSG00000064246	Chil1	chitinase-like 1 [Source:MGI Symbol;Acc:MGI:1340899]	311.719	0.78527	0.136364	5.75862	8.48059e-09	1.24524e-07	4.97	4.61	3.7	7.38	6.85	8.08
ENSMUSG00000036636	Clcn7	chloride channel, voltage-sensitive 7 [Source:MGI Symbol;Acc:MGI:1347048]	963.403	0.499129	0.0866882	5.75775	8.52429e-09	1.25053e-07	5.08	5.84	6.21	8.07	7.72	7.87
ENSMUSG00000014353	Tmem87b	transmembrane protein 87B [Source:MGI Symbol;Acc:MGI:1919727]	1172.6	0.43874	0.0762239	5.75594	8.61617e-09	1.26288e-07	6.1	6.79	7.01	9.11	8.57	8.72
ENSMUSG00000031351	Zfp185	zinc finger protein 185 [Source:MGI Symbol;Acc:MGI:108095]	522.009	0.605892	0.105333	5.75216	8.81107e-09	1.2903e-07	3.15	2.89	2.45	4.11	4.19	4.31
ENSMUSG00000050799	Hist1h2ba	histone cluster 1, H2ba [Source:MGI Symbol;Acc:MGI:2448375]	178.671	-0.986424	0.171597	-5.74848	9.00511e-09	1.31754e-07	22.5	26.86	22.1	12.63	12.17	10.52
ENSMUSG00000078784	1810022K09Rik	RIKEN cDNA 1810022K09 gene [Source:MGI Symbol;Acc:MGI:1916376]	3553.65	-0.283379	0.0493086	-5.74704	9.08185e-09	1.32758e-07	315.48	302.42	281.14	240.19	243.41	238.04
ENSMUSG00000025958	Creb1	cAMP responsive element binding protein 1 [Source:MGI Symbol;Acc:MGI:88494]	4012.02	0.269827	0.0469859	5.74273	9.31629e-09	1.36064e-07	16.26	17.26	16.65	20.34	19.45	19.33
ENSMUSG00000060636	Rpl35a	ribosomal protein L35A [Source:MGI Symbol;Acc:MGI:1928894]	17821.6	0.217118	0.0378113	5.74216	9.34788e-09	1.36404e-07	1101.08	1043.14	1000.47	1211.51	1191.21	1168.57
ENSMUSG00000003660	Snrnp200	small nuclear ribonucleoprotein 200 (U5) [Source:MGI Symbol;Acc:MGI:2444401]	17309.2	0.181673	0.031661	5.73807	9.57618e-09	1.39612e-07	59.98	61.12	57.53	65.84	64.9	67.26
ENSMUSG00000030082	Sec61a1	Sec61 alpha 1 subunit (S. cerevisiae) [Source:MGI Symbol;Acc:MGI:1858417]	7657.87	-0.207997	0.0362668	-5.73517	9.74143e-09	1.41895e-07	69.31	69.65	65.79	57.97	56.69	58.56
ENSMUSG00000069793	Slfn9	schlafen 9 [Source:MGI Symbol;Acc:MGI:2445121]	1047.51	-0.423859	0.0739113	-5.7347	9.76858e-09	1.42164e-07	5.75	5.8	5.78	3.96	4.2	4.47
ENSMUSG00000035585	Tsen34	tRNA splicing endonuclease subunit 34 [Source:MGI Symbol;Acc:MGI:1913328]	2442.71	0.299289	0.052196	5.73395	9.81186e-09	1.42667e-07	46.9	44.15	44.5	54.85	52.8	55.38
ENSMUSG00000020917	Acly	ATP citrate lyase [Source:MGI Symbol;Acc:MGI:103251]	22779.4	-0.182793	0.0318815	-5.73351	9.83715e-09	1.42909e-07	150.67	145.76	141.5	125.98	122.74	128.33
ENSMUSG00000030779	Rbbp6	retinoblastoma binding protein 6, ubiquitin ligase [Source:MGI Symbol;Acc:MGI:894835]	2729.31	-0.32568	0.0568059	-5.73322	9.85446e-09	1.43033e-07	16.38	16.69	17.55	12.72	12.79	13.99
ENSMUSG00000010342	Tex14	testis expressed gene 14 [Source:MGI Symbol;Acc:MGI:1933227]	3318.84	0.323142	0.0563958	5.72989	1.00496e-08	1.45737e-07	19.58	22.56	20.32	24.7	26.11	25.53
ENSMUSG00000005506	Celf1	CUGBP, Elav-like family member 1 [Source:MGI Symbol;Acc:MGI:1342295]	9672.37	-0.200767	0.035046	-5.72868	1.01217e-08	1.46653e-07	53.5	53.7	50.47	45.04	44.09	44.93
ENSMUSG00000045333	Zfp423	zinc finger protein 423 [Source:MGI Symbol;Acc:MGI:1891217]	684.179	-0.724866	0.126588	-5.72618	1.02715e-08	1.48692e-07	6.16	4.78	5.54	2.89	2.82	4.06
ENSMUSG00000002297	Dbf4	DBF4 zinc finger [Source:MGI Symbol;Acc:MGI:1351328]	11420	0.198399	0.0346689	5.72269	1.04853e-08	1.51654e-07	117.09	115.43	108.74	127.28	126.44	128.87
ENSMUSG00000040860	Crocc	ciliary rootlet coiled-coil, rootletin [Source:MGI Symbol;Acc:MGI:3529431]	1652.24	0.365057	0.0638863	5.71417	1.10239e-08	1.59303e-07	8.54	9.4	9.32	11.62	11.36	11.34
ENSMUSG00000038495	Otud7b	OTU domain containing 7B [Source:MGI Symbol;Acc:MGI:2654703]	1732.81	0.337346	0.0590725	5.71072	1.125e-08	1.62428e-07	6.36	6.36	6.56	7.99	7.72	8.11
ENSMUSG00000049878	Rlf	rearranged L-myc fusion sequence [Source:MGI Symbol;Acc:MGI:1924705]	6165.05	0.22366	0.0391799	5.70855	1.13943e-08	1.64366e-07	22.04	21.34	21.51	24.9	24.49	24.67
ENSMUSG00000116295	Gm32885	predicted gene, 32885 [Source:MGI Symbol;Acc:MGI:5592044]	664.271	-0.496401	0.0869609	-5.70832	1.14097e-08	1.64443e-07	41.1	40.96	38.7	28.8	26.65	28.22
ENSMUSG00000062328	Rpl17	ribosomal protein L17 [Source:MGI Symbol;Acc:MGI:2448270]	32290.3	0.174477	0.0305679	5.70783	1.14423e-08	1.64769e-07	1146.69	1127.19	1089.11	1253.74	1225.52	1229.55
ENSMUSG00000073403	Gm10499	predicted gene 10499 [Source:MGI Symbol;Acc:MGI:3702919]	1046.31	0.405214	0.0710045	5.70688	1.15064e-08	1.65546e-07	15.58	14.89	15.12	19.81	19.36	19.84
ENSMUSG00000061518	Cox5b	cytochrome c oxidase subunit 5B [Source:MGI Symbol;Acc:MGI:88475]	6358.8	0.276589	0.0484851	5.70462	1.16602e-08	1.67613e-07	249.5	235.14	231.47	291.56	260.42	296.13
ENSMUSG00000060450	Rnf14	ring finger protein 14 [Source:MGI Symbol;Acc:MGI:1929668]	1789.3	0.330396	0.0579194	5.70441	1.16747e-08	1.67674e-07	13.26	12.91	12.07	15.79	15.38	15.82
ENSMUSG00000024140	Epas1	endothelial PAS domain protein 1 [Source:MGI Symbol;Acc:MGI:109169]	793.574	-0.50672	0.0888757	-5.70144	1.18799e-08	1.70473e-07	3.77	4.22	4.4	2.87	2.73	2.93
ENSMUSG00000062825	Actg1	actin, gamma, cytoplasmic 1 [Source:MGI Symbol;Acc:MGI:87906]	81317	-0.155048	0.0272317	-5.69366	1.24345e-08	1.78275e-07	1169.39	1174.53	1129.19	1021.88	998.07	1028.56
ENSMUSG00000029591	Ung	uracil DNA glycosylase [Source:MGI Symbol;Acc:MGI:109352]	4531.24	-0.240649	0.0422735	-5.69266	1.25073e-08	1.79005e-07	61.22	60.5	57.16	49.27	49.39	49.27
ENSMUSG00000078652	Psme3	proteaseome (prosome, macropain) activator subunit 3 (PA28 gamma, Ki) [Source:MGI Symbol;Acc:MGI:1096366]	5852.88	-0.225777	0.0396743	-5.69076	1.26475e-08	1.80854e-07	80.87	80.02	75.53	65.1	64.78	67.67
ENSMUSG00000018909	Arrb1	arrestin, beta 1 [Source:MGI Symbol;Acc:MGI:99473]	821.446	-0.458076	0.0805331	-5.68804	1.28505e-08	1.83598e-07	3.96	3.76	3.85	2.86	2.61	2.77
ENSMUSG00000041498	Kif14	kinesin family member 14 [Source:MGI Symbol;Acc:MGI:1098226]	3701.17	-0.270627	0.0475945	-5.6861	1.29972e-08	1.85532e-07	15.96	17.23	15.69	13.08	13.25	13.26
ENSMUSG00000067336	Bmpr2	bone morphogenetic protein receptor, type II (serine/threonine kinase) [Source:MGI Symbol;Acc:MGI:1095407]	1544.37	-0.489986	0.0861969	-5.68449	1.312e-08	1.87123e-07	3.13	4.04	3.97	2.54	2.56	2.65
ENSMUSG00000007891	Ctsd	cathepsin D [Source:MGI Symbol;Acc:MGI:88562]	5872.1	0.215747	0.0380275	5.67343	1.39968e-08	1.99455e-07	64.38	64.56	62.11	72.02	71.19	73.64
ENSMUSG00000027239	Mdk	midkine [Source:MGI Symbol;Acc:MGI:96949]	2079.67	0.341937	0.060299	5.6707	1.42219e-08	2.02486e-07	68.67	71.62	62.46	83.14	79.67	88.27
ENSMUSG00000001924	Uba1	ubiquitin-like modifier activating enzyme 1 [Source:MGI Symbol;Acc:MGI:98890]	13658.4	-0.185257	0.0326852	-5.66791	1.44548e-08	2.05624e-07	88.21	87.89	84.64	75.74	72.72	75.66
ENSMUSG00000002014	Ssr4	signal sequence receptor, delta [Source:MGI Symbol;Acc:MGI:1099464]	1079.22	0.415928	0.0733918	5.66722	1.45131e-08	2.06215e-07	32.13	31.93	28.05	39.52	40.1	40.39
ENSMUSG00000026773	Pfkfb3	6-phosphofructo-2-kinase/fructose-2,6-biphosphatase 3 [Source:MGI Symbol;Acc:MGI:2181202]	489.945	0.59721	0.105381	5.66712	1.45215e-08	2.06215e-07	2.51	2.9	2.65	4.01	3.68	4.23
ENSMUSG00000061607	Mdc1	mediator of DNA damage checkpoint 1 [Source:MGI Symbol;Acc:MGI:3525201]	2697.93	-0.328773	0.0580256	-5.66599	1.46177e-08	2.07402e-07	16.09	17.55	14.98	12.32	12.26	13.23
ENSMUSG00000063882	Uqcrh	ubiquinol-cytochrome c reductase hinge protein [Source:MGI Symbol;Acc:MGI:1913826]	3714.02	-0.254637	0.045014	-5.65685	1.54173e-08	2.18559e-07	243.18	235.67	227.12	190.44	194	193.77
ENSMUSG00000034152	Exoc3	exocyst complex component 3 [Source:MGI Symbol;Acc:MGI:2443972]	2520.53	-0.324734	0.0574389	-5.65355	1.57164e-08	2.22605e-07	17.64	17.6	18.89	13.66	14.38	14.21
ENSMUSG00000030805	Stx4a	syntaxin 4A (placental) [Source:MGI Symbol;Acc:MGI:893577]	393.24	0.632733	0.111943	5.65227	1.58339e-08	2.2407e-07	6.98	6.89	7.26	11.05	10.19	10.8
ENSMUSG00000078193	Gm2000	predicted gene 2000 [Source:MGI Symbol;Acc:MGI:3780170]	10979	0.208384	0.0368804	5.65027	1.60195e-08	2.26314e-07	836.27	801.8	779.99	933.29	886.88	910.12
ENSMUSG00000037234	Hook3	hook microtubule tethering protein 3 [Source:MGI Symbol;Acc:MGI:2443554]	1681.86	0.427783	0.0757221	5.64938	1.61029e-08	2.271e-07	7.76	8.06	7.72	9.2	11.4	10.36
ENSMUSG00000047547	Cltb	clathrin, light polypeptide (Lcb) [Source:MGI Symbol;Acc:MGI:1921575]	480.453	-0.59005	0.104442	-5.64953	1.60891e-08	2.271e-07	9.67	8.72	8.89	6.21	5.9	5.62
ENSMUSG00000030536	Iqgap1	IQ motif containing GTPase activating protein 1 [Source:MGI Symbol;Acc:MGI:1352757]	7044.08	0.224719	0.0397929	5.64721	1.63068e-08	2.29779e-07	22.75	22.32	22.55	25.42	24.97	26.87
ENSMUSG00000019210	Atp6v1e1	ATPase, H+ transporting, lysosomal V1 subunit E1 [Source:MGI Symbol;Acc:MGI:894326]	4502.77	0.267742	0.0474337	5.64454	1.65624e-08	2.3318e-07	84.86	82.38	75.44	96.43	95.7	93.26
ENSMUSG00000049323	Smcr8	Smith-Magenis syndrome chromosome region, candidate 8 homolog (human) [Source:MGI Symbol;Acc:MGI:2444720]	2749.74	0.290394	0.0515359	5.6348	1.75259e-08	2.46535e-07	8.88	8.73	8.88	10.55	10.08	11.06
ENSMUSG00000041359	Tcl1	T cell lymphoma breakpoint 1 [Source:MGI Symbol;Acc:MGI:1097166]	1429.17	0.354359	0.0628988	5.63379	1.76293e-08	2.47776e-07	24.6	25.17	24.58	30.47	30.12	32.33
ENSMUSG00000030980	Knop1	lysine rich nucleolar protein 1 [Source:MGI Symbol;Acc:MGI:1913606]	7164.14	-0.234526	0.0416381	-5.6325	1.7762e-08	2.49427e-07	40.58	38.13	36.47	31.94	31.82	31.89
ENSMUSG00000001248	Gramd1a	GRAM domain containing 1A [Source:MGI Symbol;Acc:MGI:105490]	1769.95	0.348707	0.0619719	5.62685	1.8353e-08	2.57507e-07	20.7	19.91	19.98	25.97	23.31	26.17
ENSMUSG00000067038	Rps12-ps3	ribosomal protein S12, pseudogene 3 [Source:MGI Symbol;Acc:MGI:3704503]	4419.46	0.294823	0.052406	5.62574	1.84714e-08	2.58947e-07	290.16	256.5	259	327.51	324.85	313.24
ENSMUSG00000038564	Ift172	intraflagellar transport 172 [Source:MGI Symbol;Acc:MGI:2682064]	1334.52	0.456256	0.0811141	5.62487	1.85652e-08	2.6004e-07	9.66	7.62	8.59	11.16	11.56	11.9
ENSMUSG00000018362	Kpna2	karyopherin (importin) alpha 2 [Source:MGI Symbol;Acc:MGI:103561]	26015.1	-0.200187	0.0355969	-5.62371	1.86897e-08	2.61338e-07	360.13	345.74	329.12	296.36	295.02	288.75
ENSMUSG00000052727	Map1b	microtubule-associated protein 1B [Source:MGI Symbol;Acc:MGI:1306778]	1294.46	-0.403681	0.0717817	-5.62373	1.8688e-08	2.61338e-07	3.2	3.51	3.25	2.5	2.25	2.6
ENSMUSG00000034744	Nagk	N-acetylglucosamine kinase [Source:MGI Symbol;Acc:MGI:1860418]	175.981	0.938496	0.166898	5.62317	1.87488e-08	2.61941e-07	2.55	2.64	2.62	4.42	5	5.2
ENSMUSG00000033365	Ipo13	importin 13 [Source:MGI Symbol;Acc:MGI:2385205]	718.485	-0.486383	0.0865573	-5.61921	1.91837e-08	2.67789e-07	9.14	8.3	8.49	6.2	5.72	6.18
ENSMUSG00000021595	Nsun2	NOL1/NOP2/Sun domain family member 2 [Source:MGI Symbol;Acc:MGI:107252]	18998.3	-0.188048	0.0334667	-5.61894	1.92135e-08	2.67977e-07	182.85	174.72	169.5	150.98	149.15	151.98
ENSMUSG00000024845	Tmem134	transmembrane protein 134 [Source:MGI Symbol;Acc:MGI:1914240]	605.659	0.520902	0.0927602	5.61557	1.9591e-08	2.7301e-07	12	11.78	11.95	17.33	15.52	17.3
ENSMUSG00000041720	Pi4ka	phosphatidylinositol 4-kinase alpha [Source:MGI Symbol;Acc:MGI:2448506]	2104.29	0.35895	0.0639232	5.61533	1.96187e-08	2.73164e-07	11.57	11.52	12.68	14.63	14.34	15.9
ENSMUSG00000034880	Mrpl34	mitochondrial ribosomal protein L34 [Source:MGI Symbol;Acc:MGI:2137227]	1261.58	-0.381911	0.0680471	-5.61245	1.99478e-08	2.77511e-07	76.37	71.82	69.03	55.69	51.91	55.29
ENSMUSG00000042444	Mindy2	MINDY lysine 48 deubiquitinase 2 [Source:MGI Symbol;Acc:MGI:2443086]	117.808	1.20783	0.215318	5.60952	2.02887e-08	2.81776e-07	0.21	0.24	0.24	0.43	0.57	0.59
ENSMUSG00000061130	Ppm1b	protein phosphatase 1B, magnesium dependent, beta isoform [Source:MGI Symbol;Acc:MGI:101841]	4276.29	0.250112	0.0445862	5.60964	2.02751e-08	2.81776e-07	34.01	32.16	31.33	38.4	36.86	38.03
ENSMUSG00000020572	Nampt	nicotinamide phosphoribosyltransferase [Source:MGI Symbol;Acc:MGI:1929865]	8412.73	0.243165	0.0433591	5.60817	2.0448e-08	2.83749e-07	46.11	43.11	41.63	52.2	49.87	49.25
ENSMUSG00000025283	Sat1	spermidine/spermine N1-acetyl transferase 1 [Source:MGI Symbol;Acc:MGI:98233]	470.997	0.619841	0.110544	5.60718	2.05645e-08	2.85123e-07	8.92	8.27	8.06	12.88	11.16	13.88
ENSMUSG00000009995	Taz	tafazzin [Source:MGI Symbol;Acc:MGI:109626]	542.104	0.552398	0.0985205	5.60693	2.05944e-08	2.85297e-07	6.77	7.21	6.53	10.38	9.13	9.91
ENSMUSG00000024807	Syvn1	synovial apoptosis inhibitor 1, synoviolin [Source:MGI Symbol;Acc:MGI:1921376]	218.096	-0.847133	0.151096	-5.6066	2.06343e-08	2.8561e-07	2.03	2.04	2.13	1.24	1.09	1.05
ENSMUSG00000021589	Rhobtb3	Rho-related BTB domain containing 3 [Source:MGI Symbol;Acc:MGI:1920546]	414.929	0.647992	0.11562	5.60449	2.0887e-08	2.88863e-07	1.69	1.67	1.71	2.29	2.72	2.75
ENSMUSG00000037815	Ctnna1	catenin (cadherin associated protein), alpha 1 [Source:MGI Symbol;Acc:MGI:88274]	19752.2	0.184243	0.0328785	5.60376	2.09747e-08	2.89832e-07	124.02	118.75	115.51	132.39	131.35	134.07
ENSMUSG00000021144	Mta1	metastasis associated 1 [Source:MGI Symbol;Acc:MGI:2150037]	1039.09	0.422746	0.0754593	5.60231	2.11517e-08	2.92032e-07	8.11	8.21	8.53	10.52	10.44	11.6
ENSMUSG00000040365	Trim41	tripartite motif-containing 41 [Source:MGI Symbol;Acc:MGI:2384814]	2622.15	0.350414	0.0625553	5.60166	2.12311e-08	2.92882e-07	26.73	24.34	27.51	33.75	32.9	31.27
ENSMUSG00000002365	Snx9	sorting nexin 9 [Source:MGI Symbol;Acc:MGI:1913866]	864.54	0.432349	0.0772537	5.59648	2.1875e-08	3.01511e-07	5.56	5.42	5.12	7.15	7.05	7.03
ENSMUSG00000079435	Rpl36a	ribosomal protein L36A [Source:MGI Symbol;Acc:MGI:1201789]	13039.1	0.19524	0.0348948	5.59511	2.20483e-08	3.03645e-07	867.55	835.79	800.92	941.11	920.55	939.92
ENSMUSG00000022814	Umps	uridine monophosphate synthetase [Source:MGI Symbol;Acc:MGI:1298388]	7290.54	-0.206082	0.0368509	-5.59231	2.24067e-08	3.08323e-07	54.82	54.39	52.08	45.72	45.47	45.44
ENSMUSG00000033793	Atp6v1h	ATPase, H+ transporting, lysosomal V1 subunit H [Source:MGI Symbol;Acc:MGI:1914864]	5009.53	0.264721	0.0473901	5.58599	2.32367e-08	3.19475e-07	62.04	56.65	54.49	68.38	66.77	68.11
ENSMUSG00000024576	Csnk1a1	casein kinase 1, alpha 1 [Source:MGI Symbol;Acc:MGI:1934950]	17018.8	0.192789	0.0345234	5.5843	2.34641e-08	3.22331e-07	133.65	131.54	126.64	148.19	146.45	142.95
ENSMUSG00000063531	Sema3e	sema domain, immunoglobulin domain (Ig), short basic domain, secreted, (semaphorin) 3E [Source:MGI Symbol;Acc:MGI:1340034]	1004	0.425239	0.0761599	5.5835	2.35724e-08	3.23549e-07	3.24	3.12	3.35	4.33	4.3	4.12
ENSMUSG00000025531	Chm	choroidermia (RAB escort protein 1) [Source:MGI Symbol;Acc:MGI:892979]	1227.16	0.435568	0.0780174	5.58296	2.36455e-08	3.24281e-07	6.09	5.06	5.34	6.92	7.41	7.44
ENSMUSG00000017667	Zfp334	zinc finger protein 334 [Source:MGI Symbol;Acc:MGI:2388656]	848.718	-0.44335	0.0794498	-5.58025	2.40176e-08	3.2911e-07	2.71	2.95	2.69	1.96	2.02	2.01
ENSMUSG00000052180	Serpinb6c	serine (or cysteine) peptidase inhibitor, clade B, member 6c [Source:MGI Symbol;Acc:MGI:2145481]	169.43	0.941093	0.168689	5.57886	2.42099e-08	3.31468e-07	2.49	2.17	2.29	4.49	4.1	4.44
ENSMUSG00000090363	Gm3512	predicted gene 3512 [Source:MGI Symbol;Acc:MGI:3781689]	359.656	0.660367	0.118483	5.57353	2.49629e-08	3.41492e-07	3.72	3.93	3.66	6.19	5.8	5.48
ENSMUSG00000022711	Pmm2	phosphomannomutase 2 [Source:MGI Symbol;Acc:MGI:1859214]	915.96	0.424777	0.0763039	5.56691	2.59291e-08	3.54414e-07	12.13	12.97	12.16	16.36	15.62	16.9
ENSMUSG00000029521	Chek2	checkpoint kinase 2 [Source:MGI Symbol;Acc:MGI:1355321]	2721.16	-0.27771	0.0498871	-5.56676	2.59512e-08	3.54422e-07	41.99	40.38	39.62	33.14	31.6	33.61
ENSMUSG00000020922	Lsm12	LSM12 homolog [Source:MGI Symbol;Acc:MGI:1919592]	2820.75	-0.292419	0.0525338	-5.5663	2.60208e-08	3.55077e-07	35.89	34.59	32.62	26.25	27.4	28.59
ENSMUSG00000002319	Ipo4	importin 4 [Source:MGI Symbol;Acc:MGI:1923001]	4130.86	-0.308687	0.0554874	-5.5632	2.64878e-08	3.61149e-07	56.87	61.6	59.08	47.93	48.61	43.59
ENSMUSG00000060126	Tpt1	tumor protein, translationally-controlled 1 [Source:MGI Symbol;Acc:MGI:104890]	33671.1	0.188103	0.0338152	5.56268	2.65657e-08	3.61911e-07	1143.2	1128.99	1047.55	1250.88	1220.55	1223.53
ENSMUSG00000040549	Ckap5	cytoskeleton associated protein 5 [Source:MGI Symbol;Acc:MGI:1923036]	13909.9	0.202502	0.0364118	5.56144	2.6756e-08	3.64202e-07	47.2	49.39	46.62	55.41	51.88	53.77
ENSMUSG00000078427	Sarnp	SAP domain containing ribonucleoprotein [Source:MGI Symbol;Acc:MGI:1913368]	4053.87	-0.316257	0.0568895	-5.55915	2.71084e-08	3.68692e-07	147.08	127.33	125.15	101.73	103.27	108.55
ENSMUSG00000089417	Gm22009	predicted gene, 22009 [Source:MGI Symbol;Acc:MGI:5451786]	946.807	0.440923	0.0793372	5.55759	2.73523e-08	3.71701e-07	99.24	97.23	97.75	137.87	130.41	122.08
ENSMUSG00000002104	Rapsn	receptor-associated protein of the synapse [Source:MGI Symbol;Acc:MGI:99422]	142.227	1.10714	0.199231	5.55705	2.74366e-08	3.72539e-07	1.44	1.58	2.13	3.48	3.63	3.74
ENSMUSG00000031388	Naa10	N(alpha)-acetyltransferase 10, NatA catalytic subunit [Source:MGI Symbol;Acc:MGI:1915255]	2322.19	-0.290496	0.0523075	-5.55361	2.79836e-08	3.79652e-07	70.42	68.62	64.97	53.73	53.88	55.36
ENSMUSG00000028291	Akirin2	akirin 2 [Source:MGI Symbol;Acc:MGI:1889364]	2276.39	0.294051	0.052961	5.55222	2.82058e-08	3.82119e-07	38.33	39.36	36.36	45.06	44.5	47.1
ENSMUSG00000039936	Pik3cd	phosphatidylinositol-4,5-bisphosphate 3-kinase catalytic subunit delta [Source:MGI Symbol;Acc:MGI:1098211]	1551.47	-0.351382	0.0632875	-5.55215	2.82178e-08	3.82119e-07	9.33	9.89	9.52	7.69	7.13	7.21
ENSMUSG00000064367	mt-Nd5	mitochondrially encoded NADH dehydrogenase 5 [Source:MGI Symbol;Acc:MGI:102496]	6309.89	-0.318314	0.0573328	-5.55204	2.82352e-08	3.82119e-07	86.11	103.08	98.75	76.08	74.19	75.54
ENSMUSG00000020397	Med7	mediator complex subunit 7 [Source:MGI Symbol;Acc:MGI:1913463]	2230.72	0.31446	0.0566856	5.54743	2.89901e-08	3.92011e-07	43.6	41.04	40.83	52.92	50.33	49.25
ENSMUSG00000093956	Gm24497	predicted gene, 24497 [Source:MGI Symbol;Acc:MGI:5454274]	3575.6	-0.940997	0.169637	-5.54712	2.9041e-08	3.92377e-07	2403.37	2212.48	2844.01	1084.38	1424.81	1293.2
ENSMUSG00000042211	Fbxo38	F-box protein 38 [Source:MGI Symbol;Acc:MGI:2444639]	5131.33	0.246457	0.0444416	5.54563	2.92891e-08	3.95403e-07	26.67	25.39	24.07	29.41	29.74	29.08
ENSMUSG00000021276	Cinp	cyclin-dependent kinase 2 interacting protein [Source:MGI Symbol;Acc:MGI:1914486]	1968.14	-0.316559	0.0570952	-5.54441	2.94952e-08	3.97858e-07	50.76	51.18	48.06	40.18	39.55	37.96
ENSMUSG00000003779	Kif20a	kinesin family member 20A [Source:MGI Symbol;Acc:MGI:1201682]	9707.07	-0.202229	0.036493	-5.54159	2.99737e-08	4.03649e-07	71.92	70.54	66.59	58.98	59.38	59.17
ENSMUSG00000047824	Pygo2	pygopus 2 [Source:MGI Symbol;Acc:MGI:1916161]	1461.09	-0.371506	0.067047	-5.54099	3.00772e-08	4.04711e-07	13.85	13.55	14.67	10.32	10.42	11.06
ENSMUSG00000017221	Psmd3	proteasome (prosome, macropain) 26S subunit, non-ATPase, 3 [Source:MGI Symbol;Acc:MGI:98858]	9280.98	-0.211161	0.0381122	-5.54052	3.01572e-08	4.05455e-07	118.04	111.01	113.01	96.93	94.12	97.78
ENSMUSG00000026974	Zmynd19	zinc finger, MYND domain containing 19 [Source:MGI Symbol;Acc:MGI:1914437]	3267.38	-0.257543	0.0465	-5.53856	3.04969e-08	4.09686e-07	41.15	39.88	40.03	32.87	33.14	32.97
ENSMUSG00000021585	Cast	calpastatin [Source:MGI Symbol;Acc:MGI:1098236]	1770.29	0.361792	0.0653488	5.53632	3.08892e-08	4.14618e-07	12.24	12.48	11.4	14.46	14.37	16.53
ENSMUSG00000093904	Tomm20	translocase of outer mitochondrial membrane 20 [Source:MGI Symbol;Acc:MGI:1915202]	24733.5	0.248001	0.0447976	5.53602	3.09418e-08	4.14984e-07	303.42	292.39	321.81	351.77	363.06	350.67
ENSMUSG00000028582	Cc2d1b	coiled-coil and C2 domain containing 1B [Source:MGI Symbol;Acc:MGI:2443076]	3057.39	0.297543	0.0537735	5.53326	3.1434e-08	4.21241e-07	27.68	29.48	28.46	34.52	35.47	32.85
ENSMUSG00000029063	Nadk	NAD kinase [Source:MGI Symbol;Acc:MGI:2183149]	4893.96	-0.237406	0.0429094	-5.53273	3.15283e-08	4.2216e-07	56.05	54.2	51.84	45.88	43.39	45.09
ENSMUSG00000028756	Pink1	PTEN induced putative kinase 1 [Source:MGI Symbol;Acc:MGI:1916193]	555.1	0.519463	0.0938947	5.5324	3.1587e-08	4.22602e-07	4.93	5.01	5.02	7.11	6.86	6.99
ENSMUSG00000034320	Slc26a2	solute carrier family 26 (sulfate transporter), member 2 [Source:MGI Symbol;Acc:MGI:892977]	1141.82	-0.559507	0.10114	-5.53203	3.1654e-08	4.23153e-07	4.93	6.29	5.12	3.32	4.15	3.36
ENSMUSG00000046330	Rpl37a	ribosomal protein L37a [Source:MGI Symbol;Acc:MGI:98068]	29919.6	0.17927	0.0324157	5.53036	3.1958e-08	4.26523e-07	1651.23	1584.84	1545	1787.95	1747.04	1755.17
ENSMUSG00000060499	Rpl10l	ribosomal protein L10-like [Source:MGI Symbol;Acc:MGI:3647985]	799.668	-0.494565	0.0894258	-5.53045	3.19407e-08	4.26523e-07	26.94	23.72	23.39	15.95	18.24	17.14
ENSMUSG00000027133	Nop10	NOP10 ribonucleoprotein [Source:MGI Symbol;Acc:MGI:1913431]	3741.97	-0.274532	0.0496461	-5.52978	3.20641e-08	4.2759e-07	104.84	95.12	95.03	80.28	78.91	79.11
ENSMUSG00000022387	Brd1	bromodomain containing 1 [Source:MGI Symbol;Acc:MGI:1924161]	3767.87	0.240343	0.0434753	5.52825	3.23433e-08	4.30964e-07	18.27	18.06	17.68	20.85	20.3	21.2
ENSMUSG00000097839	Gm26909	predicted gene, 26909 [Source:MGI Symbol;Acc:MGI:5477403]	153.996	-0.968811	0.175428	-5.52256	3.34087e-08	4.44799e-07	10.12	9.42	10.14	4.83	4.97	5.03
ENSMUSG00000017615	Tnfaip1	tumor necrosis factor, alpha-induced protein 1 (endothelial) [Source:MGI Symbol;Acc:MGI:104961]	1826.41	-0.354206	0.0641554	-5.52107	3.36944e-08	4.47883e-07	13.61	13.66	11.94	9.92	9.47	10.58
ENSMUSG00000020537	Drg2	developmentally regulated GTP binding protein 2 [Source:MGI Symbol;Acc:MGI:1342307]	3922.55	-0.245356	0.0444399	-5.52107	3.36949e-08	4.47883e-07	62.13	64.46	59.74	51.83	49.77	52
ENSMUSG00000002329	Mdp1	magnesium-dependent phosphatase 1 [Source:MGI Symbol;Acc:MGI:1915131]	973.658	0.409379	0.0741622	5.52005	3.38908e-08	4.50122e-07	12.5	12.92	11.75	15.8	16.32	16.09
ENSMUSG00000051285	Pcmtd1	protein-L-isoaspartate (D-aspartate) O-methyltransferase domain containing 1 [Source:MGI Symbol;Acc:MGI:2441773]	3010.88	0.280867	0.0508986	5.51816	3.42575e-08	4.54624e-07	19.64	20.71	20.43	23.95	24.55	23.68
ENSMUSG00000001288	Rarg	retinoic acid receptor, gamma [Source:MGI Symbol;Acc:MGI:97858]	2719.9	-0.285219	0.0517124	-5.51549	3.47804e-08	4.6112e-07	27.07	28.99	26.16	22.12	21.92	21.89
ENSMUSG00000006333	Rps9	ribosomal protein S9 [Source:MGI Symbol;Acc:MGI:1924096]	37444.5	0.179899	0.0326176	5.51538	3.48031e-08	4.6112e-07	1371.85	1321.34	1285.05	1501.69	1444.94	1457.22
ENSMUSG00000021929	Kpna3	karyopherin (importin) alpha 3 [Source:MGI Symbol;Acc:MGI:1100863]	7476.17	-0.205222	0.0372117	-5.51499	3.48807e-08	4.61776e-07	48.23	46.9	46.52	40.7	39.25	40.14
ENSMUSG00000053907	Mat2a	methionine adenosyltransferase II, alpha [Source:MGI Symbol;Acc:MGI:2443731]	20237.7	-0.185123	0.0335905	-5.51117	3.56454e-08	4.71519e-07	245.24	234.81	226.81	204.61	198.8	204.13
ENSMUSG00000022205	Sub1	SUB1 homolog (S. cerevisiae) [Source:MGI Symbol;Acc:MGI:104811]	11852.1	-0.262326	0.0476149	-5.50933	3.6021e-08	4.76103e-07	421.29	384.95	369.06	315.53	332.25	309.27
ENSMUSG00000033808	Tmem87a	transmembrane protein 87A [Source:MGI Symbol;Acc:MGI:2441844]	2648.93	0.28437	0.0516518	5.50551	3.68107e-08	4.8615e-07	20.39	19.38	18.94	23.71	23.32	22.84
ENSMUSG00000038011	Dnah10	dynein, axonemal, heavy chain 10 [Source:MGI Symbol;Acc:MGI:1860299]	391.158	0.742815	0.134932	5.5051	3.68956e-08	4.86879e-07	1.09	1.25	0.85	1.68	1.9	1.61
ENSMUSG00000029228	Lnx1	ligand of numb-protein X 1 [Source:MGI Symbol;Acc:MGI:1278335]	129.156	1.10105	0.200042	5.50412	3.71016e-08	4.89205e-07	0.69	0.94	0.72	1.64	1.68	1.59
ENSMUSG00000046338	Gpat2	glycerol-3-phosphate acyltransferase 2, mitochondrial [Source:MGI Symbol;Acc:MGI:2684962]	416.54	0.596605	0.108401	5.50368	3.71939e-08	4.90028e-07	2.99	3.16	3.05	4.45	4.68	4.48
ENSMUSG00000038146	Notch3	notch 3 [Source:MGI Symbol;Acc:MGI:99460]	444.722	0.663595	0.120671	5.49922	3.81481e-08	5.02197e-07	0.88	1.03	1.08	1.5	1.4	1.74
ENSMUSG00000048007	Timm8a1	translocase of inner mitochondrial membrane 8A1 [Source:MGI Symbol;Acc:MGI:1353433]	3119.52	-0.294587	0.0535709	-5.49901	3.8192e-08	5.02371e-07	66.92	61.2	58.38	48.92	49.99	49.61
ENSMUSG00000039770	Ypel5	yippee like 5 [Source:MGI Symbol;Acc:MGI:1916937]	582.257	0.552864	0.100565	5.4976	3.85003e-08	5.06021e-07	4.46	3.95	3.54	5.61	5.86	5.64
ENSMUSG00000007850	Hnrnph1	heterogeneous nuclear ribonucleoprotein H1 [Source:MGI Symbol;Acc:MGI:1891925]	24718.6	0.192892	0.0350904	5.497	3.86298e-08	5.07318e-07	322.69	319.35	296.66	354.81	335.75	357.94
ENSMUSG00000026785	Pkn3	protein kinase N3 [Source:MGI Symbol;Acc:MGI:2388285]	595.055	0.577108	0.105001	5.4962	3.88055e-08	5.09217e-07	5.09	5.48	5.19	6.65	7.9	8.47
ENSMUSG00000029547	Ints1	integrator complex subunit 1 [Source:MGI Symbol;Acc:MGI:1915760]	4143.59	0.330305	0.0601379	5.49246	3.96374e-08	5.19304e-07	19.51	20.69	22.76	24.98	25.45	27.01
ENSMUSG00000020935	Dcakd	dephospho-CoA kinase domain containing [Source:MGI Symbol;Acc:MGI:1915337]	1600.76	-0.45198	0.0823158	-5.49081	4.00101e-08	5.23769e-07	28.6	29.1	25.44	17.72	18.73	22.93
ENSMUSG00000048249	Crebrf	CREB3 regulatory factor [Source:MGI Symbol;Acc:MGI:1924378]	871.362	0.589192	0.107331	5.48951	4.0305e-08	5.27209e-07	3.14	3.81	3.02	4.74	5.6	4.31
ENSMUSG00000028223	Decr1	2,4-dienoyl CoA reductase 1, mitochondrial [Source:MGI Symbol;Acc:MGI:1914710]	684.453	0.477583	0.0870104	5.48881	4.04656e-08	5.28888e-07	5.02	5.24	4.6	6.64	6.65	6.92
ENSMUSG00000031004	Mki67	antigen identified by monoclonal antibody Ki 67 [Source:MGI Symbol;Acc:MGI:106035]	14017	-0.236412	0.0430886	-5.48666	4.09601e-08	5.34925e-07	34.32	36.78	34.31	28.27	27.94	31.27
ENSMUSG00000004895	Prcc	papillary renal cell carcinoma (translocation-associated) [Source:MGI Symbol;Acc:MGI:2137738]	1906.24	-0.30982	0.056512	-5.48238	4.19637e-08	5.47596e-07	25.74	24.64	24.14	19.96	18.92	19.88
ENSMUSG00000034674	Tdg	thymine DNA glycosylase [Source:MGI Symbol;Acc:MGI:108247]	4116.13	-0.254085	0.04636	-5.4807	4.23658e-08	5.52404e-07	44.78	43.62	40.35	35.85	34.07	35.55
ENSMUSG00000021018	Polr2h	polymerase (RNA) II (DNA directed) polypeptide H [Source:MGI Symbol;Acc:MGI:2384309]	2474.98	-0.297031	0.0542259	-5.47767	4.30972e-08	5.61495e-07	96.31	94.55	86.89	72.03	75.3	73.51
ENSMUSG00000037563	Rps16	ribosomal protein S16 [Source:MGI Symbol;Acc:MGI:98118]	15003.8	0.24835	0.0453542	5.47578	4.35601e-08	5.66639e-07	775.21	711.14	695.74	827.71	802.58	903.39
ENSMUSG00000022216	Psme1	proteasome (prosome, macropain) activator subunit 1 (PA28 alpha) [Source:MGI Symbol;Acc:MGI:1096367]	1579.24	0.323216	0.0590329	5.47518	4.37076e-08	5.68095e-07	35.48	35.52	34.72	43.03	42.64	43.61
ENSMUSG00000022124	Fbxl3	F-box and leucine-rich repeat protein 3 [Source:MGI Symbol;Acc:MGI:1354702]	1736.48	0.392578	0.0717052	5.47489	4.37791e-08	5.68574e-07	16.93	13.79	14.91	19.7	19.38	19.44
ENSMUSG00000017715	Pgs1	phosphatidylglycerophosphate synthase 1 [Source:MGI Symbol;Acc:MGI:1921701]	3203.76	-0.261354	0.0477464	-5.4738	4.40484e-08	5.7162e-07	35.47	35.37	34.91	29.23	27.37	29.64
ENSMUSG00000031169	Porcn	porcupine O-acyltransferase [Source:MGI Symbol;Acc:MGI:1890212]	833.936	0.479074	0.0875467	5.47221	4.44451e-08	5.76312e-07	11.11	11.13	9.97	15.84	13.23	14.79
ENSMUSG00000005054	Cstb	cystatin B [Source:MGI Symbol;Acc:MGI:109514]	589.722	0.502444	0.0918269	5.47164	4.45885e-08	5.77716e-07	24.98	25.79	24.14	33.43	35.14	35.12
ENSMUSG00000031729	Ist1	increased sodium tolerance 1 homolog (yeast) [Source:MGI Symbol;Acc:MGI:1919205]	2999.92	0.270926	0.0495172	5.47136	4.46608e-08	5.78195e-07	26.11	26.32	25.01	31.36	28.89	31.08
ENSMUSG00000026674	Ddr2	discoidin domain receptor family, member 2 [Source:MGI Symbol;Acc:MGI:1345277]	101.017	-1.75184	0.320245	-5.4703	4.49281e-08	5.81197e-07	0.9	0.64	0.84	0.23	0.37	0.11
ENSMUSG00000025173	Wdr45b	WD repeat domain 45B [Source:MGI Symbol;Acc:MGI:1914090]	3905.05	-0.247854	0.0453293	-5.46784	4.55541e-08	5.88831e-07	46.17	45.99	43.08	38.05	36.63	36.61
ENSMUSG00000027067	Ssrp1	structure specific recognition protein 1 [Source:MGI Symbol;Acc:MGI:107912]	15004.4	-0.175189	0.0321058	-5.45661	4.85312e-08	6.2682e-07	160.15	162.63	153.2	137.42	135.2	139.34
ENSMUSG00000011831	Evi5	ecotropic viral integration site 5 [Source:MGI Symbol;Acc:MGI:104736]	3157.93	0.265358	0.0486323	5.45641	4.85854e-08	6.27026e-07	15.21	14.16	14.21	17.17	16.83	17.18
ENSMUSG00000040584	Abcb1a	ATP-binding cassette, sub-family B (MDR/TAP), member 1A [Source:MGI Symbol;Acc:MGI:97570]	463.581	0.562794	0.103173	5.45485	4.9014e-08	6.32061e-07	5.98	5.98	6.21	8.51	8.93	8.77
ENSMUSG00000034892	Rps29	ribosomal protein S29 [Source:MGI Symbol;Acc:MGI:107681]	17935.4	0.215448	0.0394991	5.45451	4.9108e-08	6.32776e-07	1724.44	1614.26	1524.53	1831.38	1847.78	1836.63
ENSMUSG00000109901	Chmp1b	charged multivesicular body protein 1B [Source:MGI Symbol;Acc:MGI:1914314]	950.009	0.410793	0.0753217	5.45384	4.92931e-08	6.34663e-07	8.46	7.85	7.67	10.25	10.43	10.47
ENSMUSG00000029507	Pus1	pseudouridine synthase 1 [Source:MGI Symbol;Acc:MGI:1929237]	1776.74	-0.308852	0.0566569	-5.45127	5.00116e-08	6.42905e-07	32.45	31.91	31.13	25.25	24.49	25.61
ENSMUSG00000039396	Neil3	nei like 3 (E. coli) [Source:MGI Symbol;Acc:MGI:2384588]	396.351	0.626944	0.115006	5.45138	4.99811e-08	6.42905e-07	3.48	3.54	3.65	4.92	5.44	5.76
ENSMUSG00000031805	Jak3	Janus kinase 3 [Source:MGI Symbol;Acc:MGI:99928]	930.035	0.410711	0.0753807	5.44848	5.08015e-08	6.52549e-07	4.91	4.94	5.09	6.41	6.38	6.64
ENSMUSG00000018774	Cd68	CD68 antigen [Source:MGI Symbol;Acc:MGI:88342]	197.904	0.87372	0.160382	5.44776	5.10093e-08	6.54706e-07	2.94	3.56	3.29	6.36	5.45	5.76
ENSMUSG00000058761	Rnf169	ring finger protein 169 [Source:MGI Symbol;Acc:MGI:1920257]	1465.59	0.471116	0.0866116	5.43941	5.34573e-08	6.8559e-07	3.96	5.06	4.69	6.67	5.62	6.28
ENSMUSG00000021681	Aggf1	angiogenic factor with G patch and FHA domains 1 [Source:MGI Symbol;Acc:MGI:1913799]	3852.89	-0.248358	0.0456634	-5.43888	5.36151e-08	6.87076e-07	32.37	30.72	30.26	25.14	25.18	26.48
ENSMUSG00000041264	Uspl1	ubiquitin specific peptidase like 1 [Source:MGI Symbol;Acc:MGI:2442342]	4543.34	-0.244902	0.0450338	-5.43818	5.38264e-08	6.89246e-07	35.23	36.2	34.49	27.78	29.39	30.18
ENSMUSG00000024421	Lama3	laminin, alpha 3 [Source:MGI Symbol;Acc:MGI:99909]	913.811	-0.451018	0.0829547	-5.43692	5.42101e-08	6.93618e-07	4.48	4.58	4.12	2.95	3.39	3.07
ENSMUSG00000046295	Ankle1	ankyrin repeat and LEM domain containing 1 [Source:MGI Symbol;Acc:MGI:1918775]	495.29	0.583005	0.107274	5.43474	5.48777e-08	7.01068e-07	5.27	4.69	5.43	7.03	7.8	7.72
ENSMUSG00000024242	Map4k3	mitogen-activated protein kinase kinase kinase kinase 3 [Source:MGI Symbol;Acc:MGI:2154405]	1883.47	0.303309	0.0558136	5.43432	5.50052e-08	7.0215e-07	9.51	9.78	9.15	11.28	11.37	11.64
ENSMUSG00000030232	Aebp2	AE binding protein 2 [Source:MGI Symbol;Acc:MGI:1338038]	8294.45	0.220372	0.0405575	5.43355	5.52426e-08	7.04633e-07	50.9	55.52	51.67	60.63	59.08	60.3
ENSMUSG00000035873	Pawr	PRKC, apoptosis, WT1, regulator [Source:MGI Symbol;Acc:MGI:2149961]	828.084	0.423198	0.0779142	5.43159	5.58548e-08	7.11889e-07	10.3	10.44	9.84	13.26	13.31	13.5
ENSMUSG00000022350	Washc5	WASH complex subunit 5 [Source:MGI Symbol;Acc:MGI:2146110]	4659.35	0.238756	0.0439607	5.43112	5.60017e-08	7.13207e-07	26.45	27.71	25.65	29.95	30.16	31.92
ENSMUSG00000001999	Blvra	biliverdin reductase A [Source:MGI Symbol;Acc:MGI:88170]	340.93	-0.647064	0.119209	-5.42796	5.70027e-08	7.25393e-07	10.11	9.55	8.9	5.96	5.77	6.09
ENSMUSG00000009376	Met	met proto-oncogene [Source:MGI Symbol;Acc:MGI:96969]	334.849	0.678697	0.125127	5.42406	5.82601e-08	7.40819e-07	0.99	1.13	1.14	1.68	1.59	1.81
ENSMUSG00000045193	Cirbp	cold inducible RNA binding protein [Source:MGI Symbol;Acc:MGI:893588]	907.531	0.428711	0.0790958	5.42015	5.95505e-08	7.56641e-07	17.27	18.73	18.99	24.69	23.68	24.02
ENSMUSG00000016552	Foxred2	FAD-dependent oxidoreductase domain containing 2 [Source:MGI Symbol;Acc:MGI:106315]	1067.64	0.418983	0.0773073	5.41971	5.96967e-08	7.57912e-07	5.14	5.95	5.2	7.37	6.78	7.13
ENSMUSG00000035027	Map2k2	mitogen-activated protein kinase kinase 2 [Source:MGI Symbol;Acc:MGI:1346867]	3006.82	0.268228	0.0495385	5.41454	6.14448e-08	7.79504e-07	42.7	41.75	42.54	48.48	49.06	51.98
ENSMUSG00000021868	Ppif	peptidylprolyl isomerase F (cyclophilin F) [Source:MGI Symbol;Acc:MGI:2145814]	964.064	-0.428736	0.0792007	-5.41328	6.1881e-08	7.84431e-07	17.74	17.04	16.29	12.17	11.43	13.48
ENSMUSG00000028991	Mtor	mechanistic target of rapamycin kinase [Source:MGI Symbol;Acc:MGI:1928394]	4989.78	0.230645	0.0426458	5.40838	6.3597e-08	8.05563e-07	16.82	16.54	15.78	18.38	19.16	18.81
ENSMUSG00000033318	Gstt2	glutathione S-transferase, theta 2 [Source:MGI Symbol;Acc:MGI:106188]	192.325	0.862732	0.159788	5.39924	6.69224e-08	8.4703e-07	3.23	3.51	3.08	6.31	5.53	5.62
ENSMUSG00000006386	Tek	TEK receptor tyrosine kinase [Source:MGI Symbol;Acc:MGI:98664]	561.673	0.515684	0.0955687	5.39595	6.8162e-08	8.62055e-07	2.41	2.36	2.54	3.5	3.32	3.4
ENSMUSG00000021614	Vcan	versican [Source:MGI Symbol;Acc:MGI:102889]	1437.36	0.473914	0.0878621	5.39384	6.89667e-08	8.71463e-07	2.78	3.67	3.39	4.33	4.24	4.8
ENSMUSG00000022702	Hira	histone cell cycle regulator [Source:MGI Symbol;Acc:MGI:99430]	2336.73	-0.354041	0.0656766	-5.39067	7.0195e-08	8.84829e-07	28.37	30.9	27.39	22.5	23.39	20.35
ENSMUSG00000028522	Mier1	MEIR1 treanscription regulator [Source:MGI Symbol;Acc:MGI:1918398]	2562.1	-0.280642	0.0520607	-5.39067	7.0195e-08	8.84829e-07	21.1	20.39	19.06	16.37	15.79	16.54
ENSMUSG00000041431	Ccnb1	cyclin B1 [Source:MGI Symbol;Acc:MGI:88302]	18572	-0.185092	0.0343362	-5.39058	7.02322e-08	8.84829e-07	223.05	217.66	204.45	186.93	182.48	185.03
ENSMUSG00000034789	Rab24	RAB24, member RAS oncogene family [Source:MGI Symbol;Acc:MGI:105065]	747.703	0.495804	0.0919884	5.38986	7.0514e-08	8.87697e-07	17.26	17.03	14.54	24.2	21.47	21.54
ENSMUSG00000022453	Naga	N-acetyl galactosaminidase, alpha [Source:MGI Symbol;Acc:MGI:1261422]	268.395	0.742144	0.137791	5.38601	7.20399e-08	9.06212e-07	4.56	4.44	5.05	7.98	7.71	7.31
ENSMUSG00000041084	Ostc	oligosaccharyltransferase complex subunit (non-catalytic) [Source:MGI Symbol;Acc:MGI:1913607]	3300.65	-0.267557	0.0496886	-5.38467	7.25762e-08	9.1226e-07	94.66	91.25	84.49	72.03	73.78	73.61
ENSMUSG00000023249	Parp3	poly (ADP-ribose) polymerase family, member 3 [Source:MGI Symbol;Acc:MGI:1891258]	100.4	1.31576	0.244465	5.38219	7.3587e-08	9.24257e-07	0.51	0.53	0.82	1.67	1.49	1.32
ENSMUSG00000050052	Tdrp	testis development related protein [Source:MGI Symbol;Acc:MGI:1919398]	770.932	0.443194	0.0823656	5.38081	7.41502e-08	9.30619e-07	7.08	7.02	6.71	8.85	9.04	9.75
ENSMUSG00000042688	Mapk6	mitogen-activated protein kinase 6 [Source:MGI Symbol;Acc:MGI:1354946]	5001.78	-0.254846	0.0473769	-5.37911	7.4854e-08	9.38735e-07	36.47	37.25	36.03	28.93	28.71	32.3
ENSMUSG00000038290	Smg6	Smg-6 homolog, nonsense mediated mRNA decay factor (C. elegans) [Source:MGI Symbol;Acc:MGI:2144117]	2883.43	0.266221	0.0495267	5.37531	7.64512e-08	9.58033e-07	10.64	10.89	10.92	12.86	12.27	13.03
ENSMUSG00000038274	Fau	Finkel-Biskis-Reilly murine sarcoma virus (FBR-MuSV) ubiquitously expressed (fox derived) [Source:MGI Symbol;Acc:MGI:102547]	11740.1	0.189466	0.0352533	5.37442	7.68279e-08	9.62019e-07	744.4	722.03	689.24	807.37	781.3	813.49
ENSMUSG00000005069	Pex5	peroxisomal biogenesis factor 5 [Source:MGI Symbol;Acc:MGI:1098808]	2782.63	0.261576	0.0486946	5.37177	7.79679e-08	9.7555e-07	21.15	21.06	20.16	24.59	24.38	24.11
ENSMUSG00000041697	Cox6a1	cytochrome c oxidase subunit 6A1 [Source:MGI Symbol;Acc:MGI:103099]	3516.72	0.260103	0.0484245	5.37132	7.81631e-08	9.77247e-07	186.02	175.39	167.49	207.37	199.54	211.97
ENSMUSG00000021764	Ndufs4	NADH:ubiquinone oxidoreductase core subunit S4 [Source:MGI Symbol;Acc:MGI:1343135]	2134.63	0.297617	0.0554113	5.37105	7.82786e-08	9.77947e-07	78.65	82.49	78.81	92.77	97.94	97.53
ENSMUSG00000002343	Armc6	armadillo repeat containing 6 [Source:MGI Symbol;Acc:MGI:1924063]	1205.96	-0.386982	0.0720539	-5.37073	7.84168e-08	9.78928e-07	18.89	20.44	20.08	14.52	15.45	14.43
ENSMUSG00000031226	Pbdc1	polysaccharide biosynthesis domain containing 1 [Source:MGI Symbol;Acc:MGI:1914933]	3080.65	-0.26675	0.0496924	-5.36802	7.96067e-08	9.93026e-07	34.14	32.36	31.04	26.06	26.71	26.44
ENSMUSG00000020086	H2afy2	H2A histone family, member Y2 [Source:MGI Symbol;Acc:MGI:3037658]	1375.01	0.361153	0.0673055	5.36588	8.05552e-08	1.0041e-06	13.68	13.78	13.44	18.19	16.08	17.1
ENSMUSG00000078636	Gm7336	predicted gene 7336 [Source:MGI Symbol;Acc:MGI:3644851]	2020.7	0.341494	0.0636743	5.36314	8.17884e-08	1.01869e-06	36.26	37.51	39.84	44.38	47.92	48.48
ENSMUSG00000041415	Dicer1	dicer 1, ribonuclease type III [Source:MGI Symbol;Acc:MGI:2177178]	7193.69	-0.220298	0.0410975	-5.36037	8.30517e-08	1.03286e-06	37.72	39.43	39.75	32.89	32.08	33.13
ENSMUSG00000054455	Vapb	vesicle-associated membrane protein, associated protein B and C [Source:MGI Symbol;Acc:MGI:1928744]	2352.57	-0.290079	0.0541142	-5.36049	8.29946e-08	1.03286e-06	27.62	28.34	28.24	23.08	22.41	21.84
ENSMUSG00000025742	Prps2	phosphoribosyl pyrophosphate synthetase 2 [Source:MGI Symbol;Acc:MGI:97776]	1245.07	-0.43259	0.0807177	-5.3593	8.35463e-08	1.03823e-06	11.32	9.76	8.87	7.2	7.19	7.28
ENSMUSG00000024054	Smchd1	SMC hinge domain containing 1 [Source:MGI Symbol;Acc:MGI:1921605]	8048.95	0.204088	0.0380828	5.35906	8.36581e-08	1.03883e-06	34.67	36.11	33.95	38.67	39.83	39.39
ENSMUSG00000036916	Zfp280c	zinc finger protein 280C [Source:MGI Symbol;Acc:MGI:2387585]	746.888	-0.490404	0.0916423	-5.35129	8.73302e-08	1.08325e-06	6.89	6.97	6.48	5.05	4.13	4.99
ENSMUSG00000052459	Atp6v1a	ATPase, H+ transporting, lysosomal V1 subunit A [Source:MGI Symbol;Acc:MGI:1201780]	6157.22	0.245808	0.045935	5.35121	8.73676e-08	1.08325e-06	35.86	32.81	32.66	40.32	38.82	38.28
ENSMUSG00000022892	App	amyloid beta (A4) precursor protein [Source:MGI Symbol;Acc:MGI:88059]	238.949	0.792558	0.148282	5.34494	9.0447e-08	1.12059e-06	1.28	1.24	1.5	2.31	2.11	2.39
ENSMUSG00000079710	Gm3448	predicted gene 3448 [Source:MGI Symbol;Acc:MGI:3809205]	292.275	0.690988	0.129423	5.339	9.34626e-08	1.1562e-06	2.9	2.87	2.6	4.11	4.58	4.51
ENSMUSG00000036098	Myrf	myelin regulatory factor [Source:MGI Symbol;Acc:MGI:2684944]	357.574	-0.791515	0.148264	-5.33856	9.36872e-08	1.15811e-06	1.85	2.39	2.34	1.13	1.06	1.52
ENSMUSG00000001025	S100a6	S100 calcium binding protein A6 (calcyclin) [Source:MGI Symbol;Acc:MGI:1339467]	957.892	-0.422643	0.0792478	-5.33318	9.65093e-08	1.19031e-06	69.77	71.97	62.82	52.16	49.35	47.58
ENSMUSG00000048310	Pskh1	protein serine kinase H1 [Source:MGI Symbol;Acc:MGI:3528383]	683.155	0.463013	0.0868165	5.33324	9.64739e-08	1.19031e-06	4.05	4.36	4.31	5.8	5.6	5.74
ENSMUSG00000043964	Orai3	ORAI calcium release-activated calcium modulator 3 [Source:MGI Symbol;Acc:MGI:3039586]	316.284	0.657648	0.12341	5.32898	9.87679e-08	1.21725e-06	2.95	3.09	3.04	4.46	4.65	4.9
ENSMUSG00000078440	Dohh	deoxyhypusine hydroxylase/monooxygenase [Source:MGI Symbol;Acc:MGI:1915964]	2571.23	-0.292654	0.0549331	-5.32746	9.95949e-08	1.22652e-06	59.41	54.07	54.08	44.15	45.3	44.22
ENSMUSG00000017639	Rab11fip4	RAB11 family interacting protein 4 (class II) [Source:MGI Symbol;Acc:MGI:2442920]	2130.11	-0.288389	0.0541415	-5.32658	1.00078e-07	1.23155e-06	11.47	11.49	11.26	9.36	9.09	8.94
ENSMUSG00000022125	Cln5	ceroid-lipofuscinosis, neuronal 5 [Source:MGI Symbol;Acc:MGI:2442253]	1138.37	0.403253	0.0757537	5.32322	1.01948e-07	1.25361e-06	10.71	10.26	9.15	13.7	12.64	12.59
ENSMUSG00000020530	Ggnbp2	gametogenetin binding protein 2 [Source:MGI Symbol;Acc:MGI:2387356]	4140.51	0.28178	0.0529809	5.31853	1.04611e-07	1.28539e-06	47.92	44.4	49.37	54.6	55.86	57.95
ENSMUSG00000046229	Scand1	SCAN domain-containing 1 [Source:MGI Symbol;Acc:MGI:1343132]	308.178	0.704922	0.132562	5.31769	1.05094e-07	1.29036e-06	8.49	8.2	9.94	13.51	14.46	14.5
ENSMUSG00000027130	Slc12a6	solute carrier family 12, member 6 [Source:MGI Symbol;Acc:MGI:2135960]	1106.69	0.396762	0.0746172	5.3173	1.05317e-07	1.29214e-06	4.34	4.73	4.61	6.13	5.84	5.63
ENSMUSG00000033379	Atp6v0b	ATPase, H+ transporting, lysosomal V0 subunit B [Source:MGI Symbol;Acc:MGI:1890510]	1396.01	0.347442	0.0653697	5.31503	1.06639e-07	1.30738e-06	39.12	38	36.12	44.82	47.91	48.02
ENSMUSG00000035941	Ibtk	inhibitor of Bruton agammaglobulinemia tyrosine kinase [Source:MGI Symbol;Acc:MGI:1918677]	5400.67	0.219848	0.0413824	5.3126	1.08072e-07	1.32396e-06	21.54	22.86	21.94	25.06	25.05	25.41
ENSMUSG00000020075	Ddx21	DEAD (Asp-Glu-Ala-Asp) box polypeptide 21 [Source:MGI Symbol;Acc:MGI:1860494]	26741.2	-0.177848	0.0334834	-5.31152	1.08714e-07	1.33084e-06	152.4	143.44	142.77	126.43	124.43	128.1
ENSMUSG00000074994	Qser1	glutamine and serine rich 1 [Source:MGI Symbol;Acc:MGI:2138986]	1527	-0.478485	0.0900902	-5.31118	1.08918e-07	1.33234e-06	3.84	5.03	4.92	3.19	3.06	3.44
ENSMUSG00000020857	Nme2	NME/NM23 nucleoside diphosphate kinase 2 [Source:MGI Symbol;Acc:MGI:97356]	21807	0.20487	0.0386471	5.30105	1.15138e-07	1.40737e-06	675.44	649.98	603.41	735.16	726.19	710.23
ENSMUSG00000027646	Src	Rous sarcoma oncogene [Source:MGI Symbol;Acc:MGI:98397]	1354.28	0.360137	0.0679608	5.29919	1.1632e-07	1.42077e-06	7.64	7.69	7.91	9.79	9.11	10.28
ENSMUSG00000021607	Mrpl36	mitochondrial ribosomal protein L36 [Source:MGI Symbol;Acc:MGI:2137228]	1322.73	-0.343599	0.064881	-5.29583	1.18479e-07	1.44391e-06	46.28	46	42.72	34.06	34.83	35.05
ENSMUSG00000026554	Dcaf8	DDB1 and CUL4 associated factor 8 [Source:MGI Symbol;Acc:MGI:91860]	6207.27	0.207013	0.0390897	5.29586	1.18461e-07	1.44391e-06	44.95	44.24	42.64	48.61	48.87	51.23
ENSMUSG00000028772	Zcchc17	zinc finger, CCHC domain containing 17 [Source:MGI Symbol;Acc:MGI:1919955]	1172.05	-0.375856	0.0709691	-5.29606	1.18327e-07	1.44391e-06	17.49	17.5	16.52	12.29	13.57	12.92
ENSMUSG00000057367	Birc2	baculoviral IAP repeat-containing 2 [Source:MGI Symbol;Acc:MGI:1197009]	2448.28	0.280453	0.0529664	5.29492	1.19069e-07	1.45002e-06	17.93	18.04	17.54	22.06	20.8	20.68
ENSMUSG00000021510	Zfp729a	zinc finger protein 729a [Source:MGI Symbol;Acc:MGI:3036250]	1977.05	0.376532	0.0711334	5.29331	1.2012e-07	1.46174e-06	6.82	5.6	6.02	8.15	7.36	7.87
ENSMUSG00000041936	Agrn	agrin [Source:MGI Symbol;Acc:MGI:87961]	5271.77	0.287738	0.0543629	5.29291	1.20387e-07	1.46391e-06	23.51	25.7	27.1	30.18	30.18	30.75
ENSMUSG00000043110	Lrrn4	leucine rich repeat neuronal 4 [Source:MGI Symbol;Acc:MGI:2445154]	461.516	0.540039	0.102151	5.28667	1.24561e-07	1.51354e-06	2.45	2.5	2.3	3.38	3.4	3.52
ENSMUSG00000071477	Zfp777	zinc finger protein 777 [Source:MGI Symbol;Acc:MGI:1919556]	724.999	0.450521	0.08526	5.28409	1.26334e-07	1.53394e-06	6.21	5.86	5.44	7.62	7.8	7.93
ENSMUSG00000030204	Ddx47	DEAD (Asp-Glu-Ala-Asp) box polypeptide 47 [Source:MGI Symbol;Acc:MGI:1915005]	5132.66	-0.234854	0.0444512	-5.2834	1.26808e-07	1.53856e-06	82.31	76.9	76	65.52	62.56	67.28
ENSMUSG00000028221	Pip4p2	phosphatidylinositol-4,5-bisphosphate 4-phosphatase 2 [Source:MGI Symbol;Acc:MGI:1919769]	640.637	0.497029	0.0941803	5.27742	1.31016e-07	1.58845e-06	5.93	5.64	5.14	8.24	7.2	7.6
ENSMUSG00000031029	Eif3f	eukaryotic translation initiation factor 3, subunit F [Source:MGI Symbol;Acc:MGI:1913335]	4796.23	0.242114	0.0458909	5.27586	1.32134e-07	1.60082e-06	46.06	47.18	45.28	51.48	51.81	56.86
ENSMUSG00000032399	Rpl4	ribosomal protein L4 [Source:MGI Symbol;Acc:MGI:1915141]	75374.2	0.169922	0.0322095	5.27552	1.32378e-07	1.6026e-06	1259.33	1216.81	1149.79	1326.42	1302.04	1357.53
ENSMUSG00000026281	Dtymk	deoxythymidylate kinase [Source:MGI Symbol;Acc:MGI:108396]	6592.98	-0.215319	0.0408169	-5.27524	1.32584e-07	1.6039e-06	202.57	197.06	188.09	169.88	162.31	162.47
ENSMUSG00000024201	Kdm4b	lysine (K)-specific demethylase 4B [Source:MGI Symbol;Acc:MGI:2442355]	1008.79	0.420209	0.0796661	5.27462	1.33029e-07	1.6081e-06	5.8	5.74	6.01	7.92	6.94	8.12
ENSMUSG00000006442	Srm	spermidine synthase [Source:MGI Symbol;Acc:MGI:102690]	5291.63	-0.232323	0.0440822	-5.27022	1.36261e-07	1.64475e-06	115.9	112.01	109.15	90.66	90.93	98.84
ENSMUSG00000018446	C1qbp	complement component 1, q subcomponent binding protein [Source:MGI Symbol;Acc:MGI:1194505]	12168.2	-0.180768	0.0342995	-5.27028	1.36219e-07	1.64475e-06	347.76	336.71	328.39	289.76	284.66	298.91
ENSMUSG00000026135	Zfp142	zinc finger protein 142 [Source:MGI Symbol;Acc:MGI:1924514]	1370.42	-0.447957	0.0850985	-5.26399	1.40964e-07	1.70027e-06	6.44	7.04	8.05	5.02	4.93	5.5
ENSMUSG00000029833	Trim24	tripartite motif-containing 24 [Source:MGI Symbol;Acc:MGI:109275]	5631.21	0.211652	0.0402599	5.25715	1.46308e-07	1.76343e-06	34.21	35.8	34.67	39.08	39.29	40.12
ENSMUSG00000024190	Dusp1	dual specificity phosphatase 1 [Source:MGI Symbol;Acc:MGI:105120]	297.979	0.772235	0.146956	5.25489	1.48114e-07	1.78389e-06	2.85	2.91	3	4.19	4.55	5.92
ENSMUSG00000034211	Mrps17	mitochondrial ribosomal protein S17 [Source:MGI Symbol;Acc:MGI:1913508]	2027.76	-0.307411	0.0585054	-5.2544	1.48505e-07	1.78728e-06	65.96	64.38	59.57	51.95	47.38	50.64
ENSMUSG00000022956	Atp5o	ATP synthase, H+ transporting, mitochondrial F1 complex, O subunit [Source:MGI Symbol;Acc:MGI:106341]	8123.46	0.210076	0.0399921	5.25293	1.49702e-07	1.79969e-06	282.54	267.64	262.24	312.97	304.18	301.14
ENSMUSG00000024006	Stk38	serine/threonine kinase 38 [Source:MGI Symbol;Acc:MGI:2442572]	3111.8	0.28778	0.0547853	5.25286	1.49755e-07	1.79969e-06	29.02	32.17	30.54	36.87	34.39	38.22
ENSMUSG00000050229	Pigm	phosphatidylinositol glycan anchor biosynthesis, class M [Source:MGI Symbol;Acc:MGI:1914806]	2723.16	0.252843	0.048159	5.25016	1.51964e-07	1.8249e-06	7.68	7.79	7.58	8.96	8.82	9.06
ENSMUSG00000026094	Stk17b	serine/threonine kinase 17b (apoptosis-inducing) [Source:MGI Symbol;Acc:MGI:2138162]	1998.62	0.332837	0.0634026	5.24957	1.52452e-07	1.82942e-06	14.64	13.36	12.23	16.36	16.65	16.47
ENSMUSG00000069302	Hist1h2ah	histone cluster 1, H2ah [Source:MGI Symbol;Acc:MGI:2448295]	1631.98	0.450038	0.0857371	5.24905	1.52889e-07	1.83332e-06	113.88	124.13	141.42	165.35	154.54	187.71
ENSMUSG00000011114	Tbrg1	transforming growth factor beta regulated gene 1 [Source:MGI Symbol;Acc:MGI:1100877]	6036.19	0.203429	0.0387566	5.24887	1.53034e-07	1.83372e-06	72.04	71.66	69.56	81.38	77.49	81.14
ENSMUSG00000038545	Cul7	cullin 7 [Source:MGI Symbol;Acc:MGI:1913765]	3086.46	0.242295	0.0461861	5.24606	1.55388e-07	1.86057e-06	17.39	17.48	16.73	19.79	19.58	20.28
ENSMUSG00000020392	Cdkn2aipnl	CDKN2A interacting protein N-terminal like [Source:MGI Symbol;Acc:MGI:1261797]	4505.57	-0.237086	0.0452273	-5.24211	1.58752e-07	1.89948e-06	69.61	67.72	63.03	53.98	55.76	56.34
ENSMUSG00000050212	Eva1b	eva-1 homolog B (C. elegans) [Source:MGI Symbol;Acc:MGI:1922063]	461.115	0.566032	0.108009	5.2406	1.60056e-07	1.91367e-06	8.31	7.2	7.71	10.57	11.64	11.37
ENSMUSG00000004221	Ikbkg	inhibitor of kappaB kinase gamma [Source:MGI Symbol;Acc:MGI:1338074]	890.173	0.568742	0.108563	5.23881	1.61616e-07	1.93092e-06	4.41	6	4.69	7.04	8.13	6.7
ENSMUSG00000050199	Lgr4	leucine-rich repeat-containing G protein-coupled receptor 4 [Source:MGI Symbol;Acc:MGI:1891468]	4098.19	0.234369	0.0447396	5.2385	1.61883e-07	1.9327e-06	18.13	18.76	18.21	21.06	20.32	21.98
ENSMUSG00000015837	Sqstm1	sequestosome 1 [Source:MGI Symbol;Acc:MGI:107931]	6744.34	0.206641	0.0394709	5.23529	1.64728e-07	1.96525e-06	91.9	86.71	86.81	100.42	98.53	100.4
ENSMUSG00000001105	Ift20	intraflagellar transport 20 [Source:MGI Symbol;Acc:MGI:1915585]	1089.37	-0.382735	0.0731452	-5.23254	1.67196e-07	1.99323e-06	40.2	36.85	37.28	29.82	27.54	28.35
ENSMUSG00000000561	Wdr77	WD repeat domain 77 [Source:MGI Symbol;Acc:MGI:1917715]	8454.37	-0.215621	0.0412117	-5.23203	1.67662e-07	1.99734e-06	68.39	73.48	66.54	59.93	56.66	58.8
ENSMUSG00000012396	Nanog	Nanog homeobox [Source:MGI Symbol;Acc:MGI:1919200]	15187.1	0.188804	0.0360898	5.23152	1.68123e-07	2.00138e-06	164.44	161.18	149.32	176.82	172.06	180.05
ENSMUSG00000031608	Galnt7	polypeptide N-acetylgalactosaminyltransferase 7 [Source:MGI Symbol;Acc:MGI:1349449]	1459.83	0.32556	0.0622535	5.22959	1.69885e-07	2.02089e-06	7.92	7.74	7.35	9.6	9.19	9.39
ENSMUSG00000025591	Tma16	translation machinery associated 16 [Source:MGI Symbol;Acc:MGI:1913532]	4871.22	-0.216781	0.0414557	-5.22923	1.70222e-07	2.02343e-06	41.01	40.01	39.42	34.09	32.59	34.62
ENSMUSG00000078429	Ctdsp2	CTD (carboxy-terminal domain, RNA polymerase II, polypeptide A) small phosphatase 2 [Source:MGI Symbol;Acc:MGI:1098748]	2312.27	0.300395	0.0574595	5.22795	1.71403e-07	2.036e-06	10.46	11.23	11.22	13.67	12.62	13.35
ENSMUSG00000043091	Tuba1c	tubulin, alpha 1C [Source:MGI Symbol;Acc:MGI:1095409]	8091.32	-0.240635	0.0460487	-5.22567	1.73525e-07	2.05972e-06	120.93	118.38	105.78	95.88	90.59	98.87
ENSMUSG00000071655	Ubxn1	UBX domain protein 1 [Source:MGI Symbol;Acc:MGI:1289301]	5024.85	0.236476	0.0452786	5.22268	1.76348e-07	2.09172e-06	125.37	119.71	115.54	141.43	139.45	134.19
ENSMUSG00000000325	Arvcf	armadillo repeat gene deleted in velocardiofacial syndrome [Source:MGI Symbol;Acc:MGI:109620]	3220.01	0.256106	0.0490397	5.22244	1.76585e-07	2.09221e-06	22.42	21.2	21.85	25.65	25.62	25.14
ENSMUSG00000022234	Cct5	chaperonin containing Tcp1, subunit 5 (epsilon) [Source:MGI Symbol;Acc:MGI:107185]	34353.5	-0.184727	0.0353722	-5.22237	1.76645e-07	2.09221e-06	529.66	505.73	480.08	441.16	431.69	429.79
ENSMUSG00000019889	Ptprk	protein tyrosine phosphatase, receptor type, K [Source:MGI Symbol;Acc:MGI:103310]	1737.41	0.333725	0.0639183	5.22111	1.7785e-07	2.10496e-06	7.51	8.33	8.18	9.52	9.91	10.18
ENSMUSG00000070837	Aurkc	aurora kinase C [Source:MGI Symbol;Acc:MGI:1321119]	161.664	-1.00334	0.192199	-5.22034	1.7859e-07	2.11221e-06	5.49	3.85	4.43	2.22	2.5	1.98
ENSMUSG00000037070	Rbmxl1	RNA binding motif protein, X-linked like-1 [Source:MGI Symbol;Acc:MGI:1343045]	11063	-0.221846	0.042513	-5.21831	1.80563e-07	2.134e-06	192.11	173.94	172.83	149.82	151.55	150.13
ENSMUSG00000019891	Dcbld1	discoidin, CUB and LCCL domain containing 1 [Source:MGI Symbol;Acc:MGI:1913936]	986.333	-0.401116	0.0768795	-5.21747	1.81386e-07	2.14218e-06	8.83	8.89	9.04	6.15	6.73	6.93
ENSMUSG00000047675	Rps8	ribosomal protein S8 [Source:MGI Symbol;Acc:MGI:98166]	45599	0.176574	0.033844	5.21728	1.81566e-07	2.14276e-06	1793.8	1763.46	1642.96	1916.24	1930.08	1895.11
ENSMUSG00000037138	Aff3	AF4/FMR2 family, member 3 [Source:MGI Symbol;Acc:MGI:106927]	270.572	0.726321	0.139235	5.21652	1.82311e-07	2.15002e-06	0.98	1.13	1.07	1.87	1.72	1.58
ENSMUSG00000026021	Sumo1	small ubiquitin-like modifier 1 [Source:MGI Symbol;Acc:MGI:1197010]	11140.6	-0.265344	0.0508697	-5.21616	1.82675e-07	2.15275e-06	289.23	256.03	245.49	212.73	220.79	209
ENSMUSG00000048960	Prex2	phosphatidylinositol-3,4,5-trisphosphate-dependent Rac exchange factor 2 [Source:MGI Symbol;Acc:MGI:1923385]	369.475	0.74774	0.143355	5.216	1.82831e-07	2.15306e-06	0.94	0.72	1.08	1.51	1.55	1.42
ENSMUSG00000020590	Snx13	sorting nexin 13 [Source:MGI Symbol;Acc:MGI:2661416]	1329.01	0.3484	0.0668007	5.21551	1.8331e-07	2.15581e-06	6.45	6.37	5.8	7.66	7.43	8.07
ENSMUSG00000032125	Robo4	roundabout guidance receptor 4 [Source:MGI Symbol;Acc:MGI:1921394]	237.932	-0.789686	0.151412	-5.21549	1.83328e-07	2.15581e-06	1.6	1.91	1.66	0.93	0.88	1.12
ENSMUSG00000051455	Meioc	meiosis specific with coiled-coil domain [Source:MGI Symbol;Acc:MGI:2686410]	1619.2	0.332742	0.0638023	5.2152	1.83619e-07	2.15768e-06	8.05	7.46	7.74	9.35	9.88	9.4
ENSMUSG00000028389	Zfp37	zinc finger protein 37 [Source:MGI Symbol;Acc:MGI:99181]	518.637	0.532378	0.102088	5.21488	1.83933e-07	2.15983e-06	3.58	3.72	3.97	5.37	5.48	5.08
ENSMUSG00000050122	Vwa3b	von Willebrand factor A domain containing 3B [Source:MGI Symbol;Acc:MGI:1918103]	660.819	-0.470318	0.0902732	-5.20994	1.88906e-07	2.21664e-06	38.2	34.13	33.28	24.94	24.22	25.31
ENSMUSG00000029571	Tmem106b	transmembrane protein 106B [Source:MGI Symbol;Acc:MGI:1919150]	1456	0.386424	0.0742251	5.20612	1.92832e-07	2.25948e-06	9.23	8.95	9.08	11.52	12.61	10.72
ENSMUSG00000032078	Zpr1	ZPR1 zinc finger [Source:MGI Symbol;Acc:MGI:1330262]	3380.16	-0.249892	0.0480203	-5.20388	1.95167e-07	2.28521e-06	36.55	36.86	36.84	29.11	30.01	31.53
ENSMUSG00000029198	Grpel1	GrpE-like 1, mitochondrial [Source:MGI Symbol;Acc:MGI:1334417]	3831.82	-0.243417	0.0468022	-5.20097	1.98251e-07	2.31967e-06	29.3	28.45	26.81	23.35	23.57	22.85
ENSMUSG00000039678	Tbc1d13	TBC1 domain family, member 13 [Source:MGI Symbol;Acc:MGI:2385326]	3409.5	0.275414	0.0529695	5.19947	1.99855e-07	2.33676e-06	27.06	26.21	28.78	32.56	31.84	32.7
ENSMUSG00000062444	Ap3b2	adaptor-related protein complex 3, beta 2 subunit [Source:MGI Symbol;Acc:MGI:1100869]	416.522	0.622038	0.119687	5.1972	2.02312e-07	2.36381e-06	2.7	2.93	2.8	4.75	3.69	4.25
ENSMUSG00000040189	Ccdc114	coiled-coil domain containing 114 [Source:MGI Symbol;Acc:MGI:2446120]	504.395	0.542677	0.104521	5.19205	2.07994e-07	2.42847e-06	4.1	4.61	4.75	6.33	6.59	6.25
ENSMUSG00000030986	Dhx32	DEAH (Asp-Glu-Ala-His) box polypeptide 32 [Source:MGI Symbol;Acc:MGI:2141813]	1899.41	0.304869	0.058769	5.18758	2.13049e-07	2.48395e-06	16.05	15.68	15.37	17.97	19.12	19.77
ENSMUSG00000065353	Snora73b	small nucleolar RNA, H/ACA box 73b [Source:MGI Symbol;Acc:MGI:4360049]	6588.37	0.267484	0.051653	5.17847	2.23715e-07	2.60646e-06	2643.65	2301.09	2528.45	2987.97	2920.67	2884.67
ENSMUSG00000026991	Pkp4	plakophilin 4 [Source:MGI Symbol;Acc:MGI:109281]	4805.77	-0.245238	0.0473587	-5.1783	2.23919e-07	2.60699e-06	38.51	36.55	37.03	32.45	29.37	30.63
ENSMUSG00000021136	Smoc1	SPARC related modular calcium binding 1 [Source:MGI Symbol;Acc:MGI:1929878]	707.745	-0.446515	0.0862538	-5.17676	2.25774e-07	2.62673e-06	5.59	5.7	5.68	4.17	3.77	4.25
ENSMUSG00000013629	Cad	carbamoyl-phosphate synthetase 2, aspartate transcarbamylase, and dihydroorotase [Source:MGI Symbol;Acc:MGI:1916969]	9304	0.251917	0.0486846	5.17447	2.28553e-07	2.65717e-06	29.7	30.27	32.79	36.73	34.36	36.98
ENSMUSG00000024604	Rbm22	RNA binding motif protein 22 [Source:MGI Symbol;Acc:MGI:1914060]	1932.5	0.29421	0.0568769	5.17276	2.30659e-07	2.67976e-06	19.59	20.62	20.25	24.55	23.35	24.58
ENSMUSG00000030924	Rexo5	RNA exonuclease 5 [Source:MGI Symbol;Acc:MGI:1919402]	346.698	0.614636	0.118929	5.16809	2.36503e-07	2.74571e-06	5.87	5.43	5.78	8.24	8.76	8.54
ENSMUSG00000005949	Ctns	cystinosis, nephropathic [Source:MGI Symbol;Acc:MGI:1932872]	458.527	0.548563	0.10619	5.16585	2.39352e-07	2.77486e-06	3.8	4.23	3.68	5.48	5.31	5.93
ENSMUSG00000034317	Trim59	tripartite motif-containing 59 [Source:MGI Symbol;Acc:MGI:1914199]	3521.14	-0.237942	0.0460602	-5.16588	2.39306e-07	2.77486e-06	34.12	35.58	32.92	28.03	27.81	29.2
ENSMUSG00000073427	Gm4924	predicted gene 4924 [Source:MGI Symbol;Acc:MGI:3643133]	1121.76	0.431551	0.0835466	5.16539	2.39936e-07	2.77967e-06	9.09	9.25	7.35	11.71	11.23	10.86
ENSMUSG00000079470	Utp14b	UTP14B small subunit processome component [Source:MGI Symbol;Acc:MGI:2445092]	3531.31	-0.247151	0.0478516	-5.16494	2.40517e-07	2.78443e-06	13.35	14.07	13.44	11.4	10.67	11.59
ENSMUSG00000057841	Rpl32	ribosomal protein L32 [Source:MGI Symbol;Acc:MGI:98038]	47486.4	0.188224	0.0364614	5.16228	2.43964e-07	2.82235e-06	2930.63	2776.67	2657.92	3150.64	3120.21	3040.18
ENSMUSG00000058297	Spock2	sparc/osteonectin, cwcv and kazal-like domains proteoglycan 2 [Source:MGI Symbol;Acc:MGI:1891351]	265.677	-0.718817	0.139267	-5.16143	2.45072e-07	2.83317e-06	1.6	1.42	1.47	0.82	0.86	0.99
ENSMUSG00000046337	Fam178b	family with sequence similarity 178, member B [Source:MGI Symbol;Acc:MGI:3026913]	489.743	0.619694	0.120067	5.16125	2.45306e-07	2.83388e-06	5.67	7.06	5.13	8.38	8.49	9.86
ENSMUSG00000008450	Nutf2	nuclear transport factor 2 [Source:MGI Symbol;Acc:MGI:1915301]	8454.95	-0.204421	0.0396166	-5.15999	2.46963e-07	2.85102e-06	278.38	264.65	255.83	224.8	228.75	223.84
ENSMUSG00000018736	Ndel1	nudE neurodevelopment protein 1 like 1 [Source:MGI Symbol;Acc:MGI:1932915]	1509.71	0.328187	0.0636263	5.15804	2.49553e-07	2.87807e-06	16.16	15.8	16.64	19.35	19.73	20.58
ENSMUSG00000069045	Ddx3y	DEAD (Asp-Glu-Ala-Asp) box polypeptide 3, Y-linked [Source:MGI Symbol;Acc:MGI:1349406]	2879.37	0.269672	0.0522828	5.15796	2.49657e-07	2.87807e-06	14.61	14.39	12.91	16.69	16.17	16.51
ENSMUSG00000026944	Abca2	ATP-binding cassette, sub-family A (ABC1), member 2 [Source:MGI Symbol;Acc:MGI:99606]	657.634	0.633439	0.12295	5.15202	2.57698e-07	2.96868e-06	1.61	1.83	1.69	3.21	2.14	2.46
ENSMUSG00000020312	Shc2	SHC (Src homology 2 domain containing) transforming protein 2 [Source:MGI Symbol;Acc:MGI:106180]	201.235	0.838393	0.162794	5.15003	2.60444e-07	2.99693e-06	1.01	1.27	0.98	2.06	1.74	1.88
ENSMUSG00000054702	Ap1s3	adaptor-related protein complex AP-1, sigma 3 [Source:MGI Symbol;Acc:MGI:1891304]	159.409	-0.971347	0.188612	-5.14998	2.60516e-07	2.99693e-06	2.3	2.83	2.89	1.48	1.1	1.45
ENSMUSG00000044894	Uqcrq	ubiquinol-cytochrome c reductase, complex III subunit VII [Source:MGI Symbol;Acc:MGI:107807]	2566.71	-0.284767	0.0553039	-5.14913	2.61692e-07	3.00836e-06	178.77	172.61	162.73	140.17	140.45	131.63
ENSMUSG00000006589	Aprt	adenine phosphoribosyl transferase [Source:MGI Symbol;Acc:MGI:88061]	4179.28	-0.226395	0.0439854	-5.14704	2.64624e-07	3.03993e-06	174.15	178.75	178.52	148.53	144.13	151.46
ENSMUSG00000035623	Rsf1	remodeling and spacing factor 1 [Source:MGI Symbol;Acc:MGI:2682305]	4311.46	0.256224	0.0497914	5.14594	2.6618e-07	3.05567e-06	17.43	16.1	15.36	19.33	18.1	19.61
ENSMUSG00000055407	Map6	microtubule-associated protein 6 [Source:MGI Symbol;Acc:MGI:1201690]	300.306	-0.679961	0.1322	-5.14343	2.69774e-07	3.09477e-06	2.31	2.56	2.75	1.5	1.53	1.62
ENSMUSG00000024843	Chka	choline kinase alpha [Source:MGI Symbol;Acc:MGI:107760]	1356.32	-0.445453	0.0866609	-5.14018	2.74471e-07	3.14645e-06	15.34	18.53	19.03	12.88	13.21	11.92
ENSMUSG00000048076	Arf1	ADP-ribosylation factor 1 [Source:MGI Symbol;Acc:MGI:99431]	12584.6	-0.18681	0.0363448	-5.13994	2.74829e-07	3.14836e-06	194.14	187.11	177.48	162.31	156.6	160.73
ENSMUSG00000027628	Aar2	AAR2 splicing factor homolog [Source:MGI Symbol;Acc:MGI:1915545]	1626.56	-0.336423	0.0654773	-5.13802	2.77651e-07	3.17847e-06	17.22	15.43	15.19	12.48	12.48	12.05
ENSMUSG00000031482	Slc25a15	solute carrier family 25 (mitochondrial carrier ornithine transporter), member 15 [Source:MGI Symbol;Acc:MGI:1342274]	2670.81	-0.267492	0.0520891	-5.13528	2.81722e-07	3.22283e-06	21.42	20.11	19.26	16.61	16.2	16.54
ENSMUSG00000097415	AU020206	expressed sequence AU020206 [Source:MGI Symbol;Acc:MGI:2142134]	1930.73	-0.440508	0.0858129	-5.13336	2.84621e-07	3.25372e-06	16.84	20.6	21.62	14.69	12.85	15.06
ENSMUSG00000022528	Hes1	hes family bHLH transcription factor 1 [Source:MGI Symbol;Acc:MGI:104853]	815.228	0.438624	0.0854504	5.13308	2.85042e-07	3.25626e-06	13.12	13.44	11.32	16.22	16.24	17.7
ENSMUSG00000020105	Lrig3	leucine-rich repeats and immunoglobulin-like domains 3 [Source:MGI Symbol;Acc:MGI:2443955]	574.305	0.487199	0.0949223	5.13261	2.85754e-07	3.26212e-06	3.09	3.11	3.27	4.52	4.16	4.31
ENSMUSG00000026926	Pmpca	peptidase (mitochondrial processing) alpha [Source:MGI Symbol;Acc:MGI:1918568]	4556.56	0.224525	0.0437524	5.13172	2.87108e-07	3.2753e-06	36.04	37.38	37.55	42.09	41.76	42.89
ENSMUSG00000027010	Slc25a12	solute carrier family 25 (mitochondrial carrier, Aralar), member 12 [Source:MGI Symbol;Acc:MGI:1926080]	1918.83	-0.364201	0.0709803	-5.13101	2.8819e-07	3.2808e-06	28.52	26.93	30.34	21.22	20.16	23.83
ENSMUSG00000021203	Otub2	OTU domain, ubiquitin aldehyde binding 2 [Source:MGI Symbol;Acc:MGI:1915399]	237.378	-0.784937	0.153006	-5.13011	2.89578e-07	3.29433e-06	2.59	2.4	2.99	1.53	1.61	1.39
ENSMUSG00000040725	Hnrnpul1	heterogeneous nuclear ribonucleoprotein U-like 1 [Source:MGI Symbol;Acc:MGI:2443517]	4815.6	0.22587	0.0440416	5.12855	2.91984e-07	3.3194e-06	29.1	29.76	28.81	33.56	31.71	34.96
ENSMUSG00000027454	Gins1	GINS complex subunit 1 (Psf1 homolog) [Source:MGI Symbol;Acc:MGI:1916520]	1748.81	-0.322059	0.0628156	-5.12705	2.94315e-07	3.34358e-06	50.09	50.36	45.04	37.82	39.11	36.74
ENSMUSG00000035969	Rusc2	RUN and SH3 domain containing 2 [Source:MGI Symbol;Acc:MGI:2140371]	308.23	-0.639792	0.124847	-5.1246	2.98166e-07	3.38499e-06	2.4	2.23	2.18	1.37	1.44	1.46
ENSMUSG00000018923	Med11	mediator complex subunit 11 [Source:MGI Symbol;Acc:MGI:1913422]	1027.96	-0.374025	0.0730808	-5.11796	3.08858e-07	3.50395e-06	36.03	36.03	35.13	26.7	27.99	26.14
ENSMUSG00000018428	Akap1	A kinase (PRKA) anchor protein 1 [Source:MGI Symbol;Acc:MGI:104729]	7691.67	-0.189994	0.0371318	-5.11674	3.10866e-07	3.5243e-06	54.28	52.87	52.8	46.39	45.04	45.62
ENSMUSG00000024660	Incenp	inner centromere protein [Source:MGI Symbol;Acc:MGI:1313288]	4130.13	-0.217775	0.0425658	-5.1162	3.11758e-07	3.53197e-06	33.65	33.23	32.67	27.78	27.22	28.67
ENSMUSG00000021733	Slc4a7	solute carrier family 4, sodium bicarbonate cotransporter, member 7 [Source:MGI Symbol;Acc:MGI:2443878]	3281.16	0.299769	0.0586068	5.11492	3.13881e-07	3.55356e-06	11.66	12.61	13.44	14.97	14.83	15.6
ENSMUSG00000029388	Eif2b1	eukaryotic translation initiation factor 2B, subunit 1 (alpha) [Source:MGI Symbol;Acc:MGI:2384802]	2710.1	-0.280868	0.0549701	-5.10946	3.23082e-07	3.6527e-06	40.98	40.16	36.16	31.79	31.84	30.68
ENSMUSG00000030117	Gdf3	growth differentiation factor 3 [Source:MGI Symbol;Acc:MGI:95686]	5568.94	0.204119	0.0399504	5.10931	3.23342e-07	3.65312e-06	63.83	63.28	59.57	69.93	68.56	71.65
ENSMUSG00000032407	U2surp	U2 snRNP-associated SURP domain containing [Source:MGI Symbol;Acc:MGI:1915208]	17875	0.181304	0.0354934	5.10809	3.25435e-07	3.67424e-06	101.25	100.14	92.83	107.09	109.71	109.12
ENSMUSG00000036782	Klhl13	kelch-like 13 [Source:MGI Symbol;Acc:MGI:1914705]	9936.16	-0.202306	0.0396247	-5.10556	3.29821e-07	3.72119e-06	102.96	97.01	92.29	83.37	81.43	83.38
ENSMUSG00000016181	Diexf	digestive organ expansion factor homolog (zebrafish) [Source:MGI Symbol;Acc:MGI:2138080]	2022.91	-0.363713	0.0712705	-5.10328	3.33814e-07	3.76366e-06	17.48	17.11	18.28	13.08	14.7	12.4
ENSMUSG00000040195	Nemp1	nuclear envelope integral membrane protein 1 [Source:MGI Symbol;Acc:MGI:2446113]	1836.86	0.317169	0.0621609	5.10238	3.35408e-07	3.77904e-06	6.78	7.36	7.41	8.93	8.38	8.94
ENSMUSG00000040562	Gstm2	glutathione S-transferase, mu 2 [Source:MGI Symbol;Acc:MGI:95861]	372.327	0.634159	0.124301	5.10179	3.36456e-07	3.78825e-06	6.38	7.94	7.96	11.45	10.65	11.75
ENSMUSG00000071176	Arhgef10	Rho guanine nucleotide exchange factor (GEF) 10 [Source:MGI Symbol;Acc:MGI:2444453]	800.312	-0.420009	0.0823699	-5.09906	3.41337e-07	3.84057e-06	4.97	5.2	4.6	3.49	3.51	3.79
ENSMUSG00000032604	Qars	glutaminyl-tRNA synthetase [Source:MGI Symbol;Acc:MGI:1915851]	6278.23	0.22044	0.0432347	5.09869	3.42014e-07	3.84555e-06	89.05	85.4	81.43	93.33	98.34	99.61
ENSMUSG00000060739	Nsa2	NSA2 ribosome biogenesis homolog [Source:MGI Symbol;Acc:MGI:1913883]	6481.06	0.222148	0.043589	5.09642	3.46133e-07	3.8892e-06	101.61	93.45	93.96	109.63	111.11	108.7
ENSMUSG00000020460	Rps27a	ribosomal protein S27A [Source:MGI Symbol;Acc:MGI:1925544]	51130.8	0.200828	0.0394153	5.09517	3.48421e-07	3.91066e-06	2164.74	2014.07	1922.79	2302.26	2313.32	2234.81
ENSMUSG00000024114	Prss41	protease, serine 41 [Source:MGI Symbol;Acc:MGI:1918253]	261.326	0.725772	0.142444	5.09512	3.4852e-07	3.91066e-06	3.49	3.26	3.17	5.65	5.64	4.73
ENSMUSG00000033644	Piwil2	piwi-like RNA-mediated gene silencing 2 [Source:MGI Symbol;Acc:MGI:1930036]	2017.32	-0.281104	0.0551777	-5.09452	3.49633e-07	3.92048e-06	13.21	12.57	12.49	10.43	10.01	10.35
ENSMUSG00000028382	Ptbp3	polypyrimidine tract binding protein 3 [Source:MGI Symbol;Acc:MGI:1923334]	4190.53	0.2428	0.0476647	5.09391	3.50745e-07	3.93026e-06	14.65	14.95	13.3	16.5	16.71	16.36
ENSMUSG00000024999	Noc3l	NOC3 like DNA replication regulator [Source:MGI Symbol;Acc:MGI:1932610]	5723.9	-0.214958	0.0422086	-5.09275	3.52904e-07	3.95176e-06	38.47	36.89	35.1	31.2	31.1	30.68
ENSMUSG00000040466	Blvrb	biliverdin reductase B (flavin reductase (NADPH)) [Source:MGI Symbol;Acc:MGI:2385271]	578.789	0.484309	0.0951152	5.09181	3.54666e-07	3.96877e-06	12.97	12.35	12.39	16.76	16.27	18.53
ENSMUSG00000013766	Ly6g6e	lymphocyte antigen 6 complex, locus G6E [Source:MGI Symbol;Acc:MGI:1917524]	178.591	0.867351	0.17037	5.09098	3.5621e-07	3.98334e-06	3.08	3.88	3.08	5.45	6.12	6.29
ENSMUSG00000032409	Atr	ataxia telangiectasia and Rad3 related [Source:MGI Symbol;Acc:MGI:108028]	6689.32	0.221342	0.0434787	5.09082	3.56521e-07	3.98411e-06	20.78	21.84	21.71	24.21	25.04	24.05
ENSMUSG00000002428	Hltf	helicase-like transcription factor [Source:MGI Symbol;Acc:MGI:1196437]	3422.9	-0.237945	0.0467792	-5.08655	3.64629e-07	4.07194e-06	22.63	21.83	21.02	17.82	17.7	18.75
ENSMUSG00000025066	Sfr1	SWI5 dependent recombination repair 1 [Source:MGI Symbol;Acc:MGI:1915038]	6614.91	-0.205677	0.0404569	-5.08384	3.69877e-07	4.12774e-06	118.87	113.76	108.15	96.82	95.43	96.46
ENSMUSG00000022031	Elp3	elongator acetyltransferase complex subunit 3 [Source:MGI Symbol;Acc:MGI:1921445]	5867.06	-0.199352	0.0392235	-5.08246	3.72584e-07	4.15513e-06	55.33	53.97	52.06	45.87	44.64	46.83
ENSMUSG00000049232	Tigd2	tigger transposable element derived 2 [Source:MGI Symbol;Acc:MGI:1915390]	593.43	0.474727	0.0934966	5.07747	3.82484e-07	4.25974e-06	4.02	4.22	3.72	5.18	5.47	5.59
ENSMUSG00000001305	Rrp15	ribosomal RNA processing 15 homolog (S. cerevisiae) [Source:MGI Symbol;Acc:MGI:1914473]	5847.65	-0.210178	0.0413968	-5.07715	3.83145e-07	4.26421e-06	119.89	117.52	113.13	98.1	100.85	97.12
ENSMUSG00000030979	Uros	uroporphyrinogen III synthase [Source:MGI Symbol;Acc:MGI:98917]	441.23	0.532739	0.104985	5.07443	3.88669e-07	4.32276e-06	7.12	7.66	6.86	10.18	10.16	10.23
ENSMUSG00000024073	Birc6	baculoviral IAP repeat-containing 6 [Source:MGI Symbol;Acc:MGI:1276108]	15008.9	-0.241912	0.0476781	-5.07386	3.89826e-07	4.3327e-06	42.51	49.29	45.37	36.81	37.36	39.23
ENSMUSG00000033335	Dnm2	dynamin 2 [Source:MGI Symbol;Acc:MGI:109547]	2549.26	0.255491	0.0503675	5.07253	3.92555e-07	4.36007e-06	18.46	18.27	18.44	21.79	21.04	21.54
ENSMUSG00000035828	Pim3	proviral integration site 3 [Source:MGI Symbol;Acc:MGI:1355297]	3688.55	0.247477	0.0488481	5.06625	4.05732e-07	4.50338e-06	47.58	44.68	42.46	52.35	52.41	51.43
ENSMUSG00000031751	Amfr	autocrine motility factor receptor [Source:MGI Symbol;Acc:MGI:1345634]	1335.15	0.341083	0.0673264	5.06612	4.06012e-07	4.50344e-06	7.15	7.34	7.58	8.87	8.91	9.55
ENSMUSG00000022792	Yars2	tyrosyl-tRNA synthetase 2 (mitochondrial) [Source:MGI Symbol;Acc:MGI:1917370]	2029.55	-0.276303	0.0545433	-5.06576	4.06777e-07	4.50888e-06	34.68	35.27	33.15	27.57	28	27.62
ENSMUSG00000054115	Skp2	S-phase kinase-associated protein 2 (p45) [Source:MGI Symbol;Acc:MGI:1351663]	2669.3	-0.272708	0.0538417	-5.06499	4.08415e-07	4.52398e-06	23.19	21.69	20.83	18.35	17.14	17.67
ENSMUSG00000037669	Ldah	lipid droplet associated hydrolase [Source:MGI Symbol;Acc:MGI:1916082]	1258.08	-0.356763	0.07047	-5.06263	4.13515e-07	4.57738e-06	17.11	16.54	15.13	13.07	12	12.16
ENSMUSG00000023832	Acat2	acetyl-Coenzyme A acetyltransferase 2 [Source:MGI Symbol;Acc:MGI:87871]	3892.39	-0.229994	0.0454354	-5.06201	4.14858e-07	4.58916e-06	48.18	47.57	44.82	39.85	37.45	39.82
ENSMUSG00000028443	Nudt2	nudix (nucleoside diphosphate linked moiety X)-type motif 2 [Source:MGI Symbol;Acc:MGI:1913651]	463.356	-0.531408	0.105085	-5.05693	4.26061e-07	4.70675e-06	19.61	18.2	16.77	12.18	12.43	12.26
ENSMUSG00000044595	Dnd1	DND microRNA-mediated repression inhibitor 1 [Source:MGI Symbol;Acc:MGI:2447763]	285.069	-0.654146	0.129354	-5.05703	4.25827e-07	4.70675e-06	5.77	5.63	5.85	3.44	3.69	3.59
ENSMUSG00000024378	Stard4	StAR-related lipid transfer (START) domain containing 4 [Source:MGI Symbol;Acc:MGI:2156764]	851.349	-0.481646	0.0952581	-5.05622	4.27637e-07	4.72098e-06	6.29	5.94	4.89	3.76	3.83	4.36
ENSMUSG00000070407	Hs3st3b1	heparan sulfate (glucosamine) 3-O-sulfotransferase 3B1 [Source:MGI Symbol;Acc:MGI:1333853]	407.303	-0.573634	0.113483	-5.05481	4.30821e-07	4.75292e-06	2.39	2.19	2.45	1.59	1.44	1.59
ENSMUSG00000042215	Bag2	BCL2-associated athanogene 2 [Source:MGI Symbol;Acc:MGI:1891254]	384.251	-0.57165	0.113206	-5.04966	4.42595e-07	4.87954e-06	7.25	6.73	6.41	4.3	4.47	4.63
ENSMUSG00000028330	Ncbp1	nuclear cap binding protein subunit 1 [Source:MGI Symbol;Acc:MGI:1891840]	6084.74	-0.215137	0.0426196	-5.04783	4.46846e-07	4.9231e-06	54.26	54.75	49.22	44.73	43.56	44.86
ENSMUSG00000042388	Dlgap3	DLG associated protein 3 [Source:MGI Symbol;Acc:MGI:3039563]	841.703	0.411455	0.0815134	5.0477	4.47157e-07	4.92323e-06	4.63	4.55	4.31	5.78	5.47	6.29
ENSMUSG00000041560	Nop53	NOP53 ribosome biogenesis factor [Source:MGI Symbol;Acc:MGI:2154441]	7597.29	0.224775	0.0445351	5.04713	4.485e-07	4.93471e-06	148.23	138.74	149.16	170.14	160.94	167.26
ENSMUSG00000058793	Cds2	CDP-diacylglycerol synthase (phosphatidate cytidylyltransferase) 2 [Source:MGI Symbol;Acc:MGI:1332236]	2587.23	0.284215	0.0563241	5.04607	4.50993e-07	4.95881e-06	9.4	9.2	9.5	11.85	10.62	10.99
ENSMUSG00000097971	Gm26917	predicted gene, 26917 [Source:MGI Symbol;Acc:MGI:5504032]	464726	-0.20045	0.0397415	-5.04383	4.56306e-07	5.01387e-06	4681.37	4675.21	4973.52	4120.37	3880.58	4197.99
ENSMUSG00000024608	Rps14	ribosomal protein S14 [Source:MGI Symbol;Acc:MGI:98107]	24245.5	0.164323	0.0325885	5.04237	4.59804e-07	5.04893e-06	1061.04	1044.19	985.35	1136.96	1124.23	1122.7
ENSMUSG00000029920	Smarcad1	SWI/SNF-related, matrix-associated actin-dependent regulator of chromatin, subfamily a, containing DEAD/H box 1 [Source:MGI Symbol;Acc:MGI:95453]	8923.49	-0.182956	0.0362878	-5.04179	4.6119e-07	5.06076e-06	83.61	80.71	78.36	69.79	69.43	69.69
ENSMUSG00000037720	Tmem33	transmembrane protein 33 [Source:MGI Symbol;Acc:MGI:1915128]	1782.59	-0.365454	0.0724879	-5.04158	4.61706e-07	5.06304e-06	29.48	28.13	26.43	23.77	19.85	20.16
ENSMUSG00000053641	Dennd4a	DENN/MADD domain containing 4A [Source:MGI Symbol;Acc:MGI:2142979]	526.011	-0.569295	0.112926	-5.04129	4.6241e-07	5.06737e-06	1.98	2.41	2	1.24	1.51	1.45
ENSMUSG00000037411	Serpine1	serine (or cysteine) peptidase inhibitor, clade E, member 1 [Source:MGI Symbol;Acc:MGI:97608]	347.276	-0.615662	0.122263	-5.03555	4.76488e-07	5.21816e-06	3.4	3.7	3.57	2.29	2.04	2.49
ENSMUSG00000025278	Flnb	filamin, beta [Source:MGI Symbol;Acc:MGI:2446089]	9029	0.18413	0.0365702	5.03498	4.77896e-07	5.2301e-06	21.31	22.34	21.21	24	23.4	24.62
ENSMUSG00000024302	Dtna	dystrobrevin alpha [Source:MGI Symbol;Acc:MGI:106039]	197.853	0.780358	0.154994	5.03475	4.78477e-07	5.23296e-06	1.01	1.08	1.09	1.84	1.68	1.81
ENSMUSG00000014859	E2f4	E2F transcription factor 4 [Source:MGI Symbol;Acc:MGI:103012]	2258.39	-0.31034	0.0616496	-5.03394	4.80502e-07	5.25161e-06	33.54	32.66	31.06	24.32	24.23	28.12
ENSMUSG00000034706	Dnaic2	dynein, axonemal, intermediate chain 2 [Source:MGI Symbol;Acc:MGI:2685574]	199.697	0.872354	0.173351	5.0323	4.84636e-07	5.29327e-06	1.23	1.34	1.62	2.32	2.26	2.92
ENSMUSG00000034435	Tmem30b	transmembrane protein 30B [Source:MGI Symbol;Acc:MGI:2442082]	116.193	1.01945	0.202699	5.0294	4.9202e-07	5.37035e-06	0.58	0.65	0.63	1.29	1.18	1.2
ENSMUSG00000020402	Vdac1	voltage-dependent anion channel 1 [Source:MGI Symbol;Acc:MGI:106919]	20262.2	0.156254	0.0310794	5.02756	4.9675e-07	5.41837e-06	250.3	246.82	239.39	267.53	267.45	267.09
ENSMUSG00000028048	Gba	glucosidase, beta, acid [Source:MGI Symbol;Acc:MGI:95665]	731.826	0.454521	0.0904312	5.02616	5.00399e-07	5.45454e-06	9.89	10.65	10.5	14.95	13.66	12.97
ENSMUSG00000033020	Polr2f	polymerase (RNA) II (DNA directed) polypeptide F [Source:MGI Symbol;Acc:MGI:1349393]	1980.53	-0.298578	0.0594117	-5.02558	5.01926e-07	5.46756e-06	110.22	103.63	103.48	79.46	85.6	87.09
ENSMUSG00000020422	Tns3	tensin 3 [Source:MGI Symbol;Acc:MGI:2443012]	7381.95	-0.189304	0.0376837	-5.02351	5.07351e-07	5.52299e-06	25.59	25.6	25.37	21.96	21.13	22.55
ENSMUSG00000031386	Hcfc1	host cell factor C1 [Source:MGI Symbol;Acc:MGI:105942]	6357.29	-0.239244	0.0476276	-5.02322	5.08119e-07	5.52318e-06	23.87	26.43	25.05	20.66	19.85	21.91
ENSMUSG00000033845	Mrpl15	mitochondrial ribosomal protein L15 [Source:MGI Symbol;Acc:MGI:1351639]	12480.7	-0.18804	0.0374333	-5.02334	5.07818e-07	5.52318e-06	349.98	336.26	328.93	298.58	288.01	284.16
ENSMUSG00000037239	Spred3	sprouty-related, EVH1 domain containing 3 [Source:MGI Symbol;Acc:MGI:2142186]	148.95	1.03252	0.205554	5.02312	5.08377e-07	5.52318e-06	0.75	0.91	0.8	1.26	1.97	1.69
ENSMUSG00000041143	Tmco4	transmembrane and coiled-coil domains 4 [Source:MGI Symbol;Acc:MGI:1924306]	347.521	0.585554	0.116615	5.02126	5.13336e-07	5.57337e-06	2.33	2.36	2.26	3.39	3.27	3.53
ENSMUSG00000030905	Crym	crystallin, mu [Source:MGI Symbol;Acc:MGI:102675]	133.855	0.960812	0.191524	5.01667	5.25752e-07	5.70439e-06	1.71	1.72	1.57	2.83	3.19	3.48
ENSMUSG00000083161	Gm11427	predicted gene 11427 [Source:MGI Symbol;Acc:MGI:3651774]	215.066	-0.783249	0.156188	-5.01477	5.30957e-07	5.75706e-06	5.53	4.49	4.76	2.8	2.98	2.59
ENSMUSG00000032178	Ilf3	interleukin enhancer binding factor 3 [Source:MGI Symbol;Acc:MGI:1339973]	8805.95	0.177325	0.0353828	5.01162	5.39743e-07	5.84846e-06	66.51	66.71	64.46	73.91	72.11	72.44
ENSMUSG00000034931	Dhx8	DEAH (Asp-Glu-Ala-His) box polypeptide 8 [Source:MGI Symbol;Acc:MGI:1306823]	6487.93	-0.230563	0.0460186	-5.01021	5.43706e-07	5.88752e-06	42.05	39.22	38.16	31.75	32.73	34.99
ENSMUSG00000069601	Ank3	ankyrin 3, epithelial [Source:MGI Symbol;Acc:MGI:88026]	644.951	0.516125	0.103128	5.00471	5.59448e-07	6.05e-06	3.88	3.32	4.26	5.31	5.37	5.31
ENSMUSG00000027709	Mccc1	methylcrotonoyl-Coenzyme A carboxylase 1 (alpha) [Source:MGI Symbol;Acc:MGI:1919289]	1057.61	0.367737	0.0735	5.00323	5.6379e-07	6.09294e-06	13.24	12.73	12.85	17.1	16.16	15.71
ENSMUSG00000063412	Gm10131	predicted pseudogene 10131 [Source:MGI Symbol;Acc:MGI:3704308]	3596.37	-0.225746	0.0451313	-5.00198	5.67447e-07	6.12842e-06	157.27	152.23	149.14	130.14	124.71	128.45
ENSMUSG00000051378	Kif18b	kinesin family member 18B [Source:MGI Symbol;Acc:MGI:2446979]	2917.58	0.242136	0.04843	4.99971	5.74152e-07	6.19677e-06	20.74	21.61	20.32	23.73	24.29	24.41
ENSMUSG00000031889	D230025D16Rik	RIKEN cDNA D230025D16 gene [Source:MGI Symbol;Acc:MGI:2443049]	2782.35	0.245895	0.049218	4.99604	5.85193e-07	6.31178e-06	22.75	23.02	21.89	26.89	25.37	26.15
ENSMUSG00000022748	Cmss1	cms small ribosomal subunit 1 [Source:MGI Symbol;Acc:MGI:1913747]	1117.67	-0.341286	0.0683251	-4.99504	5.88235e-07	6.34043e-06	32.66	32.32	31.53	24.69	24.26	25.5
ENSMUSG00000001995	Sipa1l2	signal-induced proliferation-associated 1 like 2 [Source:MGI Symbol;Acc:MGI:2676970]	2584.82	0.256941	0.0514504	4.99396	5.9154e-07	6.37187e-06	8.38	8.48	8.54	9.98	9.5	10.2
ENSMUSG00000019139	Isyna1	myo-inositol 1-phosphate synthase A1 [Source:MGI Symbol;Acc:MGI:1919030]	5690.54	-0.19896	0.0398649	-4.99084	6.01159e-07	6.47123e-06	88.61	87.65	86.33	72.58	74.63	76.37
ENSMUSG00000021134	Srsf5	serine/arginine-rich splicing factor 5 [Source:MGI Symbol;Acc:MGI:98287]	12605.2	0.196523	0.0393949	4.98852	6.0843e-07	6.5452e-06	197.81	182.59	180.96	213.05	207.52	208
ENSMUSG00000023033	Scn8a	sodium channel, voltage-gated, type VIII, alpha [Source:MGI Symbol;Acc:MGI:103169]	183.427	0.861683	0.172804	4.98646	6.14951e-07	6.61102e-06	1.47	1.88	1.29	2.6	2.79	2.8
ENSMUSG00000058600	Rpl30	ribosomal protein L30 [Source:MGI Symbol;Acc:MGI:98037]	20909.1	0.202386	0.0405948	4.98552	6.17958e-07	6.639e-06	1224.76	1136.27	1072.89	1307.73	1270.79	1281.26
ENSMUSG00000025047	Pdcd11	programmed cell death 11 [Source:MGI Symbol;Acc:MGI:1341788]	8959.23	-0.179336	0.0359732	-4.98526	6.18796e-07	6.64366e-06	38.21	36.89	35.85	31.82	31.4	32.54
ENSMUSG00000037938	Chchd5	coiled-coil-helix-coiled-coil-helix domain containing 5 [Source:MGI Symbol;Acc:MGI:1913420]	684.621	0.4515	0.0905707	4.98505	6.19442e-07	6.64625e-06	11.12	11.4	11.96	16.21	15.26	14.64
ENSMUSG00000089762	Ier5l	immediate early response 5-like [Source:MGI Symbol;Acc:MGI:1919750]	609.268	0.486401	0.0976377	4.98169	6.3031e-07	6.75843e-06	4.52	4.33	4.92	6.48	5.83	6.56
ENSMUSG00000089617	Scarna10	small Cajal body-specific RNA 10 [Source:MGI Symbol;Acc:MGI:3819482]	5763.23	0.222893	0.0447518	4.98065	6.33713e-07	6.79049e-06	714.52	745.12	695.38	796.55	851.4	809.3
ENSMUSG00000057541	Pus7	pseudouridylate synthase 7 [Source:MGI Symbol;Acc:MGI:1925947]	3623.62	-0.228574	0.0459343	-4.9761	6.48769e-07	6.94729e-06	29.9	29.57	27.52	24.31	23.53	24.71
ENSMUSG00000024665	Fads2	fatty acid desaturase 2 [Source:MGI Symbol;Acc:MGI:1930079]	1239.81	-0.329702	0.0662922	-4.97346	6.57692e-07	7.03825e-06	23.55	23.2	23.32	18.59	17.53	18.38
ENSMUSG00000020424	Castor1	cytosolic arginine sensor for mTORC1 subunit 1 [Source:MGI Symbol;Acc:MGI:1919212]	990.118	-0.365079	0.0734117	-4.97303	6.59134e-07	7.04909e-06	17.61	18.26	18.05	14.01	13.48	13.44
ENSMUSG00000020448	Rnf185	ring finger protein 185 [Source:MGI Symbol;Acc:MGI:1922078]	1306.1	0.342992	0.0689872	4.97182	6.63288e-07	7.08889e-06	10.97	9.86	9.59	12.39	12.57	12.74
ENSMUSG00000020326	Ccng1	cyclin G1 [Source:MGI Symbol;Acc:MGI:102890]	10558.6	0.210353	0.0423286	4.96954	6.71135e-07	7.16809e-06	71.57	65.87	62.81	75.34	74.23	76.77
ENSMUSG00000003813	Rad23a	RAD23 homolog A, nucleotide excision repair protein [Source:MGI Symbol;Acc:MGI:105126]	3557.74	0.224674	0.045222	4.96825	6.75594e-07	7.2106e-06	45.61	46.61	43.68	52.66	50.95	51.57
ENSMUSG00000028800	Hdac1	histone deacetylase 1 [Source:MGI Symbol;Acc:MGI:108086]	6566.19	-0.231748	0.0466468	-4.96814	6.75994e-07	7.2106e-06	97.37	88.61	88.34	79.24	73.68	75.36
ENSMUSG00000020680	Taf15	TATA-box binding protein associated factor 15 [Source:MGI Symbol;Acc:MGI:1917689]	2286.74	-0.286275	0.0576509	-4.96567	6.84648e-07	7.29817e-06	46.43	47.09	49.61	37.94	36.79	40
ENSMUSG00000044783	Hjurp	Holliday junction recognition protein [Source:MGI Symbol;Acc:MGI:2685821]	12646.2	0.187411	0.0377475	4.96486	6.87513e-07	7.32395e-06	73.75	79.88	75.22	84.04	83.99	86.68
ENSMUSG00000029110	Rnf4	ring finger protein 4 [Source:MGI Symbol;Acc:MGI:1201691]	10222.9	0.179335	0.0361271	4.96401	6.90528e-07	7.3513e-06	89.14	88.36	82.76	97.55	94.26	96.14
ENSMUSG00000003038	Hmgn2	high mobility group nucleosomal binding domain 2 [Source:MGI Symbol;Acc:MGI:96136]	7220.8	-0.209532	0.0422665	-4.9574	7.14436e-07	7.60089e-06	173.25	164.7	153.76	137.81	137.97	139.63
ENSMUSG00000055148	Klf2	Kruppel-like factor 2 (lung) [Source:MGI Symbol;Acc:MGI:1342772]	2331.65	0.313036	0.0631511	4.95694	7.16114e-07	7.61381e-06	26.92	28.26	29.17	33.04	32.23	37.23
ENSMUSG00000028495	Rps6	ribosomal protein S6 [Source:MGI Symbol;Acc:MGI:98159]	50404.1	0.168438	0.0339887	4.9557	7.20722e-07	7.65784e-06	1576.69	1505.06	1430.49	1655.77	1651.04	1647.53
ENSMUSG00000038013	Wipf2	WAS/WASL interacting protein family, member 2 [Source:MGI Symbol;Acc:MGI:1924462]	582.557	-0.649195	0.131016	-4.95507	7.23032e-07	7.67743e-06	2.26	3.08	2.72	1.54	1.45	2.04
ENSMUSG00000045624	Esf1	ESF1 nucleolar pre-rRNA processing protein homolog [Source:MGI Symbol;Acc:MGI:1913830]	3966.32	-0.247235	0.0499011	-4.95451	7.25117e-07	7.69458e-06	35.99	33.3	31.61	28.01	27.67	27.37
ENSMUSG00000001100	Poldip2	polymerase (DNA-directed), delta interacting protein 2 [Source:MGI Symbol;Acc:MGI:1915061]	4849.06	0.210462	0.0424803	4.95435	7.25743e-07	7.69626e-06	60.91	57.96	57.97	67.9	65.33	66.74
ENSMUSG00000058239	Usf2	upstream transcription factor 2 [Source:MGI Symbol;Acc:MGI:99961]	825.224	0.40511	0.0817963	4.95267	7.32017e-07	7.75778e-06	16.04	17.8	15.35	21.32	20.78	21.5
ENSMUSG00000068245	Phf11d	PHD finger protein 11D [Source:MGI Symbol;Acc:MGI:1277133]	1478.84	0.307173	0.0620384	4.95134	7.37027e-07	7.80583e-06	23.34	22.42	22.15	27.06	27.75	27.31
ENSMUSG00000017843	Ppp2r5c	protein phosphatase 2, regulatory subunit B', gamma [Source:MGI Symbol;Acc:MGI:1349475]	5066.6	0.215453	0.0435232	4.95031	7.40962e-07	7.84245e-06	57.16	55.2	51.36	62.07	60.69	62.95
ENSMUSG00000027630	Tbl1xr1	transducin (beta)-like 1X-linked receptor 1 [Source:MGI Symbol;Acc:MGI:2441730]	4629.95	-0.356387	0.0720865	-4.94387	7.65853e-07	8.10067e-06	27.55	25.29	21.67	20.89	18.47	17.44
ENSMUSG00000027680	Fxr1	fragile X mental retardation gene 1, autosomal homolog [Source:MGI Symbol;Acc:MGI:104860]	16273.1	0.191484	0.0387435	4.94236	7.71812e-07	8.15845e-06	165.45	152.43	150.45	174.15	174.94	173.48
ENSMUSG00000028581	Laptm5	lysosomal-associated protein transmembrane 5 [Source:MGI Symbol;Acc:MGI:108046]	337.863	0.668118	0.135302	4.93799	7.89328e-07	8.33823e-06	2.96	3.01	2.66	4.1	3.99	5.31
ENSMUSG00000022211	Carmil3	capping protein regulator and myosin 1 linker 3 [Source:MGI Symbol;Acc:MGI:2448573]	120.179	1.15341	0.233615	4.93721	7.92489e-07	8.36624e-06	0.42	0.52	0.64	1.44	0.91	1.11
ENSMUSG00000037108	Zcwpw1	zinc finger, CW type with PWWP domain 1 [Source:MGI Symbol;Acc:MGI:2685899]	813.182	0.409416	0.0829624	4.93496	8.01673e-07	8.45775e-06	9.07	8.93	8.47	12.27	10.81	11.28
ENSMUSG00000063354	Slc39a4	solute carrier family 39 (zinc transporter), member 4 [Source:MGI Symbol;Acc:MGI:1919277]	548.361	0.541929	0.109847	4.93348	8.07756e-07	8.51646e-06	5.93	5.42	5.07	7.8	8.6	6.94
ENSMUSG00000004127	Trmt10a	tRNA methyltransferase 10A [Source:MGI Symbol;Acc:MGI:1920421]	1586.21	-0.299172	0.0606724	-4.93095	8.18326e-07	8.62236e-06	15.74	16.23	16.01	12.85	12.18	13.08
ENSMUSG00000068566	Myadm	myeloid-associated differentiation marker [Source:MGI Symbol;Acc:MGI:1355332]	805.938	-0.413825	0.0839456	-4.92968	8.23639e-07	8.67278e-06	7.09	8.03	7.04	5.42	5.22	5.61
ENSMUSG00000054400	Cklf	chemokine-like factor [Source:MGI Symbol;Acc:MGI:1922708]	456.969	0.548511	0.111334	4.92673	8.36172e-07	8.7991e-06	10.18	11.25	8.74	14.75	14.27	14.04
ENSMUSG00000053470	Kdm3a	lysine (K)-specific demethylase 3A [Source:MGI Symbol;Acc:MGI:98847]	6041.45	-0.195082	0.0396165	-4.92427	8.46745e-07	8.90466e-06	48.4	47.17	44.77	40.16	39.56	40.06
ENSMUSG00000034192	Lsm3	LSM3 homolog, U6 small nuclear RNA and mRNA degradation associated [Source:MGI Symbol;Acc:MGI:1914928]	3532.64	-0.257932	0.052393	-4.92303	8.52162e-07	8.95588e-06	194.59	175.32	170.85	146.84	148.12	146.82
ENSMUSG00000029623	Pdap1	PDGFA associated protein 1 [Source:MGI Symbol;Acc:MGI:2448536]	6682.97	-0.231294	0.047007	-4.92041	8.63635e-07	9.07065e-06	89.25	78.95	82.23	69.91	68.4	70.2
ENSMUSG00000018554	Ybx2	Y box protein 2 [Source:MGI Symbol;Acc:MGI:1096372]	180.783	0.98311	0.199858	4.91904	8.69688e-07	9.12256e-06	3.17	2.41	4.16	5.9	7.03	5.79
ENSMUSG00000066892	Fbxl12	F-box and leucine-rich repeat protein 12 [Source:MGI Symbol;Acc:MGI:1354738]	253.885	0.707732	0.143887	4.91868	8.71281e-07	9.13343e-06	2.19	2.6	2.72	4.05	3.78	4.17
ENSMUSG00000042744	Hectd4	HECT domain E3 ubiquitin protein ligase 4 [Source:MGI Symbol;Acc:MGI:3647820]	902.43	-0.496506	0.101003	-4.91574	8.84498e-07	9.26606e-06	2.26	2.62	2.11	1.87	1.43	1.55
ENSMUSG00000004565	Pnpla6	patatin-like phospholipase domain containing 6 [Source:MGI Symbol;Acc:MGI:1354723]	2857.51	-0.276584	0.0562745	-4.9149	8.88263e-07	9.29364e-06	23.58	24.28	24.65	19.62	20.35	18.55
ENSMUSG00000034799	Unc13a	unc-13 homolog A [Source:MGI Symbol;Acc:MGI:3051532]	163.162	0.91898	0.186975	4.91499	8.87866e-07	9.29364e-06	1.26	0.83	1.04	1.96	1.8	1.99
ENSMUSG00000021116	Eif2s1	eukaryotic translation initiation factor 2, subunit 1 alpha [Source:MGI Symbol;Acc:MGI:95299]	17853.4	-0.182064	0.0370531	-4.9136	8.94195e-07	9.34974e-06	149.68	150.68	145.41	128.12	131.72	124.08
ENSMUSG00000068876	Cgn	cingulin [Source:MGI Symbol;Acc:MGI:1927237]	1740.83	-0.30161	0.0613969	-4.91246	8.99395e-07	9.39814e-06	9.17	9.4	9.63	7.52	7.6	7.26
ENSMUSG00000020743	Mif4gd	MIF4G domain containing [Source:MGI Symbol;Acc:MGI:1916924]	1619.77	0.295004	0.0600632	4.91156	9.03554e-07	9.43558e-06	28.58	27.72	27.2	33.07	34.01	33.02
ENSMUSG00000015312	Gadd45b	growth arrest and DNA-damage-inducible 45 beta [Source:MGI Symbol;Acc:MGI:107776]	465.444	0.516793	0.105225	4.9113	9.04731e-07	9.4359e-06	8.51	8.58	7.31	11.17	11.1	11.81
ENSMUSG00000063694	Cycs	cytochrome c, somatic [Source:MGI Symbol;Acc:MGI:88578]	4198.45	-0.23064	0.0469611	-4.9113	9.04733e-07	9.4359e-06	38.32	37.92	34.45	31.35	30.39	30.4
ENSMUSG00000047735	Samd9l	sterile alpha motif domain containing 9-like [Source:MGI Symbol;Acc:MGI:1343184]	210.203	-0.772845	0.157378	-4.91076	9.07246e-07	9.45609e-06	1.12	1.39	1.28	0.78	0.68	0.7
ENSMUSG00000005483	Dnajb1	DnaJ heat shock protein family (Hsp40) member B1 [Source:MGI Symbol;Acc:MGI:1931874]	2396.2	-0.257995	0.0526079	-4.90411	9.38506e-07	9.77571e-06	21.22	21.58	20.29	17.66	17.11	16.8
ENSMUSG00000022186	Oxct1	3-oxoacid CoA transferase 1 [Source:MGI Symbol;Acc:MGI:1914291]	2644.04	0.332653	0.0678353	4.90383	9.39855e-07	9.78355e-06	17.68	16.85	16.31	22.43	21.48	18.65
ENSMUSG00000002147	Stat6	signal transducer and activator of transcription 6 [Source:MGI Symbol;Acc:MGI:103034]	1053.83	0.356819	0.072791	4.90197	9.48798e-07	9.85165e-06	9.51	8.86	9.12	11.09	11.4	11.92
ENSMUSG00000022020	Naa16	N(alpha)-acetyltransferase 16, NatA auxiliary subunit [Source:MGI Symbol;Acc:MGI:1914147]	1590.47	-0.302626	0.0617337	-4.90211	9.4812e-07	9.85165e-06	27.41	27.75	26.65	20.52	21.81	22.51
ENSMUSG00000027677	Ttc14	tetratricopeptide repeat domain 14 [Source:MGI Symbol;Acc:MGI:1914370]	2962.8	0.246966	0.0503801	4.90206	9.48387e-07	9.85165e-06	19.26	18.95	17.39	21.63	21.55	21.27
ENSMUSG00000029447	Cct6a	chaperonin containing Tcp1, subunit 6a (zeta) [Source:MGI Symbol;Acc:MGI:107943]	38820.5	-0.175831	0.0358684	-4.90213	9.4803e-07	9.85165e-06	487.17	460.87	439.67	407.61	395.4	397.23
ENSMUSG00000030521	Mphosph10	M-phase phosphoprotein 10 (U3 small nucleolar ribonucleoprotein) [Source:MGI Symbol;Acc:MGI:1915223]	5453.59	-0.240784	0.0491281	-4.90115	9.52786e-07	9.88681e-06	70.84	63.66	62.18	53.65	55.02	53.92
ENSMUSG00000025188	Hps1	HPS1, biogenesis of lysosomal organelles complex 3 subunit 1 [Source:MGI Symbol;Acc:MGI:2177763]	803.914	0.443174	0.0904406	4.90017	9.57551e-07	9.92998e-06	5.43	6.12	6.4	8.25	8.04	7.58
ENSMUSG00000003865	Gys1	glycogen synthase 1, muscle [Source:MGI Symbol;Acc:MGI:101805]	1472.46	-0.322152	0.06577	-4.89816	9.67364e-07	1.00254e-05	12.32	11.53	12.56	9.48	9.36	9.63
ENSMUSG00000014606	Slc25a11	solute carrier family 25 (mitochondrial carrier oxoglutarate carrier), member 11 [Source:MGI Symbol;Acc:MGI:1915113]	2927.89	0.245118	0.0500718	4.89533	9.81388e-07	1.01643e-05	45.06	43.45	40.47	49.31	49.29	50.75
ENSMUSG00000029775	Klhdc10	kelch domain containing 10 [Source:MGI Symbol;Acc:MGI:1924038]	2387.74	-0.277079	0.0566551	-4.89062	1.00519e-06	1.04043e-05	26.46	25.01	26.52	21.66	19.89	21.39
ENSMUSG00000029330	Cds1	CDP-diacylglycerol synthase 1 [Source:MGI Symbol;Acc:MGI:1921846]	206.729	0.851386	0.174098	4.89028	1.00694e-06	1.04158e-05	1.13	1.18	0.84	2.18	1.69	1.68
ENSMUSG00000034252	Senp6	SUMO/sentrin specific peptidase 6 [Source:MGI Symbol;Acc:MGI:1922075]	4719.89	0.205752	0.0420967	4.8876	1.02074e-06	1.05519e-05	45.77	43.97	43.31	50.67	49.52	49.77
ENSMUSG00000028261	Ndufaf4	NADH:ubiquinone oxidoreductase complex assembly factor 4 [Source:MGI Symbol;Acc:MGI:1915743]	1629.4	-0.359779	0.0736272	-4.88649	1.02648e-06	1.05912e-05	22.89	19.42	21.32	15.64	17.1	15.71
ENSMUSG00000030677	Kif22	kinesin family member 22 [Source:MGI Symbol;Acc:MGI:109233]	4161.92	-0.222024	0.0454355	-4.88658	1.02605e-06	1.05912e-05	60.71	58.12	59.88	49.43	50.57	49.76
ENSMUSG00000071650	Ganab	alpha glucosidase 2 alpha neutral subunit [Source:MGI Symbol;Acc:MGI:1097667]	7959.97	0.184929	0.0378431	4.88673	1.02526e-06	1.05912e-05	46.43	46.84	44.68	52.05	48.92	52.31
ENSMUSG00000024750	Zfand5	zinc finger, AN1-type domain 5 [Source:MGI Symbol;Acc:MGI:1278334]	2694.82	0.236715	0.0484629	4.88445	1.03717e-06	1.06949e-05	21.99	22.22	21.16	24.98	24.69	25.61
ENSMUSG00000027193	Api5	apoptosis inhibitor 5 [Source:MGI Symbol;Acc:MGI:1888993]	10279.2	-0.190029	0.0389095	-4.88388	1.04019e-06	1.07192e-05	73.5	72.66	66.19	60.7	60.14	61
ENSMUSG00000037846	Rtkn2	rhotekin 2 [Source:MGI Symbol;Acc:MGI:2158417]	634.695	-0.490898	0.100552	-4.88203	1.04997e-06	1.08132e-05	6.46	5.79	6.31	3.83	4.66	4.43
ENSMUSG00000070605	Zfp992	zinc finger protein 992 [Source:MGI Symbol;Acc:MGI:3700963]	3987.6	-0.224034	0.0458948	-4.88147	1.05299e-06	1.08376e-05	22.86	22.08	22.15	18.01	18.94	19.19
ENSMUSG00000027002	Nckap1	NCK-associated protein 1 [Source:MGI Symbol;Acc:MGI:1355333]	8508.88	0.18514	0.0379303	4.88106	1.05515e-06	1.0853e-05	45.32	44.09	41.78	49.47	47.3	48.97
ENSMUSG00000023235	Ccl25	chemokine (C-C motif) ligand 25 [Source:MGI Symbol;Acc:MGI:1099448]	356.736	-0.578366	0.118513	-4.88019	1.05983e-06	1.08943e-05	7.37	7.22	7.87	5.01	4.97	4.72
ENSMUSG00000018661	Cog1	component of oligomeric golgi complex 1 [Source:MGI Symbol;Acc:MGI:1333873]	1969.37	0.273092	0.0559727	4.87902	1.06614e-06	1.09522e-05	12.89	12.61	12.16	15.31	14.36	14.81
ENSMUSG00000022837	Iqcb1	IQ calmodulin-binding motif containing 1 [Source:MGI Symbol;Acc:MGI:2443764]	1118.83	0.342778	0.0702605	4.87868	1.06801e-06	1.09646e-05	14.85	14.16	14.75	17.74	17.77	18.73
ENSMUSG00000071708	Sms	spermine synthase [Source:MGI Symbol;Acc:MGI:109490]	5822.84	0.200345	0.0410768	4.87732	1.07537e-06	1.10264e-05	62.98	61.48	58.53	70.33	66.41	68.75
ENSMUSG00000022204	Ngdn	neuroguidin, EIF4E binding protein [Source:MGI Symbol;Acc:MGI:1916216]	3240	0.279164	0.0572641	4.87502	1.08799e-06	1.11488e-05	71.77	62.54	61.36	75.97	77.88	78.07
ENSMUSG00000047514	Tspyl1	testis-specific protein, Y-encoded-like 1 [Source:MGI Symbol;Acc:MGI:1298395]	1294.01	0.344499	0.0707027	4.87251	1.10191e-06	1.12845e-05	9.42	9.27	8.04	11.29	10.86	10.98
ENSMUSG00000023452	Pisd	phosphatidylserine decarboxylase [Source:MGI Symbol;Acc:MGI:2445114]	3236.87	-0.235155	0.0482642	-4.87225	1.10334e-06	1.12921e-05	40.17	40.63	39.47	34.2	33.38	32.31
ENSMUSG00000025959	Klf7	Kruppel-like factor 7 (ubiquitous) [Source:MGI Symbol;Acc:MGI:1935151]	319.049	-0.609244	0.125069	-4.87127	1.10884e-06	1.13413e-05	2.27	2.34	2.5	1.58	1.42	1.55
ENSMUSG00000105827	Hist2h2bb	histone cluster 2, H2bb [Source:MGI Symbol;Acc:MGI:2448413]	13916.8	0.184881	0.0379566	4.87084	1.11123e-06	1.13586e-05	1363.53	1307.64	1298.18	1489.77	1491.33	1428.02
ENSMUSG00000006575	Rundc3a	RUN domain containing 3A [Source:MGI Symbol;Acc:MGI:1858752]	609.628	0.464309	0.0953472	4.86966	1.11788e-06	1.14195e-05	7.63	6.88	7.7	10.04	9.43	10.46
ENSMUSG00000084319	Tpt1-ps3	tumor protein, translationally-controlled, pseudogene 3 [Source:MGI Symbol;Acc:MGI:2664997]	2577.77	0.277669	0.0570219	4.86952	1.11871e-06	1.14208e-05	158	146.83	135.84	175.33	175.32	171.01
ENSMUSG00000035151	Elmod2	ELMO/CED-12 domain containing 2 [Source:MGI Symbol;Acc:MGI:2445165]	760.78	0.407959	0.0838031	4.86806	1.12699e-06	1.14982e-05	3.68	3.56	3.53	4.75	4.78	4.44
ENSMUSG00000070699	Sars2	seryl-aminoacyl-tRNA synthetase 2 [Source:MGI Symbol;Acc:MGI:1919234]	1017.59	0.352048	0.0723605	4.86519	1.14345e-06	1.16589e-05	12.81	12.13	12.01	15.7	14.91	15.48
ENSMUSG00000023953	Polh	polymerase (DNA directed), eta (RAD 30 related) [Source:MGI Symbol;Acc:MGI:1891457]	977.116	-0.356437	0.0732727	-4.86453	1.14728e-06	1.16907e-05	10.62	10.43	10.15	8.22	7.69	7.91
ENSMUSG00000028199	Cryz	crystallin, zeta [Source:MGI Symbol;Acc:MGI:88527]	1396.01	0.333676	0.0686103	4.86336	1.1541e-06	1.17529e-05	14.05	14.73	13.69	17.56	16.12	18.67
ENSMUSG00000035967	Ints6l	integrator complex subunit 6 like [Source:MGI Symbol;Acc:MGI:2442593]	469.775	0.529138	0.108812	4.86286	1.15699e-06	1.17751e-05	2.82	2.69	2.97	4.26	4	3.71
ENSMUSG00000034022	Cpsf1	cleavage and polyadenylation specific factor 1 [Source:MGI Symbol;Acc:MGI:2679722]	4599.09	0.23967	0.0493519	4.85635	1.19571e-06	1.21616e-05	39.6	42.39	43.36	47.33	47.8	49.6
ENSMUSG00000055692	Tmem191c	transmembrane protein 191C [Source:MGI Symbol;Acc:MGI:107238]	278.073	0.654161	0.134715	4.85589	1.19848e-06	1.21821e-05	5.89	5.72	5.2	7.95	8.55	9.33
ENSMUSG00000062949	Atp11c	ATPase, class VI, type 11C [Source:MGI Symbol;Acc:MGI:1859661]	1061.42	0.359972	0.0741584	4.8541	1.20936e-06	1.22851e-05	3.91	3.69	3.47	4.84	4.48	4.57
ENSMUSG00000028053	Ash1l	ASH1 like histone lysine methyltransferase [Source:MGI Symbol;Acc:MGI:2183158]	1456.2	-0.409164	0.0843055	-4.85334	1.21397e-06	1.23244e-05	3.27	4.26	3.87	2.89	2.7	2.8
ENSMUSG00000028167	Bdh2	3-hydroxybutyrate dehydrogenase, type 2 [Source:MGI Symbol;Acc:MGI:1917022]	250.703	0.681529	0.140445	4.85265	1.21823e-06	1.236e-05	4.92	4.74	4.2	7.13	7.61	6.96
ENSMUSG00000030309	Caprin2	caprin family member 2 [Source:MGI Symbol;Acc:MGI:2448541]	2609.31	0.263244	0.0542582	4.85169	1.22415e-06	1.24124e-05	22.61	23.33	21.67	25.75	27.58	25.95
ENSMUSG00000038644	Pold1	polymerase (DNA directed), delta 1, catalytic subunit [Source:MGI Symbol;Acc:MGI:97741]	5129.55	0.203334	0.0419208	4.85043	1.23191e-06	1.24834e-05	58.36	59.86	56.37	64.37	63.8	68.31
ENSMUSG00000032966	Fkbp1a	FK506 binding protein 1a [Source:MGI Symbol;Acc:MGI:95541]	2457.81	-0.251622	0.0518864	-4.84947	1.2379e-06	1.25363e-05	41.59	42.81	42.42	34.7	33.53	35.91
ENSMUSG00000038335	Tsr1	TSR1 20S rRNA accumulation [Source:MGI Symbol;Acc:MGI:2144566]	12839.8	0.184667	0.038089	4.84831	1.24517e-06	1.26021e-05	94.48	88.73	86.24	100.93	99.53	98.76
ENSMUSG00000070544	Top1	topoisomerase (DNA) I [Source:MGI Symbol;Acc:MGI:98788]	6900.78	0.19776	0.0408174	4.845	1.26611e-06	1.28062e-05	43.49	41.04	39.95	47.46	45.21	46.85
ENSMUSG00000070372	Capza1	capping protein (actin filament) muscle Z-line, alpha 1 [Source:MGI Symbol;Acc:MGI:106227]	6806.71	-0.187549	0.0387175	-4.84402	1.27235e-06	1.28614e-05	58.46	57.4	54.05	48.06	48.27	49.44
ENSMUSG00000024785	Rcl1	RNA terminal phosphate cyclase-like 1 [Source:MGI Symbol;Acc:MGI:1913275]	2756.94	-0.254929	0.0526338	-4.84345	1.27606e-06	1.28751e-05	43.71	42.19	39.12	35.12	33.5	33.74
ENSMUSG00000058603	Rpl28-ps1	ribosomal protein L28, pseudogene 1 [Source:MGI Symbol;Acc:MGI:3705349]	3258.35	0.261307	0.0539499	4.84352	1.27562e-06	1.28751e-05	275.13	264.19	248.85	326.87	291.48	304.73
ENSMUSG00000060716	Plekhh1	pleckstrin homology domain containing, family H (with MyTH4 domain) member 1 [Source:MGI Symbol;Acc:MGI:2144989]	687.882	0.432183	0.0892299	4.84347	1.27589e-06	1.28751e-05	2.36	2.55	2.38	3.21	3.35	3.06
ENSMUSG00000024507	Hsd17b4	hydroxysteroid (17-beta) dehydrogenase 4 [Source:MGI Symbol;Acc:MGI:105089]	3045.25	0.228336	0.0471879	4.83886	1.30585e-06	1.31675e-05	26.05	25.76	25.69	29.97	29.34	29.42
ENSMUSG00000066043	Phactr4	phosphatase and actin regulator 4 [Source:MGI Symbol;Acc:MGI:2140327]	204.924	-0.781308	0.161482	-4.83835	1.30923e-06	1.31935e-05	1.86	1.41	1.55	0.95	0.87	0.9
ENSMUSG00000005103	Wdr1	WD repeat domain 1 [Source:MGI Symbol;Acc:MGI:1337100]	5053	-0.191871	0.0396647	-4.83732	1.31601e-06	1.32538e-05	44.45	44.31	42.48	37.5	36.98	37.79
ENSMUSG00000000088	Cox5a	cytochrome c oxidase subunit 5A [Source:MGI Symbol;Acc:MGI:88474]	5100.43	0.220888	0.0456688	4.83674	1.31983e-06	1.32729e-05	217.46	226.14	205.87	239.16	240.22	260.3
ENSMUSG00000042870	Tom1	target of myb1 trafficking protein [Source:MGI Symbol;Acc:MGI:1338026]	1275.01	0.317567	0.0656583	4.83667	1.32033e-06	1.32729e-05	13.42	12.98	12.49	15.73	15.33	16.31
ENSMUSG00000052684	Jun	jun proto-oncogene [Source:MGI Symbol;Acc:MGI:96646]	185.388	0.776132	0.160461	4.83688	1.31894e-06	1.32729e-05	1.06	0.97	1.06	1.81	1.65	1.71
ENSMUSG00000060981	Hist1h4h	histone cluster 1, H4h [Source:MGI Symbol;Acc:MGI:2448427]	20024.6	0.171447	0.0354573	4.83531	1.32942e-06	1.33478e-05	1428.62	1336.34	1349.47	1496.95	1513.82	1517.82
ENSMUSG00000033186	Mzt1	mitotic spindle organizing protein 1 [Source:MGI Symbol;Acc:MGI:1924039]	2457.77	0.264597	0.0548014	4.82829	1.3771e-06	1.38182e-05	26.71	24.9	23.49	29.69	28.85	29.59
ENSMUSG00000010048	Ifrd2	interferon-related developmental regulator 2 [Source:MGI Symbol;Acc:MGI:1316708]	2187.11	0.280039	0.0580389	4.82503	1.39985e-06	1.40292e-05	30.41	30.52	30.8	38.37	34.13	36.42
ENSMUSG00000033530	Ttc7b	tetratricopeptide repeat domain 7B [Source:MGI Symbol;Acc:MGI:2144724]	1276.84	0.339574	0.070377	4.82507	1.39951e-06	1.40292e-05	8.31	8.28	8.58	10.23	10.89	10.03
ENSMUSG00000029405	G3bp2	GTPase activating protein (SH3 domain) binding protein 2 [Source:MGI Symbol;Acc:MGI:2442040]	28635.8	-0.165256	0.0342714	-4.82199	1.42131e-06	1.42305e-05	199.58	192.72	181.84	166	167.49	166.72
ENSMUSG00000039176	Polg	polymerase (DNA directed), gamma [Source:MGI Symbol;Acc:MGI:1196389]	3069.82	-0.27958	0.0579807	-4.82194	1.42166e-06	1.42305e-05	21.75	24.56	23.23	17.63	19.05	19.31
ENSMUSG00000026867	Gapvd1	GTPase activating protein and VPS9 domains 1 [Source:MGI Symbol;Acc:MGI:1913941]	4637.73	-0.228212	0.0473323	-4.82149	1.42491e-06	1.42543e-05	23.97	25.98	24.56	20.83	19.71	21.65
ENSMUSG00000030729	Pgm2l1	phosphoglucomutase 2-like 1 [Source:MGI Symbol;Acc:MGI:1918224]	770.279	-0.42164	0.087457	-4.82111	1.42759e-06	1.42637e-05	3.73	3.97	3.91	3.08	2.63	2.76
ENSMUSG00000039497	Dse	dermatan sulfate epimerase [Source:MGI Symbol;Acc:MGI:2443455]	6864.43	0.193819	0.0402015	4.8212	1.427e-06	1.42637e-05	38.35	36.68	35.56	41.51	41.44	40.65
ENSMUSG00000060429	Sntb1	syntrophin, basic 1 [Source:MGI Symbol;Acc:MGI:101781]	333.331	0.623792	0.129546	4.81521	1.47048e-06	1.46833e-05	1.39	1.33	1.07	2.01	1.77	1.91
ENSMUSG00000018983	E2f2	E2F transcription factor 2 [Source:MGI Symbol;Acc:MGI:1096341]	352.418	-0.605226	0.125814	-4.8105	1.50553e-06	1.50241e-05	2.46	2.03	2.06	1.51	1.38	1.32
ENSMUSG00000028134	Ptbp2	polypyrimidine tract binding protein 2 [Source:MGI Symbol;Acc:MGI:1860489]	2320.28	0.290005	0.0602898	4.81019	1.5079e-06	1.50387e-05	18.78	19.35	18.1	21.87	23.92	21.41
ENSMUSG00000037926	Ssh2	slingshot protein phosphatase 2 [Source:MGI Symbol;Acc:MGI:2679255]	803.022	-0.388394	0.0807582	-4.80934	1.51428e-06	1.50932e-05	2.78	2.89	2.85	2.06	2.19	2.11
ENSMUSG00000060475	Wtap	Wilms tumour 1-associating protein [Source:MGI Symbol;Acc:MGI:1926395]	7347.75	0.187639	0.039026	4.80805	1.52413e-06	1.51821e-05	78.43	75.29	73	86.01	82.02	84.3
ENSMUSG00000039263	Npepl1	aminopeptidase-like 1 [Source:MGI Symbol;Acc:MGI:2448523]	873.133	0.404349	0.0841483	4.80519	1.54604e-06	1.5391e-05	8.45	7.35	8.19	10.82	9.93	10.3
ENSMUSG00000026753	Ppp6c	protein phosphatase 6, catalytic subunit [Source:MGI Symbol;Acc:MGI:1915107]	2187.67	-0.3114	0.0648087	-4.80491	1.54823e-06	1.54035e-05	28.29	26.7	23.61	19.54	20.68	21.63
ENSMUSG00000075327	Zbtb2	zinc finger and BTB domain containing 2 [Source:MGI Symbol;Acc:MGI:2685949]	1034.27	0.369819	0.0770491	4.79979	1.58834e-06	1.5793e-05	7.17	6.82	6.68	9.26	8.65	8.2
ENSMUSG00000022048	Dpysl2	dihydropyrimidinase-like 2 [Source:MGI Symbol;Acc:MGI:1349763]	645.756	-0.444685	0.0927286	-4.79555	1.6223e-06	1.61208e-05	3.73	3.98	3.99	2.74	2.63	3.04
ENSMUSG00000006057	Atp5g1	ATP synthase, H+ transporting, mitochondrial F0 complex, subunit C1 (subunit 9) [Source:MGI Symbol;Acc:MGI:107653]	9857.57	-0.175934	0.0366947	-4.79454	1.6305e-06	1.61925e-05	513.02	495.98	472.37	432.01	420.65	428.65
ENSMUSG00000020128	Vps54	VPS54 GARP complex subunit [Source:MGI Symbol;Acc:MGI:2178798]	8499.07	0.177901	0.0371307	4.7912	1.65785e-06	1.64542e-05	50.14	50.58	48.71	55.38	55.66	54.15
ENSMUSG00000027804	Ppid	peptidylprolyl isomerase D (cyclophilin D) [Source:MGI Symbol;Acc:MGI:1914988]	14113.1	-0.171419	0.0357827	-4.79056	1.6632e-06	1.64973e-05	223.36	212.87	203.89	185.54	182.6	187.26
ENSMUSG00000022853	Ehhadh	enoyl-Coenzyme A, hydratase/3-hydroxyacyl Coenzyme A dehydrogenase [Source:MGI Symbol;Acc:MGI:1277964]	318.412	0.59233	0.123667	4.78972	1.67014e-06	1.65562e-05	2.22	2.05	1.91	2.95	3.01	3.12
ENSMUSG00000042275	Pelo	pelota mRNA surveillance and ribosome rescue factor [Source:MGI Symbol;Acc:MGI:2145154]	926.773	-0.362087	0.0755987	-4.78959	1.67119e-06	1.65565e-05	16.8	16.58	16.15	12.63	11.87	13.17
ENSMUSG00000031813	Mvb12a	multivesicular body subunit 12A [Source:MGI Symbol;Acc:MGI:1920961]	1550.23	0.29558	0.0617387	4.7876	1.68789e-06	1.67074e-05	34.74	37.54	35.9	43.23	42.99	43.58
ENSMUSG00000046756	Mrps7	mitchondrial ribosomal protein S7 [Source:MGI Symbol;Acc:MGI:1354367]	3090.07	-0.232298	0.048522	-4.78748	1.68887e-06	1.67074e-05	47.55	45.28	44.61	38.34	38.35	37.64
ENSMUSG00000050751	Pgbd5	piggyBac transposable element derived 5 [Source:MGI Symbol;Acc:MGI:2429955]	239.262	0.687017	0.143505	4.78741	1.68947e-06	1.67074e-05	1.59	1.4	1.48	2.45	2.15	2.44
ENSMUSG00000037685	Atp8a1	ATPase, aminophospholipid transporter (APLT), class I, type 8A, member 1 [Source:MGI Symbol;Acc:MGI:1330848]	568.083	-0.595237	0.124383	-4.78552	1.70544e-06	1.68552e-05	2.79	3.47	3.91	2.08	2.06	2.44
ENSMUSG00000030691	Fchsd2	FCH and double SH3 domains 2 [Source:MGI Symbol;Acc:MGI:2448475]	640.125	-0.518077	0.108299	-4.78375	1.72056e-06	1.69944e-05	4.22	5.47	5.32	3.56	3.36	3.33
ENSMUSG00000027673	Ndufb5	NADH:ubiquinone oxidoreductase subunit B5 [Source:MGI Symbol;Acc:MGI:1913296]	2911.77	0.256944	0.053718	4.78321	1.72519e-06	1.70299e-05	85.56	85.46	84.39	104.21	99.67	94.44
ENSMUSG00000032328	Tmem30a	transmembrane protein 30A [Source:MGI Symbol;Acc:MGI:106402]	2501.41	0.259293	0.0542355	4.78086	1.74545e-06	1.72195e-05	16.54	15.29	14.71	18.27	18.04	18.11
ENSMUSG00000052488	Cherp	calcium homeostasis endoplasmic reticulum protein [Source:MGI Symbol;Acc:MGI:106417]	1317.02	-0.320458	0.0670374	-4.78029	1.75043e-06	1.72583e-05	13.41	14.2	14.36	10.92	10.72	11.24
ENSMUSG00000003534	Ddr1	discoidin domain receptor family, member 1 [Source:MGI Symbol;Acc:MGI:99216]	632.221	-0.424935	0.0889088	-4.77944	1.75781e-06	1.73207e-05	5.2	4.91	4.94	3.62	3.54	3.8
ENSMUSG00000026796	Fam129b	family with sequence similarity 129, member B [Source:MGI Symbol;Acc:MGI:2442910]	1730.9	-0.2791	0.0584114	-4.77818	1.76892e-06	1.74196e-05	12.47	12.08	12.41	9.89	9.91	9.97
ENSMUSG00000047710	Champ1	chromosome alignment maintaining phosphoprotein 1 [Source:MGI Symbol;Acc:MGI:1196398]	4636.88	-0.230943	0.0483361	-4.77786	1.77167e-06	1.74363e-05	30.69	30.31	28.2	24.51	23.36	26.41
ENSMUSG00000036672	Cenpt	centromere protein T [Source:MGI Symbol;Acc:MGI:2443939]	2196.79	0.274991	0.0575766	4.7761	1.7873e-06	1.75691e-05	25.85	28.05	26.71	30.87	30.89	33.6
ENSMUSG00000078517	Emc1	ER membrane protein complex subunit 1 [Source:MGI Symbol;Acc:MGI:2443696]	2476.1	0.285047	0.059682	4.7761	1.78728e-06	1.75691e-05	9.91	10.96	10.36	13.14	11.64	12.43
ENSMUSG00000022203	Efs	embryonal Fyn-associated substrate [Source:MGI Symbol;Acc:MGI:105311]	486.574	0.491499	0.102957	4.77382	1.80767e-06	1.77586e-05	3.73	3.87	3.88	5.04	5.06	5.68
ENSMUSG00000035620	Ric8b	RIC8 guanine nucleotide exchange factor B [Source:MGI Symbol;Acc:MGI:2682307]	1190.33	-0.339973	0.0712528	-4.77137	1.82979e-06	1.79653e-05	11.32	11.54	10.07	8.7	8.24	8.47
ENSMUSG00000008690	Ncaph2	non-SMC condensin II complex, subunit H2 [Source:MGI Symbol;Acc:MGI:1289164]	6242.64	0.197928	0.0414953	4.7699	1.84319e-06	1.80752e-05	49.63	48.91	50.59	56.63	55.26	55.33
ENSMUSG00000107176	Gm9794	predicted pseudogene 9794 [Source:MGI Symbol;Acc:MGI:3642653]	2389.49	0.301466	0.0632091	4.76935	1.84823e-06	1.81138e-05	197.41	172.41	179.99	217.72	231.47	212.88
ENSMUSG00000043716	Rpl7	ribosomal protein L7 [Source:MGI Symbol;Acc:MGI:98073]	86957.4	0.173549	0.0364355	4.76317	1.90572e-06	1.86661e-05	2349.92	2188.82	2122.83	2481.19	2446.3	2412.82
ENSMUSG00000028944	Prkag2	protein kinase, AMP-activated, gamma 2 non-catalytic subunit [Source:MGI Symbol;Acc:MGI:1336153]	397.724	-0.53591	0.112525	-4.76258	1.91134e-06	1.87099e-05	6.91	6.17	5.94	4.3	4.19	4.33
ENSMUSG00000014313	Cox6c	cytochrome c oxidase subunit 6C [Source:MGI Symbol;Acc:MGI:104614]	6043.88	0.221547	0.046546	4.75974	1.93842e-06	1.89637e-05	368.17	338.71	324.48	393.91	395.36	385.35
ENSMUSG00000032193	Ldlr	low density lipoprotein receptor [Source:MGI Symbol;Acc:MGI:96765]	3045.52	-0.237953	0.0500103	-4.75808	1.9544e-06	1.91086e-05	17.31	18.24	18.24	14.76	14.61	15.22
ENSMUSG00000059772	Slx1b	SLX1 structure-specific endonuclease subunit homolog B (S. cerevisiae) [Source:MGI Symbol;Acc:MGI:1915220]	547.413	0.49747	0.10458	4.75685	1.96634e-06	1.9214e-05	4.38	4.46	4.69	6.96	5.8	5.92
ENSMUSG00000024197	Plin3	perilipin 3 [Source:MGI Symbol;Acc:MGI:1914155]	2171.77	0.259341	0.0545466	4.75448	1.98958e-06	1.94294e-05	22.71	22.89	22.12	26.95	26.62	25.65
ENSMUSG00000020738	Sumo2	small ubiquitin-like modifier 2 [Source:MGI Symbol;Acc:MGI:2158813]	32311	-0.17653	0.0371387	-4.75327	2.00152e-06	1.95345e-05	961.47	905.74	862.45	794.68	787.7	777.17
ENSMUSG00000061665	Cd2ap	CD2-associated protein [Source:MGI Symbol;Acc:MGI:1330281]	5548.26	0.188234	0.0396164	4.75143	2.01986e-06	1.97018e-05	22.78	23.2	21.91	24.84	24.85	25.91
ENSMUSG00000022228	Zscan26	zinc finger and SCAN domain containing 26 [Source:MGI Symbol;Acc:MGI:3531417]	2743.82	0.229327	0.0483414	4.7439	2.09645e-06	2.04367e-05	14.24	14.62	14.07	16.52	16.22	16.45
ENSMUSG00000051065	Mb21d2	Mab-21 domain containing 2 [Source:MGI Symbol;Acc:MGI:1917028]	525.241	0.46401	0.0978522	4.74194	2.11678e-06	2.06226e-05	3.53	3.41	3.5	4.49	4.64	4.96
ENSMUSG00000020189	Osbpl8	oxysterol binding protein-like 8 [Source:MGI Symbol;Acc:MGI:2443807]	1634.97	-0.279955	0.0590397	-4.74181	2.11817e-06	2.06239e-05	5.93	6.04	5.9	4.79	4.84	4.76
ENSMUSG00000040007	Bahd1	bromo adjacent homology domain containing 1 [Source:MGI Symbol;Acc:MGI:2139371]	455.474	0.484662	0.102222	4.74129	2.12364e-06	2.06649e-05	2.18	2.24	2.17	2.99	2.94	3.08
ENSMUSG00000028430	Nol6	nucleolar protein family 6 (RNA-associated) [Source:MGI Symbol;Acc:MGI:2140151]	4272.58	-0.260647	0.0549853	-4.74031	2.13393e-06	2.07527e-05	25.47	27.97	27.51	21.74	20.66	23.68
ENSMUSG00000046179	E2f8	E2F transcription factor 8 [Source:MGI Symbol;Acc:MGI:1922038]	882.327	-0.399013	0.0841822	-4.73987	2.13851e-06	2.07849e-05	7.54	7.36	7.37	5.75	4.88	5.89
ENSMUSG00000008153	Clstn3	calsyntenin 3 [Source:MGI Symbol;Acc:MGI:2178323]	1578.01	-0.291563	0.0615286	-4.73865	2.15142e-06	2.08981e-05	15.34	15.69	15.65	12.86	12.23	12.2
ENSMUSG00000038871	Bpgm	2,3-bisphosphoglycerate mutase [Source:MGI Symbol;Acc:MGI:1098242]	780.952	-0.394681	0.0833025	-4.73793	2.15917e-06	2.09609e-05	10.7	9.71	9.77	7.43	7.63	7.37
ENSMUSG00000042390	Gatad2b	GATA zinc finger domain containing 2B [Source:MGI Symbol;Acc:MGI:2443225]	920.743	-0.430938	0.0909629	-4.73751	2.1636e-06	2.09916e-05	4.24	5.08	5.19	3.53	3.33	3.67
ENSMUSG00000046449	Nexmif	neurite extension and migration factor [Source:MGI Symbol;Acc:MGI:2148050]	1466.8	0.315002	0.0665492	4.73336	2.20829e-06	2.14124e-05	3.81	4.05	3.47	4.5	4.61	4.65
ENSMUSG00000032215	Rsl24d1	ribosomal L24 domain containing 1 [Source:MGI Symbol;Acc:MGI:2681840]	4207.73	-0.21675	0.0458091	-4.7316	2.22758e-06	2.15867e-05	78.34	76.99	70.34	63.12	62.37	64.22
ENSMUSG00000040385	Ppp1ca	protein phosphatase 1 catalytic subunit alpha [Source:MGI Symbol;Acc:MGI:103016]	11629.8	0.165407	0.0349676	4.73028	2.2421e-06	2.17146e-05	210.1	207.81	197.27	228.26	222.89	222.98
ENSMUSG00000026977	March7	membrane-associated ring finger (C3HC4) 7 [Source:MGI Symbol;Acc:MGI:1931053]	9400.8	0.183039	0.0387268	4.72641	2.28521e-06	2.21192e-05	68.99	65.63	63.66	71.4	73.77	74.8
ENSMUSG00000031701	Dnaja2	DnaJ heat shock protein family (Hsp40) member A2 [Source:MGI Symbol;Acc:MGI:1931882]	16320.5	-0.177377	0.0375364	-4.72548	2.29578e-06	2.22083e-05	153.67	144.03	139.85	126.05	126.81	125.18
ENSMUSG00000008140	Emc10	ER membrane protein complex subunit 10 [Source:MGI Symbol;Acc:MGI:1916933]	1258.47	0.312253	0.0661163	4.72279	2.32635e-06	2.24789e-05	16.52	17.46	16.77	20.87	19.98	20.74
ENSMUSG00000020485	Supt4a	suppressor of Ty 4A [Source:MGI Symbol;Acc:MGI:107416]	2549.8	-0.261106	0.0552865	-4.72277	2.32648e-06	2.24789e-05	119.47	114.31	110.34	94.2	96.68	89.68
ENSMUSG00000039967	Zfp292	zinc finger protein 292 [Source:MGI Symbol;Acc:MGI:1353423]	6946.19	0.186087	0.0394099	4.72183	2.33734e-06	2.25705e-05	14.7	15.48	15.17	16.85	16.64	16.96
ENSMUSG00000020419	Hormad2	HORMA domain containing 2 [Source:MGI Symbol;Acc:MGI:1923078]	392.036	-0.538119	0.113977	-4.72128	2.3436e-06	2.26176e-05	16.57	18.19	16.44	10.62	11.81	12.02
ENSMUSG00000047676	Rpsa-ps10	ribosomal protein SA, pseudogene 10 [Source:MGI Symbol;Acc:MGI:3704228]	652.54	0.43674	0.0926015	4.71634	2.40127e-06	2.31605e-05	18.81	17.58	15.84	23.21	23.59	22.19
ENSMUSG00000065232	Gm22973	predicted gene, 22973 [Source:MGI Symbol;Acc:MGI:5452750]	4119.95	-0.305347	0.0647606	-4.71501	2.41698e-06	2.32984e-05	2359	2288.59	2582.89	1729.65	1967.82	2027.15
ENSMUSG00000027359	Slc27a2	solute carrier family 27 (fatty acid transporter), member 2 [Source:MGI Symbol;Acc:MGI:1347099]	231.139	-0.673608	0.142878	-4.71456	2.42228e-06	2.33358e-05	3.47	3.69	3.52	2.19	2.25	2.11
ENSMUSG00000036281	Snapc4	small nuclear RNA activating complex, polypeptide 4 [Source:MGI Symbol;Acc:MGI:2443935]	1937.53	-0.300013	0.0636396	-4.71426	2.42591e-06	2.3357e-05	22.12	23.07	24.18	17.45	18.3	19.35
ENSMUSG00000006519	Cyba	cytochrome b-245, alpha polypeptide [Source:MGI Symbol;Acc:MGI:1316658]	239.186	0.658272	0.139672	4.713	2.44097e-06	2.34883e-05	7.62	7.22	7.19	11.45	10.96	11.57
ENSMUSG00000023170	Gps2	G protein pathway suppressor 2 [Source:MGI Symbol;Acc:MGI:1891751]	454.701	0.506399	0.10747	4.712	2.45296e-06	2.35898e-05	9.62	8.57	7.98	12.39	11.68	12.22
ENSMUSG00000034453	Polr3b	polymerase (RNA) III (DNA directed) polypeptide B [Source:MGI Symbol;Acc:MGI:1917678]	4212.61	-0.199062	0.0422497	-4.71157	2.45815e-06	2.36259e-05	22.03	22.11	21.83	18.68	18.73	18.76
ENSMUSG00000063952	Brpf3	bromodomain and PHD finger containing, 3 [Source:MGI Symbol;Acc:MGI:2146836]	751.783	-0.494427	0.10498	-4.70973	2.48048e-06	2.38265e-05	5.87	6.03	7.26	4.33	4.03	4.94
ENSMUSG00000004677	Myo9b	myosin IXb [Source:MGI Symbol;Acc:MGI:106624]	3018.29	0.30345	0.0644369	4.70926	2.48614e-06	2.38669e-05	15.46	14.51	15.28	20.03	16.46	18.14
ENSMUSG00000026398	Nr5a2	nuclear receptor subfamily 5, group A, member 2 [Source:MGI Symbol;Acc:MGI:1346834]	4499.76	-0.195837	0.0415916	-4.70857	2.49456e-06	2.39338e-05	30.3	30.74	29.17	25.91	24.96	26.11
ENSMUSG00000061477	Rps7	ribosomal protein S7 [Source:MGI Symbol;Acc:MGI:1333818]	33214.9	0.19124	0.0406165	4.70844	2.49622e-06	2.39357e-05	1130.21	1033.68	993.84	1185.66	1175.74	1160.55
ENSMUSG00000052406	Rexo4	REX4, 3'-5' exonuclease [Source:MGI Symbol;Acc:MGI:2684957]	2156.02	-0.253924	0.0539525	-4.70643	2.52094e-06	2.41586e-05	33.33	33.15	32.76	27.28	25.93	28.15
ENSMUSG00000036199	Ndufa13	NADH:ubiquinone oxidoreductase subunit A13 [Source:MGI Symbol;Acc:MGI:1914434]	3590.26	0.232952	0.0495055	4.70558	2.53147e-06	2.42454e-05	71.99	67.24	67.6	77.57	81.58	78.37
ENSMUSG00000031807	Pgls	6-phosphogluconolactonase [Source:MGI Symbol;Acc:MGI:1913421]	1213	0.330745	0.0702908	4.70538	2.53389e-06	2.42544e-05	30.14	30.2	27.32	36.82	33.72	37.16
ENSMUSG00000039703	Nploc4	NPL4 homolog, ubiquitin recognition factor [Source:MGI Symbol;Acc:MGI:2679787]	4426.04	-0.21296	0.0452688	-4.70435	2.5468e-06	2.43638e-05	28.16	28.91	28.39	23	24.32	24.75
ENSMUSG00000064363	mt-Nd4	mitochondrially encoded NADH dehydrogenase 4 [Source:MGI Symbol;Acc:MGI:102498]	6468.4	-0.546397	0.116175	-4.70321	2.56109e-06	2.44862e-05	121.57	156.88	152.39	96.25	94.16	98.15
ENSMUSG00000088835	Gm23547	predicted gene, 23547 [Source:MGI Symbol;Acc:MGI:5453324]	585.521	0.437647	0.0930558	4.70306	2.56287e-06	2.4489e-05	97.7	97.49	98.42	131.03	121.8	135.99
ENSMUSG00000029050	Ski	ski sarcoma viral oncogene homolog (avian) [Source:MGI Symbol;Acc:MGI:98310]	2222.8	0.291029	0.0618949	4.70199	2.57634e-06	2.46033e-05	8.85	9.01	8.06	10.36	9.53	11.12
ENSMUSG00000034875	Nudt19	nudix (nucleoside diphosphate linked moiety X)-type motif 19 [Source:MGI Symbol;Acc:MGI:94203]	1336.05	-0.318758	0.0678109	-4.70069	2.59285e-06	2.47466e-05	32.26	32.89	29.46	25.58	23.31	25.22
ENSMUSG00000046364	Rpl27a	ribosomal protein L27A [Source:MGI Symbol;Acc:MGI:1347076]	34584.4	0.165965	0.0353101	4.70023	2.59875e-06	2.47885e-05	837.38	796.03	777.8	894.5	886.28	862.35
ENSMUSG00000026463	Atp2b4	ATPase, Ca++ transporting, plasma membrane 4 [Source:MGI Symbol;Acc:MGI:88111]	1459.91	-0.35492	0.0755465	-4.69803	2.62683e-06	2.50273e-05	5.03	5.63	5.42	4.51	3.95	3.86
ENSMUSG00000032594	Ip6k1	inositol hexaphosphate kinase 1 [Source:MGI Symbol;Acc:MGI:1351633]	2110.84	0.336878	0.0717049	4.69812	2.62564e-06	2.50273e-05	12.96	10.7	10.89	13.3	14.45	14.85
ENSMUSG00000022724	Riox2	ribosomal oxygenase 2 [Source:MGI Symbol;Acc:MGI:1914264]	2481.88	-0.242796	0.0516949	-4.6967	2.64396e-06	2.51759e-05	33.37	31.6	31.69	26.73	26.63	26.48
ENSMUSG00000032333	Stoml1	stomatin-like 1 [Source:MGI Symbol;Acc:MGI:1916356]	1188.03	0.32121	0.0684603	4.69192	2.70655e-06	2.57569e-05	15.54	15.22	15.29	19.42	17.89	18.94
ENSMUSG00000020114	Cand1	cullin associated and neddylation disassociated 1 [Source:MGI Symbol;Acc:MGI:1261820]	13414.3	-0.196326	0.0418592	-4.69015	2.73e-06	2.5965e-05	75.49	75.11	68.6	63.44	58.55	64.97
ENSMUSG00000032369	Plscr1	phospholipid scramblase 1 [Source:MGI Symbol;Acc:MGI:893575]	643.259	0.422757	0.0901759	4.68813	2.75707e-06	2.62073e-05	8.76	9.18	8.12	11.62	11.47	11.04
ENSMUSG00000068417	Pnp2	purine-nucleoside phosphorylase 2 [Source:MGI Symbol;Acc:MGI:3712328]	483.011	-0.480754	0.102552	-4.68792	2.75997e-06	2.62197e-05	11.47	10.78	9.87	7.4	7.42	7.67
ENSMUSG00000026349	Ccnt2	cyclin T2 [Source:MGI Symbol;Acc:MGI:1920199]	7996.42	0.177999	0.0379864	4.68586	2.7878e-06	2.64688e-05	39.09	40.6	40.29	44.14	43.79	44.77
ENSMUSG00000002781	Tmem143	transmembrane protein 143 [Source:MGI Symbol;Acc:MGI:1917459]	946.283	0.376253	0.0803363	4.68347	2.82053e-06	2.67641e-05	12.11	10.55	11.72	14.71	14.48	14.41
ENSMUSG00000030101	Sumf1	sulfatase modifying factor 1 [Source:MGI Symbol;Acc:MGI:1889844]	853.135	0.407269	0.0869654	4.68312	2.82544e-06	2.67952e-05	7.19	6.85	7.95	9.7	8.96	9.85
ENSMUSG00000029504	Ddx51	DEAD (Asp-Glu-Ala-Asp) box polypeptide 51 [Source:MGI Symbol;Acc:MGI:1916913]	1031.66	-0.46495	0.0993084	-4.68188	2.84251e-06	2.69415e-05	11.62	12.59	12.89	7.6	8.28	10.46
ENSMUSG00000022364	Tbc1d31	TBC1 domain family, member 31 [Source:MGI Symbol;Acc:MGI:2684931]	1662.63	0.321981	0.0687907	4.68058	2.86059e-06	2.70972e-05	12.51	13.96	12.72	15.29	17.02	15.55
ENSMUSG00000024811	Tnks2	tankyrase, TRF1-interacting ankyrin-related ADP-ribose polymerase 2 [Source:MGI Symbol;Acc:MGI:1921743]	23449.2	0.160045	0.0341968	4.68012	2.867e-06	2.71423e-05	104.6	104.84	96.14	112.2	108.62	112.76
ENSMUSG00000014077	Chp1	calcineurin-like EF hand protein 1 [Source:MGI Symbol;Acc:MGI:1927185]	1460.02	-0.30793	0.0658276	-4.67782	2.89936e-06	2.74328e-05	15	15.27	15.57	11.4	12.25	12.55
ENSMUSG00000031434	Morc4	microrchidia 4 [Source:MGI Symbol;Acc:MGI:1922996]	233.23	0.775219	0.165749	4.67706	2.91022e-06	2.75197e-05	1.14	1.24	1.1	1.71	1.69	2.45
ENSMUSG00000048175	Asb8	ankyrin repeat and SOCS box-containing 8 [Source:MGI Symbol;Acc:MGI:1925791]	471.354	0.484859	0.103696	4.67579	2.92823e-06	2.76581e-05	5.4	5.04	4.74	7.09	6.97	6.69
ENSMUSG00000109941	Exosc6	exosome component 6 [Source:MGI Symbol;Acc:MGI:1919794]	302.118	7.61667	1.62893	4.67588	2.92701e-06	2.76581e-05	0	0	0.18	11.29	12.22	10.94
ENSMUSG00000033467	Crlf2	cytokine receptor-like factor 2 [Source:MGI Symbol;Acc:MGI:1889506]	186.465	0.761794	0.163043	4.67234	2.97782e-06	2.81103e-05	3.62	3.3	3.85	5.7	5.71	6.44
ENSMUSG00000070520	Nsmce3	NSE3 homolog, SMC5-SMC6 complex component [Source:MGI Symbol;Acc:MGI:1913897]	918.098	0.382002	0.0817645	4.67198	2.98317e-06	2.81447e-05	3.49	2.99	2.98	4.02	4	4.01
ENSMUSG00000038507	Parp12	poly (ADP-ribose) polymerase family, member 12 [Source:MGI Symbol;Acc:MGI:2143990]	1266.41	-0.320498	0.0686075	-4.67147	2.99051e-06	2.81977e-05	10.65	11.15	11.48	8.8	8.58	8.68
ENSMUSG00000033540	Idua	iduronidase, alpha-L [Source:MGI Symbol;Acc:MGI:96418]	117.674	0.945991	0.202543	4.67057	3.00366e-06	2.83055e-05	0.64	0.81	0.7	1.39	1.31	1.33
ENSMUSG00000006498	Ptbp1	polypyrimidine tract binding protein 1 [Source:MGI Symbol;Acc:MGI:97791]	18151.6	-0.162733	0.0348447	-4.67024	3.00843e-06	2.83342e-05	164.73	165.8	153.13	141.09	136.11	145
ENSMUSG00000026260	Ndufa10	NADH:ubiquinone oxidoreductase subunit A10 [Source:MGI Symbol;Acc:MGI:1914523]	5882.41	0.203947	0.0436795	4.66917	3.02418e-06	2.84662e-05	81.43	78.6	76.96	92.34	84.07	90.45
ENSMUSG00000032293	Ireb2	iron responsive element binding protein 2 [Source:MGI Symbol;Acc:MGI:1928268]	4289.66	-0.284614	0.0609868	-4.66681	3.05906e-06	2.8778e-05	17.66	20.52	20.85	15.87	15.31	16.22
ENSMUSG00000032026	Rexo2	RNA exonuclease 2 [Source:MGI Symbol;Acc:MGI:1888981]	1672.87	-0.281242	0.0602669	-4.6666	3.06223e-06	2.87912e-05	47.7	45.45	43.67	35.82	36.07	38.11
ENSMUSG00000006676	Usp19	ubiquitin specific peptidase 19 [Source:MGI Symbol;Acc:MGI:1918722]	5261.89	0.235079	0.0503944	4.66478	3.08948e-06	2.90309e-05	31.02	30.84	31.89	36.97	33.11	37.85
ENSMUSG00000032295	Man2c1	mannosidase, alpha, class 2C, member 1 [Source:MGI Symbol;Acc:MGI:1920994]	1486.6	0.321208	0.0688606	4.66462	3.09195e-06	2.90375e-05	20.73	24.09	20.87	27.22	25.88	27.04
ENSMUSG00000019883	Echdc1	enoyl Coenzyme A hydratase domain containing 1 [Source:MGI Symbol;Acc:MGI:1277169]	605.402	-0.508766	0.10908	-4.66415	3.09899e-06	2.90791e-05	9.52	7.83	9.81	6.28	5.68	6.71
ENSMUSG00000037337	Map4k1	mitogen-activated protein kinase kinase kinase kinase 1 [Source:MGI Symbol;Acc:MGI:1346882]	598.734	0.425728	0.091278	4.66409	3.09993e-06	2.90791e-05	13.72	13.54	12.99	18.37	17.08	17.39
ENSMUSG00000027079	Clp1	CLP1, cleavage and polyadenylation factor I subunit [Source:MGI Symbol;Acc:MGI:2138968]	1861.49	-0.333753	0.0716257	-4.65969	3.16689e-06	2.96903e-05	31.95	30.82	25.91	23.32	23.44	21.92
ENSMUSG00000060419	Rps16-ps2	ribosomal protein S16, pseudogene 2 [Source:MGI Symbol;Acc:MGI:3704259]	1976.83	0.371012	0.0796333	4.65901	3.17738e-06	2.97716e-05	143.6	129.1	142.1	176.89	151	196.89
ENSMUSG00000039953	Clstn1	calsyntenin 1 [Source:MGI Symbol;Acc:MGI:1929895]	3901.14	0.209053	0.0448824	4.65779	3.19628e-06	2.99316e-05	19.33	19.25	19.72	21.94	21.58	22.37
ENSMUSG00000038894	Irs2	insulin receptor substrate 2 [Source:MGI Symbol;Acc:MGI:109334]	306.105	0.600858	0.129017	4.65719	3.20549e-06	3.00008e-05	0.91	0.89	0.9	1.28	1.25	1.49
ENSMUSG00000056144	Trim34a	tripartite motif-containing 34A [Source:MGI Symbol;Acc:MGI:2137359]	419.774	0.52064	0.111847	4.65493	3.24095e-06	3.03154e-05	3.43	3.2	3.16	4.97	4.4	4.35
ENSMUSG00000033658	Ddx19b	DEAD (Asp-Glu-Ala-Asp) box polypeptide 19b [Source:MGI Symbol;Acc:MGI:2148251]	4058.77	-0.204232	0.0438787	-4.65447	3.24812e-06	3.03651e-05	17.36	17.72	17.21	15.03	14.2	15.13
ENSMUSG00000046572	Zfp518b	zinc finger protein 518B [Source:MGI Symbol;Acc:MGI:2140750]	5230.99	-0.225538	0.0484599	-4.65412	3.25374e-06	3.04004e-05	19.4	21.07	20.82	16.43	17.28	17.53
ENSMUSG00000022519	Srl	sarcalumenin [Source:MGI Symbol;Acc:MGI:2146620]	1558.59	-0.300648	0.064603	-4.65377	3.25916e-06	3.04337e-05	22.01	21.06	21.32	18.11	16.13	16.89
ENSMUSG00000022771	Ppil2	peptidylprolyl isomerase (cyclophilin)-like 2 [Source:MGI Symbol;Acc:MGI:2447857]	3101.41	0.270914	0.0582176	4.65347	3.26398e-06	3.04441e-05	34.87	34.06	37.38	44	40.91	40.53
ENSMUSG00000024570	Rbfa	ribosome binding factor A [Source:MGI Symbol;Acc:MGI:1915981]	1516.7	-0.29383	0.0631844	-4.65037	3.31347e-06	3.08881e-05	31.67	31.08	31.12	23.88	25.8	25.15
ENSMUSG00000031819	Emc8	ER membrane protein complex subunit 8 [Source:MGI Symbol;Acc:MGI:1343095]	5344.13	-0.206268	0.0443927	-4.64644	3.37713e-06	3.14421e-05	230.7	214.44	216.18	189.73	186.94	183.5
ENSMUSG00000034863	Ano8	anoctamin 8 [Source:MGI Symbol;Acc:MGI:2687327]	421.434	0.498454	0.107275	4.6465	3.37609e-06	3.14421e-05	2.43	2.29	2.27	3.25	3.07	3.34
ENSMUSG00000071532	Gm10335	predicted gene 10335 [Source:MGI Symbol;Acc:MGI:3641693]	132.802	0.924631	0.199003	4.64633	3.37895e-06	3.14421e-05	7.62	6.18	6.39	10.72	12.73	13.92
ENSMUSG00000093565	Rab26os	RAB26, member RAS oncogene family, opposite strand [Source:MGI Symbol;Acc:MGI:1922864]	522.664	-0.455385	0.0980117	-4.64623	3.38056e-06	3.14421e-05	64.51	60.54	57.92	42.29	42.54	45.52
ENSMUSG00000022075	Rhobtb2	Rho-related BTB domain containing 2 [Source:MGI Symbol;Acc:MGI:2180557]	772.299	0.429725	0.0924982	4.64576	3.38824e-06	3.14956e-05	3.39	2.89	2.73	4	3.68	4.16
ENSMUSG00000048701	Ccdc6	coiled-coil domain containing 6 [Source:MGI Symbol;Acc:MGI:1923801]	2458.14	0.244079	0.0525611	4.64371	3.42202e-06	3.17737e-05	10.13	9.99	9.63	11.07	11.33	12.03
ENSMUSG00000062619	2310039H08Rik	RIKEN cDNA 2310039H08 gene [Source:MGI Symbol;Acc:MGI:1914351]	150.687	-0.847463	0.182507	-4.64345	3.42638e-06	3.17962e-05	7.4	7.93	6.23	3.98	3.54	4.18
ENSMUSG00000030172	Erc1	ELKS/RAB6-interacting/CAST family member 1 [Source:MGI Symbol;Acc:MGI:2151013]	3136.65	-0.26963	0.0580689	-4.64328	3.42928e-06	3.18051e-05	11.32	13.18	12.3	9.77	9.75	10.32
ENSMUSG00000020534	Shmt1	serine hydroxymethyltransferase 1 (soluble) [Source:MGI Symbol;Acc:MGI:98299]	11598.2	-0.16899	0.0364077	-4.64161	3.45703e-06	3.20263e-05	120.79	128.12	120.22	105.06	106.88	108.93
ENSMUSG00000025142	Aspscr1	alveolar soft part sarcoma chromosome region, candidate 1 (human) [Source:MGI Symbol;Acc:MGI:1916188]	2512.67	-0.275865	0.059432	-4.64169	3.45573e-06	3.20263e-05	48.61	47.35	42.62	37.07	34.92	39.82
ENSMUSG00000050471	Fam118b	family with sequence similarity 118, member B [Source:MGI Symbol;Acc:MGI:1924483]	794.034	-0.367688	0.0792362	-4.64041	3.4772e-06	3.2195e-05	12.72	12.75	12.33	9.64	9.25	9.74
ENSMUSG00000020464	Pnpt1	polyribonucleotide nucleotidyltransferase 1 [Source:MGI Symbol;Acc:MGI:1918951]	6470.29	0.204113	0.0439878	4.64022	3.48039e-06	3.22064e-05	56.11	53.86	50.73	61.73	60.51	58.6
ENSMUSG00000021608	Lpcat1	lysophosphatidylcholine acyltransferase 1 [Source:MGI Symbol;Acc:MGI:2384812]	2267.87	-0.294867	0.0635591	-4.63926	3.49655e-06	3.23195e-05	18.41	17.86	19.71	15.4	15.07	14.15
ENSMUSG00000033837	Foxh1	forkhead box H1 [Source:MGI Symbol;Acc:MGI:1347465]	729.062	0.398082	0.085806	4.63933	3.49547e-06	3.23195e-05	12.32	12.18	11.94	16.69	14.96	15.28
ENSMUSG00000099881	2810013P06Rik	RIKEN cDNA 2810013P06 gene [Source:MGI Symbol;Acc:MGI:1914456]	380.001	0.54811	0.118151	4.63906	3.50004e-06	3.23335e-05	3.89	3.65	3.17	5.22	4.74	5.32
ENSMUSG00000025980	Hspd1	heat shock protein 1 (chaperonin) [Source:MGI Symbol;Acc:MGI:96242]	80029.8	-0.175441	0.037823	-4.63847	3.50995e-06	3.24069e-05	922.2	870.68	808.84	749.13	749.5	751.83
ENSMUSG00000033166	Dis3	DIS3 homolog, exosome endoribonuclease and 3'-5' exoribonuclease [Source:MGI Symbol;Acc:MGI:1919912]	8866.39	-0.178724	0.0385391	-4.63748	3.52691e-06	3.25451e-05	66.15	63.79	62.77	53.59	56.06	56.74
ENSMUSG00000022037	Clu	clusterin [Source:MGI Symbol;Acc:MGI:88423]	376.519	-0.539109	0.116325	-4.63453	3.57754e-06	3.29937e-05	6.85	6.25	5.96	4	4.39	4.42
ENSMUSG00000029670	Ing3	inhibitor of growth family, member 3 [Source:MGI Symbol;Acc:MGI:1919027]	2087.89	-0.299886	0.0647323	-4.63271	3.60904e-06	3.32656e-05	29.97	29.9	26.25	24.42	22.04	21.88
ENSMUSG00000020451	Limk2	LIM motif-containing protein kinase 2 [Source:MGI Symbol;Acc:MGI:1197517]	3771.9	0.212661	0.0459402	4.62909	3.6728e-06	3.38343e-05	30.71	30.05	28.5	34.48	32.37	34.24
ENSMUSG00000055932	Fto	fat mass and obesity associated [Source:MGI Symbol;Acc:MGI:1347093]	1569.23	-0.29686	0.064137	-4.62854	3.68261e-06	3.39057e-05	11.25	11.87	11.24	8.96	8.62	9.77
ENSMUSG00000026064	Ptp4a1	protein tyrosine phosphatase 4a1 [Source:MGI Symbol;Acc:MGI:1277096]	9497.8	0.245293	0.0530064	4.62761	3.69918e-06	3.40391e-05	163.27	158.54	154.82	170.67	200.26	181.09
ENSMUSG00000032423	Syncrip	synaptotagmin binding, cytoplasmic RNA interacting protein [Source:MGI Symbol;Acc:MGI:1891690]	13716.2	-0.158607	0.0342772	-4.62718	3.70679e-06	3.409e-05	94.56	93.19	90.5	81.92	81.68	79.98
ENSMUSG00000024277	Mapre2	microtubule-associated protein, RP/EB family, member 2 [Source:MGI Symbol;Acc:MGI:106271]	563.378	-0.479965	0.103769	-4.62534	3.73988e-06	3.43751e-05	5.29	5.19	4.41	3.51	3.14	3.78
ENSMUSG00000076432	Ywhaq	tyrosine 3-monooxygenase/tryptophan 5-monooxygenase activation protein theta [Source:MGI Symbol;Acc:MGI:891963]	22707.9	-0.177733	0.0384526	-4.62214	3.79804e-06	3.48902e-05	287.69	268.15	259.74	235.31	237.65	231.48
ENSMUSG00000081406	Rps6-ps4	ribosomal protein S6, pseudogene 4 [Source:MGI Symbol;Acc:MGI:3650907]	6008.76	0.254362	0.0550399	4.62141	3.81138e-06	3.49931e-05	220.01	197.94	214.78	261.82	242.65	233.28
ENSMUSG00000005823	Gpr108	G protein-coupled receptor 108 [Source:MGI Symbol;Acc:MGI:1925558]	293.585	0.634576	0.137337	4.62059	3.82653e-06	3.51125e-05	2.55	2.81	2.78	4.65	3.97	3.74
ENSMUSG00000032350	Gclc	glutamate-cysteine ligase, catalytic subunit [Source:MGI Symbol;Acc:MGI:104990]	2073.35	0.251121	0.0543541	4.62009	3.83577e-06	3.51777e-05	13.88	13.43	13.14	16.02	15.22	15.81
ENSMUSG00000025078	Nhlrc2	NHL repeat containing 2 [Source:MGI Symbol;Acc:MGI:1914116]	1565.53	-0.292952	0.0634109	-4.6199	3.83917e-06	3.51891e-05	10.55	10.01	10.73	8.26	8.37	8.35
ENSMUSG00000018378	Cuedc1	CUE domain containing 1 [Source:MGI Symbol;Acc:MGI:2144281]	143.498	0.918221	0.198879	4.61698	3.89357e-06	3.56678e-05	1.17	0.84	0.99	1.77	2.09	1.64
ENSMUSG00000009863	Sdhb	succinate dehydrogenase complex, subunit B, iron sulfur (Ip) [Source:MGI Symbol;Acc:MGI:1914930]	3860.15	0.207422	0.0449361	4.61593	3.91338e-06	3.58294e-05	85.44	82.29	81.76	94.17	94.58	92.77
ENSMUSG00000001802	Lrp3	low density lipoprotein receptor-related protein 3 [Source:MGI Symbol;Acc:MGI:3584516]	147.784	0.93337	0.202262	4.61466	3.93739e-06	3.60291e-05	0.53	0.81	0.79	1.39	1.16	1.43
ENSMUSG00000067367	Lyar	Ly1 antibody reactive clone [Source:MGI Symbol;Acc:MGI:107470]	6879.04	-0.215705	0.0467582	-4.61319	3.96532e-06	3.62644e-05	145.11	131.02	131.12	112.72	117.08	112.82
ENSMUSG00000024266	Adad2	adenosine deaminase domain containing 2 [Source:MGI Symbol;Acc:MGI:1923023]	287.613	0.596028	0.129225	4.61231	3.98212e-06	3.63978e-05	2.83	3.01	3.03	4.33	4.49	4.29
ENSMUSG00000039617	Gm7488	predicted gene 7488 [Source:MGI Symbol;Acc:MGI:3647006]	2880.89	-0.244354	0.052999	-4.61054	4.01633e-06	3.66901e-05	143.98	135.33	126.8	109.4	112.7	112.78
ENSMUSG00000031875	Cmtm3	CKLF-like MARVEL transmembrane domain containing 3 [Source:MGI Symbol;Acc:MGI:2447162]	139.725	0.91107	0.197655	4.60941	4.0382e-06	3.68694e-05	1.36	1.76	1.96	3.37	2.91	3.07
ENSMUSG00000027184	Caprin1	cell cycle associated protein 1 [Source:MGI Symbol;Acc:MGI:1858234]	42451.3	-0.139922	0.0303715	-4.60702	4.08474e-06	3.72322e-05	299.24	291.36	280.92	255.63	253.06	264.33
ENSMUSG00000029004	Kmt2e	lysine (K)-specific methyltransferase 2E [Source:MGI Symbol;Acc:MGI:1924825]	416.345	0.544622	0.118213	4.60712	4.08292e-06	3.72322e-05	2.68	2.55	2.16	3.64	3.13	3.75
ENSMUSG00000073422	H2-Ke6	H2-K region expressed gene 6 [Source:MGI Symbol;Acc:MGI:95911]	236.796	0.671615	0.145828	4.60551	4.11449e-06	3.74825e-05	5.59	6.87	5.73	9.07	9.46	9.74
ENSMUSG00000026110	Mgat4a	mannoside acetylglucosaminyltransferase 4, isoenzyme A [Source:MGI Symbol;Acc:MGI:2662992]	864.224	-0.363505	0.0789686	-4.60315	4.16141e-06	3.78889e-05	3.62	3.68	3.64	2.72	2.9	2.71
ENSMUSG00000065037	Rn7sk	RNA, 7SK, nuclear [Source:MGI Symbol;Acc:MGI:103186]	510725	0.143559	0.031195	4.60199	4.1847e-06	3.80798e-05	64016.5	64106.6	61816.3	70481.9	67486.5	67059.9
ENSMUSG00000027550	Lrrcc1	leucine rich repeat and coiled-coil domain containing 1 [Source:MGI Symbol;Acc:MGI:1918960]	1227.75	0.332553	0.0722868	4.60046	4.21555e-06	3.83394e-05	6.97	6.61	6.09	8.37	8.1	7.71
ENSMUSG00000092335	Zfp977	zinc finger protein 977 [Source:MGI Symbol;Acc:MGI:3645327]	1211.78	0.312501	0.0679305	4.60031	4.21862e-06	3.8346e-05	20.57	19.18	18.72	23.4	23.61	23.93
ENSMUSG00000023106	Denr	density-regulated protein [Source:MGI Symbol;Acc:MGI:1915434]	4476.17	-0.297622	0.0647201	-4.5986	4.25342e-06	3.86409e-05	93.05	74.87	78.51	66.38	65.85	63.59
ENSMUSG00000021277	Traf3	TNF receptor-associated factor 3 [Source:MGI Symbol;Acc:MGI:108041]	789.947	-0.437417	0.0951442	-4.59741	4.27783e-06	3.88412e-05	5.32	5.02	4.12	3.43	3.29	3.68
ENSMUSG00000000738	Spg7	SPG7, paraplegin matrix AAA peptidase subunit [Source:MGI Symbol;Acc:MGI:2385906]	2885.12	0.221522	0.0481953	4.59634	4.2998e-06	3.89975e-05	32.53	31.7	31.72	36.16	35.65	37.54
ENSMUSG00000098925	Rnu3b2	U3B small nuclear RNA 2 [Source:MGI Symbol;Acc:MGI:97986]	167.052	9.82593	2.13939	4.59287	4.37181e-06	3.96069e-05	0	0	0.45	2.22	163.8	185.94
ENSMUSG00000105025	Rnu3b1	U3B small nuclear RNA 1 [Source:MGI Symbol;Acc:MGI:97985]	167.052	9.82593	2.13939	4.59287	4.37181e-06	3.96069e-05	0	0	0.45	2.22	163.8	185.94
ENSMUSG00000031508	Ankrd10	ankyrin repeat domain 10 [Source:MGI Symbol;Acc:MGI:1921840]	5883.55	-0.22947	0.0499779	-4.59144	4.40206e-06	3.98589e-05	63.13	72.55	67.66	57.25	55.4	56.9
ENSMUSG00000039041	Adrm1	adhesion regulating molecule 1 [Source:MGI Symbol;Acc:MGI:1929289]	3968.8	-0.203597	0.044359	-4.58975	4.4377e-06	4.01595e-05	71.42	74.27	70.75	62.71	59.49	61.48
ENSMUSG00000042997	Nhlrc3	NHL repeat containing 3 [Source:MGI Symbol;Acc:MGI:2444520]	630.319	0.442704	0.0964745	4.58882	4.45755e-06	4.03169e-05	2.67	2.57	2.72	3.2	3.56	3.83
ENSMUSG00000038685	Rtel1	regulator of telomere elongation helicase 1 [Source:MGI Symbol;Acc:MGI:2139369]	4287.02	0.265934	0.057965	4.58783	4.4787e-06	4.04858e-05	41.62	45.36	48.54	53.29	53.26	52.79
ENSMUSG00000023018	Smarcd1	SWI/SNF related, matrix associated, actin dependent regulator of chromatin, subfamily d, member 1 [Source:MGI Symbol;Acc:MGI:1933623]	2439.2	-0.278026	0.0606166	-4.58663	4.50463e-06	4.06531e-05	20.68	22.31	23.09	17.74	16.92	18.63
ENSMUSG00000039450	Dcxr	dicarbonyl L-xylulose reductase [Source:MGI Symbol;Acc:MGI:1915130]	168.033	0.775293	0.16903	4.58673	4.50238e-06	4.06531e-05	3.82	3.81	4.16	6.6	6.14	7
ENSMUSG00000039307	Hexdc	hexosaminidase (glycosyl hydrolase family 20, catalytic domain) containing [Source:MGI Symbol;Acc:MGI:3605542]	619.315	0.425441	0.0927648	4.58623	4.51328e-06	4.07088e-05	5.15	5.24	4.7	6.45	6.26	7.09
ENSMUSG00000038975	Rabggtb	Rab geranylgeranyl transferase, b subunit [Source:MGI Symbol;Acc:MGI:99537]	5415.24	-0.209336	0.0456574	-4.58492	4.54162e-06	4.09419e-05	121.43	111.37	109.76	98.7	94.73	96.08
ENSMUSG00000082536	Gm13456	predicted gene 13456 [Source:MGI Symbol;Acc:MGI:3651389]	932.894	0.379625	0.0828029	4.58469	4.5467e-06	4.09652e-05	16.95	15.41	13.69	19.77	19.27	19.45
ENSMUSG00000033276	Stk36	serine/threonine kinase 36 [Source:MGI Symbol;Acc:MGI:1920831]	189.295	0.775021	0.169132	4.58235	4.59781e-06	4.13832e-05	0.95	1.2	1.01	1.53	1.89	1.84
ENSMUSG00000030272	Camk1	calcium/calmodulin-dependent protein kinase I [Source:MGI Symbol;Acc:MGI:1098535]	722.391	0.388942	0.08493	4.57956	4.65964e-06	4.19138e-05	10.48	10.49	10.29	13.29	12.58	14.15
ENSMUSG00000041817	Fam169a	family with sequence similarity 169, member A [Source:MGI Symbol;Acc:MGI:2444268]	11658.8	-0.172484	0.0376716	-4.57863	4.68038e-06	4.20772e-05	61.37	60.2	56.64	51.41	52.36	50.71
ENSMUSG00000039680	Mrps6	mitochondrial ribosomal protein S6 [Source:MGI Symbol;Acc:MGI:2153111]	553.439	-0.434855	0.0949803	-4.57837	4.68612e-06	4.21058e-05	21.83	20.14	20.68	15.17	14.63	15.51
ENSMUSG00000027332	Ivd	isovaleryl coenzyme A dehydrogenase [Source:MGI Symbol;Acc:MGI:1929242]	1346.42	0.321023	0.0701272	4.57773	4.70053e-06	4.22122e-05	11.77	12.35	11.19	15	14.59	13.52
ENSMUSG00000095253	Zfp799	zinc finger protein 799 [Source:MGI Symbol;Acc:MGI:2443934]	1141.44	0.350792	0.076641	4.57708	4.7152e-06	4.23208e-05	5.64	6.04	5.61	6.6	7.14	7.82
ENSMUSG00000020182	Ddc	dopa decarboxylase [Source:MGI Symbol;Acc:MGI:94876]	1841.59	-0.275318	0.0601707	-4.57561	4.74837e-06	4.25952e-05	49.47	46.57	43.36	37.9	36.88	37.73
ENSMUSG00000030589	Rasgrp4	RAS guanyl releasing protein 4 [Source:MGI Symbol;Acc:MGI:2386851]	277.13	0.67365	0.147242	4.57511	4.75975e-06	4.2674e-05	1.48	1.83	1.93	2.54	2.57	3.07
ENSMUSG00000028601	Echdc2	enoyl Coenzyme A hydratase domain containing 2 [Source:MGI Symbol;Acc:MGI:1289238]	1903.7	0.256018	0.0559663	4.5745	4.77365e-06	4.27752e-05	37.22	37.1	35.7	43.99	41.97	42.46
ENSMUSG00000028039	Efna3	ephrin A3 [Source:MGI Symbol;Acc:MGI:106644]	152.183	0.845722	0.184914	4.5736	4.79423e-06	4.29362e-05	1.36	1.25	1.08	1.89	2.17	2.42
ENSMUSG00000039480	Nt5dc1	5'-nucleotidase domain containing 1 [Source:MGI Symbol;Acc:MGI:2442446]	595.358	0.431427	0.0943478	4.57272	4.81424e-06	4.30919e-05	4.64	5.14	4.44	6.46	6.13	6.13
ENSMUSG00000006276	Eps15l1	epidermal growth factor receptor pathway substrate 15-like 1 [Source:MGI Symbol;Acc:MGI:104582]	2451.04	0.24234	0.0530053	4.57199	4.83104e-06	4.32187e-05	18.81	20.2	18.53	21.87	21.73	22.92
ENSMUSG00000031099	Smarca1	SWI/SNF related, matrix associated, actin dependent regulator of chromatin, subfamily a, member 1 [Source:MGI Symbol;Acc:MGI:1935127]	590.95	-0.474005	0.103686	-4.57153	4.84174e-06	4.32908e-05	4.42	4.47	3.6	2.95	3.07	2.75
ENSMUSG00000042029	Ncapg2	non-SMC condensin II complex, subunit G2 [Source:MGI Symbol;Acc:MGI:1923294]	4341.63	-0.198108	0.0433394	-4.57109	4.85192e-06	4.33582e-05	31.13	32.51	30.85	26.23	26.94	27.33
ENSMUSG00000027536	Chmp4c	charged multivesicular body protein 4C [Source:MGI Symbol;Acc:MGI:1913621]	1652.38	-0.28253	0.0618248	-4.56985	4.88068e-06	4.35916e-05	7.07	7.21	6.37	5.54	5.46	5.59
ENSMUSG00000063317	Usp31	ubiquitin specific peptidase 31 [Source:MGI Symbol;Acc:MGI:1923429]	1920.75	-0.272102	0.0595525	-4.56911	4.89797e-06	4.37222e-05	5.19	4.99	5.3	4.31	4.09	4.13
ENSMUSG00000040112	Mrps35	mitochondrial ribosomal protein S35 [Source:MGI Symbol;Acc:MGI:2385255]	3076.82	-0.22733	0.0498093	-4.56401	5.01848e-06	4.47492e-05	117.63	115.02	110.82	99.59	93.82	93.33
ENSMUSG00000030680	Pagr1a	PAXIP1 associated glutamate rich protein 1A [Source:MGI Symbol;Acc:MGI:1914528]	191.282	-0.964738	0.211389	-4.56381	5.02332e-06	4.47681e-05	11	10.04	8.21	4.02	6.49	3.5
ENSMUSG00000032527	Pccb	propionyl Coenzyme A carboxylase, beta polypeptide [Source:MGI Symbol;Acc:MGI:1914154]	1087.88	0.327339	0.0717537	4.56198	5.06739e-06	4.51364e-05	11.01	10.71	10.49	13.27	13.52	12.7
ENSMUSG00000022429	Dmc1	DNA meiotic recombinase 1 [Source:MGI Symbol;Acc:MGI:105393]	623.06	0.448208	0.0982519	4.56183	5.071e-06	4.5144e-05	6.35	6.96	7.3	9.38	9.5	8.61
ENSMUSG00000003131	Pafah1b2	platelet-activating factor acetylhydrolase, isoform 1b, subunit 2 [Source:MGI Symbol;Acc:MGI:108415]	3557.05	-0.235617	0.051656	-4.56128	5.0843e-06	4.52379e-05	23.7	25.41	25.34	20.13	20	21.71
ENSMUSG00000053559	Smagp	small cell adhesion glycoprotein [Source:MGI Symbol;Acc:MGI:2448476]	189.908	-0.750273	0.164553	-4.55946	5.12857e-06	4.5607e-05	7.63	6.43	5.87	3.67	3.91	3.98
ENSMUSG00000048874	Phf3	PHD finger protein 3 [Source:MGI Symbol;Acc:MGI:2446126]	14358.7	0.166027	0.0364433	4.55576	5.21972e-06	4.63925e-05	72.36	75.19	67.91	79.58	77.6	78.98
ENSMUSG00000041926	Rnpep	arginyl aminopeptidase (aminopeptidase B) [Source:MGI Symbol;Acc:MGI:2384902]	1372.89	0.323531	0.0710212	4.55541	5.22832e-06	4.64438e-05	14.9	14.19	12.61	17.79	16.4	16.78
ENSMUSG00000005312	Ubqln1	ubiquilin 1 [Source:MGI Symbol;Acc:MGI:1860276]	7952.35	-0.164344	0.0360924	-4.55342	5.27816e-06	4.68611e-05	56.62	55.69	55	49.18	47.43	49.31
ENSMUSG00000018899	Irf1	interferon regulatory factor 1 [Source:MGI Symbol;Acc:MGI:96590]	1482.07	-0.296231	0.0650692	-4.55256	5.2998e-06	4.70279e-05	21.68	21.14	19.5	15.81	16.92	16.86
ENSMUSG00000046323	Dppa3	developmental pluripotency-associated 3 [Source:MGI Symbol;Acc:MGI:1920958]	1203.52	-0.313636	0.0689592	-4.54814	5.41231e-06	4.80002e-05	47.72	44.78	42.91	35.91	35.51	35.03
ENSMUSG00000039470	Zdhhc2	zinc finger, DHHC domain containing 2 [Source:MGI Symbol;Acc:MGI:1923452]	510.401	0.519203	0.114197	4.54655	5.45337e-06	4.83383e-05	3.5	3.23	4.12	5.4	4.76	5.06
ENSMUSG00000061046	Haghl	hydroxyacylglutathione hydrolase-like [Source:MGI Symbol;Acc:MGI:1919877]	253.782	0.650627	0.143109	4.54638	5.4577e-06	4.83505e-05	3.62	3.62	4.29	6.19	5.72	5.79
ENSMUSG00000009535	Rnmt	RNA (guanine-7-) methyltransferase [Source:MGI Symbol;Acc:MGI:1915147]	5483.61	-0.218462	0.0481023	-4.54161	5.58264e-06	4.94308e-05	66.17	60.2	59.15	52.2	52.84	50.73
ENSMUSG00000030669	Calca	calcitonin/calcitonin-related polypeptide, alpha [Source:MGI Symbol;Acc:MGI:2151253]	155.29	-0.804496	0.177275	-4.53813	5.67549e-06	5.02258e-05	6.33	6.88	6.48	4.15	3.42	3.47
ENSMUSG00000002326	Gmpr2	guanosine monophosphate reductase 2 [Source:MGI Symbol;Acc:MGI:1917903]	621.498	-0.457443	0.100807	-4.5378	5.68444e-06	5.02779e-05	10.96	12.09	11.04	8.92	8.11	7.25
ENSMUSG00000079033	Mef2b	myocyte enhancer factor 2B [Source:MGI Symbol;Acc:MGI:104526]	128.993	-0.888542	0.195837	-4.53715	5.70187e-06	5.04049e-05	3.15	3.19	3.6	1.91	1.74	1.6
ENSMUSG00000037916	Ndufv1	NADH:ubiquinone oxidoreductase core subunit V1 [Source:MGI Symbol;Acc:MGI:107851]	4800.27	0.197299	0.0434946	4.53617	5.72856e-06	5.06136e-05	75.06	74.9	73.88	82.86	85.79	82.17
ENSMUSG00000057406	Nsd2	nuclear receptor binding SET domain protein 2 [Source:MGI Symbol;Acc:MGI:1276574]	3865.8	-0.26132	0.0576431	-4.53342	5.80364e-06	5.12494e-05	25.03	26.87	26.36	19.58	22.53	21.72
ENSMUSG00000047921	Trappc9	trafficking protein particle complex 9 [Source:MGI Symbol;Acc:MGI:1923760]	611.844	0.418164	0.0922494	4.53298	5.81583e-06	5.13294e-05	3.19	3.3	3.23	4.11	4.45	4.14
ENSMUSG00000056201	Cfl1	cofilin 1, non-muscle [Source:MGI Symbol;Acc:MGI:101757]	18025.4	-0.154167	0.0340189	-4.53179	5.8487e-06	5.15917e-05	379.57	370.89	351.09	326.88	312.94	327.51
ENSMUSG00000026235	Epha4	Eph receptor A4 [Source:MGI Symbol;Acc:MGI:98277]	1903.29	0.26511	0.0585098	4.53103	5.86966e-06	5.17211e-05	7.02	7.08	6.46	8.29	7.99	7.86
ENSMUSG00000020720	Psmd12	proteasome (prosome, macropain) 26S subunit, non-ATPase, 12 [Source:MGI Symbol;Acc:MGI:1914247]	11750.9	-0.188638	0.0416425	-4.52995	5.89984e-06	5.19313e-05	175.49	161.87	154.76	139.96	137.88	144.04
ENSMUSG00000061313	Ddhd2	DDHD domain containing 2 [Source:MGI Symbol;Acc:MGI:1919358]	2268.81	-0.243226	0.0536918	-4.53003	5.89749e-06	5.19313e-05	19.35	19.88	18.2	15.44	15.95	16.01
ENSMUSG00000057691	Zfp746	zinc finger protein 746 [Source:MGI Symbol;Acc:MGI:1916478]	637.605	0.40299	0.0889867	4.52866	5.93603e-06	5.22218e-05	4.27	4.29	4.16	5.71	5.42	5.32
ENSMUSG00000037386	Rims2	regulating synaptic membrane exocytosis 2 [Source:MGI Symbol;Acc:MGI:2152972]	851.82	0.396923	0.0876515	4.52842	5.94268e-06	5.22523e-05	4.55	5.18	4.39	6.37	6.14	5.65
ENSMUSG00000020908	Myh3	myosin, heavy polypeptide 3, skeletal muscle, embryonic [Source:MGI Symbol;Acc:MGI:1339709]	351.132	-0.529548	0.116961	-4.52756	5.96681e-06	5.24193e-05	1.65	1.69	1.54	1.09	1.14	1.08
ENSMUSG00000024837	Dmrt1	doublesex and mab-3 related transcription factor 1 [Source:MGI Symbol;Acc:MGI:1354733]	2145.54	0.253366	0.0559613	4.52752	5.96806e-06	5.24193e-05	21.27	20.88	19.63	24.54	24.13	23.28
ENSMUSG00000023845	Lnpep	leucyl/cystinyl aminopeptidase [Source:MGI Symbol;Acc:MGI:2387123]	2348.96	-0.301239	0.066564	-4.52555	6.0238e-06	5.28806e-05	6.09	7.19	7.01	5.27	5.48	5.35
ENSMUSG00000040511	Pvr	poliovirus receptor [Source:MGI Symbol;Acc:MGI:107741]	656.136	0.411673	0.0910169	4.52304	6.09571e-06	5.34833e-05	5.64	5.92	5.39	7.68	7.42	6.93
ENSMUSG00000024038	Ndufv3	NADH:ubiquinone oxidoreductase core subunit V3 [Source:MGI Symbol;Acc:MGI:1890894]	1745.07	0.270268	0.0597908	4.52023	6.17734e-06	5.41705e-05	90.08	89.5	81.25	101.57	99.82	105.95
ENSMUSG00000074212	Dnajb14	DnaJ heat shock protein family (Hsp40) member B14 [Source:MGI Symbol;Acc:MGI:1917854]	289.492	0.608943	0.134792	4.51764	6.25317e-06	5.48062e-05	0.91	1.03	0.93	1.37	1.31	1.61
ENSMUSG00000057036	Gm7536	predicted gene 7536 [Source:MGI Symbol;Acc:MGI:3645137]	8210.72	0.174949	0.0387277	4.51741	6.25996e-06	5.48364e-05	635.12	601.63	600.27	689.17	655.46	682.33
ENSMUSG00000024853	Sf3b2	splicing factor 3b, subunit 2 [Source:MGI Symbol;Acc:MGI:2441856]	13532.7	-0.148629	0.0329125	-4.51588	6.30531e-06	5.52042e-05	108.78	106.18	102.58	93.65	92.31	93.97
ENSMUSG00000031161	Hdac6	histone deacetylase 6 [Source:MGI Symbol;Acc:MGI:1333752]	4196.27	0.202488	0.0448502	4.51475	6.33907e-06	5.54702e-05	24.35	24.64	23.9	28.4	26.27	27.32
ENSMUSG00000073481	Marc2	mitochondrial amidoxime reducing component 2 [Source:MGI Symbol;Acc:MGI:1914497]	1505.37	0.301485	0.06678	4.51461	6.34337e-06	5.54783e-05	46.34	44.1	40.62	52.7	54.19	50.82
ENSMUSG00000006398	Cdc20	cell division cycle 20 [Source:MGI Symbol;Acc:MGI:1859866]	7756.17	-0.161123	0.0356911	-4.51438	6.35013e-06	5.55078e-05	117.54	119.73	114.76	102.37	101.97	103.35
ENSMUSG00000060671	Atp8b2	ATPase, class I, type 8B, member 2 [Source:MGI Symbol;Acc:MGI:1859660]	1655.22	-0.291375	0.0645778	-4.512	6.42183e-06	5.61047e-05	10.42	10.84	9.7	8.14	8.63	7.96
ENSMUSG00000062762	Ei24	etoposide induced 2.4 mRNA [Source:MGI Symbol;Acc:MGI:108090]	3503.04	-0.225536	0.0499976	-4.51094	6.45402e-06	5.6356e-05	47.33	43.94	42.64	36.44	36.6	38.87
ENSMUSG00000031825	Crispld2	cysteine-rich secretory protein LCCL domain containing 2 [Source:MGI Symbol;Acc:MGI:1926142]	243.76	-0.694071	0.153909	-4.50962	6.49453e-06	5.66796e-05	1.77	2.08	2.23	1.36	1.08	1.23
ENSMUSG00000115219	Eef1akmt4	EEF1A lysine methyltransferase 4 [Source:MGI Symbol;Acc:MGI:5903914]	463.925	-0.46089	0.102255	-4.50724	6.56758e-06	5.72866e-05	12.16	12.94	11.94	8.97	8.47	8.87
ENSMUSG00000088789	Scarna13	small Cajal body-specific RNA 1 [Source:MGI Symbol;Acc:MGI:4360027]	1994.61	0.258993	0.0575027	4.50401	6.66818e-06	5.81023e-05	366.97	343.6	327.37	398.95	399.5	414.94
ENSMUSG00000028932	Psmc2	proteasome (prosome, macropain) 26S subunit, ATPase 2 [Source:MGI Symbol;Acc:MGI:109555]	5608.35	-0.186271	0.041394	-4.49996	6.79669e-06	5.91907e-05	87.17	82.1	81.15	71.87	70.34	72.87
ENSMUSG00000040550	Otud6b	OTU domain containing 6B [Source:MGI Symbol;Acc:MGI:1919451]	4610.26	-0.220749	0.0490617	-4.49941	6.81429e-06	5.93125e-05	39.53	37.06	34.33	31.26	31.04	30.66
ENSMUSG00000034345	Gtf2h5	general transcription factor IIH, polypeptide 5 [Source:MGI Symbol;Acc:MGI:107227]	1525.53	-0.283852	0.0630957	-4.49876	6.83513e-06	5.94624e-05	43.49	40.68	40.08	32.25	33.85	33.63
ENSMUSG00000094410	Gm38394	predicted gene, 38394 [Source:MGI Symbol;Acc:MGI:5614057]	2632.98	-0.340774	0.0757534	-4.49846	6.8448e-06	5.95149e-05	6	7.11	7.07	5.04	4.74	5.81
ENSMUSG00000029169	Dhx15	DEAH (Asp-Glu-Ala-His) box polypeptide 15 [Source:MGI Symbol;Acc:MGI:1099786]	17420	-0.156939	0.0348902	-4.49809	6.85665e-06	5.95864e-05	159.43	152.29	146.23	134.64	132.94	133.76
ENSMUSG00000024410	Rmc1	regulator of MON1-CCZ1 [Source:MGI Symbol;Acc:MGI:1916528]	1193.14	0.328431	0.0730242	4.49756	6.87385e-06	5.97043e-05	14.4	14.41	14.72	18.92	17.69	16.83
ENSMUSG00000034275	Igsf9b	immunoglobulin superfamily, member 9B [Source:MGI Symbol;Acc:MGI:2685354]	1370.5	-0.389455	0.0866091	-4.4967	6.90173e-06	5.99148e-05	2.58	3.11	3.29	2.29	2.12	2.3
ENSMUSG00000024594	Prrc1	proline-rich coiled-coil 1 [Source:MGI Symbol;Acc:MGI:1916106]	1466.86	-0.282025	0.0627353	-4.49548	6.94132e-06	6.02266e-05	8.2	7.8	7.78	6.21	6.28	6.62
ENSMUSG00000060212	Pcnx2	pecanex homolog 2 [Source:MGI Symbol;Acc:MGI:2445010]	107.668	-0.996753	0.221729	-4.49536	6.94532e-06	6.02295e-05	0.81	0.73	1.02	0.4	0.41	0.44
ENSMUSG00000007721	Ccdc124	coiled-coil domain containing 124 [Source:MGI Symbol;Acc:MGI:1916403]	2554.72	-0.243798	0.0542554	-4.49352	7.0056e-06	6.07201e-05	55.62	51.27	53.63	44.88	44.07	43.55
ENSMUSG00000038893	Fam117a	family with sequence similarity 117, member A [Source:MGI Symbol;Acc:MGI:2144564]	1304.38	0.300909	0.0669721	4.49304	7.02131e-06	6.08241e-05	12.74	12.33	13.17	15.41	15.07	15.57
ENSMUSG00000025786	Zdhhc3	zinc finger, DHHC domain containing 3 [Source:MGI Symbol;Acc:MGI:1926134]	2581.41	-0.227069	0.050542	-4.49268	7.03326e-06	6.08956e-05	20.5	20.57	20.33	17.22	16.39	17.67
ENSMUSG00000067702	Tuba3a	tubulin, alpha 3A [Source:MGI Symbol;Acc:MGI:1095406]	933.449	-0.347672	0.0774161	-4.49095	7.09071e-06	6.13607e-05	18.35	17.79	16.89	14.17	12.63	13.91
ENSMUSG00000029152	Ociad1	OCIA domain containing 1 [Source:MGI Symbol;Acc:MGI:1915345]	2997.06	0.231402	0.0515486	4.48901	7.15558e-06	6.18893e-05	57.23	53.89	51.5	62.19	63.18	61.11
ENSMUSG00000024169	Ift140	intraflagellar transport 140 [Source:MGI Symbol;Acc:MGI:2146906]	805.35	-0.472253	0.105209	-4.48873	7.1649e-06	6.19373e-05	4.7	4.48	5.11	2.94	3.9	3.25
ENSMUSG00000025862	Stag2	stromal antigen 2 [Source:MGI Symbol;Acc:MGI:1098583]	4901.02	0.217897	0.048552	4.48792	7.19209e-06	6.21397e-05	22.49	20.87	20.01	25	23.08	23.93
ENSMUSG00000031511	Arhgef7	Rho guanine nucleotide exchange factor (GEF7) [Source:MGI Symbol;Acc:MGI:1860493]	2060.57	-0.272362	0.0606935	-4.48749	7.20672e-06	6.22333e-05	13.18	13.87	14.51	11.15	11.35	11.16
ENSMUSG00000018398	Sept8	septin 8 [Source:MGI Symbol;Acc:MGI:894310]	1375.59	0.302964	0.0675176	4.48719	7.21703e-06	6.22896e-05	8.35	8.75	8.17	10.46	10.35	9.65
ENSMUSG00000037905	Bri3bp	Bri3 binding protein [Source:MGI Symbol;Acc:MGI:1924059]	1502.36	-0.337577	0.0752465	-4.48628	7.24767e-06	6.25211e-05	10.89	11.89	9.77	7.84	8.23	9.09
ENSMUSG00000062691	Cebpzos	CCAAT/enhancer binding protein (C/EBP), zeta, opposite strand [Source:MGI Symbol;Acc:MGI:1915804]	1129.35	0.329423	0.0734413	4.48553	7.27343e-06	6.27104e-05	51.36	45.11	46.9	58.07	59.29	58.63
ENSMUSG00000017376	Nlk	nemo like kinase [Source:MGI Symbol;Acc:MGI:1201387]	2559.36	0.224463	0.0500474	4.485	7.29133e-06	6.28317e-05	17.75	17.62	17.22	20.5	19.56	20.01
ENSMUSG00000018931	Natd1	N-acetyltransferase domain containing 1 [Source:MGI Symbol;Acc:MGI:1344388]	1014.09	0.335698	0.0748541	4.4847	7.30176e-06	6.28886e-05	5.25	5.32	4.73	6.05	6.31	6.5
ENSMUSG00000024130	Abca3	ATP-binding cassette, sub-family A (ABC1), member 3 [Source:MGI Symbol;Acc:MGI:1351617]	478.214	0.510192	0.113791	4.4836	7.33937e-06	6.31794e-05	1.42	1.65	1.78	2.36	2.09	2.31
ENSMUSG00000022295	Atp6v1c1	ATPase, H+ transporting, lysosomal V1 subunit C1 [Source:MGI Symbol;Acc:MGI:1913585]	2899.71	0.239748	0.053475	4.48336	7.34764e-06	6.32175e-05	33.85	33.05	30.5	36.73	35.9	39.76
ENSMUSG00000024962	Vegfb	vascular endothelial growth factor B [Source:MGI Symbol;Acc:MGI:106199]	164.656	0.775787	0.173096	4.48183	7.40052e-06	6.3639e-05	2.76	3.18	2.69	5.03	4.34	5.07
ENSMUSG00000008682	Rpl10	ribosomal protein L10 [Source:MGI Symbol;Acc:MGI:105943]	42081.7	0.139482	0.0311278	4.48094	7.43141e-06	6.38378e-05	1464.31	1434.74	1359.41	1533.17	1523.04	1526.95
ENSMUSG00000038816	Ctnnal1	catenin (cadherin associated protein), alpha-like 1 [Source:MGI Symbol;Acc:MGI:1859649]	10811.6	-0.19021	0.0424485	-4.48096	7.43075e-06	6.38378e-05	104.42	94.77	96.11	84.02	85.47	83.4
ENSMUSG00000029131	Dnajb6	DnaJ heat shock protein family (Hsp40) member B6 [Source:MGI Symbol;Acc:MGI:1344381]	7078.61	-0.17643	0.0393779	-4.48042	7.4495e-06	6.39597e-05	114.89	110.94	107.45	96.24	97.05	94.87
ENSMUSG00000024472	Dcp2	decapping mRNA 2 [Source:MGI Symbol;Acc:MGI:1917890]	8315.18	-0.235695	0.05262	-4.47919	7.49262e-06	6.42963e-05	31.07	35.18	34.63	29.09	26.26	28.43
ENSMUSG00000047264	Zfp358	zinc finger protein 358 [Source:MGI Symbol;Acc:MGI:2153740]	183.276	0.719642	0.160678	4.47877	7.50729e-06	6.43886e-05	1.75	1.79	1.59	2.7	2.61	2.94
ENSMUSG00000017405	Nek8	NIMA (never in mitosis gene a)-related expressed kinase 8 [Source:MGI Symbol;Acc:MGI:1890646]	594.204	0.492563	0.110037	4.47632	7.59393e-06	6.50977e-05	5.03	5.57	6.55	7.61	7.51	8.45
ENSMUSG00000073771	Btbd19	BTB (POZ) domain containing 19 [Source:MGI Symbol;Acc:MGI:1925861]	650.493	0.425604	0.0951408	4.47341	7.69809e-06	6.5956e-05	11.21	11.36	12.7	15.87	15.66	14.76
ENSMUSG00000039197	Adk	adenosine kinase [Source:MGI Symbol;Acc:MGI:87930]	2866.48	-0.238999	0.0534387	-4.47239	7.73492e-06	6.62371e-05	51.41	50.7	45.11	41.18	39.77	40.89
ENSMUSG00000003437	Paf1	Paf1, RNA polymerase II complex component [Source:MGI Symbol;Acc:MGI:1923988]	2296.82	-0.257977	0.0576954	-4.47135	7.7726e-06	6.65251e-05	44.12	40.41	40.51	35.63	32.54	34.02
ENSMUSG00000022361	Zhx1	zinc fingers and homeoboxes 1 [Source:MGI Symbol;Acc:MGI:109271]	281.895	-0.609489	0.136313	-4.47123	7.77698e-06	6.65278e-05	1.58	1.77	1.89	1.08	1.09	1.2
ENSMUSG00000027423	Snx5	sorting nexin 5 [Source:MGI Symbol;Acc:MGI:1916428]	24261.6	0.156336	0.0349744	4.47001	7.82151e-06	6.68739e-05	275.33	267.55	250.05	292.57	283.25	287.57
ENSMUSG00000027852	Nras	neuroblastoma ras oncogene [Source:MGI Symbol;Acc:MGI:97376]	5907.99	-0.211428	0.0473348	-4.46666	7.94517e-06	6.78959e-05	49.95	52.92	52.37	43.1	41.46	46.56
ENSMUSG00000017697	Ada	adenosine deaminase [Source:MGI Symbol;Acc:MGI:87916]	373.768	-0.532811	0.119291	-4.46648	7.95154e-06	6.79149e-05	7.55	6.33	6.33	4.52	4.58	4.54
ENSMUSG00000071415	Rpl23	ribosomal protein L23 [Source:MGI Symbol;Acc:MGI:1929455]	46278.8	0.150314	0.0336554	4.46625	7.96027e-06	6.79541e-05	1246.2	1178.49	1141.08	1294.57	1285.36	1286.71
ENSMUSG00000046062	Ppp1r15b	protein phosphatase 1, regulatory subunit 15B [Source:MGI Symbol;Acc:MGI:2444211]	7004.72	-0.175746	0.0393628	-4.46478	8.01527e-06	6.83881e-05	33.61	35.36	34.55	29.58	29.56	30.45
ENSMUSG00000037251	Pomk	protein-O-mannose kinase [Source:MGI Symbol;Acc:MGI:1921903]	956.502	0.346137	0.0775419	4.46387	8.04912e-06	6.86412e-05	5.77	5.89	5.07	7.06	6.76	6.95
ENSMUSG00000020308	Tpgs1	tubulin polyglutamylase complex subunit 1 [Source:MGI Symbol;Acc:MGI:106618]	447.025	0.472017	0.105769	4.46273	8.09216e-06	6.89686e-05	11.19	9.91	10.22	14.29	13.73	14.43
ENSMUSG00000025758	Plk4	polo like kinase 4 [Source:MGI Symbol;Acc:MGI:101783]	4159.47	-0.222065	0.0497609	-4.46263	8.09592e-06	6.89686e-05	38.19	36.62	36.06	31.77	31.72	29.39
ENSMUSG00000060206	Zfp462	zinc finger protein 462 [Source:MGI Symbol;Acc:MGI:107690]	2993.89	-0.279844	0.0627306	-4.46104	8.15618e-06	6.9446e-05	14.76	13.57	14.19	10.41	11.34	12.49
ENSMUSG00000037286	Stag1	stromal antigen 1 [Source:MGI Symbol;Acc:MGI:1098658]	6793.22	0.196946	0.044153	4.46053	8.17581e-06	6.95771e-05	33.07	30.32	31.72	36.06	34.22	36.3
ENSMUSG00000032494	Tdgf1	teratocarcinoma-derived growth factor 1 [Source:MGI Symbol;Acc:MGI:98658]	25810.9	0.140795	0.0315732	4.45933	8.22174e-06	6.98954e-05	331.65	321.67	309.73	342.38	342.95	352.27
ENSMUSG00000057134	Ado	2-aminoethanethiol (cysteamine) dioxygenase [Source:MGI Symbol;Acc:MGI:2685083]	2443.88	0.236993	0.0531451	4.45935	8.22078e-06	6.98954e-05	12.52	11.76	11.61	13.96	13.24	14.15
ENSMUSG00000074637	Sox2	SRY (sex determining region Y)-box 2 [Source:MGI Symbol;Acc:MGI:98364]	16343.3	0.172142	0.0386124	4.45821	8.26473e-06	7.02246e-05	190.36	181.48	182.83	209.21	204.45	197.08
ENSMUSG00000005575	Ube2m	ubiquitin-conjugating enzyme E2M [Source:MGI Symbol;Acc:MGI:108278]	2140.2	0.252363	0.0566764	4.4527	8.47991e-06	7.20156e-05	49.78	49.77	48.18	60.09	53.95	58
ENSMUSG00000020437	Myo1g	myosin IG [Source:MGI Symbol;Acc:MGI:1927091]	321.076	-0.727677	0.163444	-4.45215	8.50146e-06	7.21613e-05	5.19	3.46	4.91	3.12	2.54	2.36
ENSMUSG00000030878	Cdr2	cerebellar degeneration-related 2 [Source:MGI Symbol;Acc:MGI:1100885]	1071.57	-0.334485	0.0751345	-4.45181	8.51491e-06	7.22381e-05	11.92	11.64	10.85	8.28	8.93	9.46
ENSMUSG00000038916	Soga3	SOGA family member 3 [Source:MGI Symbol;Acc:MGI:1914662]	142.764	-0.943206	0.211916	-4.45085	8.55322e-06	7.25256e-05	1.67	1.78	1.11	0.71	0.89	0.7
ENSMUSG00000058240	Cryzl1	crystallin, zeta (quinone reductase)-like 1 [Source:MGI Symbol;Acc:MGI:1913859]	950.46	-0.366473	0.0823412	-4.45067	8.56035e-06	7.25487e-05	22.14	21.24	20.15	15.65	17.41	15.08
ENSMUSG00000026374	Tsn	translin [Source:MGI Symbol;Acc:MGI:109263]	8745	-0.180846	0.0406409	-4.44985	8.59295e-06	7.27873e-05	158.91	148.45	147.17	131.99	131.46	128.34
ENSMUSG00000006058	Snf8	SNF8, ESCRT-II complex subunit, homolog (S. cerevisiae) [Source:MGI Symbol;Acc:MGI:1343161]	1876.72	-0.254386	0.0571698	-4.44965	8.60107e-06	7.28185e-05	65.56	63.29	60.86	52.66	51.85	50.9
ENSMUSG00000029001	Fbxo44	F-box protein 44 [Source:MGI Symbol;Acc:MGI:1354744]	247.67	0.624863	0.140463	4.44861	8.64283e-06	7.31344e-05	3.26	3.64	3.53	5.04	5.05	5.63
ENSMUSG00000025580	Eif4a3	eukaryotic translation initiation factor 4A3 [Source:MGI Symbol;Acc:MGI:1923731]	15504.2	-0.158595	0.0356545	-4.44811	8.66307e-06	7.32421e-05	415.95	401.63	391.65	351.78	358.94	347.82
ENSMUSG00000078249	Hmga1b	high mobility group AT-hook 1B [Source:MGI Symbol;Acc:MGI:96161]	523.248	0.655887	0.147473	4.4475	8.68736e-06	7.33977e-05	95.65	153.56	108.45	208.75	154.54	186.14
ENSMUSG00000032024	Clmp	CXADR-like membrane protein [Source:MGI Symbol;Acc:MGI:1918816]	916.871	-0.359496	0.0808583	-4.44601	8.74818e-06	7.37976e-05	6.27	6.1	5.38	4.55	4.24	4.72
ENSMUSG00000037808	Fam76b	family with sequence similarity 76, member B [Source:MGI Symbol;Acc:MGI:1920076]	2163.53	0.250514	0.0563453	4.44604	8.74663e-06	7.37976e-05	16.89	15.86	15.98	19.65	18.22	18.79
ENSMUSG00000056537	Rlim	ring finger protein, LIM domain interacting [Source:MGI Symbol;Acc:MGI:1342291]	12686.6	0.158563	0.0356687	4.44544	8.77132e-06	7.39548e-05	39.1	40.47	39.17	44.29	42.58	42.67
ENSMUSG00000005148	Klf5	Kruppel-like factor 5 [Source:MGI Symbol;Acc:MGI:1338056]	2392.48	-0.319248	0.071829	-4.44456	8.80732e-06	7.42202e-05	18.75	19.61	19.2	14.02	13.77	17.33
ENSMUSG00000010154	Spire2	spire type actin nucleation factor 2 [Source:MGI Symbol;Acc:MGI:2446256]	468.112	-0.463149	0.10424	-4.44311	8.86695e-06	7.46844e-05	5.91	5.59	5.71	3.86	3.94	4.39
ENSMUSG00000022094	Slc39a14	solute carrier family 39 (zinc transporter), member 14 [Source:MGI Symbol;Acc:MGI:2384851]	4055.36	-0.253101	0.0570114	-4.43948	9.01776e-06	7.59157e-05	27.1	30.6	29.55	25.23	22.33	24.05
ENSMUSG00000030934	Oat	ornithine aminotransferase [Source:MGI Symbol;Acc:MGI:97394]	1533.03	-0.294396	0.0663245	-4.43872	9.04975e-06	7.6146e-05	20.36	20.13	17.61	15.44	15.56	15.26
ENSMUSG00000009470	Tnpo1	transportin 1 [Source:MGI Symbol;Acc:MGI:2681523]	22244	-0.135009	0.0304228	-4.43776	9.09017e-06	7.64469e-05	89.12	88.52	84.89	78.09	76.18	79.39
ENSMUSG00000115987	Vps28	vacuolar protein sorting 28 [Source:MGI Symbol;Acc:MGI:1914164]	920.94	0.349878	0.078869	4.43619	9.15638e-06	7.69642e-05	25.08	22.58	22.1	29.93	28.01	28.92
ENSMUSG00000024683	Mrpl16	mitochondrial ribosomal protein L16 [Source:MGI Symbol;Acc:MGI:2137219]	1349.82	-0.296729	0.0669032	-4.43521	9.19842e-06	7.7278e-05	36.03	34.98	34.66	28.33	28.97	26.78
ENSMUSG00000026377	Nifk	nucleolar protein interacting with the FHA domain of MKI67 [Source:MGI Symbol;Acc:MGI:1915199]	7951.15	-0.203828	0.045968	-4.43413	9.24443e-06	7.76249e-05	120.99	112.74	105.15	95.82	97.24	94.31
ENSMUSG00000001056	Nhp2	NHP2 ribonucleoprotein [Source:MGI Symbol;Acc:MGI:1098547]	10270	-0.17243	0.0389076	-4.43177	9.34629e-06	7.84401e-05	295.52	280.95	273.11	250.81	244.93	240.87
ENSMUSG00000028042	Zbtb7b	zinc finger and BTB domain containing 7B [Source:MGI Symbol;Acc:MGI:102755]	509.524	0.495708	0.111868	4.43118	9.37191e-06	7.86149e-05	3.24	3.36	2.92	4.56	3.74	4.83
ENSMUSG00000056486	Chn1	chimerin 1 [Source:MGI Symbol;Acc:MGI:1915674]	1000.43	-0.316839	0.0715282	-4.42956	9.44253e-06	7.91668e-05	17.79	18.06	17.16	13.78	13.83	13.98
ENSMUSG00000056268	Dennd1b	DENN/MADD domain containing 1B [Source:MGI Symbol;Acc:MGI:2447812]	2408.19	0.271661	0.0613436	4.42851	9.48856e-06	7.95121e-05	6.99	7.69	7.93	8.9	9.04	8.76
ENSMUSG00000005802	Slc30a4	solute carrier family 30 (zinc transporter), member 4 [Source:MGI Symbol;Acc:MGI:1345282]	917.672	0.339934	0.0768349	4.42422	9.67931e-06	8.10692e-05	3.53	3.46	3.68	4.36	4.4	4.44
ENSMUSG00000063804	Lin28b	lin-28 homolog B (C. elegans) [Source:MGI Symbol;Acc:MGI:3584032]	1948.84	-0.260878	0.0589997	-4.42168	9.79344e-06	8.19832e-05	9.6	10.44	9.71	7.9	7.86	8.5
ENSMUSG00000028433	Ubap2	ubiquitin-associated protein 2 [Source:MGI Symbol;Acc:MGI:1916176]	1939.17	-0.295779	0.0669089	-4.42063	9.84157e-06	8.23442e-05	13.06	13.65	14.8	11.23	10.36	11.48
ENSMUSG00000005481	Ddx39	DEAD (Asp-Glu-Ala-Asp) box polypeptide 39 [Source:MGI Symbol;Acc:MGI:1915528]	16323.4	0.153566	0.0347419	4.4202	9.86099e-06	8.24646e-05	242.38	233.21	222.13	253.3	251.65	253.33
ENSMUSG00000031232	Magt1	magnesium transporter 1 [Source:MGI Symbol;Acc:MGI:1914325]	1764.94	0.260993	0.0590726	4.41817	9.95419e-06	8.32017e-05	9.7	9.48	9.75	11.58	11.2	11.11
ENSMUSG00000047084	Ngrn	neugrin, neurite outgrowth associated [Source:MGI Symbol;Acc:MGI:1933212]	1359.81	0.28301	0.06409	4.41582	1.00629e-05	8.40675e-05	23.53	22.18	22.39	26.98	26.89	27.11
ENSMUSG00000022797	Tfrc	transferrin receptor [Source:MGI Symbol;Acc:MGI:98822]	18684.4	0.134748	0.0305185	4.41528	1.0088e-05	8.41925e-05	106.02	105.95	101.44	112.17	110.55	113.55
ENSMUSG00000097743	Gm16973	predicted gene, 16973 [Source:MGI Symbol;Acc:MGI:4439897]	164.375	-0.751907	0.170297	-4.41528	1.00881e-05	8.41925e-05	2.73	2.5	2.74	1.5	1.62	1.5
ENSMUSG00000029028	Lrrc47	leucine rich repeat containing 47 [Source:MGI Symbol;Acc:MGI:1920196]	1643.87	-0.286107	0.0648124	-4.41439	1.01294e-05	8.44944e-05	14.26	12.71	13.61	10.57	10.84	11.1
ENSMUSG00000015568	Lpl	lipoprotein lipase [Source:MGI Symbol;Acc:MGI:96820]	444.722	0.476369	0.107949	4.41289	1.02002e-05	8.50412e-05	2.32	2.08	2.26	3.18	2.93	2.95
ENSMUSG00000061517	Sox21	SRY (sex determining region Y)-box 21 [Source:MGI Symbol;Acc:MGI:2654070]	129.685	0.861095	0.195197	4.41141	1.027e-05	8.55798e-05	0.62	0.58	0.54	0.93	0.98	1.16
ENSMUSG00000028334	Nans	N-acetylneuraminic acid synthase (sialic acid synthase) [Source:MGI Symbol;Acc:MGI:2149820]	3196.82	-0.201969	0.0457886	-4.41089	1.02947e-05	8.5742e-05	39.64	39.44	37.65	33.1	32.48	33.59
ENSMUSG00000004070	Hmox2	heme oxygenase 2 [Source:MGI Symbol;Acc:MGI:109373]	1143.4	-0.313869	0.0711733	-4.40993	1.03406e-05	8.60367e-05	20.91	20.5	18.77	16.14	15.84	15.31
ENSMUSG00000029361	Nos1	nitric oxide synthase 1, neuronal [Source:MGI Symbol;Acc:MGI:97360]	225.636	-0.657708	0.149224	-4.40751	1.04565e-05	8.69574e-05	0.71	0.61	0.63	0.38	0.39	0.44
ENSMUSG00000045455	Gm9797	predicted pseudogene 9797 [Source:MGI Symbol;Acc:MGI:3704349]	424.7	-0.615804	0.139736	-4.4069	1.04859e-05	8.7158e-05	32.01	24.71	20.57	15.39	17.36	16.45
ENSMUSG00000043415	Otud1	OTU domain containing 1 [Source:MGI Symbol;Acc:MGI:1918448]	320.344	0.617543	0.140154	4.40618	1.05208e-05	8.74035e-05	2	2.03	2.45	2.82	3.33	3.58
ENSMUSG00000024603	Dctn4	dynactin 4 [Source:MGI Symbol;Acc:MGI:1914915]	2026.1	0.238307	0.0540988	4.40503	1.05771e-05	8.78268e-05	13.91	14.42	13.59	16.21	15.85	16.26
ENSMUSG00000021871	Gm49342	predicted gene, 49342 [Source:MGI Symbol;Acc:MGI:6121535]	1158.59	-0.325818	0.0739955	-4.40321	1.06662e-05	8.84329e-05	52.27	49.48	47.13	39.53	40.14	36.38
ENSMUSG00000036529	Sbf1	SET binding factor 1 [Source:MGI Symbol;Acc:MGI:1925230]	2593.88	0.24334	0.0552643	4.40321	1.06661e-05	8.84329e-05	15.88	15.88	16.94	18.7	18.23	19.47
ENSMUSG00000022270	Retreg1	reticulophagy regulator 1 [Source:MGI Symbol;Acc:MGI:1913520]	243.721	0.621106	0.141136	4.40075	1.07877e-05	8.93946e-05	1.72	1.53	1.61	2.39	2.54	2.38
ENSMUSG00000070343	Gm10288	predicted gene 10288 [Source:MGI Symbol;Acc:MGI:3704227]	2594	0.230321	0.05242	4.39376	1.11406e-05	9.22728e-05	149.83	138.98	141.07	164.59	165.12	163.01
ENSMUSG00000101892	9130401M01Rik	RIKEN cDNA 9130401M01 gene [Source:MGI Symbol;Acc:MGI:1923008]	3004.4	-0.212133	0.0482939	-4.39254	1.12032e-05	9.27445e-05	65.18	63.56	60.69	52.6	53.87	53.29
ENSMUSG00000018666	Cbx1	chromobox 1 [Source:MGI Symbol;Acc:MGI:105369]	12424.6	-0.176868	0.0402669	-4.39239	1.12112e-05	9.27638e-05	175.23	164.61	155.18	144.66	140.11	143.05
ENSMUSG00000020091	Eif4ebp2	eukaryotic translation initiation factor 4E binding protein 2 [Source:MGI Symbol;Acc:MGI:109198]	1204.53	-0.391862	0.0892293	-4.39163	1.12504e-05	9.30414e-05	7.02	8.26	8.19	5.84	5.14	6.52
ENSMUSG00000073725	Lmbrd1	LMBR1 domain containing 1 [Source:MGI Symbol;Acc:MGI:1915671]	618.535	0.497639	0.113376	4.38927	1.13734e-05	9.40106e-05	5.38	4.67	5.97	6.86	8.2	7.03
ENSMUSG00000047090	Tmem198b	transmembrane protein 198b [Source:MGI Symbol;Acc:MGI:1921077]	103.364	-0.992906	0.226369	-4.38623	1.15335e-05	9.5286e-05	1.56	1.39	1.42	0.73	0.54	0.86
ENSMUSG00000057715	A830018L16Rik	RIKEN cDNA A830018L16 gene [Source:MGI Symbol;Acc:MGI:2444149]	214.292	0.720795	0.164395	4.38454	1.16229e-05	9.59767e-05	1.43	1.26	1.03	2.25	1.9	1.82
ENSMUSG00000020611	Gna13	guanine nucleotide binding protein, alpha 13 [Source:MGI Symbol;Acc:MGI:95768]	5565	0.186362	0.0425118	4.38378	1.16639e-05	9.62671e-05	22.51	22.08	20.75	24.36	23.2	25.09
ENSMUSG00000024360	Etf1	eukaryotic translation termination factor 1 [Source:MGI Symbol;Acc:MGI:2385071]	29546.8	-0.181487	0.0414099	-4.38269	1.17223e-05	9.67002e-05	216	199.91	190.74	176.23	176.56	169.73
ENSMUSG00000029599	Ddx54	DEAD (Asp-Glu-Ala-Asp) box polypeptide 54 [Source:MGI Symbol;Acc:MGI:1919240]	6038.04	-0.196641	0.0449126	-4.37829	1.19611e-05	9.85713e-05	36.55	35.38	37.49	32.06	30.39	30.92
ENSMUSG00000081344	Gm14303	predicted gene 14303 [Source:MGI Symbol;Acc:MGI:3651379]	260.976	0.610829	0.139566	4.37662	1.20534e-05	9.92822e-05	188.65	159.01	158.82	255.27	259.46	240.53
ENSMUSG00000036613	Eipr1	EARP complex and GARP complex interacting protein 1 [Source:MGI Symbol;Acc:MGI:1289332]	908.18	-0.360534	0.082404	-4.3752	1.21323e-05	9.98814e-05	14.39	13.83	14.58	11.57	10.91	10.12
ENSMUSG00000042807	Hecw2	HECT, C2 and WW domain containing E3 ubiquitin protein ligase 2 [Source:MGI Symbol;Acc:MGI:2685817]	327.417	0.593069	0.135597	4.37377	1.22121e-05	0.000100488	1.52	1.87	1.38	2.2	2.52	2.26
ENSMUSG00000029804	Herc3	hect domain and RLD 3 [Source:MGI Symbol;Acc:MGI:1921248]	572.286	0.429826	0.0982985	4.37266	1.22743e-05	0.000100949	4.38	5.01	4.9	6.46	5.91	6.48
ENSMUSG00000024911	Fibp	fibroblast growth factor (acidic) intracellular binding protein [Source:MGI Symbol;Acc:MGI:1926233]	601.222	0.430851	0.09856	4.37146	1.23416e-05	0.000101452	12.2	11.32	11.13	16.47	15.17	14
ENSMUSG00000024764	Naa40	N(alpha)-acetyltransferase 40, NatD catalytic subunit [Source:MGI Symbol;Acc:MGI:1918249]	3396.29	0.19682	0.0450266	4.3712	1.23566e-05	0.000101525	23.42	23.61	22.6	25.9	25.42	26.69
ENSMUSG00000025962	Fastkd2	FAST kinase domains 2 [Source:MGI Symbol;Acc:MGI:1922869]	4597.5	0.20595	0.0471191	4.37083	1.23773e-05	0.000101643	49.81	47.82	46.22	54.52	55.52	52.1
ENSMUSG00000019173	Rab5c	RAB5C, member RAS oncogene family [Source:MGI Symbol;Acc:MGI:105306]	4611.42	-0.192326	0.0440175	-4.36932	1.24635e-05	0.0001023	65.72	64.28	62	54.59	55.97	53.64
ENSMUSG00000025481	Urah	urate (5-hydroxyiso-) hydrolase [Source:MGI Symbol;Acc:MGI:1916142]	264.338	-0.591132	0.135356	-4.36724	1.25829e-05	0.000103177	13.86	14.12	12.32	9.17	8.28	8.69
ENSMUSG00000071647	Eml3	echinoderm microtubule associated protein like 3 [Source:MGI Symbol;Acc:MGI:2387612]	554.161	0.450385	0.103126	4.36731	1.25788e-05	0.000103177	4.78	3.99	3.99	5.89	5.29	5.85
ENSMUSG00000020100	Slc29a3	solute carrier family 29 (nucleoside transporters), member 3 [Source:MGI Symbol;Acc:MGI:1918529]	257.599	-0.677451	0.155198	-4.36507	1.27084e-05	0.000104154	1.53	1.78	1.55	0.81	1.17	1
ENSMUSG00000002103	Acp2	acid phosphatase 2, lysosomal [Source:MGI Symbol;Acc:MGI:87882]	437.534	0.465148	0.106583	4.36416	1.2761e-05	0.000104533	2.05	2.18	2.24	2.94	2.81	2.97
ENSMUSG00000040276	Pacsin1	protein kinase C and casein kinase substrate in neurons 1 [Source:MGI Symbol;Acc:MGI:1345181]	354.328	0.594085	0.136153	4.36336	1.28081e-05	0.000104867	3.97	3.19	4.12	6.06	5.59	4.98
ENSMUSG00000036879	Phkb	phosphorylase kinase beta [Source:MGI Symbol;Acc:MGI:97578]	2152.5	0.261548	0.0599505	4.36273	1.2845e-05	0.000105069	13.51	12.92	13.93	16.31	15.73	15.24
ENSMUSG00000069682	Gm10275	predicted pseudogene 10275 [Source:MGI Symbol;Acc:MGI:3704354]	4558.72	0.236889	0.0542986	4.36272	1.28457e-05	0.000105069	215.31	202.04	182.52	218.77	231.43	240.19
ENSMUSG00000019841	Rev3l	REV3 like, DNA directed polymerase zeta catalytic subunit [Source:MGI Symbol;Acc:MGI:1337131]	2441.31	-0.361334	0.0828257	-4.36258	1.28538e-05	0.000105084	7.39	8.9	9.7	6.29	6.42	7.08
ENSMUSG00000044857	Lemd2	LEM domain containing 2 [Source:MGI Symbol;Acc:MGI:2385045]	642.614	0.384567	0.0881728	4.36152	1.29162e-05	0.000105541	5.07	5.41	5.2	6.62	6.52	6.87
ENSMUSG00000030751	Psma1	proteasome (prosome, macropain) subunit, alpha type 1 [Source:MGI Symbol;Acc:MGI:1347005]	7572.26	-0.187805	0.0430635	-4.36112	1.29399e-05	0.000105682	188.17	177.96	167.88	152.21	154.98	150.77
ENSMUSG00000055850	Rnf181	ring finger protein 181 [Source:MGI Symbol;Acc:MGI:1913760]	2178.21	0.235761	0.0540677	4.36048	1.2978e-05	0.000105941	36.86	37.27	35.1	42.04	40.11	43.55
ENSMUSG00000029461	Fam168a	family with sequence similarity 168, member A [Source:MGI Symbol;Acc:MGI:2442372]	557.704	-0.590342	0.135467	-4.35781	1.31368e-05	0.000107165	2.76	3.69	3.07	1.62	2.18	2.4
ENSMUSG00000056851	Pcbp2	poly(rC) binding protein 2 [Source:MGI Symbol;Acc:MGI:108202]	3641.42	-0.258324	0.0592792	-4.35774	1.3141e-05	0.000107165	69.12	78.38	78.4	63.72	58.02	63.02
ENSMUSG00000056962	Jmjd6	jumonji domain containing 6 [Source:MGI Symbol;Acc:MGI:1858910]	4007.69	-0.201245	0.0461834	-4.35752	1.31546e-05	0.000107222	63.24	59.83	59.26	52.44	51.9	50.64
ENSMUSG00000022329	Stk3	serine/threonine kinase 3 [Source:MGI Symbol;Acc:MGI:1928487]	1164.57	0.323914	0.0743972	4.35384	1.33773e-05	0.000108983	9.23	8.26	8.8	10.8	11.06	10.3
ENSMUSG00000034543	Morc2a	microrchidia 2A [Source:MGI Symbol;Acc:MGI:1921772]	5279.07	-0.196067	0.0450606	-4.35118	1.35407e-05	0.00011026	33.54	33.97	31.73	29.65	26.92	28.1
ENSMUSG00000091957	Rps2-ps10	ribosomal protein S2, pseudogene 10 [Source:MGI Symbol;Acc:MGI:3645604]	1331.25	0.30523	0.0701753	4.34954	1.36424e-05	0.000111033	35.83	33.47	31.74	40.41	42.39	39.12
ENSMUSG00000032590	Apeh	acylpeptide hydrolase [Source:MGI Symbol;Acc:MGI:88041]	827.856	0.46068	0.105939	4.34852	1.3706e-05	0.000111495	9.92	10.58	8.43	11.02	14.45	13.39
ENSMUSG00000054263	Lifr	LIF receptor alpha [Source:MGI Symbol;Acc:MGI:96788]	5892.36	-0.29455	0.0677569	-4.34716	1.37909e-05	0.000112131	21.25	22.15	26	17.63	18.1	19.65
ENSMUSG00000036138	Acaa1a	acetyl-Coenzyme A acyltransferase 1A [Source:MGI Symbol;Acc:MGI:2148491]	1467.07	0.279865	0.0643968	4.34594	1.3868e-05	0.000112701	19.53	18.15	17.25	21.51	21.48	22.15
ENSMUSG00000029581	Fscn1	fascin actin-bundling protein 1 [Source:MGI Symbol;Acc:MGI:1352745]	4202.14	-0.250555	0.0576567	-4.34563	1.3888e-05	0.000112808	50.16	48.69	49.39	41.04	36.43	44.42
ENSMUSG00000024456	Diaph1	diaphanous related formin 1 [Source:MGI Symbol;Acc:MGI:1194490]	2102.34	-0.278312	0.0640483	-4.34534	1.3906e-05	0.000112899	9.78	10.74	10.43	7.91	7.99	9.04
ENSMUSG00000019763	Rmnd1	required for meiotic nuclear division 1 homolog [Source:MGI Symbol;Acc:MGI:1913334]	1636.09	0.275045	0.0633062	4.34467	1.39485e-05	0.000113187	31	28.2	30.4	35.67	34.7	35.62
ENSMUSG00000090698	Apold1	apolipoprotein L domain containing 1 [Source:MGI Symbol;Acc:MGI:2685921]	126.923	0.852581	0.196314	4.34294	1.40587e-05	0.000114026	0.64	0.54	0.64	1.13	0.98	1.1
ENSMUSG00000040430	Pitpnc1	phosphatidylinositol transfer protein, cytoplasmic 1 [Source:MGI Symbol;Acc:MGI:1919045]	1078.68	-0.320372	0.0737847	-4.34199	1.41197e-05	0.000114464	9.26	9.06	8.75	6.59	7.34	7.26
ENSMUSG00000061544	Zfp229	zinc finger protein 229 [Source:MGI Symbol;Acc:MGI:2679295]	884.941	0.348525	0.0803556	4.33728	1.44254e-05	0.000116884	5.59	5.13	5.15	6.22	6.78	6.75
ENSMUSG00000042462	Dctpp1	dCTP pyrophosphatase 1 [Source:MGI Symbol;Acc:MGI:1913672]	4432.94	-0.198444	0.0457974	-4.33309	1.47028e-05	0.000119073	211.61	208.33	205	182.08	179.4	170.75
ENSMUSG00000038650	Rnh1	ribonuclease/angiogenin inhibitor 1 [Source:MGI Symbol;Acc:MGI:1195456]	1484.96	0.273261	0.0630898	4.3313	1.48229e-05	0.000119869	20.21	20.77	18.96	24.38	23.04	23.35
ENSMUSG00000041390	Mdfic	MyoD family inhibitor domain containing [Source:MGI Symbol;Acc:MGI:104611]	236.412	-0.719099	0.166021	-4.33136	1.48188e-05	0.000119869	2.51	2.15	2.26	1.09	1.34	1.7
ENSMUSG00000027998	Plrg1	pleiotropic regulator 1 [Source:MGI Symbol;Acc:MGI:1858197]	4392.43	-0.189222	0.0436917	-4.33085	1.48535e-05	0.000120056	66.19	63.13	62.63	55	55.17	54.36
ENSMUSG00000028630	Dyrk2	dual-specificity tyrosine-(Y)-phosphorylation regulated kinase 2 [Source:MGI Symbol;Acc:MGI:1330301]	527.611	-0.547483	0.126421	-4.33063	1.48685e-05	0.000120119	4.07	3.1	2.84	2.46	2.2	2.02
ENSMUSG00000032549	Rab6b	RAB6B, member RAS oncogene family [Source:MGI Symbol;Acc:MGI:107283]	237.063	-0.631782	0.145951	-4.32873	1.4997e-05	0.000121037	1.31	1.37	1.43	0.96	0.79	0.85
ENSMUSG00000033906	Zdhhc15	zinc finger, DHHC domain containing 15 [Source:MGI Symbol;Acc:MGI:1915336]	468.499	0.461907	0.106711	4.32859	1.50066e-05	0.000121055	1.86	1.63	1.56	2.18	2.32	2.3
ENSMUSG00000062937	Mtap	methylthioadenosine phosphorylase [Source:MGI Symbol;Acc:MGI:1914152]	4451.64	-0.183273	0.042363	-4.32624	1.51676e-05	0.000122294	42.73	41.67	40.03	36.19	34.81	36.09
ENSMUSG00000026104	Stat1	signal transducer and activator of transcription 1 [Source:MGI Symbol;Acc:MGI:103063]	733.563	-0.414597	0.0958472	-4.3256	1.52117e-05	0.00012259	6.54	7.03	5.67	4.37	5.04	4.69
ENSMUSG00000022191	Drosha	drosha, ribonuclease type III [Source:MGI Symbol;Acc:MGI:1261425]	4936.61	-0.207029	0.0478639	-4.32537	1.52275e-05	0.000122657	27.28	29.89	28.95	24.9	23.32	24.72
ENSMUSG00000029600	Rita1	RBPJ interacting and tubulin associated 1 [Source:MGI Symbol;Acc:MGI:1922021]	450.745	-0.450139	0.104075	-4.32514	1.52437e-05	0.000122667	9.79	9.67	10.11	7.21	6.81	7.15
ENSMUSG00000037664	Cdkn1c	cyclin-dependent kinase inhibitor 1C (P57) [Source:MGI Symbol;Acc:MGI:104564]	219.152	-0.693187	0.160335	-4.32338	1.53658e-05	0.000123589	5.08	4.94	3.83	2.91	2.92	2.51
ENSMUSG00000031696	Vps35	VPS35 retromer complex component [Source:MGI Symbol;Acc:MGI:1890467]	13745.5	0.164377	0.0380291	4.32241	1.54337e-05	0.000124013	91.62	94.18	84.59	98.75	99.16	98.09
ENSMUSG00000056310	Tyw1	tRNA-yW synthesizing protein 1 homolog (S. cerevisiae) [Source:MGI Symbol;Acc:MGI:2141161]	2291.42	-0.26034	0.0602297	-4.32245	1.54304e-05	0.000124013	19.79	21.38	19.22	16.5	15.23	17.54
ENSMUSG00000021022	Ppp2r3c	protein phosphatase 2, regulatory subunit B'', gamma [Source:MGI Symbol;Acc:MGI:1930009]	1430.97	-0.270769	0.0626464	-4.32218	1.54492e-05	0.000124077	10.6	10.24	9.74	8.22	8.25	8.3
ENSMUSG00000047238	Mageh1	melanoma antigen, family H, 1 [Source:MGI Symbol;Acc:MGI:1922875]	213.737	0.687814	0.159148	4.32184	1.54735e-05	0.000124212	3.39	2.74	2.83	5.27	4.44	4.39
ENSMUSG00000063450	Syne2	spectrin repeat containing, nuclear envelope 2 [Source:MGI Symbol;Acc:MGI:2449316]	1562.06	0.275931	0.0638713	4.32011	1.55949e-05	0.000125125	5.56	5.3	5.57	6.59	6.57	6.28
ENSMUSG00000058729	Lin9	lin-9 homolog (C. elegans) [Source:MGI Symbol;Acc:MGI:1919818]	2187.78	0.241796	0.0559806	4.31928	1.56538e-05	0.000125536	18.88	17.42	16.98	20.42	20.56	20.59
ENSMUSG00000021244	Ylpm1	YLP motif containing 1 [Source:MGI Symbol;Acc:MGI:1926195]	1059.52	-0.479799	0.111109	-4.31828	1.57249e-05	0.000126045	7.89	11.07	11.47	7.01	7.24	7.1
ENSMUSG00000053062	Jam2	junction adhesion molecule 2 [Source:MGI Symbol;Acc:MGI:1933820]	3041.92	0.221153	0.0512168	4.31799	1.5746e-05	0.000126152	26.02	26.02	25.3	29.2	30.54	28.37
ENSMUSG00000102476	Gm37245	predicted gene, 37245 [Source:MGI Symbol;Acc:MGI:5610473]	260.914	0.603688	0.139872	4.316	1.58882e-05	0.00012723	2	1.72	1.84	2.52	2.79	2.94
ENSMUSG00000038587	Akap12	A kinase (PRKA) anchor protein (gravin) 12 [Source:MGI Symbol;Acc:MGI:1932576]	36636.6	0.137152	0.0317957	4.31354	1.60662e-05	0.000128593	137.69	131.16	129.15	143.26	139.56	144.97
ENSMUSG00000040321	Zfp770	zinc finger protein 770 [Source:MGI Symbol;Acc:MGI:2445100]	1147.52	-0.304898	0.0706996	-4.31259	1.61353e-05	0.000129082	7.68	7.61	6.89	6.03	5.66	5.85
[truncated: 2,552 more rows]
