# Supplementary material for: Global translation during early development depends on the essential transcription factor PRDM10
Source: Nat Commun. 2020 Jul 17;11:3603. doi: 10.1038/s41467-020-17304-3 (PMC7368010; doi:10.1038/s41467-020-17304-3)
Supplement: Supplementary file 8 — Supplementary Data 4 [file 41467_2020_17304_MOESM8_ESM.xlsx]

## Sheet: S4
Supplementary Data 4: GO enrichment analysis of genes differentially expressed (KO vs. WT, padj<0.05) at Day 4
Upregulated genes
GroupID	Category	Term	Description	LogP	Log(q-value)	InTerm_InList	Genes	Symbols
1_Summary	Reactome Gene Sets	R-MMU-72689	Formation of a pool of free 40S subunits	-47.4609	-43.2003	72/100	11837,16785,16898,19899,19941,19943,19944,19946,19951,19982,19988,19989,20005,20044,20054,20055,20068,20084,20085,20088,20090,20091,20102,20103,20104,20115,20116,22121,22186,26451,26961,27050,27207,27367,27370,54127,54709,56040,56347,57294,57808,65019,66085,66475,66480,66481,66489,67025,67097,67115,67186,67248,67427,67671,67891,68052,68436,73830,75617,76808,76846,78294,110954,114641,223691,267019…	Rplp0,Rpsa,Rps2,Rpl18,Rpl26,Rpl28,Rpl29,Rpl30,Rpl32,Rpl36a,Rpl6,Rpl7,Rpl9,Rps14,Rps15,Rps16,Rps17,Rps18,Rps19,Rps24,Rps29,Rps3a1,Rps4x,Rps5,Rps6,Rps7,Rps8,Rpl13a,Uba52,Rpl27a,Rpl8,Rps3,Rps11,Rpl3,Rps26,Rps28,Eif3i,Rplp1,Eif3c,Rps27,Rpl35a,Rpl23,Eif3f,Rps23,Rpl15,Rps21,Rpl35,Rpl11,Rps10,Rpl14,Rplp2,Rpl39,Rps20,Rpl38,Rpl4,Rps13,Rpl34,Eif3k,Rps25,Rpl18a,Rps9,Rps27a,Rpl10,Rpl31,Eif3l,Rps15a,Rpl23a,Rp…
1_Member	Reactome Gene Sets	R-MMU-72689	Formation of a pool of free 40S subunits	-47.4609	-43.2003	72/100	11837,16785,16898,19899,19941,19943,19944,19946,19951,19982,19988,19989,20005,20044,20054,20055,20068,20084,20085,20088,20090,20091,20102,20103,20104,20115,20116,22121,22186,26451,26961,27050,27207,27367,27370,54127,54709,56040,56347,57294,57808,65019,66085,66475,66480,66481,66489,67025,67097,67115,67186,67248,67427,67671,67891,68052,68436,73830,75617,76808,76846,78294,110954,114641,223691,267019…	Rplp0,Rpsa,Rps2,Rpl18,Rpl26,Rpl28,Rpl29,Rpl30,Rpl32,Rpl36a,Rpl6,Rpl7,Rpl9,Rps14,Rps15,Rps16,Rps17,Rps18,Rps19,Rps24,Rps29,Rps3a1,Rps4x,Rps5,Rps6,Rps7,Rps8,Rpl13a,Uba52,Rpl27a,Rpl8,Rps3,Rps11,Rpl3,Rps26,Rps28,Eif3i,Rplp1,Eif3c,Rps27,Rpl35a,Rpl23,Eif3f,Rps23,Rpl15,Rps21,Rpl35,Rpl11,Rps10,Rpl14,Rplp2,Rpl39,Rps20,Rpl38,Rpl4,Rps13,Rpl34,Eif3k,Rps25,Rpl18a,Rps9,Rps27a,Rpl10,Rpl31,Eif3l,Rps15a,Rpl23a,Rp…
1_Member	Reactome Gene Sets	R-MMU-975956	Nonsense Mediated Decay (NMD) independent of the Exon Junction Complex (EJC)	-45.5819	-41.6222	68/93	11837,16785,16898,19704,19899,19941,19943,19944,19946,19951,19982,19988,19989,20005,20044,20054,20055,20068,20084,20085,20088,20090,20091,20102,20103,20104,20115,20116,22121,22186,26451,26961,27050,27207,27367,27370,54127,56040,57294,57808,65019,66475,66480,66481,66489,67025,67097,67115,67186,67248,67427,67671,67891,68052,68436,75617,76808,76846,78294,110954,114641,267019,268449,269261,270106,100…	Rplp0,Rpsa,Rps2,Upf1,Rpl18,Rpl26,Rpl28,Rpl29,Rpl30,Rpl32,Rpl36a,Rpl6,Rpl7,Rpl9,Rps14,Rps15,Rps16,Rps17,Rps18,Rps19,Rps24,Rps29,Rps3a1,Rps4x,Rps5,Rps6,Rps7,Rps8,Rpl13a,Uba52,Rpl27a,Rpl8,Rps3,Rps11,Rpl3,Rps26,Rps28,Rplp1,Rps27,Rpl35a,Rpl23,Rps23,Rpl15,Rps21,Rpl35,Rpl11,Rps10,Rpl14,Rplp2,Rpl39,Rps20,Rpl38,Rpl4,Rps13,Rpl34,Rps25,Rpl18a,Rps9,Rps27a,Rpl10,Rpl31,Rps15a,Rpl23a,Rpl12,Rpl13,Rps27rt,Rpl5,LO…
1_Member	Reactome Gene Sets	R-MMU-1799339	SRP-dependent cotranslational protein targeting to membrane	-45.2477	-41.4641	67/91	11837,16785,16898,19899,19941,19943,19944,19946,19951,19982,19988,19989,20005,20044,20054,20055,20068,20084,20085,20088,20090,20091,20102,20103,20104,20115,20116,22121,22186,26451,26961,27050,27207,27367,27370,54127,56040,57294,57808,65019,66475,66480,66481,66489,67025,67097,67115,67186,67248,67427,67671,67891,68052,68436,75617,76808,76846,78294,110954,114641,267019,268449,269261,270106,100043813…	Rplp0,Rpsa,Rps2,Rpl18,Rpl26,Rpl28,Rpl29,Rpl30,Rpl32,Rpl36a,Rpl6,Rpl7,Rpl9,Rps14,Rps15,Rps16,Rps17,Rps18,Rps19,Rps24,Rps29,Rps3a1,Rps4x,Rps5,Rps6,Rps7,Rps8,Rpl13a,Uba52,Rpl27a,Rpl8,Rps3,Rps11,Rpl3,Rps26,Rps28,Rplp1,Rps27,Rpl35a,Rpl23,Rps23,Rpl15,Rps21,Rpl35,Rpl11,Rps10,Rpl14,Rplp2,Rpl39,Rps20,Rpl38,Rpl4,Rps13,Rpl34,Rps25,Rpl18a,Rps9,Rps27a,Rpl10,Rpl31,Rps15a,Rpl23a,Rpl12,Rpl13,Rps27rt,Rpl5,LOC1052…
1_Member	Reactome Gene Sets	R-MMU-72706	GTP hydrolysis and joining of the 60S ribosomal subunit	-44.9685	-41.3099	74/111	11837,13682,16785,16898,19899,19941,19943,19944,19946,19951,19982,19988,19989,20005,20044,20054,20055,20068,20084,20085,20088,20090,20091,20102,20103,20104,20115,20116,22121,22186,26451,26961,27050,27207,27367,27370,54127,54709,56040,56347,57294,57808,65019,66085,66475,66480,66481,66489,67025,67097,67115,67186,67248,67427,67671,67891,68052,68436,73830,75617,76808,76846,78294,110954,114641,217869,…	Rplp0,Eif4a2,Rpsa,Rps2,Rpl18,Rpl26,Rpl28,Rpl29,Rpl30,Rpl32,Rpl36a,Rpl6,Rpl7,Rpl9,Rps14,Rps15,Rps16,Rps17,Rps18,Rps19,Rps24,Rps29,Rps3a1,Rps4x,Rps5,Rps6,Rps7,Rps8,Rpl13a,Uba52,Rpl27a,Rpl8,Rps3,Rps11,Rpl3,Rps26,Rps28,Eif3i,Rplp1,Eif3c,Rps27,Rpl35a,Rpl23,Eif3f,Rps23,Rpl15,Rps21,Rpl35,Rpl11,Rps10,Rpl14,Rplp2,Rpl39,Rps20,Rpl38,Rpl4,Rps13,Rpl34,Eif3k,Rps25,Rpl18a,Rps9,Rps27a,Rpl10,Rpl31,Eif5,Eif3l,Rps1…
1_Member	Reactome Gene Sets	R-MMU-156827	L13a-mediated translational silencing of Ceruloplasmin expression	-44.1537	-40.592	73/110	11837,13682,16785,16898,19899,19941,19943,19944,19946,19951,19982,19988,19989,20005,20044,20054,20055,20068,20084,20085,20088,20090,20091,20102,20103,20104,20115,20116,22121,22186,26451,26961,27050,27207,27367,27370,54127,54709,56040,56347,57294,57808,65019,66085,66475,66480,66481,66489,67025,67097,67115,67186,67248,67427,67671,67891,68052,68436,73830,75617,76808,76846,78294,110954,114641,223691,…	Rplp0,Eif4a2,Rpsa,Rps2,Rpl18,Rpl26,Rpl28,Rpl29,Rpl30,Rpl32,Rpl36a,Rpl6,Rpl7,Rpl9,Rps14,Rps15,Rps16,Rps17,Rps18,Rps19,Rps24,Rps29,Rps3a1,Rps4x,Rps5,Rps6,Rps7,Rps8,Rpl13a,Uba52,Rpl27a,Rpl8,Rps3,Rps11,Rpl3,Rps26,Rps28,Eif3i,Rplp1,Eif3c,Rps27,Rpl35a,Rpl23,Eif3f,Rps23,Rpl15,Rps21,Rpl35,Rpl11,Rps10,Rpl14,Rplp2,Rpl39,Rps20,Rpl38,Rpl4,Rps13,Rpl34,Eif3k,Rps25,Rpl18a,Rps9,Rps27a,Rpl10,Rpl31,Eif3l,Rps15a,Rp…
1_Member	Reactome Gene Sets	R-MMU-72613	Eukaryotic Translation Initiation	-43.3292	-39.9136	75/118	11837,13682,16785,16898,19899,19941,19943,19944,19946,19951,19982,19988,19989,20005,20044,20054,20055,20068,20084,20085,20088,20090,20091,20102,20103,20104,20115,20116,22121,22186,26451,26961,27050,27207,27367,27370,54127,54709,56040,56347,57294,57808,65019,66085,66475,66480,66481,66489,67025,67097,67115,67186,67248,67427,67671,67891,68052,68436,73830,75617,76808,76846,78294,110954,114641,217869,…	Rplp0,Eif4a2,Rpsa,Rps2,Rpl18,Rpl26,Rpl28,Rpl29,Rpl30,Rpl32,Rpl36a,Rpl6,Rpl7,Rpl9,Rps14,Rps15,Rps16,Rps17,Rps18,Rps19,Rps24,Rps29,Rps3a1,Rps4x,Rps5,Rps6,Rps7,Rps8,Rpl13a,Uba52,Rpl27a,Rpl8,Rps3,Rps11,Rpl3,Rps26,Rps28,Eif3i,Rplp1,Eif3c,Rps27,Rpl35a,Rpl23,Eif3f,Rps23,Rpl15,Rps21,Rpl35,Rpl11,Rps10,Rpl14,Rplp2,Rpl39,Rps20,Rpl38,Rpl4,Rps13,Rpl34,Eif3k,Rps25,Rpl18a,Rps9,Rps27a,Rpl10,Rpl31,Eif5,Eif3l,Eif2…
1_Member	Reactome Gene Sets	R-MMU-72737	Cap-dependent Translation Initiation	-43.3292	-39.9136	75/118	11837,13682,16785,16898,19899,19941,19943,19944,19946,19951,19982,19988,19989,20005,20044,20054,20055,20068,20084,20085,20088,20090,20091,20102,20103,20104,20115,20116,22121,22186,26451,26961,27050,27207,27367,27370,54127,54709,56040,56347,57294,57808,65019,66085,66475,66480,66481,66489,67025,67097,67115,67186,67248,67427,67671,67891,68052,68436,73830,75617,76808,76846,78294,110954,114641,217869,…	Rplp0,Eif4a2,Rpsa,Rps2,Rpl18,Rpl26,Rpl28,Rpl29,Rpl30,Rpl32,Rpl36a,Rpl6,Rpl7,Rpl9,Rps14,Rps15,Rps16,Rps17,Rps18,Rps19,Rps24,Rps29,Rps3a1,Rps4x,Rps5,Rps6,Rps7,Rps8,Rpl13a,Uba52,Rpl27a,Rpl8,Rps3,Rps11,Rpl3,Rps26,Rps28,Eif3i,Rplp1,Eif3c,Rps27,Rpl35a,Rpl23,Eif3f,Rps23,Rpl15,Rps21,Rpl35,Rpl11,Rps10,Rpl14,Rplp2,Rpl39,Rps20,Rpl38,Rpl4,Rps13,Rpl34,Eif3k,Rps25,Rpl18a,Rps9,Rps27a,Rpl10,Rpl31,Eif5,Eif3l,Eif2…
1_Member	Reactome Gene Sets	R-MMU-927802	Nonsense-Mediated Decay (NMD)	-40.544	-37.2375	71/113	11837,16785,16898,19704,19899,19941,19943,19944,19946,19951,19982,19988,19989,20005,20044,20054,20055,20068,20084,20085,20088,20090,20091,20102,20103,20104,20115,20116,22121,22186,26451,26961,27050,27207,27367,27370,54127,56040,57294,57808,65019,66475,66480,66481,66489,67025,67097,67115,67186,67248,67427,67671,67891,68052,68134,68436,71997,75617,76808,76846,78294,103677,110954,114641,267019,26844…	Rplp0,Rpsa,Rps2,Upf1,Rpl18,Rpl26,Rpl28,Rpl29,Rpl30,Rpl32,Rpl36a,Rpl6,Rpl7,Rpl9,Rps14,Rps15,Rps16,Rps17,Rps18,Rps19,Rps24,Rps29,Rps3a1,Rps4x,Rps5,Rps6,Rps7,Rps8,Rpl13a,Uba52,Rpl27a,Rpl8,Rps3,Rps11,Rpl3,Rps26,Rps28,Rplp1,Rps27,Rpl35a,Rpl23,Rps23,Rpl15,Rps21,Rpl35,Rpl11,Rps10,Rpl14,Rplp2,Rpl39,Rps20,Rpl38,Rpl4,Rps13,Upf3b,Rpl34,Smg9,Rps25,Rpl18a,Rps9,Rps27a,Smg6,Rpl10,Rpl31,Rps15a,Rpl23a,Rpl12,Rpl13…
1_Member	Reactome Gene Sets	R-MMU-975957	Nonsense Mediated Decay (NMD) enhanced by the Exon Junction Complex (EJC)	-40.544	-37.2375	71/113	11837,16785,16898,19704,19899,19941,19943,19944,19946,19951,19982,19988,19989,20005,20044,20054,20055,20068,20084,20085,20088,20090,20091,20102,20103,20104,20115,20116,22121,22186,26451,26961,27050,27207,27367,27370,54127,56040,57294,57808,65019,66475,66480,66481,66489,67025,67097,67115,67186,67248,67427,67671,67891,68052,68134,68436,71997,75617,76808,76846,78294,103677,110954,114641,267019,26844…	Rplp0,Rpsa,Rps2,Upf1,Rpl18,Rpl26,Rpl28,Rpl29,Rpl30,Rpl32,Rpl36a,Rpl6,Rpl7,Rpl9,Rps14,Rps15,Rps16,Rps17,Rps18,Rps19,Rps24,Rps29,Rps3a1,Rps4x,Rps5,Rps6,Rps7,Rps8,Rpl13a,Uba52,Rpl27a,Rpl8,Rps3,Rps11,Rpl3,Rps26,Rps28,Rplp1,Rps27,Rpl35a,Rpl23,Rps23,Rpl15,Rps21,Rpl35,Rpl11,Rps10,Rpl14,Rplp2,Rpl39,Rps20,Rpl38,Rpl4,Rps13,Upf3b,Rpl34,Smg9,Rps25,Rpl18a,Rps9,Rps27a,Smg6,Rpl10,Rpl31,Rps15a,Rpl23a,Rpl12,Rpl13…
1_Member	KEGG Pathway	mmu03010	Ribosome	-30.7064	-27.4457	79/177	11837,14109,16785,16898,19896,19899,19933,19941,19943,19944,19946,19951,19981,19982,19988,19989,20005,20042,20044,20054,20055,20068,20084,20085,20088,20090,20091,20102,20103,20104,20115,20116,22121,22186,26451,26961,27050,27176,27207,27367,27370,27398,54127,54217,56040,57294,57808,65019,66163,66407,66475,66480,66481,66489,67025,67097,67115,67186,67248,67427,67671,67891,67945,68052,68436,75617,768…	Rplp0,Fau,Rpsa,Rps2,Rpl10a,Rpl18,Rpl21,Rpl26,Rpl28,Rpl29,Rpl30,Rpl32,Rpl37a,Rpl36a,Rpl6,Rpl7,Rpl9,Rps12,Rps14,Rps15,Rps16,Rps17,Rps18,Rps19,Rps24,Rps29,Rps3a1,Rps4x,Rps5,Rps6,Rps7,Rps8,Rpl13a,Uba52,Rpl27a,Rpl8,Rps3,Rpl7a,Rps11,Rpl3,Rps26,Mrpl2,Rps28,Rpl36,Rplp1,Rps27,Rpl35a,Rpl23,Mrpl4,Mrps15,Rps23,Rpl15,Rps21,Rpl35,Rpl11,Rps10,Rpl14,Rplp2,Rpl39,Rps20,Rpl38,Rpl4,Rpl41,Rps13,Rpl34,Rps25,Rpl18a,Rps…
1_Member	Reactome Gene Sets	R-MMU-6791226	Major pathway of rRNA processing in the nucleolus and cytosol	-28.5928	-25.4461	76/175	11837,16785,16898,19899,19941,19943,19944,19946,19951,19982,19988,19989,20005,20044,20054,20055,20068,20084,20085,20088,20090,20091,20102,20103,20104,20115,20116,22121,22186,24128,26451,26961,27050,27207,27367,27370,27998,54127,56040,57294,57808,65019,66475,66480,66481,66489,66878,67025,67097,67115,67186,67248,67427,67671,67891,68052,68436,72544,72554,75617,76808,76846,78294,80886,104662,110816,1…	Rplp0,Rpsa,Rps2,Rpl18,Rpl26,Rpl28,Rpl29,Rpl30,Rpl32,Rpl36a,Rpl6,Rpl7,Rpl9,Rps14,Rps15,Rps16,Rps17,Rps18,Rps19,Rps24,Rps29,Rps3a1,Rps4x,Rps5,Rps6,Rps7,Rps8,Rpl13a,Uba52,Xrn2,Rpl27a,Rpl8,Rps3,Rps11,Rpl3,Rps26,Exosc5,Rps28,Rplp1,Rps27,Rpl35a,Rpl23,Rps23,Rpl15,Rps21,Rpl35,Riok3,Rpl11,Rps10,Rpl14,Rplp2,Rpl39,Rps20,Rpl38,Rpl4,Rps13,Rpl34,Exosc6,Utp14a,Rps25,Rpl18a,Rps9,Rps27a,Senp3,Tsr1,Pwp2,Rpl10,Rpl3…
1_Member	Reactome Gene Sets	R-MMU-72312	rRNA processing	-28.5928	-25.4461	76/175	11837,16785,16898,19899,19941,19943,19944,19946,19951,19982,19988,19989,20005,20044,20054,20055,20068,20084,20085,20088,20090,20091,20102,20103,20104,20115,20116,22121,22186,24128,26451,26961,27050,27207,27367,27370,27998,54127,56040,57294,57808,65019,66475,66480,66481,66489,66878,67025,67097,67115,67186,67248,67427,67671,67891,68052,68436,72544,72554,75617,76808,76846,78294,80886,104662,110816,1…	Rplp0,Rpsa,Rps2,Rpl18,Rpl26,Rpl28,Rpl29,Rpl30,Rpl32,Rpl36a,Rpl6,Rpl7,Rpl9,Rps14,Rps15,Rps16,Rps17,Rps18,Rps19,Rps24,Rps29,Rps3a1,Rps4x,Rps5,Rps6,Rps7,Rps8,Rpl13a,Uba52,Xrn2,Rpl27a,Rpl8,Rps3,Rps11,Rpl3,Rps26,Exosc5,Rps28,Rplp1,Rps27,Rpl35a,Rpl23,Rps23,Rpl15,Rps21,Rpl35,Riok3,Rpl11,Rps10,Rpl14,Rplp2,Rpl39,Rps20,Rpl38,Rpl4,Rps13,Rpl34,Exosc6,Utp14a,Rps25,Rpl18a,Rps9,Rps27a,Senp3,Tsr1,Pwp2,Rpl10,Rpl3…
1_Member	Reactome Gene Sets	R-MMU-8868773	rRNA processing in the nucleus and cytosol	-28.5928	-25.4461	76/175	11837,16785,16898,19899,19941,19943,19944,19946,19951,19982,19988,19989,20005,20044,20054,20055,20068,20084,20085,20088,20090,20091,20102,20103,20104,20115,20116,22121,22186,24128,26451,26961,27050,27207,27367,27370,27998,54127,56040,57294,57808,65019,66475,66480,66481,66489,66878,67025,67097,67115,67186,67248,67427,67671,67891,68052,68436,72544,72554,75617,76808,76846,78294,80886,104662,110816,1…	Rplp0,Rpsa,Rps2,Rpl18,Rpl26,Rpl28,Rpl29,Rpl30,Rpl32,Rpl36a,Rpl6,Rpl7,Rpl9,Rps14,Rps15,Rps16,Rps17,Rps18,Rps19,Rps24,Rps29,Rps3a1,Rps4x,Rps5,Rps6,Rps7,Rps8,Rpl13a,Uba52,Xrn2,Rpl27a,Rpl8,Rps3,Rps11,Rpl3,Rps26,Exosc5,Rps28,Rplp1,Rps27,Rpl35a,Rpl23,Rps23,Rpl15,Rps21,Rpl35,Riok3,Rpl11,Rps10,Rpl14,Rplp2,Rpl39,Rps20,Rpl38,Rpl4,Rps13,Rpl34,Exosc6,Utp14a,Rps25,Rpl18a,Rps9,Rps27a,Senp3,Tsr1,Pwp2,Rpl10,Rpl3…
1_Member	Reactome Gene Sets	R-MMU-72766	Translation	-26.2782	-23.1636	84/223	11837,13627,13629,13682,16785,16898,19899,19941,19943,19944,19946,19951,19982,19988,19989,20005,20044,20054,20055,20068,20084,20085,20088,20090,20091,20102,20103,20104,20115,20116,22121,22186,26451,26961,27050,27207,27367,27370,27398,54127,54709,55949,56040,56347,57294,57808,60441,65019,66085,66163,66407,66475,66480,66481,66489,67025,67097,67115,67160,67186,67248,67427,67671,67891,68052,68436,738…	Rplp0,Eef1a1,Eef2,Eif4a2,Rpsa,Rps2,Rpl18,Rpl26,Rpl28,Rpl29,Rpl30,Rpl32,Rpl36a,Rpl6,Rpl7,Rpl9,Rps14,Rps15,Rps16,Rps17,Rps18,Rps19,Rps24,Rps29,Rps3a1,Rps4x,Rps5,Rps6,Rps7,Rps8,Rpl13a,Uba52,Rpl27a,Rpl8,Rps3,Rps11,Rpl3,Rps26,Mrpl2,Rps28,Eif3i,Eef1b2,Rplp1,Eif3c,Rps27,Rpl35a,Mrpl38,Rpl23,Eif3f,Mrpl4,Mrps15,Rps23,Rpl15,Rps21,Rpl35,Rpl11,Rps10,Rpl14,Eef1g,Rplp2,Rpl39,Rps20,Rpl38,Rpl4,Rps13,Rpl34,Eif3k,R…
1_Member	Reactome Gene Sets	R-MMU-72695	Formation of the ternary complex, and subsequently, the 43S complex	-24.8338	-21.7492	37/51	16785,16898,20044,20054,20055,20068,20084,20085,20088,20090,20091,20102,20103,20104,20115,20116,27050,27207,27370,54127,54709,56347,57294,66085,66475,66481,67097,67427,68052,73830,75617,76846,78294,223691,267019,100043813,105244208	Rpsa,Rps2,Rps14,Rps15,Rps16,Rps17,Rps18,Rps19,Rps24,Rps29,Rps3a1,Rps4x,Rps5,Rps6,Rps7,Rps8,Rps3,Rps11,Rps26,Rps28,Eif3i,Eif3c,Rps27,Eif3f,Rps23,Rps21,Rps10,Rps20,Rps13,Eif3k,Rps25,Rps9,Rps27a,Eif3l,Rps15a,Rps27rt,LOC105244208
1_Member	Reactome Gene Sets	R-MMU-72702	Ribosomal scanning and start codon recognition	-24.1695	-21.1129	39/58	13682,16785,16898,20044,20054,20055,20068,20084,20085,20088,20090,20091,20102,20103,20104,20115,20116,27050,27207,27370,54127,54709,56347,57294,66085,66475,66481,67097,67427,68052,73830,75617,76846,78294,217869,223691,267019,100043813,105244208	Eif4a2,Rpsa,Rps2,Rps14,Rps15,Rps16,Rps17,Rps18,Rps19,Rps24,Rps29,Rps3a1,Rps4x,Rps5,Rps6,Rps7,Rps8,Rps3,Rps11,Rps26,Rps28,Eif3i,Eif3c,Rps27,Eif3f,Rps23,Rps21,Rps10,Rps20,Rps13,Eif3k,Rps25,Rps9,Rps27a,Eif5,Eif3l,Rps15a,Rps27rt,LOC105244208
1_Member	Reactome Gene Sets	R-MMU-72649	Translation initiation complex formation	-22.9406	-19.9352	38/58	13682,16785,16898,20044,20054,20055,20068,20084,20085,20088,20090,20091,20102,20103,20104,20115,20116,27050,27207,27370,54127,54709,56347,57294,66085,66475,66481,67097,67427,68052,73830,75617,76846,78294,223691,267019,100043813,105244208	Eif4a2,Rpsa,Rps2,Rps14,Rps15,Rps16,Rps17,Rps18,Rps19,Rps24,Rps29,Rps3a1,Rps4x,Rps5,Rps6,Rps7,Rps8,Rps3,Rps11,Rps26,Rps28,Eif3i,Eif3c,Rps27,Eif3f,Rps23,Rps21,Rps10,Rps20,Rps13,Eif3k,Rps25,Rps9,Rps27a,Eif3l,Rps15a,Rps27rt,LOC105244208
1_Member	Reactome Gene Sets	R-MMU-72662	Activation of the mRNA upon binding of the cap-binding complex and eIFs, and subsequent binding to 4	-22.5382	-19.5562	38/59	13682,16785,16898,20044,20054,20055,20068,20084,20085,20088,20090,20091,20102,20103,20104,20115,20116,27050,27207,27370,54127,54709,56347,57294,66085,66475,66481,67097,67427,68052,73830,75617,76846,78294,223691,267019,100043813,105244208	Eif4a2,Rpsa,Rps2,Rps14,Rps15,Rps16,Rps17,Rps18,Rps19,Rps24,Rps29,Rps3a1,Rps4x,Rps5,Rps6,Rps7,Rps8,Rps3,Rps11,Rps26,Rps28,Eif3i,Eif3c,Rps27,Eif3f,Rps23,Rps21,Rps10,Rps20,Rps13,Eif3k,Rps25,Rps9,Rps27a,Eif3l,Rps15a,Rps27rt,LOC105244208
1_Member	Reactome Gene Sets	R-MMU-8953854	Metabolism of RNA	-14.455	-11.7383	113/504	11837,13682,14105,14884,15507,16549,16785,16898,17420,19704,19899,19941,19943,19944,19946,19951,19982,19988,19989,20005,20044,20054,20055,20068,20084,20085,20088,20090,20091,20102,20103,20104,20115,20116,20384,20462,20924,22121,22186,22608,24128,26451,26961,27050,27207,27367,27370,27998,54127,54451,54563,56040,57294,57808,59013,60532,65019,66475,66480,66481,66489,66679,66810,66878,67025,67097,671…	Rplp0,Eif4a2,Srsf10,Gtf2h1,Hspb1,Khsrp,Rpsa,Rps2,Mnat1,Upf1,Rpl18,Rpl26,Rpl28,Rpl29,Rpl30,Rpl32,Rpl36a,Rpl6,Rpl7,Rpl9,Rps14,Rps15,Rps16,Rps17,Rps18,Rps19,Rps24,Rps29,Rps3a1,Rps4x,Rps5,Rps6,Rps7,Rps8,Srsf5,Tra2b,Supt5,Rpl13a,Uba52,Ybx1,Xrn2,Rpl27a,Rpl8,Rps3,Rps11,Rpl3,Rps26,Exosc5,Rps28,Cpsf3,Nup210,Rplp1,Rps27,Rpl35a,Hnrnph1,Wtap,Rpl23,Rps23,Rpl15,Rps21,Rpl35,Rae1,Rbm22,Riok3,Rpl11,Rps10,Rpl14,Rp…
1_Member	GO Biological Processes	GO:0002181	cytoplasmic translation	-10.0642	-7.73798	33/92	11837,12877,13629,14265,16785,16898,19896,19899,19941,19944,19946,19988,20005,20090,22121,26908,26961,27370,54127,54217,56040,57808,66475,66480,66481,67025,67248,67671,72162,76808,114641,217869,319195	Rplp0,Cpeb1,Eef2,Fmr1,Rpsa,Rps2,Rpl10a,Rpl18,Rpl26,Rpl29,Rpl30,Rpl6,Rpl9,Rps29,Rpl13a,Eif2s3y,Rpl8,Rps26,Rps28,Rpl36,Rplp1,Rpl35a,Rps23,Rpl15,Rps21,Rpl11,Rpl39,Rpl38,Dhx36,Rpl18a,Rpl31,Eif5,Rpl17
1_Member	GO Biological Processes	GO:0000028	ribosomal small subunit assembly	-6.67321	-4.67259	12/21	16785,16898,20044,20054,20085,20103,54127,57294,67097,67671,75617,110816	Rpsa,Rps2,Rps14,Rps15,Rps19,Rps5,Rps28,Rps27,Rps10,Rpl38,Rps25,Pwp2
1_Member	GO Biological Processes	GO:0042274	ribosomal small subunit biogenesis	-6.42247	-4.44508	22/65	16785,16898,20044,20054,20055,20068,20085,20088,20103,20104,20115,20116,54127,57294,66481,66878,67097,67671,68966,75617,104662,110816	Rpsa,Rps2,Rps14,Rps15,Rps16,Rps17,Rps19,Rps24,Rps5,Rps6,Rps7,Rps8,Rps28,Rps27,Rps21,Riok3,Rps10,Rpl38,Ngdn,Rps25,Tsr1,Pwp2
1_Member	GO Biological Processes	GO:0042255	ribosome assembly	-6.29581	-4.33615	23/71	11837,13205,16785,16898,19988,20044,20054,20085,20103,27367,54127,57294,67025,67097,67671,68077,75617,75619,110816,110954,268449,269261,100503670	Rplp0,Ddx3x,Rpsa,Rps2,Rpl6,Rps14,Rps15,Rps19,Rps5,Rpl3,Rps28,Rps27,Rpl11,Rps10,Rpl38,Nop53,Rps25,Fastkd2,Pwp2,Rpl10,Rpl23a,Rpl12,Rpl5
1_Member	GO Biological Processes	GO:0042254	ribosome biogenesis	-4.95906	-3.14085	54/283	11837,12578,13205,16785,16898,19896,19941,19988,19989,20044,20054,20055,20068,20085,20088,20103,20104,20115,20116,20937,27176,27367,27998,54127,57294,57808,59050,66481,66489,66878,67025,67040,67097,67115,67459,67671,68077,68845,68966,72544,72554,75617,75619,93759,97112,99375,104662,110816,110954,207704,217038,268449,269261,100503670	Rplp0,Cdkn2a,Ddx3x,Rpsa,Rps2,Rpl10a,Rpl26,Rpl6,Rpl7,Rps14,Rps15,Rps16,Rps17,Rps19,Rps24,Rps5,Rps6,Rps7,Rps8,Suv39h1,Rpl7a,Rpl3,Exosc5,Rps28,Rps27,Rpl35a,Nsa2,Rps21,Rpl35,Riok3,Rpl11,Ddx17,Rps10,Rpl14,Nvl,Rpl38,Nop53,Pih1d1,Ngdn,Exosc6,Utp14a,Rps25,Fastkd2,Sirt1,Nmd3,Cul4a,Tsr1,Pwp2,Rpl10,Gtpbp10,Mrm1,Rpl23a,Rpl12,Rpl5
1_Member	GO Biological Processes	GO:0016072	rRNA metabolic process	-4.10067	-2.41285	42/218	12578,19896,19941,19989,20044,20054,20055,20068,20085,20088,20104,20115,20116,20937,21945,21969,26914,27176,27998,54127,56717,57808,59050,66481,66489,66878,67025,67040,67115,67459,68077,68544,68845,68966,72544,72554,93759,104662,110816,217038,404634,100503670	Cdkn2a,Rpl10a,Rpl26,Rpl7,Rps14,Rps15,Rps16,Rps17,Rps19,Rps24,Rps6,Rps7,Rps8,Suv39h1,Dedd,Top1,H2afy,Rpl7a,Exosc5,Rps28,Mtor,Rpl35a,Nsa2,Rps21,Rpl35,Riok3,Rpl11,Ddx17,Rpl14,Nvl,Nop53,Trir,Pih1d1,Ngdn,Exosc6,Utp14a,Sirt1,Tsr1,Pwp2,Mrm1,H2afy2,Rpl5
1_Member	GO Biological Processes	GO:0022613	ribonucleoprotein complex biogenesis	-3.93475	-2.27394	70/427	11837,11920,12578,12696,13205,13424,14105,15519,16785,16898,19896,19941,19988,19989,20044,20054,20055,20068,20085,20088,20103,20104,20115,20116,20937,22121,26908,27176,27367,27998,54127,56195,57294,57808,59050,66475,66481,66489,66878,67025,67040,67097,67115,67459,67578,67671,68077,68845,68966,72068,72544,72554,75617,75619,83486,93759,97112,99375,104662,110816,110954,207704,217038,217869,231386,24…	Rplp0,Atm,Cdkn2a,Cirbp,Ddx3x,Dync1h1,Srsf10,Hsp90aa1,Rpsa,Rps2,Rpl10a,Rpl26,Rpl6,Rpl7,Rps14,Rps15,Rps16,Rps17,Rps19,Rps24,Rps5,Rps6,Rps7,Rps8,Suv39h1,Rpl13a,Eif2s3y,Rpl7a,Rpl3,Exosc5,Rps28,Ptbp2,Rps27,Rpl35a,Nsa2,Rps23,Rps21,Rpl35,Riok3,Rpl11,Ddx17,Rps10,Rpl14,Nvl,Patl2,Rpl38,Nop53,Pih1d1,Ngdn,Cnot2,Exosc6,Utp14a,Rps25,Fastkd2,Rbm5,Sirt1,Nmd3,Cul4a,Tsr1,Pwp2,Rpl10,Gtpbp10,Mrm1,Eif5,Ythdc1,Atr,Rpl…
1_Member	GO Biological Processes	GO:0006364	rRNA processing	-3.59933	-2.00981	36/187	12578,19896,19941,19989,20044,20054,20055,20068,20085,20088,20104,20115,20116,20937,27176,27998,54127,57808,59050,66481,66489,66878,67025,67040,67115,67459,68077,68845,68966,72544,72554,93759,104662,110816,217038,100503670	Cdkn2a,Rpl10a,Rpl26,Rpl7,Rps14,Rps15,Rps16,Rps17,Rps19,Rps24,Rps6,Rps7,Rps8,Suv39h1,Rpl7a,Exosc5,Rps28,Rpl35a,Nsa2,Rps21,Rpl35,Riok3,Rpl11,Ddx17,Rpl14,Nvl,Nop53,Pih1d1,Ngdn,Exosc6,Utp14a,Sirt1,Tsr1,Pwp2,Mrm1,Rpl5
1_Member	GO Biological Processes	GO:0034660	ncRNA metabolic process	-3.4688	-1.90708	72/458	12578,15108,16549,17864,19896,19941,19989,20044,20054,20055,20068,20085,20088,20104,20115,20116,20768,20937,21945,21969,22321,26914,27176,27998,54127,56717,57432,57808,59050,66078,66132,66192,66246,66481,66489,66878,67025,67040,67115,67459,68077,68260,68510,68544,68845,68966,69372,69684,70359,71701,71984,72544,72554,72656,76265,93697,93759,94223,97541,100715,104662,110816,208718,215456,217038,230…	Cdkn2a,Hsd17b10,Khsrp,Mybl1,Rpl10a,Rpl26,Rpl7,Rps14,Rps15,Rps16,Rps17,Rps19,Rps24,Rps6,Rps7,Rps8,Sephs2,Suv39h1,Dedd,Top1,Vars,H2afy,Rpl7a,Exosc5,Rps28,Mtor,Zc3h8,Rpl35a,Nsa2,Tsen34,Prorp,Lage3,Osgep,Rps21,Rpl35,Riok3,Rpl11,Ddx17,Rpl14,Nvl,Nop53,Trmt12,Ints1,Trir,Pih1d1,Ngdn,Mocs3,Aarsd1,Gtpbp3,Pnpt1,Sars2,Exosc6,Utp14a,Ints8,Tsen54,Ice2,Sirt1,Dgcr8,Qars,Tent2,Tsr1,Pwp2,Dis3l2,Gpat2,Mrm1,Pars2,Gr…
1_Member	GO Biological Processes	GO:0022618	ribonucleoprotein complex assembly	-3.30794	-1.77884	40/222	11837,11920,12696,13205,13424,14105,15519,16785,16898,19988,20044,20054,20085,20103,22121,26908,27367,54127,56195,57294,66475,67025,67097,67578,67671,68077,68845,72068,75617,75619,83486,110816,110954,217869,231386,245000,268449,269261,320632,100503670	Rplp0,Atm,Cirbp,Ddx3x,Dync1h1,Srsf10,Hsp90aa1,Rpsa,Rps2,Rpl6,Rps14,Rps15,Rps19,Rps5,Rpl13a,Eif2s3y,Rpl3,Rps28,Ptbp2,Rps27,Rps23,Rpl11,Rps10,Patl2,Rpl38,Nop53,Pih1d1,Cnot2,Rps25,Fastkd2,Rbm5,Pwp2,Rpl10,Eif5,Ythdc1,Atr,Rpl23a,Rpl12,Snrnp200,Rpl5
1_Member	GO Biological Processes	GO:0071826	ribonucleoprotein complex subunit organization	-2.81532	-1.39881	40/235	11837,11920,12696,13205,13424,14105,15519,16785,16898,19988,20044,20054,20085,20103,22121,26908,27367,54127,56195,57294,66475,67025,67097,67578,67671,68077,68845,72068,75617,75619,83486,110816,110954,217869,231386,245000,268449,269261,320632,100503670	Rplp0,Atm,Cirbp,Ddx3x,Dync1h1,Srsf10,Hsp90aa1,Rpsa,Rps2,Rpl6,Rps14,Rps15,Rps19,Rps5,Rpl13a,Eif2s3y,Rpl3,Rps28,Ptbp2,Rps27,Rps23,Rpl11,Rps10,Patl2,Rpl38,Nop53,Pih1d1,Cnot2,Rps25,Fastkd2,Rbm5,Pwp2,Rpl10,Eif5,Ythdc1,Atr,Rpl23a,Rpl12,Snrnp200,Rpl5
1_Member	GO Biological Processes	GO:0034470	ncRNA processing	-2.71887	-1.32478	53/337	12578,15108,19896,19941,19989,20044,20054,20055,20068,20085,20088,20104,20115,20116,20768,20937,27176,27998,54127,57808,59050,66078,66132,66192,66246,66481,66489,66878,67025,67040,67115,67459,68077,68260,68510,68845,68966,69372,70359,72544,72554,72656,76265,93759,94223,104662,110816,217038,231413,236790,320816,328162,100503670	Cdkn2a,Hsd17b10,Rpl10a,Rpl26,Rpl7,Rps14,Rps15,Rps16,Rps17,Rps19,Rps24,Rps6,Rps7,Rps8,Sephs2,Suv39h1,Rpl7a,Exosc5,Rps28,Rpl35a,Nsa2,Tsen34,Prorp,Lage3,Osgep,Rps21,Rpl35,Riok3,Rpl11,Ddx17,Rpl14,Nvl,Nop53,Trmt12,Ints1,Pih1d1,Ngdn,Mocs3,Gtpbp3,Exosc6,Utp14a,Ints8,Tsen54,Sirt1,Dgcr8,Tsr1,Pwp2,Mrm1,Grsf1,Ints6l,Ankrd16,Trmt61a,Rpl5
2_Summary	GO Biological Processes	GO:0006518	peptide metabolic process	-24.1115	-21.0813	180/784	11652,11816,11820,11837,12567,12696,12751,12874,12877,13205,13548,13627,13629,13631,13664,13682,13803,13838,14109,14151,14265,14359,14433,14629,14651,14694,14775,14782,14860,14862,14863,14865,14869,14872,14874,16201,16210,16549,16784,16785,16898,17380,17454,17872,18011,18024,18548,18553,19025,19045,19317,19704,19896,19899,19933,19941,19943,19944,19946,19951,19981,19988,19989,20005,20044,20054,200…	Akt2,Apoe,App,Rplp0,Cdk4,Cirbp,Tpp1,Cpd,Cpeb1,Ddx3x,Dyrk1a,Eef1a1,Eef2,Eef2k,Eif1a,Eif4a2,Enc1,Epha4,Fau,Fech,Fmr1,Fxr1,Gapdh,Gclc,Hagh,Rack1,Gpx1,Gsr,Gsta4,Gstm1,Gstm2,Gstm4,Gstp2,Gstt2,Gstz1,Ilf3,Impact,Khsrp,Lamp2,Rpsa,Rps2,Mme,Mov10,Ppp1r15a,Neurl1a,Nfe2l2,Pcsk1,Pcsk6,Ctsa,Ppp1ca,Qk,Upf1,Rpl10a,Rpl18,Rpl21,Rpl26,Rpl28,Rpl29,Rpl30,Rpl32,Rpl37a,Rpl6,Rpl7,Rpl9,Rps14,Rps15,Rps16,Rps17,Rps18,Rps19…
2_Member	GO Biological Processes	GO:0006518	peptide metabolic process	-24.1115	-21.0813	180/784	11652,11816,11820,11837,12567,12696,12751,12874,12877,13205,13548,13627,13629,13631,13664,13682,13803,13838,14109,14151,14265,14359,14433,14629,14651,14694,14775,14782,14860,14862,14863,14865,14869,14872,14874,16201,16210,16549,16784,16785,16898,17380,17454,17872,18011,18024,18548,18553,19025,19045,19317,19704,19896,19899,19933,19941,19943,19944,19946,19951,19981,19988,19989,20005,20044,20054,200…	Akt2,Apoe,App,Rplp0,Cdk4,Cirbp,Tpp1,Cpd,Cpeb1,Ddx3x,Dyrk1a,Eef1a1,Eef2,Eef2k,Eif1a,Eif4a2,Enc1,Epha4,Fau,Fech,Fmr1,Fxr1,Gapdh,Gclc,Hagh,Rack1,Gpx1,Gsr,Gsta4,Gstm1,Gstm2,Gstm4,Gstp2,Gstt2,Gstz1,Ilf3,Impact,Khsrp,Lamp2,Rpsa,Rps2,Mme,Mov10,Ppp1r15a,Neurl1a,Nfe2l2,Pcsk1,Pcsk6,Ctsa,Ppp1ca,Qk,Upf1,Rpl10a,Rpl18,Rpl21,Rpl26,Rpl28,Rpl29,Rpl30,Rpl32,Rpl37a,Rpl6,Rpl7,Rpl9,Rps14,Rps15,Rps16,Rps17,Rps18,Rps19…
2_Member	GO Biological Processes	GO:0043043	peptide biosynthetic process	-19.5613	-16.6228	146/636	11652,11820,11837,12567,12696,12877,13205,13627,13629,13631,13664,13682,13803,14109,14151,14265,14359,14433,14629,14651,14694,16201,16210,16549,16785,16898,17454,17872,18011,18024,18548,19045,19317,19704,19896,19899,19933,19941,19943,19944,19946,19951,19981,19988,19989,20005,20044,20054,20055,20068,20084,20085,20088,20090,20091,20102,20103,20115,20116,20430,21841,22121,22321,23879,26451,26908,269…	Akt2,App,Rplp0,Cdk4,Cirbp,Cpeb1,Ddx3x,Eef1a1,Eef2,Eef2k,Eif1a,Eif4a2,Enc1,Fau,Fech,Fmr1,Fxr1,Gapdh,Gclc,Hagh,Rack1,Ilf3,Impact,Khsrp,Rpsa,Rps2,Mov10,Ppp1r15a,Neurl1a,Nfe2l2,Pcsk1,Ppp1ca,Qk,Upf1,Rpl10a,Rpl18,Rpl21,Rpl26,Rpl28,Rpl29,Rpl30,Rpl32,Rpl37a,Rpl6,Rpl7,Rpl9,Rps14,Rps15,Rps16,Rps17,Rps18,Rps19,Rps24,Rps29,Rps3a1,Rps4x,Rps5,Rps7,Rps8,Cyfip1,Tia1,Rpl13a,Vars,Fxr2,Rpl27a,Eif2s3y,Rpl8,Rps3,Eif2…
2_Member	GO Biological Processes	GO:0006412	translation	-18.9146	-16.0156	141/614	11652,11820,11837,12567,12696,12877,13205,13627,13629,13631,13664,13682,13803,14109,14151,14265,14359,14433,14694,16201,16210,16549,16785,16898,17454,17872,18011,19045,19317,19704,19896,19899,19933,19941,19943,19944,19946,19951,19981,19988,19989,20005,20044,20054,20055,20068,20084,20085,20088,20090,20091,20102,20103,20115,20116,20430,21841,22121,22321,23879,26451,26908,26961,27050,27103,27207,273…	Akt2,App,Rplp0,Cdk4,Cirbp,Cpeb1,Ddx3x,Eef1a1,Eef2,Eef2k,Eif1a,Eif4a2,Enc1,Fau,Fech,Fmr1,Fxr1,Gapdh,Rack1,Ilf3,Impact,Khsrp,Rpsa,Rps2,Mov10,Ppp1r15a,Neurl1a,Ppp1ca,Qk,Upf1,Rpl10a,Rpl18,Rpl21,Rpl26,Rpl28,Rpl29,Rpl30,Rpl32,Rpl37a,Rpl6,Rpl7,Rpl9,Rps14,Rps15,Rps16,Rps17,Rps18,Rps19,Rps24,Rps29,Rps3a1,Rps4x,Rps5,Rps7,Rps8,Cyfip1,Tia1,Rpl13a,Vars,Fxr2,Rpl27a,Eif2s3y,Rpl8,Rps3,Eif2ak4,Rps11,Rpl3,Rps26,Mr…
2_Member	GO Biological Processes	GO:0043604	amide biosynthetic process	-17.5213	-14.6585	157/740	11652,11820,11837,11898,12567,12696,12877,13205,13244,13627,13629,13631,13664,13682,13803,14109,14151,14265,14359,14433,14466,14629,14651,14694,16007,16201,16210,16549,16785,16898,17454,17872,18011,18024,18548,18597,19045,19317,19704,19896,19899,19933,19941,19943,19944,19946,19951,19981,19988,19989,20005,20044,20054,20055,20068,20084,20085,20088,20090,20091,20102,20103,20115,20116,20430,20598,218…	Akt2,App,Rplp0,Ass1,Cdk4,Cirbp,Cpeb1,Ddx3x,Degs1,Eef1a1,Eef2,Eef2k,Eif1a,Eif4a2,Enc1,Fau,Fech,Fmr1,Fxr1,Gapdh,Gba,Gclc,Hagh,Rack1,Ccn1,Ilf3,Impact,Khsrp,Rpsa,Rps2,Mov10,Ppp1r15a,Neurl1a,Nfe2l2,Pcsk1,Pdha1,Ppp1ca,Qk,Upf1,Rpl10a,Rpl18,Rpl21,Rpl26,Rpl28,Rpl29,Rpl30,Rpl32,Rpl37a,Rpl6,Rpl7,Rpl9,Rps14,Rps15,Rps16,Rps17,Rps18,Rps19,Rps24,Rps29,Rps3a1,Rps4x,Rps5,Rps7,Rps8,Cyfip1,Smpd2,Tia1,Rpl13a,Vars,Fx…
2_Member	GO Biological Processes	GO:0034248	regulation of cellular amide metabolic process	-6.7748	-4.75466	73/376	11652,11816,11820,12567,12696,12877,13205,13629,13803,13838,14151,14265,14359,14433,14694,16007,16201,16210,16549,17454,17872,18011,18024,19025,19045,19317,19704,19941,20091,20430,21841,22121,23879,27050,27103,27403,53422,56040,56055,56347,56717,66084,67578,67671,68015,68134,68943,68966,69125,69674,72068,72162,73830,74112,75619,76846,83485,94254,110954,140488,208691,217351,217869,218693,224045,22…	Akt2,Apoe,App,Cdk4,Cirbp,Cpeb1,Ddx3x,Eef2,Enc1,Epha4,Fech,Fmr1,Fxr1,Gapdh,Rack1,Ccn1,Ilf3,Impact,Khsrp,Mov10,Ppp1r15a,Neurl1a,Nfe2l2,Ctsa,Ppp1ca,Qk,Upf1,Rpl26,Rps3a1,Cyfip1,Tia1,Rpl13a,Fxr2,Rps3,Eif2ak4,Abca7,Ybx2,Rplp1,Gtpbp2,Eif3c,Mtor,Rmnd1,Patl2,Rpl38,Trap1,Upf3b,Pink1,Ngdn,Cnot8,Mif4gd,Cnot2,Dhx36,Eif3k,Usp16,Fastkd2,Rps9,Ngrn,Rcc1l,Rpl10,Igf2bp3,Eif5a2,Tnrc6c,Eif5,Paip1,Eif2b5,Pdk1,Eif4g3,G…
2_Member	GO Biological Processes	GO:0006417	regulation of translation	-6.67603	-4.67302	66/330	11652,11820,12567,12696,12877,13205,13629,13803,14151,14265,14359,14433,14694,16201,16210,16549,17454,17872,18011,19045,19317,19704,19941,20091,20430,21841,22121,23879,27050,27103,53422,56040,56055,56347,56717,66084,67578,67671,68015,68134,68943,68966,69125,69674,72068,72162,73830,74112,75619,76846,83485,94254,110954,140488,208691,217351,217869,218693,224045,230861,231659,232560,237400,239555,319…	Akt2,App,Cdk4,Cirbp,Cpeb1,Ddx3x,Eef2,Enc1,Fech,Fmr1,Fxr1,Gapdh,Rack1,Ilf3,Impact,Khsrp,Mov10,Ppp1r15a,Neurl1a,Ppp1ca,Qk,Upf1,Rpl26,Rps3a1,Cyfip1,Tia1,Rpl13a,Fxr2,Rps3,Eif2ak4,Ybx2,Rplp1,Gtpbp2,Eif3c,Mtor,Rmnd1,Patl2,Rpl38,Trap1,Upf3b,Pink1,Ngdn,Cnot8,Mif4gd,Cnot2,Dhx36,Eif3k,Usp16,Fastkd2,Rps9,Ngrn,Rcc1l,Rpl10,Igf2bp3,Eif5a2,Tnrc6c,Eif5,Paip1,Eif2b5,Eif4g3,Gcn1,Caprin2,Mex3d,Mief1,Igf2bp2,Rpl5
2_Member	GO Biological Processes	GO:0034250	positive regulation of cellular amide metabolic process	-4.81324	-3.01495	32/139	11820,12567,12696,12877,13205,13629,13838,14265,14359,16007,16210,18024,19941,20091,23879,27103,56347,56717,66084,68134,68943,72162,74112,75619,76846,83485,94254,208691,224045,230861,239555,100503670	App,Cdk4,Cirbp,Cpeb1,Ddx3x,Eef2,Epha4,Fmr1,Fxr1,Ccn1,Impact,Nfe2l2,Rpl26,Rps3a1,Fxr2,Eif2ak4,Eif3c,Mtor,Rmnd1,Upf3b,Pink1,Dhx36,Usp16,Fastkd2,Rps9,Ngrn,Rcc1l,Eif5a2,Eif2b5,Eif4g3,Mief1,Rpl5
2_Member	GO Biological Processes	GO:0045727	positive regulation of translation	-4.54514	-2.78688	28/118	12567,12696,12877,13205,13629,14265,14359,16210,19941,20091,23879,27103,56347,56717,66084,68134,68943,72162,74112,75619,76846,83485,94254,208691,224045,230861,239555,100503670	Cdk4,Cirbp,Cpeb1,Ddx3x,Eef2,Fmr1,Fxr1,Impact,Rpl26,Rps3a1,Fxr2,Eif2ak4,Eif3c,Mtor,Rmnd1,Upf3b,Pink1,Dhx36,Usp16,Fastkd2,Rps9,Ngrn,Rcc1l,Eif5a2,Eif2b5,Eif4g3,Mief1,Rpl5
2_Member	GO Biological Processes	GO:0010608	posttranscriptional regulation of gene expression	-3.9819	-2.31338	80/502	11652,11820,12159,12567,12696,12877,13205,13629,13803,14151,14265,14359,14433,14694,16201,16210,16549,17454,17872,18011,19045,19055,19317,19704,19941,20091,20430,21841,22121,22608,23879,26395,26396,27050,27103,53422,56040,56055,56347,56717,66084,67578,67671,68015,68134,68943,68966,69125,69674,72068,72162,72322,73830,74112,75553,75619,76846,77134,83485,94223,94254,100715,103677,106205,110954,14048…	Akt2,App,Bmp4,Cdk4,Cirbp,Cpeb1,Ddx3x,Eef2,Enc1,Fech,Fmr1,Fxr1,Gapdh,Rack1,Ilf3,Impact,Khsrp,Mov10,Ppp1r15a,Neurl1a,Ppp1ca,Ppp3ca,Qk,Upf1,Rpl26,Rps3a1,Cyfip1,Tia1,Rpl13a,Ybx1,Fxr2,Map2k1,Map2k2,Rps3,Eif2ak4,Ybx2,Rplp1,Gtpbp2,Eif3c,Mtor,Rmnd1,Patl2,Rpl38,Trap1,Upf3b,Pink1,Ngdn,Cnot8,Mif4gd,Cnot2,Dhx36,Xpo5,Eif3k,Usp16,Zc3h14,Fastkd2,Rps9,Hnrnpa0,Ngrn,Dgcr8,Rcc1l,Tent2,Smg6,Zc3h7a,Rpl10,Igf2bp3,Eif5…
2_Member	GO Biological Processes	GO:0034249	negative regulation of cellular amide metabolic process	-2.51171	-1.16004	28/155	11816,12877,13205,13803,14265,14359,14433,14694,16201,16549,17454,19025,19317,19704,21841,22121,23879,27050,27103,27403,53422,67578,69125,72068,72162,217351,232560,237400	Apoe,Cpeb1,Ddx3x,Enc1,Fmr1,Fxr1,Gapdh,Rack1,Ilf3,Khsrp,Mov10,Ctsa,Qk,Upf1,Tia1,Rpl13a,Fxr2,Rps3,Eif2ak4,Abca7,Ybx2,Patl2,Cnot8,Cnot2,Dhx36,Tnrc6c,Caprin2,Mex3d
2_Member	GO Biological Processes	GO:0017148	negative regulation of translation	-2.40513	-1.08893	25/136	12877,13205,13803,14265,14359,14433,14694,16201,16549,17454,19317,19704,21841,22121,23879,27050,27103,53422,67578,69125,72068,72162,217351,232560,237400	Cpeb1,Ddx3x,Enc1,Fmr1,Fxr1,Gapdh,Rack1,Ilf3,Khsrp,Mov10,Qk,Upf1,Tia1,Rpl13a,Fxr2,Rps3,Eif2ak4,Ybx2,Patl2,Cnot8,Cnot2,Dhx36,Tnrc6c,Caprin2,Mex3d
3_Summary	KEGG Pathway	mmu04142	Lysosome	-20.563	-17.6033	54/124	11305,11432,11593,11774,11775,11776,11781,11972,11984,12091,12492,12512,12514,12751,13032,13033,13039,13423,14387,14420,14466,14667,15211,15212,15586,15932,16004,16783,16784,16792,17159,17939,18010,19025,19063,19141,19156,50917,52120,54411,58911,64138,67300,67963,74105,75612,83429,94178,108012,108664,114128,114143,211286,214505	Abca2,Acp2,Aga,Ap3b1,Ap3b2,Ap3d1,Ap4m1,Atp6v0d1,Atp6v0c,Glb1,Scarb2,Cd63,Cd68,Tpp1,Ctsc,Ctsd,Ctsl,Dnase2a,Gaa,Galc,Gba,Gm2a,Hexa,Hexb,Hyal1,Idua,Igf2r,Lamp1,Lamp2,Laptm5,Man2b1,Naga,Neu1,Ctsa,Ppt1,Lgmn,Psap,Galns,Hgsnat,Atp6ap1,Sumf1,Ctsz,Cltc,Npc2,Gga2,Gns,Ctns,Mcoln1,Ap1s2,Atp6v1h,Laptm4b,Atp6v0b,Cln5,Gnptg
3_Member	KEGG Pathway	mmu04142	Lysosome	-20.563	-17.6033	54/124	11305,11432,11593,11774,11775,11776,11781,11972,11984,12091,12492,12512,12514,12751,13032,13033,13039,13423,14387,14420,14466,14667,15211,15212,15586,15932,16004,16783,16784,16792,17159,17939,18010,19025,19063,19141,19156,50917,52120,54411,58911,64138,67300,67963,74105,75612,83429,94178,108012,108664,114128,114143,211286,214505	Abca2,Acp2,Aga,Ap3b1,Ap3b2,Ap3d1,Ap4m1,Atp6v0d1,Atp6v0c,Glb1,Scarb2,Cd63,Cd68,Tpp1,Ctsc,Ctsd,Ctsl,Dnase2a,Gaa,Galc,Gba,Gm2a,Hexa,Hexb,Hyal1,Idua,Igf2r,Lamp1,Lamp2,Laptm5,Man2b1,Naga,Neu1,Ctsa,Ppt1,Lgmn,Psap,Galns,Hgsnat,Atp6ap1,Sumf1,Ctsz,Cltc,Npc2,Gga2,Gns,Ctns,Mcoln1,Ap1s2,Atp6v1h,Laptm4b,Atp6v0b,Cln5,Gnptg
4_Summary	KEGG Pathway	mmu00190	Oxidative phosphorylation	-19.4588	-16.5405	55/134	11946,11947,11949,11950,11964,11966,11972,11973,11984,12857,12858,12859,12861,12864,12868,17992,17993,17995,20463,22273,28080,54405,54411,57423,66046,66108,66142,66218,66290,66335,66377,66414,66416,66445,66916,66945,67003,67130,67184,67264,67273,67680,68198,71679,73834,78330,104130,108664,110323,114143,226646,227197,230075,333182,407785,11739,11771,11783,12028,12912,13191,14775,18181,20655,22333,…	Atp5a1,Atp5b,Atp5c1,Atp5f1,Atp6v1a,Atp6v1b2,Atp6v0d1,Atp6v1e1,Atp6v0c,Cox4i1,Cox5a,Cox5b,Cox6a1,Cox6c,Cox8a,Ndufa4,Ndufs4,Ndufv1,Cox7a2l,Uqcrc1,Atp5o,Ndufa1,Atp6ap1,Atp5j2,Ndufb5,Ndufa9,Cox7b,Ndufb9,Atp6v1g1,Atp6v1c1,Ndufc1,Ndufa12,Ndufa7,Cyc1,Ndufb7,Sdha,Uqcrc2,Ndufa6,Ndufa13,Ndufb8,Ndufa10,Sdhb,Ndufb2,Atp5h,Atp6v1d,Ndufv3,Ndufb11,Atp6v1h,Cox6b1,Atp6v0b,Ndufs2,Ndufs1,Ndufb6,Cox6b2,Ndufs6,Slc25a4…
4_Member	KEGG Pathway	mmu00190	Oxidative phosphorylation	-19.4588	-16.5405	55/134	11946,11947,11949,11950,11964,11966,11972,11973,11984,12857,12858,12859,12861,12864,12868,17992,17993,17995,20463,22273,28080,54405,54411,57423,66046,66108,66142,66218,66290,66335,66377,66414,66416,66445,66916,66945,67003,67130,67184,67264,67273,67680,68198,71679,73834,78330,104130,108664,110323,114143,226646,227197,230075,333182,407785	Atp5a1,Atp5b,Atp5c1,Atp5f1,Atp6v1a,Atp6v1b2,Atp6v0d1,Atp6v1e1,Atp6v0c,Cox4i1,Cox5a,Cox5b,Cox6a1,Cox6c,Cox8a,Ndufa4,Ndufs4,Ndufv1,Cox7a2l,Uqcrc1,Atp5o,Ndufa1,Atp6ap1,Atp5j2,Ndufb5,Ndufa9,Cox7b,Ndufb9,Atp6v1g1,Atp6v1c1,Ndufc1,Ndufa12,Ndufa7,Cyc1,Ndufb7,Sdha,Uqcrc2,Ndufa6,Ndufa13,Ndufb8,Ndufa10,Sdhb,Ndufb2,Atp5h,Atp6v1d,Ndufv3,Ndufb11,Atp6v1h,Cox6b1,Atp6v0b,Ndufs2,Ndufs1,Ndufb6,Cox6b2,Ndufs6
4_Member	KEGG Pathway	mmu05016	Huntington's disease	-14.2831	-11.5907	60/194	11739,11771,11783,11946,11947,11949,11950,12028,12857,12858,12859,12861,12864,12868,12912,13191,14775,17992,17993,17995,18181,20463,20655,22273,22333,22334,28080,54405,56087,66046,66108,66142,66218,66377,66414,66416,66445,66916,66945,67003,67130,67184,67264,67273,67300,67665,67680,68198,69654,71679,78330,104130,110323,215114,226646,227197,230075,333182,407785,432611	Slc25a4,Ap2a1,Apaf1,Atp5a1,Atp5b,Atp5c1,Atp5f1,Bax,Cox4i1,Cox5a,Cox5b,Cox6a1,Cox6c,Cox8a,Creb1,Dctn1,Gpx1,Ndufa4,Ndufs4,Ndufv1,Nrf1,Cox7a2l,Sod1,Uqcrc1,Vdac1,Vdac2,Atp5o,Ndufa1,Dnah10,Ndufb5,Ndufa9,Cox7b,Ndufb9,Ndufc1,Ndufa12,Ndufa7,Cyc1,Ndufb7,Sdha,Uqcrc2,Ndufa6,Ndufa13,Ndufb8,Ndufa10,Cltc,Dctn4,Sdhb,Ndufb2,Dctn2,Atp5h,Ndufv3,Ndufb11,Cox6b1,Hip1,Ndufs2,Ndufs1,Ndufb6,Cox6b2,Ndufs6,Dnaic2
4_Member	Reactome Gene Sets	R-MMU-1428517	The citric acid (TCA) cycle and respiratory electron transport	-13.0806	-10.4827	46/133	11429,11946,11947,11949,11950,12215,14651,14874,15929,16832,17993,17995,18597,22333,28080,54405,56451,57423,66046,66108,66218,66377,66414,66416,66706,66841,66916,66945,67130,67184,67264,67273,67680,68198,71679,78330,104130,110826,110842,170718,226646,227197,228026,230075,269951,407785	Aco2,Atp5a1,Atp5b,Atp5c1,Atp5f1,Bsg,Hagh,Gstz1,Idh3g,Ldhb,Ndufs4,Ndufv1,Pdha1,Vdac1,Atp5o,Ndufa1,Suclg1,Atp5j2,Ndufb5,Ndufa9,Ndufb9,Ndufc1,Ndufa12,Ndufa7,Ndufaf3,Etfdh,Ndufb7,Sdha,Ndufa6,Ndufa13,Ndufb8,Ndufa10,Sdhb,Ndufb2,Atp5h,Ndufv3,Ndufb11,Etfb,Etfa,Idh3b,Ndufs2,Ndufs1,Pdk1,Ndufb6,Idh2,Ndufs6
4_Member	KEGG Pathway	mmu05012	Parkinson's disease	-12.9241	-10.3536	48/144	11739,11783,11946,11947,11949,11950,12857,12858,12859,12861,12864,12868,17992,17993,17995,20463,22273,22333,22334,28080,54405,66046,66108,66142,66218,66377,66414,66416,66445,66916,66945,67003,67130,67184,67264,67273,67680,68198,68943,71679,78330,104130,110323,226646,227197,230075,333182,407785	Slc25a4,Apaf1,Atp5a1,Atp5b,Atp5c1,Atp5f1,Cox4i1,Cox5a,Cox5b,Cox6a1,Cox6c,Cox8a,Ndufa4,Ndufs4,Ndufv1,Cox7a2l,Uqcrc1,Vdac1,Vdac2,Atp5o,Ndufa1,Ndufb5,Ndufa9,Cox7b,Ndufb9,Ndufc1,Ndufa12,Ndufa7,Cyc1,Ndufb7,Sdha,Uqcrc2,Ndufa6,Ndufa13,Ndufb8,Ndufa10,Sdhb,Ndufb2,Pink1,Atp5h,Ndufv3,Ndufb11,Cox6b1,Ndufs2,Ndufs1,Ndufb6,Cox6b2,Ndufs6
4_Member	KEGG Pathway	mmu05010	Alzheimer's disease	-12.8784	-10.3167	54/175	11783,11816,11820,11946,11947,11949,11950,12857,12858,12859,12861,12864,12868,14433,15108,16440,16956,16971,17380,17992,17993,17995,19055,20463,22273,28080,54405,66046,66108,66142,66218,66377,66414,66416,66445,66916,66945,67003,67130,67184,67264,67273,67680,68198,71679,78330,104130,110323,226646,227197,230075,234664,333182,407785	Apaf1,Apoe,App,Atp5a1,Atp5b,Atp5c1,Atp5f1,Cox4i1,Cox5a,Cox5b,Cox6a1,Cox6c,Cox8a,Gapdh,Hsd17b10,Itpr3,Lpl,Lrp1,Mme,Ndufa4,Ndufs4,Ndufv1,Ppp3ca,Cox7a2l,Uqcrc1,Atp5o,Ndufa1,Ndufb5,Ndufa9,Cox7b,Ndufb9,Ndufc1,Ndufa12,Ndufa7,Cyc1,Ndufb7,Sdha,Uqcrc2,Ndufa6,Ndufa13,Ndufb8,Ndufa10,Sdhb,Ndufb2,Atp5h,Ndufv3,Ndufb11,Cox6b1,Ndufs2,Ndufs1,Ndufb6,Nae1,Cox6b2,Ndufs6
4_Member	GO Biological Processes	GO:0006091	generation of precursor metabolites and energy	-10.5949	-8.2093	83/373	11429,11532,11652,11674,11947,12028,12359,12857,12858,12859,12861,13807,14385,14387,14433,14467,14635,14751,15251,15929,17319,17449,17685,17993,17995,18597,18641,18655,18746,19045,19062,20463,21991,22273,26380,26384,28080,50721,50799,56428,56451,56717,56857,64384,66218,66414,66416,66445,66826,66841,66945,67041,67264,67273,67636,67680,68015,68077,68943,70556,70673,71701,72141,72157,73181,75619,783…	Aco2,Adh5,Akt2,Aldoa,Atp5b,Bax,Cat,Cox4i1,Cox5a,Cox5b,Cox6a1,Eno2,Slc37a4,Gaa,Gapdh,Nipsnap2,Galk1,Gpi1,Hif1a,Idh3g,Mif,Mdh1,Msh2,Ndufs4,Ndufv1,Pdha1,Pfkl,Pgk1,Pkm,Ppp1ca,Inpp5k,Cox7a2l,Tpi1,Uqcrc1,Esrrb,Gnpda1,Atp5o,Sirt6,Slc25a13,Mtch2,Suclg1,Mtor,Slc37a2,Sirt3,Ndufb9,Ndufa12,Ndufa7,Cyc1,Taz,Etfdh,Sdha,Oxct1,Ndufb8,Ndufa10,Etfrf1,Sdhb,Trap1,Nop53,Pink1,Slc25a33,Prdm16,Pnpt1,Adpgk,Pgm2,Nfatc4,Fa…
4_Member	Reactome Gene Sets	R-MMU-163200	Respiratory electron transport, ATP synthesis by chemiosmotic coupling, and heat production by uncou	-10.5778	-8.20361	32/84	11946,11947,11949,11950,17993,17995,28080,54405,57423,66046,66108,66218,66377,66414,66416,66706,66841,66916,67130,67184,67264,67273,68198,71679,78330,104130,110826,110842,226646,227197,230075,407785	Atp5a1,Atp5b,Atp5c1,Atp5f1,Ndufs4,Ndufv1,Atp5o,Ndufa1,Atp5j2,Ndufb5,Ndufa9,Ndufb9,Ndufc1,Ndufa12,Ndufa7,Ndufaf3,Etfdh,Ndufb7,Ndufa6,Ndufa13,Ndufb8,Ndufa10,Ndufb2,Atp5h,Ndufv3,Ndufb11,Etfb,Etfa,Ndufs2,Ndufs1,Ndufb6,Ndufs6
4_Member	GO Biological Processes	GO:0045333	cellular respiration	-10.3601	-7.99708	47/161	11429,12028,12359,12857,12858,12859,12861,15251,15929,17449,17993,17995,18597,22273,50799,56428,56451,56857,64384,66218,66414,66416,66445,66826,66841,66945,67264,67273,67636,67680,68015,68077,68943,70673,71701,73181,75619,78330,170718,214579,215951,226646,227197,230075,239017,269951,407785	Aco2,Bax,Cat,Cox4i1,Cox5a,Cox5b,Cox6a1,Hif1a,Idh3g,Mdh1,Ndufs4,Ndufv1,Pdha1,Uqcrc1,Slc25a13,Mtch2,Suclg1,Slc37a2,Sirt3,Ndufb9,Ndufa12,Ndufa7,Cyc1,Taz,Etfdh,Sdha,Ndufb8,Ndufa10,Etfrf1,Sdhb,Trap1,Nop53,Pink1,Prdm16,Pnpt1,Nfatc4,Fastkd2,Ndufv3,Idh3b,Aldh5a1,Afg1l,Ndufs2,Ndufs1,Ndufb6,Ogdhl,Idh2,Ndufs6
4_Member	CORUM	CORUM:382	Respiratory chain complex I, mitochondrial	-10.317	-7.95939	21/40	17992,17993,17995,54405,66046,66108,66218,66414,66416,66916,67130,67184,67264,67273,68198,78330,104130,226646,227197,230075,407785	Ndufa4,Ndufs4,Ndufv1,Ndufa1,Ndufb5,Ndufa9,Ndufb9,Ndufa12,Ndufa7,Ndufb7,Ndufa6,Ndufa13,Ndufb8,Ndufa10,Ndufb2,Ndufv3,Ndufb11,Ndufs2,Ndufs1,Ndufb6,Ndufs6
4_Member	Reactome Gene Sets	R-MMU-611105	Respiratory electron transport	-9.20009	-6.948	25/61	17993,17995,54405,66046,66108,66218,66377,66414,66416,66706,66841,66916,67130,67184,67264,67273,68198,78330,104130,110826,110842,226646,227197,230075,407785	Ndufs4,Ndufv1,Ndufa1,Ndufb5,Ndufa9,Ndufb9,Ndufc1,Ndufa12,Ndufa7,Ndufaf3,Etfdh,Ndufb7,Ndufa6,Ndufa13,Ndufb8,Ndufa10,Ndufb2,Ndufv3,Ndufb11,Etfb,Etfa,Ndufs2,Ndufs1,Ndufb6,Ndufs6
4_Member	CORUM	CORUM:381	Respiratory chain complex I, mitochondrial	-9.17612	-6.92951	19/37	17992,17993,17995,66046,66108,66218,66414,66416,66916,67130,67184,67264,67273,78330,104130,226646,227197,230075,407785	Ndufa4,Ndufs4,Ndufv1,Ndufb5,Ndufa9,Ndufb9,Ndufa12,Ndufa7,Ndufb7,Ndufa6,Ndufa13,Ndufb8,Ndufa10,Ndufv3,Ndufb11,Ndufs2,Ndufs1,Ndufb6,Ndufs6
4_Member	GO Biological Processes	GO:0015980	energy derivation by oxidation of organic compounds	-8.59415	-6.41624	59/252	11429,11652,12028,12359,12857,12858,12859,12861,14385,14387,15251,15929,17449,17993,17995,18597,19045,19062,22273,26380,50799,56428,56451,56717,56857,64384,66218,66414,66416,66445,66826,66841,66945,67264,67273,67636,67680,68015,68077,68943,70673,71701,72157,73181,75619,78330,102093,110094,110095,170718,214579,215951,226646,227197,230075,239017,269951,384783,407785	Aco2,Akt2,Bax,Cat,Cox4i1,Cox5a,Cox5b,Cox6a1,Slc37a4,Gaa,Hif1a,Idh3g,Mdh1,Ndufs4,Ndufv1,Pdha1,Ppp1ca,Inpp5k,Uqcrc1,Esrrb,Slc25a13,Mtch2,Suclg1,Mtor,Slc37a2,Sirt3,Ndufb9,Ndufa12,Ndufa7,Cyc1,Taz,Etfdh,Sdha,Ndufb8,Ndufa10,Etfrf1,Sdhb,Trap1,Nop53,Pink1,Prdm16,Pnpt1,Pgm2,Nfatc4,Fastkd2,Ndufv3,Phkb,Phka2,Pygl,Idh3b,Aldh5a1,Afg1l,Ndufs2,Ndufs1,Ndufb6,Ogdhl,Idh2,Irs2,Ndufs6
4_Member	GO Biological Processes	GO:0022900	electron transport chain	-8.34684	-6.18995	29/85	12857,12858,12859,12861,17993,17995,22273,50799,56428,56857,66218,66414,66416,66445,66826,66841,66945,67264,67273,67636,67680,68943,78330,214579,215951,226646,227197,230075,407785	Cox4i1,Cox5a,Cox5b,Cox6a1,Ndufs4,Ndufv1,Uqcrc1,Slc25a13,Mtch2,Slc37a2,Ndufb9,Ndufa12,Ndufa7,Cyc1,Taz,Etfdh,Sdha,Ndufb8,Ndufa10,Etfrf1,Sdhb,Pink1,Ndufv3,Aldh5a1,Afg1l,Ndufs2,Ndufs1,Ndufb6,Ndufs6
4_Member	GO Biological Processes	GO:0022904	respiratory electron transport chain	-8.22735	-6.07725	28/81	12857,12858,12859,12861,17995,22273,50799,56428,56857,66218,66414,66416,66445,66826,66841,66945,67264,67273,67636,67680,68943,78330,214579,215951,226646,227197,230075,407785	Cox4i1,Cox5a,Cox5b,Cox6a1,Ndufv1,Uqcrc1,Slc25a13,Mtch2,Slc37a2,Ndufb9,Ndufa12,Ndufa7,Cyc1,Taz,Etfdh,Sdha,Ndufb8,Ndufa10,Etfrf1,Sdhb,Pink1,Ndufv3,Aldh5a1,Afg1l,Ndufs2,Ndufs1,Ndufb6,Ndufs6
4_Member	KEGG Pathway	mmu04932	Non-alcoholic fatty liver disease (NAFLD)	-8.10418	-5.95743	41/151	11652,12028,12857,12858,12859,12861,12864,12868,16476,17992,17993,17995,20463,22273,54405,66046,66108,66142,66218,66377,66414,66416,66445,66916,66945,67003,67130,67184,67264,67273,67680,68198,78330,104130,110323,226646,227197,230075,333182,384783,407785	Akt2,Bax,Cox4i1,Cox5a,Cox5b,Cox6a1,Cox6c,Cox8a,Jun,Ndufa4,Ndufs4,Ndufv1,Cox7a2l,Uqcrc1,Ndufa1,Ndufb5,Ndufa9,Cox7b,Ndufb9,Ndufc1,Ndufa12,Ndufa7,Cyc1,Ndufb7,Sdha,Uqcrc2,Ndufa6,Ndufa13,Ndufb8,Ndufa10,Sdhb,Ndufb2,Ndufv3,Ndufb11,Cox6b1,Ndufs2,Ndufs1,Ndufb6,Cox6b2,Irs2,Ndufs6
4_Member	Reactome Gene Sets	R-MMU-6799198	Complex I biogenesis	-7.76854	-5.65707	22/56	17993,17995,54405,66046,66108,66218,66377,66414,66416,66706,66916,67130,67184,67264,67273,68198,78330,104130,226646,227197,230075,407785	Ndufs4,Ndufv1,Ndufa1,Ndufb5,Ndufa9,Ndufb9,Ndufc1,Ndufa12,Ndufa7,Ndufaf3,Ndufb7,Ndufa6,Ndufa13,Ndufb8,Ndufa10,Ndufb2,Ndufv3,Ndufb11,Ndufs2,Ndufs1,Ndufb6,Ndufs6
4_Member	GO Biological Processes	GO:0006119	oxidative phosphorylation	-7.60454	-5.50522	30/96	11947,12857,12858,12859,12861,14467,17685,17995,18655,20463,22273,28080,56428,66218,66414,66416,66445,66826,66945,67264,67273,68943,70556,78330,103172,215951,226646,227197,230075,407785	Atp5b,Cox4i1,Cox5a,Cox5b,Cox6a1,Nipsnap2,Msh2,Ndufv1,Pgk1,Cox7a2l,Uqcrc1,Atp5o,Mtch2,Ndufb9,Ndufa12,Ndufa7,Cyc1,Taz,Sdha,Ndufb8,Ndufa10,Pink1,Slc25a33,Ndufv3,Chchd10,Afg1l,Ndufs2,Ndufs1,Ndufb6,Ndufs6
4_Member	GO Biological Processes	GO:0042773	ATP synthesis coupled electron transport	-6.98078	-4.93494	22/61	12857,12858,12859,12861,17995,22273,56428,66218,66414,66416,66445,66826,66945,67264,67273,68943,78330,215951,226646,227197,230075,407785	Cox4i1,Cox5a,Cox5b,Cox6a1,Ndufv1,Uqcrc1,Mtch2,Ndufb9,Ndufa12,Ndufa7,Cyc1,Taz,Sdha,Ndufb8,Ndufa10,Pink1,Ndufv3,Afg1l,Ndufs2,Ndufs1,Ndufb6,Ndufs6
4_Member	GO Biological Processes	GO:0042775	mitochondrial ATP synthesis coupled electron transport	-6.87613	-4.83815	21/57	12857,12858,12859,12861,17995,22273,56428,66218,66414,66416,66445,66826,66945,67264,67273,68943,78330,215951,226646,230075,407785	Cox4i1,Cox5a,Cox5b,Cox6a1,Ndufv1,Uqcrc1,Mtch2,Ndufb9,Ndufa12,Ndufa7,Cyc1,Taz,Sdha,Ndufb8,Ndufa10,Pink1,Ndufv3,Afg1l,Ndufs2,Ndufb6,Ndufs6
4_Member	GO Biological Processes	GO:0010257	NADH dehydrogenase complex assembly	-5.15272	-3.30867	16/45	17993,54405,66046,66108,66218,66377,66706,66826,66916,67130,67184,67264,67273,68198,104130,230075	Ndufs4,Ndufa1,Ndufb5,Ndufa9,Ndufb9,Ndufc1,Ndufaf3,Taz,Ndufb7,Ndufa6,Ndufa13,Ndufb8,Ndufa10,Ndufb2,Ndufb11,Ndufb6
4_Member	GO Biological Processes	GO:0032981	mitochondrial respiratory chain complex I assembly	-5.15272	-3.30867	16/45	17993,54405,66046,66108,66218,66377,66706,66826,66916,67130,67184,67264,67273,68198,104130,230075	Ndufs4,Ndufa1,Ndufb5,Ndufa9,Ndufb9,Ndufc1,Ndufaf3,Taz,Ndufb7,Ndufa6,Ndufa13,Ndufb8,Ndufa10,Ndufb2,Ndufb11,Ndufb6
4_Member	GO Biological Processes	GO:0033108	mitochondrial respiratory chain complex assembly	-3.51147	-1.94009	19/77	17993,54405,66046,66108,66218,66377,66379,66706,66826,66916,67130,67184,67264,67273,68198,68332,70556,104130,230075	Ndufs4,Ndufa1,Ndufb5,Ndufa9,Ndufb9,Ndufc1,Cox14,Ndufaf3,Taz,Ndufb7,Ndufa6,Ndufa13,Ndufb8,Ndufa10,Ndufb2,Sdhaf1,Slc25a33,Ndufb11,Ndufb6
4_Member	GO Biological Processes	GO:0006120	mitochondrial electron transport, NADH to ubiquinone	-3.06664	-1.59208	8/21	17995,66218,66416,67264,67273,68943,230075,407785	Ndufv1,Ndufb9,Ndufa7,Ndufb8,Ndufa10,Pink1,Ndufb6,Ndufs6
5_Summary	Reactome Gene Sets	R-MMU-8936459	RUNX1 regulates genes involved in megakaryocyte differentiation and platelet function	-18.0104	-15.1299	41/84	12400,15078,15267,15270,18519,20467,22761,23808,69188,69386,97114,97122,97908,99890,260423,319148,319149,319150,319151,319152,319153,319154,319156,319157,319159,319161,319164,319166,319167,319168,319169,319171,319172,319176,319180,319183,319184,319191,319192,326619,360198,20937,93759,17978,320795,11569,13626,17765,52615,52683,70099,12151,16476,17246,19094,22166,22186,78294,12567,16898,20588,71974…	Cbfb,H3f3a,Hist2h2aa1,H2afx,Kat2b,Sin3b,Zfpm1,Ash2l,Kmt2e,Hist1h4h,Hist2h3c2,Hist2h4,Hist1h3g,Prmt6,Hist1h3f,Hist1h3c,Hist1h3d,Hist1h3b,Hist1h3e,Hist1h3h,Hist1h3i,Hist2h3b,Hist1h4d,Hist1h4f,Hist1h4j,Hist1h4n,Hist1h2ac,Hist1h2ae,Hist1h2ag,Hist1h2ah,Hist1h2ak,Hist1h2ap,Hist1h2ab,Hist2h2ac,Hist1h2bf,Hist1h2bj,Hist1h2bk,Hist1h2ai,Hist2h2aa2,Hist1h4a,Hist1h3a,Suv39h1,Sirt1,Ncoa2,Pkn1,Aebp2,Eed,Mtf2,Su…
5_Member	Reactome Gene Sets	R-MMU-8936459	RUNX1 regulates genes involved in megakaryocyte differentiation and platelet function	-18.0104	-15.1299	41/84	12400,15078,15267,15270,18519,20467,22761,23808,69188,69386,97114,97122,97908,99890,260423,319148,319149,319150,319151,319152,319153,319154,319156,319157,319159,319161,319164,319166,319167,319168,319169,319171,319172,319176,319180,319183,319184,319191,319192,326619,360198	Cbfb,H3f3a,Hist2h2aa1,H2afx,Kat2b,Sin3b,Zfpm1,Ash2l,Kmt2e,Hist1h4h,Hist2h3c2,Hist2h4,Hist1h3g,Prmt6,Hist1h3f,Hist1h3c,Hist1h3d,Hist1h3b,Hist1h3e,Hist1h3h,Hist1h3i,Hist2h3b,Hist1h4d,Hist1h4f,Hist1h4j,Hist1h4n,Hist1h2ac,Hist1h2ae,Hist1h2ag,Hist1h2ah,Hist1h2ak,Hist1h2ap,Hist1h2ab,Hist2h2ac,Hist1h2bf,Hist1h2bj,Hist1h2bk,Hist1h2ai,Hist2h2aa2,Hist1h4a,Hist1h3a
5_Member	Reactome Gene Sets	R-MMU-427359	SIRT1 negatively regulates rRNA expression	-17.3874	-14.5416	36/68	15078,15267,15270,20937,69386,93759,97114,97122,97908,260423,319148,319149,319150,319151,319152,319153,319154,319156,319157,319159,319161,319164,319166,319167,319168,319169,319171,319172,319176,319180,319183,319184,319191,319192,326619,360198	H3f3a,Hist2h2aa1,H2afx,Suv39h1,Hist1h4h,Sirt1,Hist2h3c2,Hist2h4,Hist1h3g,Hist1h3f,Hist1h3c,Hist1h3d,Hist1h3b,Hist1h3e,Hist1h3h,Hist1h3i,Hist2h3b,Hist1h4d,Hist1h4f,Hist1h4j,Hist1h4n,Hist1h2ac,Hist1h2ae,Hist1h2ag,Hist1h2ah,Hist1h2ak,Hist1h2ap,Hist1h2ab,Hist2h2ac,Hist1h2bf,Hist1h2bj,Hist1h2bk,Hist1h2ai,Hist2h2aa2,Hist1h4a,Hist1h3a
5_Member	Reactome Gene Sets	R-MMU-5250941	Negative epigenetic regulation of rRNA expression	-17.1131	-14.2838	36/69	15078,15267,15270,20937,69386,93759,97114,97122,97908,260423,319148,319149,319150,319151,319152,319153,319154,319156,319157,319159,319161,319164,319166,319167,319168,319169,319171,319172,319176,319180,319183,319184,319191,319192,326619,360198	H3f3a,Hist2h2aa1,H2afx,Suv39h1,Hist1h4h,Sirt1,Hist2h3c2,Hist2h4,Hist1h3g,Hist1h3f,Hist1h3c,Hist1h3d,Hist1h3b,Hist1h3e,Hist1h3h,Hist1h3i,Hist2h3b,Hist1h4d,Hist1h4f,Hist1h4j,Hist1h4n,Hist1h2ac,Hist1h2ae,Hist1h2ag,Hist1h2ah,Hist1h2ak,Hist1h2ap,Hist1h2ab,Hist2h2ac,Hist1h2bf,Hist1h2bj,Hist1h2bk,Hist1h2ai,Hist2h2aa2,Hist1h4a,Hist1h3a
5_Member	Reactome Gene Sets	R-MMU-5625886	Activated PKN1 stimulates transcription of AR (androgen receptor) regulated genes KLK2 and KLK3	-16.8456	-14.0321	36/70	15078,15267,15270,17978,69386,97114,97122,97908,260423,319148,319149,319150,319151,319152,319153,319154,319156,319157,319159,319161,319164,319166,319167,319168,319169,319171,319172,319176,319180,319183,319184,319191,319192,320795,326619,360198	H3f3a,Hist2h2aa1,H2afx,Ncoa2,Hist1h4h,Hist2h3c2,Hist2h4,Hist1h3g,Hist1h3f,Hist1h3c,Hist1h3d,Hist1h3b,Hist1h3e,Hist1h3h,Hist1h3i,Hist2h3b,Hist1h4d,Hist1h4f,Hist1h4j,Hist1h4n,Hist1h2ac,Hist1h2ae,Hist1h2ag,Hist1h2ah,Hist1h2ak,Hist1h2ap,Hist1h2ab,Hist2h2ac,Hist1h2bf,Hist1h2bj,Hist1h2bk,Hist1h2ai,Hist2h2aa2,Pkn1,Hist1h4a,Hist1h3a
5_Member	Reactome Gene Sets	R-MMU-212300	PRC2 methylates histones and DNA	-16.7064	-13.9081	38/78	11569,13626,15078,15267,15270,17765,52615,69386,97114,97122,97908,260423,319148,319149,319150,319151,319152,319153,319154,319156,319157,319159,319161,319164,319166,319167,319168,319169,319171,319172,319176,319180,319183,319184,319191,319192,326619,360198	Aebp2,Eed,H3f3a,Hist2h2aa1,H2afx,Mtf2,Suz12,Hist1h4h,Hist2h3c2,Hist2h4,Hist1h3g,Hist1h3f,Hist1h3c,Hist1h3d,Hist1h3b,Hist1h3e,Hist1h3h,Hist1h3i,Hist2h3b,Hist1h4d,Hist1h4f,Hist1h4j,Hist1h4n,Hist1h2ac,Hist1h2ae,Hist1h2ag,Hist1h2ah,Hist1h2ak,Hist1h2ap,Hist1h2ab,Hist2h2ac,Hist1h2bf,Hist1h2bj,Hist1h2bk,Hist1h2ai,Hist2h2aa2,Hist1h4a,Hist1h3a
5_Member	Reactome Gene Sets	R-MMU-427413	NoRC negatively regulates rRNA expression	-15.976	-13.1924	34/66	15078,15267,15270,69386,97114,97122,97908,260423,319148,319149,319150,319151,319152,319153,319154,319156,319157,319159,319161,319164,319166,319167,319168,319169,319171,319172,319176,319180,319183,319184,319191,319192,326619,360198	H3f3a,Hist2h2aa1,H2afx,Hist1h4h,Hist2h3c2,Hist2h4,Hist1h3g,Hist1h3f,Hist1h3c,Hist1h3d,Hist1h3b,Hist1h3e,Hist1h3h,Hist1h3i,Hist2h3b,Hist1h4d,Hist1h4f,Hist1h4j,Hist1h4n,Hist1h2ac,Hist1h2ae,Hist1h2ag,Hist1h2ah,Hist1h2ak,Hist1h2ap,Hist1h2ab,Hist2h2ac,Hist1h2bf,Hist1h2bj,Hist1h2bk,Hist1h2ai,Hist2h2aa2,Hist1h4a,Hist1h3a
5_Member	Reactome Gene Sets	R-MMU-73728	RNA Polymerase I Promoter Opening	-15.7145	-12.9452	34/67	15078,15267,15270,69386,97114,97122,97908,260423,319148,319149,319150,319151,319152,319153,319154,319156,319157,319159,319161,319164,319166,319167,319168,319169,319171,319172,319176,319180,319183,319184,319191,319192,326619,360198	H3f3a,Hist2h2aa1,H2afx,Hist1h4h,Hist2h3c2,Hist2h4,Hist1h3g,Hist1h3f,Hist1h3c,Hist1h3d,Hist1h3b,Hist1h3e,Hist1h3h,Hist1h3i,Hist2h3b,Hist1h4d,Hist1h4f,Hist1h4j,Hist1h4n,Hist1h2ac,Hist1h2ae,Hist1h2ag,Hist1h2ah,Hist1h2ak,Hist1h2ap,Hist1h2ab,Hist2h2ac,Hist1h2bf,Hist1h2bj,Hist1h2bk,Hist1h2ai,Hist2h2aa2,Hist1h4a,Hist1h3a
5_Member	Reactome Gene Sets	R-MMU-2299718	Condensation of Prophase Chromosomes	-15.1391	-12.3835	36/77	15078,15267,15270,52683,69386,70099,97114,97122,97908,260423,319148,319149,319150,319151,319152,319153,319154,319156,319157,319159,319161,319164,319166,319167,319168,319169,319171,319172,319176,319180,319183,319184,319191,319192,326619,360198	H3f3a,Hist2h2aa1,H2afx,Ncaph2,Hist1h4h,Smc4,Hist2h3c2,Hist2h4,Hist1h3g,Hist1h3f,Hist1h3c,Hist1h3d,Hist1h3b,Hist1h3e,Hist1h3h,Hist1h3i,Hist2h3b,Hist1h4d,Hist1h4f,Hist1h4j,Hist1h4n,Hist1h2ac,Hist1h2ae,Hist1h2ag,Hist1h2ah,Hist1h2ak,Hist1h2ap,Hist1h2ab,Hist2h2ac,Hist1h2bf,Hist1h2bj,Hist1h2bk,Hist1h2ai,Hist2h2aa2,Hist1h4a,Hist1h3a
5_Member	Reactome Gene Sets	R-MMU-2559580	Oxidative Stress Induced Senescence	-14.7884	-12.0463	43/108	12151,13626,15078,15267,15270,16476,17246,19094,22166,22186,52615,69386,78294,97114,97122,97908,260423,319148,319149,319150,319151,319152,319153,319154,319156,319157,319159,319161,319164,319166,319167,319168,319169,319171,319172,319176,319180,319183,319184,319191,319192,326619,360198	Bmi1,Eed,H3f3a,Hist2h2aa1,H2afx,Jun,Mdm2,Mapk11,Txn1,Uba52,Suz12,Hist1h4h,Rps27a,Hist2h3c2,Hist2h4,Hist1h3g,Hist1h3f,Hist1h3c,Hist1h3d,Hist1h3b,Hist1h3e,Hist1h3h,Hist1h3i,Hist2h3b,Hist1h4d,Hist1h4f,Hist1h4j,Hist1h4n,Hist1h2ac,Hist1h2ae,Hist1h2ag,Hist1h2ah,Hist1h2ak,Hist1h2ap,Hist1h2ab,Hist2h2ac,Hist1h2bf,Hist1h2bj,Hist1h2bk,Hist1h2ai,Hist2h2aa2,Hist1h4a,Hist1h3a
5_Member	Reactome Gene Sets	R-MMU-3214858	RMTs methylate histone arginines	-14.4995	-11.7703	34/72	12567,15267,16898,20588,69386,71974,97114,97122,97908,99890,260423,319148,319149,319150,319151,319152,319153,319154,319156,319157,319159,319161,319164,319166,319167,319168,319169,319171,319172,319176,319191,319192,326619,360198	Cdk4,Hist2h2aa1,Rps2,Smarcc1,Hist1h4h,Prmt3,Hist2h3c2,Hist2h4,Hist1h3g,Prmt6,Hist1h3f,Hist1h3c,Hist1h3d,Hist1h3b,Hist1h3e,Hist1h3h,Hist1h3i,Hist2h3b,Hist1h4d,Hist1h4f,Hist1h4j,Hist1h4n,Hist1h2ac,Hist1h2ae,Hist1h2ag,Hist1h2ah,Hist1h2ak,Hist1h2ap,Hist1h2ab,Hist2h2ac,Hist1h2ai,Hist2h2aa2,Hist1h4a,Hist1h3a
5_Member	Reactome Gene Sets	R-MMU-5625740	RHO GTPases activate PKNs	-14.3291	-11.6247	38/89	15078,15267,15270,17978,68458,69386,97114,97122,97908,260423,263803,319148,319149,319150,319151,319152,319153,319154,319156,319157,319159,319161,319164,319166,319167,319168,319169,319171,319172,319176,319180,319183,319184,319191,319192,320795,326619,360198	H3f3a,Hist2h2aa1,H2afx,Ncoa2,Ppp1r14a,Hist1h4h,Hist2h3c2,Hist2h4,Hist1h3g,Hist1h3f,Pkn3,Hist1h3c,Hist1h3d,Hist1h3b,Hist1h3e,Hist1h3h,Hist1h3i,Hist2h3b,Hist1h4d,Hist1h4f,Hist1h4j,Hist1h4n,Hist1h2ac,Hist1h2ae,Hist1h2ag,Hist1h2ah,Hist1h2ak,Hist1h2ap,Hist1h2ab,Hist2h2ac,Hist1h2bf,Hist1h2bj,Hist1h2bk,Hist1h2ai,Hist2h2aa2,Pkn1,Hist1h4a,Hist1h3a
5_Member	Reactome Gene Sets	R-MMU-3247509	Chromatin modifying enzymes	-14.2222	-11.5526	57/179	11569,12567,13626,15267,16898,17978,18034,18601,20588,20937,22289,23808,52615,64707,69188,69386,69726,70673,71974,77853,93871,97114,97122,97908,99890,108155,193796,223770,228829,260423,269424,319148,319149,319150,319151,319152,319153,319154,319156,319157,319159,319161,319164,319166,319167,319168,319169,319171,319172,319176,319180,319183,319189,319191,319192,326619,360198	Aebp2,Cdk4,Eed,Hist2h2aa1,Rps2,Ncoa2,Nfkb2,Padi3,Smarcc1,Suv39h1,Kdm6a,Ash2l,Suz12,Suv39h2,Kmt2e,Hist1h4h,Smyd3,Prdm16,Prmt3,Msl2,Brwd1,Hist2h3c2,Hist2h4,Hist1h3g,Prmt6,Ogt,Kdm4b,Brd1,Phf20,Hist1h3f,Jade1,Hist1h3c,Hist1h3d,Hist1h3b,Hist1h3e,Hist1h3h,Hist1h3i,Hist2h3b,Hist1h4d,Hist1h4f,Hist1h4j,Hist1h4n,Hist1h2ac,Hist1h2ae,Hist1h2ag,Hist1h2ah,Hist1h2ak,Hist1h2ap,Hist1h2ab,Hist2h2ac,Hist1h2bf,Hist1…
5_Member	Reactome Gene Sets	R-MMU-4839726	Chromatin organization	-14.2222	-11.5526	57/179	11569,12567,13626,15267,16898,17978,18034,18601,20588,20937,22289,23808,52615,64707,69188,69386,69726,70673,71974,77853,93871,97114,97122,97908,99890,108155,193796,223770,228829,260423,269424,319148,319149,319150,319151,319152,319153,319154,319156,319157,319159,319161,319164,319166,319167,319168,319169,319171,319172,319176,319180,319183,319189,319191,319192,326619,360198	Aebp2,Cdk4,Eed,Hist2h2aa1,Rps2,Ncoa2,Nfkb2,Padi3,Smarcc1,Suv39h1,Kdm6a,Ash2l,Suz12,Suv39h2,Kmt2e,Hist1h4h,Smyd3,Prdm16,Prmt3,Msl2,Brwd1,Hist2h3c2,Hist2h4,Hist1h3g,Prmt6,Ogt,Kdm4b,Brd1,Phf20,Hist1h3f,Jade1,Hist1h3c,Hist1h3d,Hist1h3b,Hist1h3e,Hist1h3h,Hist1h3i,Hist2h3b,Hist1h4d,Hist1h4f,Hist1h4j,Hist1h4n,Hist1h2ac,Hist1h2ae,Hist1h2ag,Hist1h2ah,Hist1h2ak,Hist1h2ap,Hist1h2ab,Hist2h2ac,Hist1h2bf,Hist1…
5_Member	Reactome Gene Sets	R-MMU-8878171	Transcriptional regulation by RUNX1	-13.9493	-11.2906	51/151	12151,12400,13001,13039,15078,15267,15270,16825,17420,18519,20467,20588,22186,22761,23808,56353,69188,69257,69386,78294,97114,97122,97908,99890,260423,319148,319149,319150,319151,319152,319153,319154,319156,319157,319159,319161,319164,319166,319167,319168,319169,319171,319172,319176,319180,319183,319184,319191,319192,326619,360198	Bmi1,Cbfb,Csnk2b,Ctsl,H3f3a,Hist2h2aa1,H2afx,Ldb1,Mnat1,Kat2b,Sin3b,Smarcc1,Uba52,Zfpm1,Ash2l,Rybp,Kmt2e,Elf2,Hist1h4h,Rps27a,Hist2h3c2,Hist2h4,Hist1h3g,Prmt6,Hist1h3f,Hist1h3c,Hist1h3d,Hist1h3b,Hist1h3e,Hist1h3h,Hist1h3i,Hist2h3b,Hist1h4d,Hist1h4f,Hist1h4j,Hist1h4n,Hist1h2ac,Hist1h2ae,Hist1h2ag,Hist1h2ah,Hist1h2ak,Hist1h2ap,Hist1h2ab,Hist2h2ac,Hist1h2bf,Hist1h2bj,Hist1h2bk,Hist1h2ai,Hist2h2aa2,H…
5_Member	Reactome Gene Sets	R-MMU-2559582	Senescence-Associated Secretory Phenotype (SASP)	-13.886	-11.2381	40/100	12576,15078,15267,15270,22186,52563,56317,69386,69957,78294,97114,97122,97908,260423,319148,319149,319150,319151,319152,319153,319154,319156,319157,319159,319161,319164,319166,319167,319168,319169,319171,319172,319176,319180,319183,319184,319191,319192,326619,360198	Cdkn1b,H3f3a,Hist2h2aa1,H2afx,Uba52,Cdc23,Anapc7,Hist1h4h,Cdc16,Rps27a,Hist2h3c2,Hist2h4,Hist1h3g,Hist1h3f,Hist1h3c,Hist1h3d,Hist1h3b,Hist1h3e,Hist1h3h,Hist1h3i,Hist2h3b,Hist1h4d,Hist1h4f,Hist1h4j,Hist1h4n,Hist1h2ac,Hist1h2ae,Hist1h2ag,Hist1h2ah,Hist1h2ak,Hist1h2ap,Hist1h2ab,Hist2h2ac,Hist1h2bf,Hist1h2bj,Hist1h2bk,Hist1h2ai,Hist2h2aa2,Hist1h4a,Hist1h3a
5_Member	Reactome Gene Sets	R-MMU-201722	Formation of the beta-catenin:TCF transactivating complex	-13.5259	-10.9005	37/89	12387,15078,15267,15270,21887,23808,69386,97114,97122,97908,260423,319148,319149,319150,319151,319152,319153,319154,319156,319157,319159,319161,319164,319166,319167,319168,319169,319171,319172,319176,319180,319183,319184,319191,319192,326619,360198	Ctnnb1,H3f3a,Hist2h2aa1,H2afx,Tle3,Ash2l,Hist1h4h,Hist2h3c2,Hist2h4,Hist1h3g,Hist1h3f,Hist1h3c,Hist1h3d,Hist1h3b,Hist1h3e,Hist1h3h,Hist1h3i,Hist2h3b,Hist1h4d,Hist1h4f,Hist1h4j,Hist1h4n,Hist1h2ac,Hist1h2ae,Hist1h2ag,Hist1h2ah,Hist1h2ak,Hist1h2ap,Hist1h2ab,Hist2h2ac,Hist1h2bf,Hist1h2bj,Hist1h2bk,Hist1h2ai,Hist2h2aa2,Hist1h4a,Hist1h3a
5_Member	Reactome Gene Sets	R-MMU-68886	M Phase	-13.3224	-10.7149	83/334	12235,13191,13424,15078,15267,15270,15519,18286,18536,18541,19047,19088,20842,20843,22186,26931,30939,52563,52683,54392,54563,56317,56430,57294,64899,66140,66679,66934,67141,67849,68014,69386,69654,69922,69957,70099,71909,73710,74360,74470,75786,76789,78177,78294,83431,97114,97122,97908,105988,208628,214444,224640,227699,260423,319148,319149,319150,319151,319152,319153,319154,319156,319157,319159…	Bub1,Dctn1,Dync1h1,H3f3a,Hist2h2aa1,H2afx,Hsp90aa1,Odf2,Pcm1,Pcnt,Ppp1cc,Prkar2b,Stag1,Stag2,Uba52,Ppp2r5c,Pttg1,Cdc23,Ncaph2,Ncapg,Nup210,Anapc7,Clip1,Rps27,Lpin3,Ska2,Rae1,Dsn1,Fbxo5,Cdca5,Zwilch,Hist1h4h,Dctn2,Vrk2,Cdc16,Smc4,Haus5,Tubb2b,Cep57,Cep72,Ckap5,Mzt1,Ninl,Rps27a,Ndel1,Hist2h3c2,Hist2h4,Hist1h3g,Espl1,Kntc1,Cdk5rap2,Lemd2,Nup188,Hist1h3f,Hist1h3c,Hist1h3d,Hist1h3b,Hist1h3e,Hist1h3h,H…
5_Member	Reactome Gene Sets	R-MMU-9018519	Estrogen-dependent gene expression	-13.0313	-10.4427	43/119	12400,15078,15267,15270,15519,16476,17978,18519,21887,22282,69386,97114,97122,97908,107951,193796,260423,319148,319149,319150,319151,319152,319153,319154,319156,319157,319159,319161,319164,319166,319167,319168,319169,319171,319172,319176,319180,319183,319184,319191,319192,326619,360198	Cbfb,H3f3a,Hist2h2aa1,H2afx,Hsp90aa1,Jun,Ncoa2,Kat2b,Tle3,Usf2,Hist1h4h,Hist2h3c2,Hist2h4,Hist1h3g,Cdk9,Kdm4b,Hist1h3f,Hist1h3c,Hist1h3d,Hist1h3b,Hist1h3e,Hist1h3h,Hist1h3i,Hist2h3b,Hist1h4d,Hist1h4f,Hist1h4j,Hist1h4n,Hist1h2ac,Hist1h2ae,Hist1h2ag,Hist1h2ah,Hist1h2ak,Hist1h2ap,Hist1h2ab,Hist2h2ac,Hist1h2bf,Hist1h2bj,Hist1h2bk,Hist1h2ai,Hist2h2aa2,Hist1h4a,Hist1h3a
5_Member	Reactome Gene Sets	R-MMU-2559583	Cellular Senescence	-12.9703	-10.3908	53/169	11920,12151,12576,13626,14957,15078,15267,15270,15364,16476,17246,19094,21749,22166,22186,50708,52563,52615,56317,69386,69957,78294,97114,97122,97908,111241,260423,319148,319149,319150,319151,319152,319153,319154,319156,319157,319159,319161,319164,319166,319167,319168,319169,319171,319172,319176,319180,319183,319184,319191,319192,326619,360198	Atm,Bmi1,Cdkn1b,Eed,Hist1h1d,H3f3a,Hist2h2aa1,H2afx,Hmga2,Jun,Mdm2,Mapk11,Terf1,Txn1,Uba52,Hist1h1c,Cdc23,Suz12,Anapc7,Hist1h4h,Cdc16,Rps27a,Hist2h3c2,Hist2h4,Hist1h3g,Hmga1b,Hist1h3f,Hist1h3c,Hist1h3d,Hist1h3b,Hist1h3e,Hist1h3h,Hist1h3i,Hist2h3b,Hist1h4d,Hist1h4f,Hist1h4j,Hist1h4n,Hist1h2ac,Hist1h2ae,Hist1h2ag,Hist1h2ah,Hist1h2ak,Hist1h2ap,Hist1h2ab,Hist2h2ac,Hist1h2bf,Hist1h2bj,Hist1h2bk,Hist1h…
5_Member	Reactome Gene Sets	R-MMU-212165	Epigenetic regulation of gene expression	-12.6763	-10.1231	41/112	11569,13626,15078,15267,15270,17765,18519,20937,52615,69386,93759,97114,97122,97908,260423,319148,319149,319150,319151,319152,319153,319154,319156,319157,319159,319161,319164,319166,319167,319168,319169,319171,319172,319176,319180,319183,319184,319191,319192,326619,360198	Aebp2,Eed,H3f3a,Hist2h2aa1,H2afx,Mtf2,Kat2b,Suv39h1,Suz12,Hist1h4h,Sirt1,Hist2h3c2,Hist2h4,Hist1h3g,Hist1h3f,Hist1h3c,Hist1h3d,Hist1h3b,Hist1h3e,Hist1h3h,Hist1h3i,Hist2h3b,Hist1h4d,Hist1h4f,Hist1h4j,Hist1h4n,Hist1h2ac,Hist1h2ae,Hist1h2ag,Hist1h2ah,Hist1h2ak,Hist1h2ap,Hist1h2ab,Hist2h2ac,Hist1h2bf,Hist1h2bj,Hist1h2bk,Hist1h2ai,Hist2h2aa2,Hist1h4a,Hist1h3a
5_Member	Reactome Gene Sets	R-MMU-5578749	Transcriptional regulation by small RNAs	-12.6317	-10.087	34/81	15078,15267,15270,69386,97114,97122,97908,260423,319148,319149,319150,319151,319152,319153,319154,319156,319157,319159,319161,319164,319166,319167,319168,319169,319171,319172,319176,319180,319183,319184,319191,319192,326619,360198	H3f3a,Hist2h2aa1,H2afx,Hist1h4h,Hist2h3c2,Hist2h4,Hist1h3g,Hist1h3f,Hist1h3c,Hist1h3d,Hist1h3b,Hist1h3e,Hist1h3h,Hist1h3i,Hist2h3b,Hist1h4d,Hist1h4f,Hist1h4j,Hist1h4n,Hist1h2ac,Hist1h2ae,Hist1h2ag,Hist1h2ah,Hist1h2ak,Hist1h2ap,Hist1h2ab,Hist2h2ac,Hist1h2bf,Hist1h2bj,Hist1h2bk,Hist1h2ai,Hist2h2aa2,Hist1h4a,Hist1h3a
5_Member	Reactome Gene Sets	R-MMU-8953897	Cellular responses to external stimuli	-12.5234	-9.98703	94/413	11920,12151,12323,12359,12460,12576,13057,13191,13424,13626,13627,14775,14782,14957,15078,15185,15251,15267,15270,15364,15519,16476,17246,18412,19094,20655,20779,21749,22166,22186,22333,50493,50708,52187,52563,52615,52639,54170,54563,54636,56317,56354,56717,66679,66700,67665,67673,67952,68441,68943,68953,69386,69654,69957,73710,74302,78294,80888,93759,97114,97122,97908,111241,227699,235040,245670…	Atm,Bmi1,Camk2b,Cat,Ccs,Cdkn1b,Cyba,Dctn1,Dync1h1,Eed,Eef1a1,Gpx1,Gsr,Hist1h1d,H3f3a,Hdac6,Hif1a,Hist2h2aa1,H2afx,Hmga2,Hsp90aa1,Jun,Mdm2,Sqstm1,Mapk11,Sod1,Src,Terf1,Txn1,Uba52,Vdac1,Txnrd1,Hist1h1c,Rragd,Cdc23,Suz12,Wipi1,Rragc,Nup210,Wdr45,Anapc7,Dnajc7,Mtor,Rae1,Chmp3,Dctn4,Elob,Tomm20,Rraga,Pink1,Chmp2a,Hist1h4h,Dctn2,Cdc16,Tubb2b,Mtmr3,Rps27a,Hspb8,Sirt1,Hist2h3c2,Hist2h4,Hist1h3g,Hmga1b,Nu…
5_Member	Reactome Gene Sets	R-MMU-73772	RNA Polymerase I Promoter Escape	-12.058	-9.52975	36/93	14884,15078,15267,15270,17420,69386,97114,97122,97908,260423,319148,319149,319150,319151,319152,319153,319154,319156,319157,319159,319161,319164,319166,319167,319168,319169,319171,319172,319176,319180,319183,319184,319191,319192,326619,360198	Gtf2h1,H3f3a,Hist2h2aa1,H2afx,Mnat1,Hist1h4h,Hist2h3c2,Hist2h4,Hist1h3g,Hist1h3f,Hist1h3c,Hist1h3d,Hist1h3b,Hist1h3e,Hist1h3h,Hist1h3i,Hist2h3b,Hist1h4d,Hist1h4f,Hist1h4j,Hist1h4n,Hist1h2ac,Hist1h2ae,Hist1h2ag,Hist1h2ah,Hist1h2ak,Hist1h2ap,Hist1h2ab,Hist2h2ac,Hist1h2bf,Hist1h2bj,Hist1h2bk,Hist1h2ai,Hist2h2aa2,Hist1h4a,Hist1h3a
5_Member	Reactome Gene Sets	R-MMU-211000	Gene Silencing by RNA	-11.9793	-9.45895	35/89	15078,15267,15270,69386,97114,97122,97908,217351,260423,319148,319149,319150,319151,319152,319153,319154,319156,319157,319159,319161,319164,319166,319167,319168,319169,319171,319172,319176,319180,319183,319184,319191,319192,326619,360198	H3f3a,Hist2h2aa1,H2afx,Hist1h4h,Hist2h3c2,Hist2h4,Hist1h3g,Tnrc6c,Hist1h3f,Hist1h3c,Hist1h3d,Hist1h3b,Hist1h3e,Hist1h3h,Hist1h3i,Hist2h3b,Hist1h4d,Hist1h4f,Hist1h4j,Hist1h4n,Hist1h2ac,Hist1h2ae,Hist1h2ag,Hist1h2ah,Hist1h2ak,Hist1h2ap,Hist1h2ab,Hist2h2ac,Hist1h2bf,Hist1h2bj,Hist1h2bk,Hist1h2ai,Hist2h2aa2,Hist1h4a,Hist1h3a
5_Member	Reactome Gene Sets	R-MMU-110331	Cleavage of the damaged purine	-11.8941	-9.38925	29/64	15267,15270,18294,21749,69386,97122,97908,234258,319152,319153,319156,319157,319159,319161,319164,319166,319167,319168,319169,319171,319172,319176,319180,319183,319184,319191,319192,326619,360198	Hist2h2aa1,H2afx,Ogg1,Terf1,Hist1h4h,Hist2h4,Hist1h3g,Neil3,Hist1h3h,Hist1h3i,Hist1h4d,Hist1h4f,Hist1h4j,Hist1h4n,Hist1h2ac,Hist1h2ae,Hist1h2ag,Hist1h2ah,Hist1h2ak,Hist1h2ap,Hist1h2ab,Hist2h2ac,Hist1h2bf,Hist1h2bj,Hist1h2bk,Hist1h2ai,Hist2h2aa2,Hist1h4a,Hist1h3a
5_Member	Reactome Gene Sets	R-MMU-73927	Depurination	-11.8941	-9.38925	29/64	15267,15270,18294,21749,69386,97122,97908,234258,319152,319153,319156,319157,319159,319161,319164,319166,319167,319168,319169,319171,319172,319176,319180,319183,319184,319191,319192,326619,360198	Hist2h2aa1,H2afx,Ogg1,Terf1,Hist1h4h,Hist2h4,Hist1h3g,Neil3,Hist1h3h,Hist1h3i,Hist1h4d,Hist1h4f,Hist1h4j,Hist1h4n,Hist1h2ac,Hist1h2ae,Hist1h2ag,Hist1h2ah,Hist1h2ak,Hist1h2ap,Hist1h2ab,Hist2h2ac,Hist1h2bf,Hist1h2bj,Hist1h2bk,Hist1h2ai,Hist2h2aa2,Hist1h4a,Hist1h3a
5_Member	Reactome Gene Sets	R-MMU-110330	Recognition and association of DNA glycosylase with site containing an affected purine	-11.678	-9.18071	28/61	15267,15270,21749,69386,97122,97908,234258,319152,319153,319156,319157,319159,319161,319164,319166,319167,319168,319169,319171,319172,319176,319180,319183,319184,319191,319192,326619,360198	Hist2h2aa1,H2afx,Terf1,Hist1h4h,Hist2h4,Hist1h3g,Neil3,Hist1h3h,Hist1h3i,Hist1h4d,Hist1h4f,Hist1h4j,Hist1h4n,Hist1h2ac,Hist1h2ae,Hist1h2ag,Hist1h2ah,Hist1h2ak,Hist1h2ap,Hist1h2ab,Hist2h2ac,Hist1h2bf,Hist1h2bj,Hist1h2bk,Hist1h2ai,Hist2h2aa2,Hist1h4a,Hist1h3a
5_Member	Reactome Gene Sets	R-MMU-73929	Base-Excision Repair, AP Site Formation	-11.3149	-8.83956	30/71	15267,15270,18294,21749,69386,97122,97908,234258,319152,319153,319156,319157,319159,319161,319164,319166,319167,319168,319169,319171,319172,319176,319180,319183,319184,319191,319192,326619,360198,382913	Hist2h2aa1,H2afx,Ogg1,Terf1,Hist1h4h,Hist2h4,Hist1h3g,Neil3,Hist1h3h,Hist1h3i,Hist1h4d,Hist1h4f,Hist1h4j,Hist1h4n,Hist1h2ac,Hist1h2ae,Hist1h2ag,Hist1h2ah,Hist1h2ak,Hist1h2ap,Hist1h2ab,Hist2h2ac,Hist1h2bf,Hist1h2bj,Hist1h2bk,Hist1h2ai,Hist2h2aa2,Hist1h4a,Hist1h3a,Neil2
5_Member	Reactome Gene Sets	R-MMU-68875	Mitotic Prophase	-11.2711	-8.80283	43/132	15078,15267,15270,52683,54563,64899,66679,69386,69922,70099,97114,97122,97908,224640,227699,260423,319148,319149,319150,319151,319152,319153,319154,319156,319157,319159,319161,319164,319166,319167,319168,319169,319171,319172,319176,319180,319183,319184,319191,319192,326619,360198,380664	H3f3a,Hist2h2aa1,H2afx,Ncaph2,Nup210,Lpin3,Rae1,Hist1h4h,Vrk2,Smc4,Hist2h3c2,Hist2h4,Hist1h3g,Lemd2,Nup188,Hist1h3f,Hist1h3c,Hist1h3d,Hist1h3b,Hist1h3e,Hist1h3h,Hist1h3i,Hist2h3b,Hist1h4d,Hist1h4f,Hist1h4j,Hist1h4n,Hist1h2ac,Hist1h2ae,Hist1h2ag,Hist1h2ah,Hist1h2ak,Hist1h2ap,Hist1h2ab,Hist2h2ac,Hist1h2bf,Hist1h2bj,Hist1h2bk,Hist1h2ai,Hist2h2aa2,Hist1h4a,Hist1h3a,Lemd3
5_Member	Reactome Gene Sets	R-MMU-3214841	PKMTs methylate histone lysines	-11.2534	-8.79814	28/63	11569,13626,18034,20937,23808,52615,64707,69188,69386,69726,70673,97114,97122,97908,260423,319148,319149,319150,319151,319152,319153,319154,319156,319157,319159,319161,326619,360198	Aebp2,Eed,Nfkb2,Suv39h1,Ash2l,Suz12,Suv39h2,Kmt2e,Hist1h4h,Smyd3,Prdm16,Hist2h3c2,Hist2h4,Hist1h3g,Hist1h3f,Hist1h3c,Hist1h3d,Hist1h3b,Hist1h3e,Hist1h3h,Hist1h3i,Hist2h3b,Hist1h4d,Hist1h4f,Hist1h4j,Hist1h4n,Hist1h4a,Hist1h3a
5_Member	Reactome Gene Sets	R-MMU-195258	RHO GTPase Effectors	-11.2526	-8.79814	74/307	12235,12385,12387,13057,13424,13542,13543,14270,15078,15267,15270,17886,17904,17978,19047,19094,20430,20779,26931,29875,50884,56430,57294,66140,66713,66934,68014,68458,69386,73710,75786,76709,77579,83431,97114,97122,97908,105855,192176,208628,233406,260423,263803,319148,319149,319150,319151,319152,319153,319154,319156,319157,319159,319161,319164,319166,319167,319168,319169,319171,319172,319176,31…	Bub1,Ctnna1,Ctnnb1,Cyba,Dync1h1,Dvl1,Dvl2,Srgap2,H3f3a,Hist2h2aa1,H2afx,Myh9,Myl6,Ncoa2,Ppp1cc,Mapk11,Cyfip1,Src,Ppp2r5c,Iqgap1,Nckap1,Clip1,Rps27,Ska2,Actr2,Dsn1,Zwilch,Ppp1r14a,Hist1h4h,Tubb2b,Ckap5,Arpc2,Myh10,Ndel1,Hist2h3c2,Hist2h4,Hist1h3g,Nckap1l,Flna,Kntc1,Prc1,Hist1h3f,Pkn3,Hist1h3c,Hist1h3d,Hist1h3b,Hist1h3e,Hist1h3h,Hist1h3i,Hist2h3b,Hist1h4d,Hist1h4f,Hist1h4j,Hist1h4n,Hist1h2ac,Hist1h…
5_Member	Reactome Gene Sets	R-MMU-5250913	Positive epigenetic regulation of rRNA expression	-11.1693	-8.72819	35/94	15078,15267,15270,18519,69386,97114,97122,97908,260423,319148,319149,319150,319151,319152,319153,319154,319156,319157,319159,319161,319164,319166,319167,319168,319169,319171,319172,319176,319180,319183,319184,319191,319192,326619,360198	H3f3a,Hist2h2aa1,H2afx,Kat2b,Hist1h4h,Hist2h3c2,Hist2h4,Hist1h3g,Hist1h3f,Hist1h3c,Hist1h3d,Hist1h3b,Hist1h3e,Hist1h3h,Hist1h3i,Hist2h3b,Hist1h4d,Hist1h4f,Hist1h4j,Hist1h4n,Hist1h2ac,Hist1h2ae,Hist1h2ag,Hist1h2ah,Hist1h2ak,Hist1h2ap,Hist1h2ab,Hist2h2ac,Hist1h2bf,Hist1h2bj,Hist1h2bk,Hist1h2ai,Hist2h2aa2,Hist1h4a,Hist1h3a
5_Member	Reactome Gene Sets	R-MMU-5250924	B-WICH complex positively regulates rRNA expression	-11.1693	-8.72819	35/94	15078,15267,15270,18519,69386,97114,97122,97908,260423,319148,319149,319150,319151,319152,319153,319154,319156,319157,319159,319161,319164,319166,319167,319168,319169,319171,319172,319176,319180,319183,319184,319191,319192,326619,360198	H3f3a,Hist2h2aa1,H2afx,Kat2b,Hist1h4h,Hist2h3c2,Hist2h4,Hist1h3g,Hist1h3f,Hist1h3c,Hist1h3d,Hist1h3b,Hist1h3e,Hist1h3h,Hist1h3i,Hist2h3b,Hist1h4d,Hist1h4f,Hist1h4j,Hist1h4n,Hist1h2ac,Hist1h2ae,Hist1h2ag,Hist1h2ah,Hist1h2ak,Hist1h2ap,Hist1h2ab,Hist2h2ac,Hist1h2bf,Hist1h2bj,Hist1h2bk,Hist1h2ai,Hist2h2aa2,Hist1h4a,Hist1h3a
5_Member	Reactome Gene Sets	R-MMU-171306	Packaging Of Telomere Ends	-11.0318	-8.60997	27/60	15267,15270,21749,69386,97122,97908,319152,319153,319156,319157,319159,319161,319164,319166,319167,319168,319169,319171,319172,319176,319180,319183,319184,319191,319192,326619,360198	Hist2h2aa1,H2afx,Terf1,Hist1h4h,Hist2h4,Hist1h3g,Hist1h3h,Hist1h3i,Hist1h4d,Hist1h4f,Hist1h4j,Hist1h4n,Hist1h2ac,Hist1h2ae,Hist1h2ag,Hist1h2ah,Hist1h2ak,Hist1h2ap,Hist1h2ab,Hist2h2ac,Hist1h2bf,Hist1h2bj,Hist1h2bk,Hist1h2ai,Hist2h2aa2,Hist1h4a,Hist1h3a
5_Member	Reactome Gene Sets	R-MMU-2262752	Cellular responses to stress	-11.0163	-8.60066	78/335	11920,12151,12323,12359,12460,12576,13057,13191,13424,13626,13627,14775,14782,14957,15078,15185,15251,15267,15270,15364,15519,16476,17246,19094,20655,21749,22166,22186,50493,50708,52563,52615,54563,56317,56354,56717,66679,67665,67673,69386,69654,69957,73710,78294,80888,93759,97114,97122,97908,111241,227699,260423,319148,319149,319150,319151,319152,319153,319154,319156,319157,319159,319161,319164,…	Atm,Bmi1,Camk2b,Cat,Ccs,Cdkn1b,Cyba,Dctn1,Dync1h1,Eed,Eef1a1,Gpx1,Gsr,Hist1h1d,H3f3a,Hdac6,Hif1a,Hist2h2aa1,H2afx,Hmga2,Hsp90aa1,Jun,Mdm2,Mapk11,Sod1,Terf1,Txn1,Uba52,Txnrd1,Hist1h1c,Cdc23,Suz12,Nup210,Anapc7,Dnajc7,Mtor,Rae1,Dctn4,Elob,Hist1h4h,Dctn2,Cdc16,Tubb2b,Rps27a,Hspb8,Sirt1,Hist2h3c2,Hist2h4,Hist1h3g,Hmga1b,Nup188,Hist1h3f,Hist1h3c,Hist1h3d,Hist1h3b,Hist1h3e,Hist1h3h,Hist1h3i,Hist2h3b,Hi…
5_Member	GO Biological Processes	GO:0071103	DNA conformation change	-10.9868	-8.57737	57/210	12578,14957,15078,15364,15441,17220,17420,20588,20937,20962,21969,21973,21974,21975,21976,22110,22427,22589,26914,50708,50721,52683,54392,67849,68968,69386,69726,70099,72162,72480,74355,93684,97114,97122,97908,228536,233532,260423,269400,319148,319149,319150,319151,319152,319153,319154,319156,319157,319159,319161,319180,319184,319189,326619,360198,381280,404634	Cdkn2a,Hist1h1d,H3f3a,Hmga2,Hp1bp3,Mcm7,Mnat1,Smarcc1,Suv39h1,Sycp3,Top1,Top2a,Top2b,Top3a,Top3b,Tspyl1,Wrn,Atrx,H2afy,Hist1h1c,Sirt6,Ncaph2,Ncapg,Cdca5,Cdan1,Hist1h4h,Smyd3,Smc4,Dhx36,Tspyl4,Smchd1,Selenof,Hist2h3c2,Hist2h4,Hist1h3g,Bahd1,Rsf1,Hist1h3f,Rtel1,Hist1h3c,Hist1h3d,Hist1h3b,Hist1h3e,Hist1h3h,Hist1h3i,Hist2h3b,Hist1h4d,Hist1h4f,Hist1h4j,Hist1h4n,Hist1h2bf,Hist1h2bk,Hist2h2bb,Hist1h4a,H…
5_Member	Reactome Gene Sets	R-MMU-73854	RNA Polymerase I Promoter Clearance	-10.91	-8.5066	38/110	14884,15078,15267,15270,17420,69386,97114,97122,97908,116870,216848,260423,319148,319149,319150,319151,319152,319153,319154,319156,319157,319159,319161,319164,319166,319167,319168,319169,319171,319172,319176,319180,319183,319184,319191,319192,326619,360198	Gtf2h1,H3f3a,Hist2h2aa1,H2afx,Mnat1,Hist1h4h,Hist2h3c2,Hist2h4,Hist1h3g,Mta1,Chd3,Hist1h3f,Hist1h3c,Hist1h3d,Hist1h3b,Hist1h3e,Hist1h3h,Hist1h3i,Hist2h3b,Hist1h4d,Hist1h4f,Hist1h4j,Hist1h4n,Hist1h2ac,Hist1h2ae,Hist1h2ag,Hist1h2ah,Hist1h2ak,Hist1h2ap,Hist1h2ab,Hist2h2ac,Hist1h2bf,Hist1h2bj,Hist1h2bk,Hist1h2ai,Hist2h2aa2,Hist1h4a,Hist1h3a
5_Member	Reactome Gene Sets	R-MMU-73864	RNA Polymerase I Transcription	-10.774	-8.37664	38/111	14884,15078,15267,15270,17420,69386,97114,97122,97908,116870,216848,260423,319148,319149,319150,319151,319152,319153,319154,319156,319157,319159,319161,319164,319166,319167,319168,319169,319171,319172,319176,319180,319183,319184,319191,319192,326619,360198	Gtf2h1,H3f3a,Hist2h2aa1,H2afx,Mnat1,Hist1h4h,Hist2h3c2,Hist2h4,Hist1h3g,Mta1,Chd3,Hist1h3f,Hist1h3c,Hist1h3d,Hist1h3b,Hist1h3e,Hist1h3h,Hist1h3i,Hist2h3b,Hist1h4d,Hist1h4f,Hist1h4j,Hist1h4n,Hist1h2ac,Hist1h2ae,Hist1h2ag,Hist1h2ah,Hist1h2ak,Hist1h2ap,Hist1h2ab,Hist2h2ac,Hist1h2bf,Hist1h2bj,Hist1h2bk,Hist1h2ai,Hist2h2aa2,Hist1h4a,Hist1h3a
5_Member	Reactome Gene Sets	R-MMU-2559586	DNA Damage/Telomere Stress Induced Senescence	-10.6686	-8.27713	33/88	11920,12576,14957,15267,15270,15364,21749,50708,69386,97122,97908,111241,319152,319153,319156,319157,319159,319161,319164,319166,319167,319168,319169,319171,319172,319176,319180,319183,319184,319191,319192,326619,360198	Atm,Cdkn1b,Hist1h1d,Hist2h2aa1,H2afx,Hmga2,Terf1,Hist1h1c,Hist1h4h,Hist2h4,Hist1h3g,Hmga1b,Hist1h3h,Hist1h3i,Hist1h4d,Hist1h4f,Hist1h4j,Hist1h4n,Hist1h2ac,Hist1h2ae,Hist1h2ag,Hist1h2ah,Hist1h2ak,Hist1h2ap,Hist1h2ab,Hist2h2ac,Hist1h2bf,Hist1h2bj,Hist1h2bk,Hist1h2ai,Hist2h2aa2,Hist1h4a,Hist1h3a
5_Member	Reactome Gene Sets	R-MMU-194315	Signaling by Rho GTPases	-10.5838	-8.20396	91/425	12235,12385,12387,13057,13424,13542,13543,14163,14270,14674,15078,15267,15270,16800,17886,17904,17978,19047,19094,20430,20779,26931,29875,50768,50884,56430,57294,66140,66713,66934,68014,68458,69386,72754,73710,75415,75786,76709,77579,83431,94190,97114,97122,97908,105855,192176,208628,211896,214137,216445,223435,230098,233406,236920,246710,259302,260423,263803,319148,319149,319150,319151,319152,31…	Bub1,Ctnna1,Ctnnb1,Cyba,Dync1h1,Dvl1,Dvl2,Fgd1,Srgap2,Gna13,H3f3a,Hist2h2aa1,H2afx,Arhgef2,Myh9,Myl6,Ncoa2,Ppp1cc,Mapk11,Cyfip1,Src,Ppp2r5c,Iqgap1,Dlc1,Nckap1,Clip1,Rps27,Ska2,Actr2,Dsn1,Zwilch,Ppp1r14a,Hist1h4h,Arhgef10l,Tubb2b,Arhgap12,Ckap5,Arpc2,Myh10,Ndel1,Ophn1,Hist2h3c2,Hist2h4,Hist1h3g,Nckap1l,Flna,Kntc1,Depdc7,Arhgap29,Arhgap9,Trio,Arhgef39,Prc1,Stard8,Rhobtb2,Srgap3,Hist1h3f,Pkn3,Hist1h…
5_Member	Reactome Gene Sets	R-MMU-201681	TCF dependent signaling in response to WNT	-10.2533	-7.90113	49/173	11652,12387,13001,13542,13543,15078,15267,15270,20674,21887,22186,23808,26931,59036,68031,69386,74493,78294,93687,97114,97122,97908,260423,319148,319149,319150,319151,319152,319153,319154,319156,319157,319159,319161,319164,319166,319167,319168,319169,319171,319172,319176,319180,319183,319184,319191,319192,326619,360198	Akt2,Ctnnb1,Csnk2b,Dvl1,Dvl2,H3f3a,Hist2h2aa1,H2afx,Sox2,Tle3,Uba52,Ash2l,Ppp2r5c,Dact1,Rnf146,Hist1h4h,Tnks2,Rps27a,Csnk1a1,Hist2h3c2,Hist2h4,Hist1h3g,Hist1h3f,Hist1h3c,Hist1h3d,Hist1h3b,Hist1h3e,Hist1h3h,Hist1h3i,Hist2h3b,Hist1h4d,Hist1h4f,Hist1h4j,Hist1h4n,Hist1h2ac,Hist1h2ae,Hist1h2ag,Hist1h2ah,Hist1h2ak,Hist1h2ap,Hist1h2ab,Hist2h2ac,Hist1h2bf,Hist1h2bj,Hist1h2bk,Hist1h2ai,Hist2h2aa2,Hist1h4a…
5_Member	Reactome Gene Sets	R-MMU-195721	Signaling by WNT	-10.1582	-7.81661	62/249	11652,11771,12387,13001,13017,13542,13543,14369,14701,15078,15267,15270,18099,19055,20674,21887,22186,22422,23808,26931,26965,30930,59036,65114,67300,68031,68151,69386,73130,74493,78294,93687,97114,97122,97908,260423,319148,319149,319150,319151,319152,319153,319154,319156,319157,319159,319161,319164,319166,319167,319168,319169,319171,319172,319176,319180,319183,319184,319191,319192,326619,360198	Akt2,Ap2a1,Ctnnb1,Csnk2b,Ctbp2,Dvl1,Dvl2,Fzd7,Gng12,H3f3a,Hist2h2aa1,H2afx,Nlk,Ppp3ca,Sox2,Tle3,Uba52,Wnt7b,Ash2l,Ppp2r5c,Cul1,Vps26a,Dact1,Vps35,Cltc,Rnf146,Wls,Hist1h4h,Tmed5,Tnks2,Rps27a,Csnk1a1,Hist2h3c2,Hist2h4,Hist1h3g,Hist1h3f,Hist1h3c,Hist1h3d,Hist1h3b,Hist1h3e,Hist1h3h,Hist1h3i,Hist2h3b,Hist1h4d,Hist1h4f,Hist1h4j,Hist1h4n,Hist1h2ac,Hist1h2ae,Hist1h2ag,Hist1h2ah,Hist1h2ak,Hist1h2ap,Hist1h…
5_Member	GO Biological Processes	GO:0006323	DNA packaging	-10.1045	-7.76811	48/169	12578,14957,15078,15364,15441,20588,20937,20962,21973,22110,22589,26914,50708,50721,52683,54392,67849,68968,69386,69726,70099,72480,74355,93684,97114,97122,97908,228536,233532,260423,319148,319149,319150,319151,319152,319153,319154,319156,319157,319159,319161,319180,319184,319189,326619,360198,381280,404634	Cdkn2a,Hist1h1d,H3f3a,Hmga2,Hp1bp3,Smarcc1,Suv39h1,Sycp3,Top2a,Tspyl1,Atrx,H2afy,Hist1h1c,Sirt6,Ncaph2,Ncapg,Cdca5,Cdan1,Hist1h4h,Smyd3,Smc4,Tspyl4,Smchd1,Selenof,Hist2h3c2,Hist2h4,Hist1h3g,Bahd1,Rsf1,Hist1h3f,Hist1h3c,Hist1h3d,Hist1h3b,Hist1h3e,Hist1h3h,Hist1h3i,Hist2h3b,Hist1h4d,Hist1h4f,Hist1h4j,Hist1h4n,Hist1h2bf,Hist1h2bk,Hist2h2bb,Hist1h4a,Hist1h3a,Hjurp,H2afy2
5_Member	Reactome Gene Sets	R-MMU-69278	Cell Cycle, Mitotic	-9.99548	-7.6743	99/489	12235,12567,12576,13191,13424,13548,15078,15267,15270,15519,17220,17420,18286,18536,18541,18971,18973,19047,19088,19186,20779,20842,20843,22186,26931,26965,27214,30939,50793,52563,52683,54392,54563,56317,56430,57294,63955,64899,66140,66634,66679,66934,67141,67849,68014,69386,69654,69922,69957,70099,71909,73710,74360,74470,75786,76789,78177,78294,83431,97114,97122,97908,105988,208628,214444,224640…	Bub1,Cdk4,Cdkn1b,Dctn1,Dync1h1,Dyrk1a,H3f3a,Hist2h2aa1,H2afx,Hsp90aa1,Mcm7,Mnat1,Odf2,Pcm1,Pcnt,Pold1,Pole,Ppp1cc,Prkar2b,Psme1,Src,Stag1,Stag2,Uba52,Ppp2r5c,Cul1,Dbf4,Pttg1,Orc3,Cdc23,Ncaph2,Ncapg,Nup210,Anapc7,Clip1,Rps27,Cables1,Lpin3,Ska2,Mcm8,Rae1,Dsn1,Fbxo5,Cdca5,Zwilch,Hist1h4h,Dctn2,Vrk2,Cdc16,Smc4,Haus5,Tubb2b,Cep57,Cep72,Ckap5,Mzt1,Ninl,Rps27a,Ndel1,Hist2h3c2,Hist2h4,Hist1h3g,Espl1,Kntc…
5_Member	Reactome Gene Sets	R-MMU-73884	Base Excision Repair	-9.91976	-7.60355	33/93	15267,15270,18294,18971,18973,21749,22594,69386,97122,97908,234258,319152,319153,319156,319157,319159,319161,319164,319166,319167,319168,319169,319171,319172,319176,319180,319183,319184,319191,319192,326619,360198,382913	Hist2h2aa1,H2afx,Ogg1,Pold1,Pole,Terf1,Xrcc1,Hist1h4h,Hist2h4,Hist1h3g,Neil3,Hist1h3h,Hist1h3i,Hist1h4d,Hist1h4f,Hist1h4j,Hist1h4n,Hist1h2ac,Hist1h2ae,Hist1h2ag,Hist1h2ah,Hist1h2ak,Hist1h2ap,Hist1h2ab,Hist2h2ac,Hist1h2bf,Hist1h2bj,Hist1h2bk,Hist1h2ai,Hist2h2aa2,Hist1h4a,Hist1h3a,Neil2
5_Member	Reactome Gene Sets	R-MMU-1640170	Cell Cycle	-9.78263	-7.48098	107/548	11920,12235,12567,12576,13191,13424,13548,15078,15267,15270,15519,17220,17246,17420,18286,18536,18541,18971,18973,19047,19088,19186,20779,20842,20843,21749,22186,26931,26965,27214,30939,50793,52563,52683,54392,54563,56317,56430,57294,63955,64899,66140,66634,66679,66934,67141,67849,68014,69386,69654,69922,69957,70099,71909,73710,74360,74470,75786,76789,78177,78294,83431,97114,97122,97908,105988,10…	Atm,Bub1,Cdk4,Cdkn1b,Dctn1,Dync1h1,Dyrk1a,H3f3a,Hist2h2aa1,H2afx,Hsp90aa1,Mcm7,Mdm2,Mnat1,Odf2,Pcm1,Pcnt,Pold1,Pole,Ppp1cc,Prkar2b,Psme1,Src,Stag1,Stag2,Terf1,Uba52,Ppp2r5c,Cul1,Dbf4,Pttg1,Orc3,Cdc23,Ncaph2,Ncapg,Nup210,Anapc7,Clip1,Rps27,Cables1,Lpin3,Ska2,Mcm8,Rae1,Dsn1,Fbxo5,Cdca5,Zwilch,Hist1h4h,Dctn2,Vrk2,Cdc16,Smc4,Haus5,Tubb2b,Cep57,Cep72,Ckap5,Mzt1,Ninl,Rps27a,Ndel1,Hist2h3c2,Hist2h4,Hist…
5_Member	GO Biological Processes	GO:0031497	chromatin assembly	-9.51817	-7.22596	38/121	12578,14957,15078,15441,22110,22589,26914,50708,50721,68968,69386,69726,72480,74355,97114,97122,97908,228536,233532,260423,319148,319149,319150,319151,319152,319153,319154,319156,319157,319159,319161,319180,319184,319189,326619,360198,381280,404634	Cdkn2a,Hist1h1d,H3f3a,Hp1bp3,Tspyl1,Atrx,H2afy,Hist1h1c,Sirt6,Cdan1,Hist1h4h,Smyd3,Tspyl4,Smchd1,Hist2h3c2,Hist2h4,Hist1h3g,Bahd1,Rsf1,Hist1h3f,Hist1h3c,Hist1h3d,Hist1h3b,Hist1h3e,Hist1h3h,Hist1h3i,Hist2h3b,Hist1h4d,Hist1h4f,Hist1h4j,Hist1h4n,Hist1h2bf,Hist1h2bk,Hist2h2bb,Hist1h4a,Hist1h3a,Hjurp,H2afy2
5_Member	GO Biological Processes	GO:0006333	chromatin assembly or disassembly	-9.31969	-7.04577	42/144	12578,14957,15078,15441,20588,22110,22589,24086,26914,50708,50721,64707,68968,69386,69726,72480,74355,97114,97122,97908,216848,228536,233532,260423,319148,319149,319150,319151,319152,319153,319154,319156,319157,319159,319161,319180,319184,319189,326619,360198,381280,404634	Cdkn2a,Hist1h1d,H3f3a,Hp1bp3,Smarcc1,Tspyl1,Atrx,Tlk2,H2afy,Hist1h1c,Sirt6,Suv39h2,Cdan1,Hist1h4h,Smyd3,Tspyl4,Smchd1,Hist2h3c2,Hist2h4,Hist1h3g,Chd3,Bahd1,Rsf1,Hist1h3f,Hist1h3c,Hist1h3d,Hist1h3b,Hist1h3e,Hist1h3h,Hist1h3i,Hist2h3b,Hist1h4d,Hist1h4f,Hist1h4j,Hist1h4n,Hist1h2bf,Hist1h2bk,Hist2h2bb,Hist1h4a,Hist1h3a,Hjurp,H2afy2
5_Member	Reactome Gene Sets	R-MMU-8939211	ESR-mediated signaling	-9.29781	-7.02834	50/189	11652,12400,12576,12912,14701,15078,15200,15267,15270,15507,15519,16476,17978,18519,20779,21887,22282,69386,97114,97122,97908,107951,193796,260423,319148,319149,319150,319151,319152,319153,319154,319156,319157,319159,319161,319164,319166,319167,319168,319169,319171,319172,319176,319180,319183,319184,319191,319192,326619,360198	Akt2,Cbfb,Cdkn1b,Creb1,Gng12,H3f3a,Hbegf,Hist2h2aa1,H2afx,Hspb1,Hsp90aa1,Jun,Ncoa2,Kat2b,Src,Tle3,Usf2,Hist1h4h,Hist2h3c2,Hist2h4,Hist1h3g,Cdk9,Kdm4b,Hist1h3f,Hist1h3c,Hist1h3d,Hist1h3b,Hist1h3e,Hist1h3h,Hist1h3i,Hist2h3b,Hist1h4d,Hist1h4f,Hist1h4j,Hist1h4n,Hist1h2ac,Hist1h2ae,Hist1h2ag,Hist1h2ah,Hist1h2ak,Hist1h2ap,Hist1h2ab,Hist2h2ac,Hist1h2bf,Hist1h2bj,Hist1h2bk,Hist1h2ai,Hist2h2aa2,Hist1h4a,H…
5_Member	Reactome Gene Sets	R-MMU-3214847	HATs acetylate histones	-9.17317	-6.92951	27/70	17978,69386,77853,97114,97122,97908,108155,223770,228829,260423,269424,319148,319149,319150,319151,319152,319153,319154,319156,319157,319159,319161,319180,319183,319189,326619,360198	Ncoa2,Hist1h4h,Msl2,Hist2h3c2,Hist2h4,Hist1h3g,Ogt,Brd1,Phf20,Hist1h3f,Jade1,Hist1h3c,Hist1h3d,Hist1h3b,Hist1h3e,Hist1h3h,Hist1h3i,Hist2h3b,Hist1h4d,Hist1h4f,Hist1h4j,Hist1h4n,Hist1h2bf,Hist1h2bj,Hist2h2bb,Hist1h4a,Hist1h3a
5_Member	GO Biological Processes	GO:0006334	nucleosome assembly	-8.7211	-6.52859	32/97	14957,15441,22110,22589,26914,50708,69386,69726,72480,97114,97122,97908,233532,260423,319148,319149,319150,319151,319152,319153,319154,319156,319157,319159,319161,319180,319184,319189,326619,360198,381280,404634	Hist1h1d,Hp1bp3,Tspyl1,Atrx,H2afy,Hist1h1c,Hist1h4h,Smyd3,Tspyl4,Hist2h3c2,Hist2h4,Hist1h3g,Rsf1,Hist1h3f,Hist1h3c,Hist1h3d,Hist1h3b,Hist1h3e,Hist1h3h,Hist1h3i,Hist2h3b,Hist1h4d,Hist1h4f,Hist1h4j,Hist1h4n,Hist1h2bf,Hist1h2bk,Hist2h2bb,Hist1h4a,Hist1h3a,Hjurp,H2afy2
5_Member	Reactome Gene Sets	R-MMU-157579	Telomere Maintenance	-8.62053	-6.43902	29/83	15267,15270,18971,18973,21749,69386,97122,97908,319152,319153,319156,319157,319159,319161,319164,319166,319167,319168,319169,319171,319172,319176,319180,319183,319184,319191,319192,326619,360198	Hist2h2aa1,H2afx,Pold1,Pole,Terf1,Hist1h4h,Hist2h4,Hist1h3g,Hist1h3h,Hist1h3i,Hist1h4d,Hist1h4f,Hist1h4j,Hist1h4n,Hist1h2ac,Hist1h2ae,Hist1h2ag,Hist1h2ah,Hist1h2ak,Hist1h2ap,Hist1h2ab,Hist2h2ac,Hist1h2bf,Hist1h2bj,Hist1h2bk,Hist1h2ai,Hist2h2aa2,Hist1h4a,Hist1h3a
5_Member	GO Biological Processes	GO:0006335	DNA replication-dependent nucleosome assembly	-7.86111	-5.73714	16/31	69386,97114,97122,97908,319149,319150,319151,319152,319153,319154,319156,319157,319159,319161,326619,360198	Hist1h4h,Hist2h3c2,Hist2h4,Hist1h3g,Hist1h3d,Hist1h3b,Hist1h3e,Hist1h3h,Hist1h3i,Hist2h3b,Hist1h4d,Hist1h4f,Hist1h4j,Hist1h4n,Hist1h4a,Hist1h3a
5_Member	GO Biological Processes	GO:0034723	DNA replication-dependent nucleosome organization	-7.86111	-5.73714	16/31	69386,97114,97122,97908,319149,319150,319151,319152,319153,319154,319156,319157,319159,319161,326619,360198	Hist1h4h,Hist2h3c2,Hist2h4,Hist1h3g,Hist1h3d,Hist1h3b,Hist1h3e,Hist1h3h,Hist1h3i,Hist2h3b,Hist1h4d,Hist1h4f,Hist1h4j,Hist1h4n,Hist1h4a,Hist1h3a
5_Member	Reactome Gene Sets	R-MMU-3214842	HDMs demethylate histones	-7.82411	-5.70408	20/47	22289,69386,97114,97122,97908,193796,260423,319148,319149,319150,319151,319152,319153,319154,319156,319157,319159,319161,326619,360198	Kdm6a,Hist1h4h,Hist2h3c2,Hist2h4,Hist1h3g,Kdm4b,Hist1h3f,Hist1h3c,Hist1h3d,Hist1h3b,Hist1h3e,Hist1h3h,Hist1h3i,Hist2h3b,Hist1h4d,Hist1h4f,Hist1h4j,Hist1h4n,Hist1h4a,Hist1h3a
5_Member	Reactome Gene Sets	R-MMU-9006931	Signaling by Nuclear Receptors	-7.61027	-5.50794	53/229	11652,12400,12576,12894,12912,14701,15078,15200,15267,15270,15507,15519,16476,17978,18519,18597,20779,21887,22282,69386,97114,97122,97908,107951,193796,228026,260423,319148,319149,319150,319151,319152,319153,319154,319156,319157,319159,319161,319164,319166,319167,319168,319169,319171,319172,319176,319180,319183,319184,319191,319192,326619,360198	Akt2,Cbfb,Cdkn1b,Cpt1a,Creb1,Gng12,H3f3a,Hbegf,Hist2h2aa1,H2afx,Hspb1,Hsp90aa1,Jun,Ncoa2,Kat2b,Pdha1,Src,Tle3,Usf2,Hist1h4h,Hist2h3c2,Hist2h4,Hist1h3g,Cdk9,Kdm4b,Pdk1,Hist1h3f,Hist1h3c,Hist1h3d,Hist1h3b,Hist1h3e,Hist1h3h,Hist1h3i,Hist2h3b,Hist1h4d,Hist1h4f,Hist1h4j,Hist1h4n,Hist1h2ac,Hist1h2ae,Hist1h2ag,Hist1h2ah,Hist1h2ak,Hist1h2ap,Hist1h2ab,Hist2h2ac,Hist1h2bf,Hist1h2bj,Hist1h2bk,Hist1h2ai,Hist…
5_Member	KEGG Pathway	mmu05322	Systemic lupus erythematosus	-7.37786	-5.29614	38/142	15078,15267,15270,26914,50908,69386,97114,97122,97908,260423,319148,319149,319150,319151,319152,319153,319154,319156,319157,319159,319161,319164,319166,319167,319168,319169,319171,319172,319176,319180,319183,319184,319189,319191,319192,326619,360198,404634	H3f3a,Hist2h2aa1,H2afx,H2afy,C1s1,Hist1h4h,Hist2h3c2,Hist2h4,Hist1h3g,Hist1h3f,Hist1h3c,Hist1h3d,Hist1h3b,Hist1h3e,Hist1h3h,Hist1h3i,Hist2h3b,Hist1h4d,Hist1h4f,Hist1h4j,Hist1h4n,Hist1h2ac,Hist1h2ae,Hist1h2ag,Hist1h2ah,Hist1h2ak,Hist1h2ap,Hist1h2ab,Hist2h2ac,Hist1h2bf,Hist1h2bj,Hist1h2bk,Hist2h2bb,Hist1h2ai,Hist2h2aa2,Hist1h4a,Hist1h3a,H2afy2
5_Member	Reactome Gene Sets	R-MMU-73886	Chromosome Maintenance	-7.33997	-5.26397	32/109	15267,15270,18971,18973,21749,69386,97122,97908,233532,319152,319153,319156,319157,319159,319161,319164,319166,319167,319168,319169,319171,319172,319176,319180,319183,319184,319191,319192,320394,326619,360198,381280	Hist2h2aa1,H2afx,Pold1,Pole,Terf1,Hist1h4h,Hist2h4,Hist1h3g,Rsf1,Hist1h3h,Hist1h3i,Hist1h4d,Hist1h4f,Hist1h4j,Hist1h4n,Hist1h2ac,Hist1h2ae,Hist1h2ag,Hist1h2ah,Hist1h2ak,Hist1h2ap,Hist1h2ab,Hist2h2ac,Hist1h2bf,Hist1h2bj,Hist1h2bk,Hist1h2ai,Hist2h2aa2,Cenpt,Hist1h4a,Hist1h3a,Hjurp
5_Member	Reactome Gene Sets	R-MMU-606279	Deposition of new CENPA-containing nucleosomes at the centromere	-6.80799	-4.78283	25/77	15267,15270,69386,97122,233532,319156,319157,319159,319161,319164,319166,319167,319168,319169,319171,319172,319176,319180,319183,319184,319191,319192,320394,326619,381280	Hist2h2aa1,H2afx,Hist1h4h,Hist2h4,Rsf1,Hist1h4d,Hist1h4f,Hist1h4j,Hist1h4n,Hist1h2ac,Hist1h2ae,Hist1h2ag,Hist1h2ah,Hist1h2ak,Hist1h2ap,Hist1h2ab,Hist2h2ac,Hist1h2bf,Hist1h2bj,Hist1h2bk,Hist1h2ai,Hist2h2aa2,Cenpt,Hist1h4a,Hjurp
5_Member	Reactome Gene Sets	R-MMU-774815	Nucleosome assembly	-6.80799	-4.78283	25/77	15267,15270,69386,97122,233532,319156,319157,319159,319161,319164,319166,319167,319168,319169,319171,319172,319176,319180,319183,319184,319191,319192,320394,326619,381280	Hist2h2aa1,H2afx,Hist1h4h,Hist2h4,Rsf1,Hist1h4d,Hist1h4f,Hist1h4j,Hist1h4n,Hist1h2ac,Hist1h2ae,Hist1h2ag,Hist1h2ah,Hist1h2ak,Hist1h2ap,Hist1h2ab,Hist2h2ac,Hist1h2bf,Hist1h2bj,Hist1h2bk,Hist1h2ai,Hist2h2aa2,Cenpt,Hist1h4a,Hjurp
5_Member	Reactome Gene Sets	R-MMU-73894	DNA Repair	-6.75115	-4.73381	64/315	11920,13194,13870,14884,15267,15270,17420,17685,18294,18971,18973,19090,19358,19822,21749,21975,22186,22210,22427,22594,22596,26447,26893,50721,55982,56196,69386,71711,74386,75764,78294,97122,97908,99375,107976,107986,193796,229615,230484,231724,234258,269400,319152,319153,319156,319157,319159,319161,319164,319166,319167,319168,319169,319171,319172,319176,319180,319183,319184,319191,319192,326619…	Atm,Ddb1,Ercc1,Gtf2h1,Hist2h2aa1,H2afx,Mnat1,Msh2,Ogg1,Pold1,Pole,Prkdc,Rad23a,Rnf4,Terf1,Top3a,Uba52,Ube2b,Wrn,Xrcc1,Xrcc5,Poli,Cops6,Sirt6,Paxip1,Tdp2,Hist1h4h,Mus81,Rmi1,Slx1b,Rps27a,Hist2h4,Hist1h3g,Cul4a,Babam2,Ddb2,Kdm4b,Pias3,Usp1,Rad9b,Neil3,Rtel1,Hist1h3h,Hist1h3i,Hist1h4d,Hist1h4f,Hist1h4j,Hist1h4n,Hist1h2ac,Hist1h2ae,Hist1h2ag,Hist1h2ah,Hist1h2ak,Hist1h2ap,Hist1h2ab,Hist2h2ac,Hist1h2bf…
5_Member	GO Biological Processes	GO:0065004	protein-DNA complex assembly	-6.40335	-4.432	41/172	12912,13404,14957,15078,15441,17220,19822,21749,22110,22589,26914,50708,50793,69386,69726,72480,97114,97122,97908,215351,233532,260423,319148,319149,319150,319151,319152,319153,319154,319156,319157,319159,319161,319180,319184,319189,320394,326619,360198,381280,404634	Creb1,Dmc1,Hist1h1d,H3f3a,Hp1bp3,Mcm7,Rnf4,Terf1,Tspyl1,Atrx,H2afy,Hist1h1c,Orc3,Hist1h4h,Smyd3,Tspyl4,Hist2h3c2,Hist2h4,Hist1h3g,Senp6,Rsf1,Hist1h3f,Hist1h3c,Hist1h3d,Hist1h3b,Hist1h3e,Hist1h3h,Hist1h3i,Hist2h3b,Hist1h4d,Hist1h4f,Hist1h4j,Hist1h4n,Hist1h2bf,Hist1h2bk,Hist2h2bb,Cenpt,Hist1h4a,Hist1h3a,Hjurp,H2afy2
5_Member	GO Biological Processes	GO:0034728	nucleosome organization	-6.40266	-4.432	35/136	14957,15441,20588,20926,20962,22110,22589,26914,50708,69386,69726,72480,97114,97122,97908,233532,260423,319148,319149,319150,319151,319152,319153,319154,319156,319157,319159,319161,319180,319184,319189,326619,360198,381280,404634	Hist1h1d,Hp1bp3,Smarcc1,Supt6,Sycp3,Tspyl1,Atrx,H2afy,Hist1h1c,Hist1h4h,Smyd3,Tspyl4,Hist2h3c2,Hist2h4,Hist1h3g,Rsf1,Hist1h3f,Hist1h3c,Hist1h3d,Hist1h3b,Hist1h3e,Hist1h3h,Hist1h3i,Hist2h3b,Hist1h4d,Hist1h4f,Hist1h4j,Hist1h4n,Hist1h2bf,Hist1h2bk,Hist2h2bb,Hist1h4a,Hist1h3a,Hjurp,H2afy2
5_Member	KEGG Pathway	mmu05034	Alcoholism	-6.26221	-4.30902	45/199	12912,14701,15078,15185,15267,15270,19045,19047,26395,26914,63959,69386,97114,97122,97908,216148,260423,319148,319149,319150,319151,319152,319153,319154,319156,319157,319159,319161,319164,319166,319167,319168,319169,319171,319172,319176,319180,319183,319184,319189,319191,319192,326619,360198,404634	Creb1,Gng12,H3f3a,Hdac6,Hist2h2aa1,H2afx,Ppp1ca,Ppp1cc,Map2k1,H2afy,Slc29a1,Hist1h4h,Hist2h3c2,Hist2h4,Hist1h3g,Shc2,Hist1h3f,Hist1h3c,Hist1h3d,Hist1h3b,Hist1h3e,Hist1h3h,Hist1h3i,Hist2h3b,Hist1h4d,Hist1h4f,Hist1h4j,Hist1h4n,Hist1h2ac,Hist1h2ae,Hist1h2ag,Hist1h2ah,Hist1h2ak,Hist1h2ap,Hist1h2ab,Hist2h2ac,Hist1h2bf,Hist1h2bj,Hist1h2bk,Hist2h2bb,Hist1h2ai,Hist2h2aa2,Hist1h4a,Hist1h3a,H2afy2
5_Member	Reactome Gene Sets	R-MMU-5693532	DNA Double-Strand Break Repair	-5.71818	-3.8058	37/157	11920,13870,15270,18971,18973,19090,19822,21975,22186,22427,22594,22596,50721,55982,56196,69386,71711,74386,75764,78294,97122,97908,107976,193796,231724,269400,319152,319153,319156,319157,319159,319161,319180,319183,319184,326619,360198	Atm,Ercc1,H2afx,Pold1,Pole,Prkdc,Rnf4,Top3a,Uba52,Wrn,Xrcc1,Xrcc5,Sirt6,Paxip1,Tdp2,Hist1h4h,Mus81,Rmi1,Slx1b,Rps27a,Hist2h4,Hist1h3g,Babam2,Kdm4b,Rad9b,Rtel1,Hist1h3h,Hist1h3i,Hist1h4d,Hist1h4f,Hist1h4j,Hist1h4n,Hist1h2bf,Hist1h2bj,Hist1h2bk,Hist1h4a,Hist1h3a
5_Member	Reactome Gene Sets	R-MMU-5693571	Nonhomologous End-Joining (NHEJ)	-5.54306	-3.6403	21/67	11920,15270,19090,22596,55982,56196,69386,97122,97908,107976,319152,319153,319156,319157,319159,319161,319180,319183,319184,326619,360198	Atm,H2afx,Prkdc,Xrcc5,Paxip1,Tdp2,Hist1h4h,Hist2h4,Hist1h3g,Babam2,Hist1h3h,Hist1h3i,Hist1h4d,Hist1h4f,Hist1h4j,Hist1h4n,Hist1h2bf,Hist1h2bj,Hist1h2bk,Hist1h4a,Hist1h3a
5_Member	Reactome Gene Sets	R-MMU-5693538	Homology Directed Repair	-5.46094	-3.57316	32/130	11920,13870,15270,18971,18973,19822,21975,22186,22427,22594,50721,69386,71711,74386,75764,78294,97122,97908,107976,231724,269400,319152,319153,319156,319157,319159,319161,319180,319183,319184,326619,360198	Atm,Ercc1,H2afx,Pold1,Pole,Rnf4,Top3a,Uba52,Wrn,Xrcc1,Sirt6,Hist1h4h,Mus81,Rmi1,Slx1b,Rps27a,Hist2h4,Hist1h3g,Babam2,Rad9b,Rtel1,Hist1h3h,Hist1h3i,Hist1h4d,Hist1h4f,Hist1h4j,Hist1h4n,Hist1h2bf,Hist1h2bj,Hist1h2bk,Hist1h4a,Hist1h3a
5_Member	GO Biological Processes	GO:0071824	protein-DNA complex subunit organization	-5.35399	-3.47531	45/214	12912,13404,14957,15078,15441,17220,19822,20588,20926,20962,21749,22110,22589,26914,50708,50793,65019,69386,69726,72480,97114,97122,97908,215351,233532,260423,319148,319149,319150,319151,319152,319153,319154,319156,319157,319159,319161,319180,319184,319189,320394,326619,360198,381280,404634	Creb1,Dmc1,Hist1h1d,H3f3a,Hp1bp3,Mcm7,Rnf4,Smarcc1,Supt6,Sycp3,Terf1,Tspyl1,Atrx,H2afy,Hist1h1c,Orc3,Rpl23,Hist1h4h,Smyd3,Tspyl4,Hist2h3c2,Hist2h4,Hist1h3g,Senp6,Rsf1,Hist1h3f,Hist1h3c,Hist1h3d,Hist1h3b,Hist1h3e,Hist1h3h,Hist1h3i,Hist2h3b,Hist1h4d,Hist1h4f,Hist1h4j,Hist1h4n,Hist1h2bf,Hist1h2bk,Hist2h2bb,Cenpt,Hist1h4a,Hist1h3a,Hjurp,H2afy2
5_Member	GO Biological Processes	GO:0051290	protein heterotetramerization	-5.2614	-3.40038	18/54	11603,14979,69386,97114,97122,97908,319149,319150,319151,319152,319153,319154,319156,319157,319159,319161,326619,360198	Agrn,H2-Ke6,Hist1h4h,Hist2h3c2,Hist2h4,Hist1h3g,Hist1h3d,Hist1h3b,Hist1h3e,Hist1h3h,Hist1h3i,Hist2h3b,Hist1h4d,Hist1h4f,Hist1h4j,Hist1h4n,Hist1h4a,Hist1h3a
5_Member	Reactome Gene Sets	R-MMU-5693567	HDR through Homologous Recombination (HRR) or Single Strand Annealing (SSA)	-5.23026	-3.37097	31/127	11920,13870,15270,18971,18973,19822,21975,22186,22427,50721,69386,71711,74386,75764,78294,97122,97908,107976,231724,269400,319152,319153,319156,319157,319159,319161,319180,319183,319184,326619,360198	Atm,Ercc1,H2afx,Pold1,Pole,Rnf4,Top3a,Uba52,Wrn,Sirt6,Hist1h4h,Mus81,Rmi1,Slx1b,Rps27a,Hist2h4,Hist1h3g,Babam2,Rad9b,Rtel1,Hist1h3h,Hist1h3i,Hist1h4d,Hist1h4f,Hist1h4j,Hist1h4n,Hist1h2bf,Hist1h2bj,Hist1h2bk,Hist1h4a,Hist1h3a
5_Member	Reactome Gene Sets	R-MMU-5693607	Processing of DNA double-strand break ends	-5.03109	-3.19854	25/94	11920,15270,19822,21975,22186,22427,50721,69386,74386,78294,97122,97908,107976,231724,319152,319153,319156,319157,319159,319161,319180,319183,319184,326619,360198	Atm,H2afx,Rnf4,Top3a,Uba52,Wrn,Sirt6,Hist1h4h,Rmi1,Rps27a,Hist2h4,Hist1h3g,Babam2,Rad9b,Hist1h3h,Hist1h3i,Hist1h4d,Hist1h4f,Hist1h4j,Hist1h4n,Hist1h2bf,Hist1h2bj,Hist1h2bk,Hist1h4a,Hist1h3a
5_Member	Reactome Gene Sets	R-MMU-69620	Cell Cycle Checkpoints	-4.4262	-2.68614	44/225	11920,12235,12576,13424,15270,17220,17246,19047,22186,26931,27214,50793,52563,56317,56430,57294,66140,66634,66934,68014,69386,69957,75786,78294,83431,97122,97908,107976,208628,228829,231724,319152,319153,319156,319157,319159,319161,319180,319183,319184,320394,326619,360198,100043813	Atm,Bub1,Cdkn1b,Dync1h1,H2afx,Mcm7,Mdm2,Ppp1cc,Uba52,Ppp2r5c,Dbf4,Orc3,Cdc23,Anapc7,Clip1,Rps27,Ska2,Mcm8,Dsn1,Zwilch,Hist1h4h,Cdc16,Ckap5,Rps27a,Ndel1,Hist2h4,Hist1h3g,Babam2,Kntc1,Phf20,Rad9b,Hist1h3h,Hist1h3i,Hist1h4d,Hist1h4f,Hist1h4j,Hist1h4n,Hist1h2bf,Hist1h2bj,Hist1h2bk,Cenpt,Hist1h4a,Hist1h3a,Rps27rt
5_Member	Reactome Gene Sets	R-MMU-5693565	Recruitment and ATM-mediated phosphorylation of repair and signaling proteins at DNA double strand b	-4.16778	-2.467	20/75	11920,15270,22186,69386,78294,97122,97908,107976,193796,319152,319153,319156,319157,319159,319161,319180,319183,319184,326619,360198	Atm,H2afx,Uba52,Hist1h4h,Rps27a,Hist2h4,Hist1h3g,Babam2,Kdm4b,Hist1h3h,Hist1h3i,Hist1h4d,Hist1h4f,Hist1h4j,Hist1h4n,Hist1h2bf,Hist1h2bj,Hist1h2bk,Hist1h4a,Hist1h3a
5_Member	Reactome Gene Sets	R-MMU-5693606	DNA Double Strand Break Response	-4.07988	-2.40011	20/76	11920,15270,22186,69386,78294,97122,97908,107976,193796,319152,319153,319156,319157,319159,319161,319180,319183,319184,326619,360198	Atm,H2afx,Uba52,Hist1h4h,Rps27a,Hist2h4,Hist1h3g,Babam2,Kdm4b,Hist1h3h,Hist1h3i,Hist1h4d,Hist1h4f,Hist1h4j,Hist1h4n,Hist1h2bf,Hist1h2bj,Hist1h2bk,Hist1h4a,Hist1h3a
5_Member	GO Biological Processes	GO:0051291	protein heterooligomerization	-3.87684	-2.23105	33/161	11603,11797,12385,12387,14979,15460,16440,18412,19089,26395,56532,66700,68953,69386,71609,97114,97122,97908,108155,215210,268935,319149,319150,319151,319152,319153,319154,319156,319157,319159,319161,326619,360198	Agrn,Birc2,Ctnna1,Ctnnb1,H2-Ke6,Hr,Itpr3,Sqstm1,Prkcsh,Map2k1,Ripk3,Chmp3,Chmp2a,Hist1h4h,Tradd,Hist2h3c2,Hist2h4,Hist1h3g,Ogt,Tmem120a,Scube3,Hist1h3d,Hist1h3b,Hist1h3e,Hist1h3h,Hist1h3i,Hist2h3b,Hist1h4d,Hist1h4f,Hist1h4j,Hist1h4n,Hist1h4a,Hist1h3a
5_Member	Reactome Gene Sets	R-MMU-69481	G2/M Checkpoints	-3.65139	-2.04967	24/106	11920,15270,17220,22186,27214,50793,66634,69386,78294,97122,97908,107976,231724,319152,319153,319156,319157,319159,319161,319180,319183,319184,326619,360198	Atm,H2afx,Mcm7,Uba52,Dbf4,Orc3,Mcm8,Hist1h4h,Rps27a,Hist2h4,Hist1h3g,Babam2,Rad9b,Hist1h3h,Hist1h3i,Hist1h4d,Hist1h4f,Hist1h4j,Hist1h4n,Hist1h2bf,Hist1h2bj,Hist1h2bk,Hist1h4a,Hist1h3a
5_Member	Reactome Gene Sets	R-MMU-69473	G2/M DNA damage checkpoint	-3.19493	-1.68935	17/69	11920,15270,69386,97122,97908,107976,319152,319153,319156,319157,319159,319161,319180,319183,319184,326619,360198	Atm,H2afx,Hist1h4h,Hist2h4,Hist1h3g,Babam2,Hist1h3h,Hist1h3i,Hist1h4d,Hist1h4f,Hist1h4j,Hist1h4n,Hist1h2bf,Hist1h2bj,Hist1h2bk,Hist1h4a,Hist1h3a
6_Summary	GO Biological Processes	GO:0044257	cellular protein catabolic process	-13.594	-10.9566	146/739	11797,11816,11983,12177,12387,12488,12578,13032,13039,13194,13542,13803,13838,14084,14265,14466,14629,14694,14775,14897,15185,15519,16784,16924,16971,17246,17999,18024,18571,19025,19063,19141,19186,19358,19820,19822,20115,20588,20620,22186,22210,22222,22284,22644,23802,24017,24086,24108,26931,26965,30843,50762,50789,52231,52348,53312,54197,54473,55992,56353,56424,56468,56736,57438,58799,59036,590…	Birc2,Apoe,Atpif1,Bnip3l,Ctnnb1,Cd2ap,Cdkn2a,Ctsc,Ctsl,Ddb1,Dvl1,Enc1,Epha4,Faf1,Fmr1,Gba,Gclc,Rack1,Gpx1,Trip12,Hdac6,Hsp90aa1,Lamp2,Lnx1,Lrp1,Mdm2,Nedd4,Nfe2l2,Pdcd6ip,Ctsa,Ppt1,Lgmn,Psme1,Rad23a,Rlim,Rnf4,Rps7,Smarcc1,Plk2,Uba52,Ube2b,Ubr1,Usp9x,Rnf103,Amfr,Rnf13,Tlk2,Ubd,Ppp2r5c,Cul1,Fbxl12,Fbxo6,Fbxl3,Ankzf1,Vps37a,Nub1,Rnf5,Tollip,Trim3,Rybp,Stub1,Socs5,Rnf14,March7,Crbn,Dact1,Rnf130,Ctsz,R…
6_Member	GO Biological Processes	GO:0044257	cellular protein catabolic process	-13.594	-10.9566	146/739	11797,11816,11983,12177,12387,12488,12578,13032,13039,13194,13542,13803,13838,14084,14265,14466,14629,14694,14775,14897,15185,15519,16784,16924,16971,17246,17999,18024,18571,19025,19063,19141,19186,19358,19820,19822,20115,20588,20620,22186,22210,22222,22284,22644,23802,24017,24086,24108,26931,26965,30843,50762,50789,52231,52348,53312,54197,54473,55992,56353,56424,56468,56736,57438,58799,59036,590…	Birc2,Apoe,Atpif1,Bnip3l,Ctnnb1,Cd2ap,Cdkn2a,Ctsc,Ctsl,Ddb1,Dvl1,Enc1,Epha4,Faf1,Fmr1,Gba,Gclc,Rack1,Gpx1,Trip12,Hdac6,Hsp90aa1,Lamp2,Lnx1,Lrp1,Mdm2,Nedd4,Nfe2l2,Pdcd6ip,Ctsa,Ppt1,Lgmn,Psme1,Rad23a,Rlim,Rnf4,Rps7,Smarcc1,Plk2,Uba52,Ube2b,Ubr1,Usp9x,Rnf103,Amfr,Rnf13,Tlk2,Ubd,Ppp2r5c,Cul1,Fbxl12,Fbxo6,Fbxl3,Ankzf1,Vps37a,Nub1,Rnf5,Tollip,Trim3,Rybp,Stub1,Socs5,Rnf14,March7,Crbn,Dact1,Rnf130,Ctsz,R…
6_Member	GO Biological Processes	GO:0051603	proteolysis involved in cellular protein catabolic process	-11.0589	-8.62431	132/695	11797,11816,11983,12387,12488,12578,13032,13039,13194,13542,13803,13838,14265,14466,14629,14694,14775,14897,15185,16924,17246,17999,18024,18571,19025,19141,19186,19358,19820,19822,20115,20588,20620,22186,22210,22222,22284,22644,23802,24017,24086,24108,26931,26965,30843,50762,50789,52231,52348,53312,54197,54473,55992,56353,56424,56468,56736,57438,58799,59044,64138,65019,65113,66089,66212,66435,665…	Birc2,Apoe,Atpif1,Ctnnb1,Cd2ap,Cdkn2a,Ctsc,Ctsl,Ddb1,Dvl1,Enc1,Epha4,Fmr1,Gba,Gclc,Rack1,Gpx1,Trip12,Hdac6,Lnx1,Mdm2,Nedd4,Nfe2l2,Pdcd6ip,Ctsa,Lgmn,Psme1,Rad23a,Rlim,Rnf4,Rps7,Smarcc1,Plk2,Uba52,Ube2b,Ubr1,Usp9x,Rnf103,Amfr,Rnf13,Tlk2,Ubd,Ppp2r5c,Cul1,Fbxl12,Fbxo6,Fbxl3,Ankzf1,Vps37a,Nub1,Rnf5,Tollip,Trim3,Rybp,Stub1,Socs5,Rnf14,March7,Crbn,Rnf130,Ctsz,Rpl23,Ndfip1,Rmnd5b,Sec61b,Uggt2,Cul7,Lonp2,…
6_Member	GO Biological Processes	GO:0070647	protein modification by small protein conjugation or removal	-11.0326	-8.60997	138/738	11797,12151,12387,12400,12578,12952,13194,13803,14155,14357,14629,14694,14897,15185,15519,16898,17246,17999,18011,18024,19820,19822,20115,21848,22186,22192,22210,22222,22284,22644,23802,24017,24075,24108,26893,26965,27050,50755,50789,52563,52615,53312,54197,54473,54484,55982,55992,56310,56317,56353,56424,56515,56717,56736,56771,57438,58799,65019,65113,66053,66085,66155,66213,66510,66515,66647,669…	Birc2,Bmi1,Ctnnb1,Cbfb,Cdkn2a,Cry1,Ddb1,Enc1,Fem1b,Dtx1,Gclc,Rack1,Trip12,Hdac6,Hsp90aa1,Rps2,Mdm2,Nedd4,Neurl1a,Nfe2l2,Rlim,Rnf4,Rps7,Trim24,Uba52,Ube2m,Ube2b,Ubr1,Usp9x,Rnf103,Amfr,Rnf13,Taf10,Ubd,Cops6,Cul1,Rps3,Fbh1,Fbxl3,Cdc23,Suz12,Nub1,Rnf5,Tollip,Mkrn1,Paxip1,Trim3,Gps2,Anapc7,Rybp,Stub1,Rnf138,Mtor,Rnf14,Med20,March7,Crbn,Rpl23,Ndfip1,Ppil2,Eif3f,Ufc1,Med7,Rnf181,Cul7,Nsmce3,Vps28,Rpl11,…
6_Member	GO Biological Processes	GO:0019941	modification-dependent protein catabolic process	-9.09128	-6.85178	111/591	11797,12387,12488,12578,13194,13542,14466,14629,14694,14897,15185,16924,17246,17999,18024,19358,19820,19822,20115,20588,20620,22186,22210,22222,22284,22644,23802,24017,24086,24108,26931,26965,30843,50762,50789,52231,52348,53312,54197,54473,55992,56353,56424,56468,56736,58799,59044,65019,65113,66089,66212,66515,66889,66914,67025,67163,67586,67812,67845,68031,68077,68477,69116,70604,71393,71472,714…	Birc2,Ctnnb1,Cd2ap,Cdkn2a,Ddb1,Dvl1,Gba,Gclc,Rack1,Trip12,Hdac6,Lnx1,Mdm2,Nedd4,Nfe2l2,Rad23a,Rlim,Rnf4,Rps7,Smarcc1,Plk2,Uba52,Ube2b,Ubr1,Usp9x,Rnf103,Amfr,Rnf13,Tlk2,Ubd,Ppp2r5c,Cul1,Fbxl12,Fbxo6,Fbxl3,Ankzf1,Vps37a,Nub1,Rnf5,Tollip,Trim3,Rybp,Stub1,Socs5,Rnf14,Crbn,Rnf130,Rpl23,Ndfip1,Rmnd5b,Sec61b,Cul7,Rnf128,Vps28,Rpl11,Ccdc47,Ubxn11,Ubxn4,Rnf115,Rnf146,Nop53,Rmnd5a,Ubr4,Dnajb14,Kctd6,Usp19,…
6_Member	GO Biological Processes	GO:0043632	modification-dependent macromolecule catabolic process	-8.96398	-6.74468	112/601	11797,12387,12488,12578,13194,13542,14466,14629,14694,14897,15185,16924,17246,17999,18024,19358,19820,19822,20115,20588,20620,22186,22210,22222,22284,22644,23802,24017,24086,24108,26931,26965,30843,50762,50789,52231,52348,53312,54197,54473,55992,56353,56424,56468,56736,58799,59044,65019,65113,66089,66212,66515,66889,66914,67025,67163,67586,67812,67845,68031,68077,68477,69116,70604,71393,71472,714…	Birc2,Ctnnb1,Cd2ap,Cdkn2a,Ddb1,Dvl1,Gba,Gclc,Rack1,Trip12,Hdac6,Lnx1,Mdm2,Nedd4,Nfe2l2,Rad23a,Rlim,Rnf4,Rps7,Smarcc1,Plk2,Uba52,Ube2b,Ubr1,Usp9x,Rnf103,Amfr,Rnf13,Tlk2,Ubd,Ppp2r5c,Cul1,Fbxl12,Fbxo6,Fbxl3,Ankzf1,Vps37a,Nub1,Rnf5,Tollip,Trim3,Rybp,Stub1,Socs5,Rnf14,Crbn,Rnf130,Rpl23,Ndfip1,Rmnd5b,Sec61b,Cul7,Rnf128,Vps28,Rpl11,Ccdc47,Ubxn11,Ubxn4,Rnf115,Rnf146,Nop53,Rmnd5a,Ubr4,Dnajb14,Kctd6,Usp19,…
6_Member	GO Biological Processes	GO:0032446	protein modification by small protein conjugation	-8.93071	-6.71534	114/616	11797,12151,12387,12400,12578,12952,13194,13803,14155,14357,14629,14694,14897,15185,15519,16898,17246,17999,18011,18024,19820,19822,20115,21848,22186,22192,22210,22222,22644,23802,24017,24108,26965,27050,50755,50789,52563,52615,53312,54197,54473,54484,55982,55992,56310,56317,56353,56424,56515,56717,56736,56771,57438,58799,65019,65113,66053,66155,66213,66510,66515,66647,66914,67025,67141,67845,680…	Birc2,Bmi1,Ctnnb1,Cbfb,Cdkn2a,Cry1,Ddb1,Enc1,Fem1b,Dtx1,Gclc,Rack1,Trip12,Hdac6,Hsp90aa1,Rps2,Mdm2,Nedd4,Neurl1a,Nfe2l2,Rlim,Rnf4,Rps7,Trim24,Uba52,Ube2m,Ube2b,Ubr1,Rnf103,Amfr,Rnf13,Ubd,Cul1,Rps3,Fbh1,Fbxl3,Cdc23,Suz12,Nub1,Rnf5,Tollip,Mkrn1,Paxip1,Trim3,Gps2,Anapc7,Rybp,Stub1,Rnf138,Mtor,Rnf14,Med20,March7,Crbn,Rpl23,Ndfip1,Ppil2,Ufc1,Med7,Rnf181,Cul7,Nsmce3,Vps28,Rpl11,Fbxo5,Rnf115,Rnf146,Nsmc…
6_Member	GO Biological Processes	GO:0016567	protein ubiquitination	-8.90431	-6.69283	107/567	11797,12151,12387,12400,12578,12952,13194,13803,14155,14357,14629,14694,14897,15185,15519,16898,17246,17999,18011,18024,19820,19822,20115,21848,22186,22210,22222,22644,23802,24017,24108,26965,27050,50755,50789,52563,52615,53312,54197,54484,55982,55992,56310,56317,56353,56424,56515,56717,56736,56771,57438,58799,65019,65113,66053,66213,66510,66515,66647,66914,67025,67141,67845,68031,68501,68943,699…	Birc2,Bmi1,Ctnnb1,Cbfb,Cdkn2a,Cry1,Ddb1,Enc1,Fem1b,Dtx1,Gclc,Rack1,Trip12,Hdac6,Hsp90aa1,Rps2,Mdm2,Nedd4,Neurl1a,Nfe2l2,Rlim,Rnf4,Rps7,Trim24,Uba52,Ube2b,Ubr1,Rnf103,Amfr,Rnf13,Ubd,Cul1,Rps3,Fbh1,Fbxl3,Cdc23,Suz12,Nub1,Rnf5,Mkrn1,Paxip1,Trim3,Gps2,Anapc7,Rybp,Stub1,Rnf138,Mtor,Rnf14,Med20,March7,Crbn,Rpl23,Ndfip1,Ppil2,Med7,Rnf181,Cul7,Nsmce3,Vps28,Rpl11,Fbxo5,Rnf115,Rnf146,Nsmce2,Pink1,Cdc16,Mar…
6_Member	GO Biological Processes	GO:0006511	ubiquitin-dependent protein catabolic process	-8.68783	-6.49902	108/579	11797,12387,12488,12578,13194,13542,14466,14629,14694,14897,15185,16924,17246,17999,18024,19358,19820,19822,20115,20588,20620,22210,22222,22284,22644,23802,24017,24086,24108,26931,26965,30843,50762,50789,52231,52348,53312,54197,54473,55992,56353,56424,56468,56736,58799,59044,65019,65113,66089,66212,66515,66889,66914,67025,67163,67586,67812,67845,68031,68077,68477,69116,70604,71393,71472,71492,721…	Birc2,Ctnnb1,Cd2ap,Cdkn2a,Ddb1,Dvl1,Gba,Gclc,Rack1,Trip12,Hdac6,Lnx1,Mdm2,Nedd4,Nfe2l2,Rad23a,Rlim,Rnf4,Rps7,Smarcc1,Plk2,Ube2b,Ubr1,Usp9x,Rnf103,Amfr,Rnf13,Tlk2,Ubd,Ppp2r5c,Cul1,Fbxl12,Fbxo6,Fbxl3,Ankzf1,Vps37a,Nub1,Rnf5,Tollip,Trim3,Rybp,Stub1,Socs5,Rnf14,Crbn,Rnf130,Rpl23,Ndfip1,Rmnd5b,Sec61b,Cul7,Rnf128,Vps28,Rpl11,Ccdc47,Ubxn11,Ubxn4,Rnf115,Rnf146,Nop53,Rmnd5a,Ubr4,Dnajb14,Kctd6,Usp19,Bbs7,F…
6_Member	GO Biological Processes	GO:0010498	proteasomal protein catabolic process	-6.06746	-4.13105	82/456	11797,11816,12387,12488,13194,13542,13803,14265,14466,14629,14694,14775,17246,17999,18024,19186,19358,19822,20588,20620,22210,22222,22644,23802,24086,26931,26965,30843,50762,50789,52231,53312,54197,55992,56353,56424,56468,56736,57438,58799,66089,66212,66435,67025,67163,67586,67812,68077,68477,70604,71472,71492,72194,93687,93759,94190,97064,99375,100494,106021,106025,107568,108089,108155,110616,11…	Birc2,Apoe,Ctnnb1,Cd2ap,Ddb1,Dvl1,Enc1,Fmr1,Gba,Gclc,Rack1,Gpx1,Mdm2,Nedd4,Nfe2l2,Psme1,Rad23a,Rnf4,Smarcc1,Plk2,Ube2b,Ubr1,Rnf103,Amfr,Tlk2,Ppp2r5c,Cul1,Fbxl12,Fbxo6,Fbxl3,Ankzf1,Nub1,Rnf5,Trim3,Rybp,Stub1,Socs5,Rnf14,March7,Crbn,Rmnd5b,Sec61b,Uggt2,Rpl11,Ccdc47,Ubxn11,Ubxn4,Nop53,Rmnd5a,Dnajb14,Usp19,Bbs7,Fbxl20,Csnk1a1,Sirt1,Ophn1,Wwtr1,Cul4a,Zfand2a,Topors,Sharpin,Wwp1,Rnf144a,Ogt,Atxn3,Mta1,…
6_Member	GO Biological Processes	GO:0043161	proteasome-mediated ubiquitin-dependent protein catabolic process	-5.79129	-3.86906	72/391	11797,12387,12488,13194,13542,14466,14629,14694,17246,17999,18024,19358,19822,20588,20620,22210,22222,22644,23802,24086,26931,26965,30843,50762,50789,52231,53312,54197,55992,56353,56424,56468,56736,58799,66089,66212,67025,67163,67586,67812,68077,68477,70604,71472,71492,72194,93687,93759,97064,99375,100494,106021,106025,107568,108089,108155,110616,116870,193670,212114,216440,223870,224727,225896,2…	Birc2,Ctnnb1,Cd2ap,Ddb1,Dvl1,Gba,Gclc,Rack1,Mdm2,Nedd4,Nfe2l2,Rad23a,Rnf4,Smarcc1,Plk2,Ube2b,Ubr1,Rnf103,Amfr,Tlk2,Ppp2r5c,Cul1,Fbxl12,Fbxo6,Fbxl3,Ankzf1,Nub1,Rnf5,Trim3,Rybp,Stub1,Socs5,Rnf14,Crbn,Rmnd5b,Sec61b,Rpl11,Ccdc47,Ubxn11,Ubxn4,Nop53,Rmnd5a,Dnajb14,Usp19,Bbs7,Fbxl20,Csnk1a1,Sirt1,Wwtr1,Cul4a,Zfand2a,Topors,Sharpin,Wwp1,Rnf144a,Ogt,Atxn3,Mta1,Rnf185,Nhlrc3,Os9,Senp1,Bag6,Ubxn1,Man1b1,Fbx…
6_Member	GO Biological Processes	GO:0000209	protein polyubiquitination	-3.97549	-2.3092	38/193	11797,12387,12400,12578,14897,15185,17999,19822,22210,23802,52563,54197,54484,55992,56310,56317,56424,56736,57438,66053,67845,68031,69957,71779,72296,74493,93834,94088,106021,106025,107568,107986,108089,109161,212114,224170,232539,329152	Birc2,Ctnnb1,Cbfb,Cdkn2a,Trip12,Hdac6,Nedd4,Rnf4,Ube2b,Amfr,Cdc23,Rnf5,Mkrn1,Trim3,Gps2,Anapc7,Stub1,Rnf14,March7,Ppil2,Rnf115,Rnf146,Cdc16,March8,Rusc1,Tnks2,Peli2,Trim6,Topors,Sharpin,Wwp1,Ddb2,Rnf144a,Ube2q2,Nhlrc3,Dzip3,Klhl42,Hecw2
7_Summary	GO Biological Processes	GO:1903047	mitotic cell cycle process	-13.5177	-10.9005	132/645	11479,11735,11820,11920,12013,12159,12162,12235,12323,12450,12452,12567,12576,12578,13191,13194,13205,13424,14199,14841,15586,15902,15904,16412,16571,16600,16800,17246,17295,17420,17685,17865,18541,18571,18671,18973,19054,19055,19090,19186,19941,20104,20620,20742,20842,20843,21749,21973,21974,22589,23922,24063,24064,24075,24100,24108,26380,26914,26992,27214,27375,28010,30843,30939,30963,50796,519…	Acvr1b,Ank3,App,Atm,Bach1,Bmp4,Bmp7,Bub1,Camk2b,Ccng1,Ccng2,Cdk4,Cdkn1b,Cdkn2a,Dctn1,Ddb1,Ddx3x,Dync1h1,Fhl1,Haspin,Hyal1,Id2,Id4,Itgb1,Kif4,Klf4,Arhgef2,Mdm2,Met,Mnat1,Msh2,Mybl2,Pcnt,Pdcd6ip,Abcb1a,Pole,Ppp2r3d,Ppp3ca,Prkdc,Psme1,Rpl26,Rps6,Plk2,Sptbn1,Stag1,Stag2,Terf1,Top2a,Top2b,Atrx,Jtb,Spry1,Spry2,Taf10,Tpra1,Ubd,Esrrb,H2afy,Brd7,Dbf4,Tjp3,Miip,Fbxl12,Pttg1,Hacd1,Dmrt1,Knstrn,Ctdsp2,Cdc23,…
7_Member	GO Biological Processes	GO:1903047	mitotic cell cycle process	-13.5177	-10.9005	132/645	11479,11735,11820,11920,12013,12159,12162,12235,12323,12450,12452,12567,12576,12578,13191,13194,13205,13424,14199,14841,15586,15902,15904,16412,16571,16600,16800,17246,17295,17420,17685,17865,18541,18571,18671,18973,19054,19055,19090,19186,19941,20104,20620,20742,20842,20843,21749,21973,21974,22589,23922,24063,24064,24075,24100,24108,26380,26914,26992,27214,27375,28010,30843,30939,30963,50796,519…	Acvr1b,Ank3,App,Atm,Bach1,Bmp4,Bmp7,Bub1,Camk2b,Ccng1,Ccng2,Cdk4,Cdkn1b,Cdkn2a,Dctn1,Ddb1,Ddx3x,Dync1h1,Fhl1,Haspin,Hyal1,Id2,Id4,Itgb1,Kif4,Klf4,Arhgef2,Mdm2,Met,Mnat1,Msh2,Mybl2,Pcnt,Pdcd6ip,Abcb1a,Pole,Ppp2r3d,Ppp3ca,Prkdc,Psme1,Rpl26,Rps6,Plk2,Sptbn1,Stag1,Stag2,Terf1,Top2a,Top2b,Atrx,Jtb,Spry1,Spry2,Taf10,Tpra1,Ubd,Esrrb,H2afy,Brd7,Dbf4,Tjp3,Miip,Fbxl12,Pttg1,Hacd1,Dmrt1,Knstrn,Ctdsp2,Cdc23,…
7_Member	GO Biological Processes	GO:0007346	regulation of mitotic cell cycle	-9.84083	-7.53438	99/492	11820,11920,12159,12162,12226,12228,12235,12387,12450,12567,12576,12578,13191,13194,13197,13205,13383,13424,13560,14199,14841,15205,15586,15902,16600,17246,17295,17685,17691,19054,19090,19141,19186,19941,20104,20620,20842,20843,20851,21749,21973,21974,22589,24100,24108,26914,26992,27214,27375,28010,29875,30939,30963,50796,52468,52563,56742,59036,66515,66679,67064,67141,67300,67811,67849,67991,680…	App,Atm,Bmp4,Bmp7,Btg1,Btg3,Bub1,Ctnnb1,Ccng1,Cdk4,Cdkn1b,Cdkn2a,Dctn1,Ddb1,Gadd45a,Ddx3x,Dlg1,Dync1h1,E4f1,Fhl1,Haspin,Hes1,Hyal1,Id2,Klf4,Mdm2,Met,Msh2,Sik1,Ppp2r3d,Prkdc,Lgmn,Psme1,Rpl26,Rps6,Plk2,Stag1,Stag2,Stat5b,Terf1,Top2a,Top2b,Atrx,Tpra1,Ubd,H2afy,Brd7,Dbf4,Tjp3,Miip,Iqgap1,Pttg1,Hacd1,Dmrt1,Ctdsp2,Cdc23,Psrc1,Dact1,Cul7,Rae1,Chmp1b,Fbxo5,Cltc,Poldip2,Cdca5,Nacc2,Zwilch,Mrnip,Nop53,Nsmc…
7_Member	GO Biological Processes	GO:0010564	regulation of cell cycle process	-7.34217	-5.26397	104/583	11820,11920,12159,12162,12235,12323,12380,12387,12450,12567,12576,12578,12696,13191,13194,13205,13424,13560,14199,14219,14841,15364,15586,15902,16553,16600,17246,17295,17319,18519,18571,19054,19090,19186,19822,19941,20377,20620,20842,20843,21749,22210,22589,24100,24108,26914,26992,27214,27375,28010,30939,30963,50796,51944,52468,52563,55982,56742,59036,65019,66515,66679,66700,67064,67141,67278,673…	App,Atm,Bmp4,Bmp7,Bub1,Camk2b,Cast,Ctnnb1,Ccng1,Cdk4,Cdkn1b,Cdkn2a,Cirbp,Dctn1,Ddb1,Ddx3x,Dync1h1,E4f1,Fhl1,Ccn2,Haspin,Hmga2,Hyal1,Id2,Kif13a,Klf4,Mdm2,Met,Mif,Kat2b,Pdcd6ip,Ppp2r3d,Prkdc,Psme1,Rnf4,Rpl26,Sfrp1,Plk2,Stag1,Stag2,Terf1,Ube2b,Atrx,Tpra1,Ubd,H2afy,Brd7,Dbf4,Tjp3,Miip,Pttg1,Hacd1,Dmrt1,Knstrn,Ctdsp2,Cdc23,Paxip1,Psrc1,Dact1,Rpl23,Cul7,Rae1,Chmp3,Chmp1b,Fbxo5,Pagr1a,Cltc,Cdca5,Nacc2,M…
7_Member	GO Biological Processes	GO:0044770	cell cycle phase transition	-7.28202	-5.21166	77/393	11479,11820,11920,12013,12235,12323,12450,12452,12567,12576,12578,12696,13194,13205,14199,14841,15586,15902,15904,16412,16600,17246,17420,18671,18973,19054,19055,19090,19186,19704,19941,20104,20620,21749,24075,24100,24108,26380,26914,26992,27214,27375,28010,30843,30963,52468,52563,53892,55982,59036,63955,67141,67278,67849,67991,68067,68077,68501,68953,68964,69188,72611,75826,80280,83383,83560,993…	Acvr1b,App,Atm,Bach1,Bub1,Camk2b,Ccng1,Ccng2,Cdk4,Cdkn1b,Cdkn2a,Cirbp,Ddb1,Ddx3x,Fhl1,Haspin,Hyal1,Id2,Id4,Itgb1,Klf4,Mdm2,Mnat1,Abcb1a,Pole,Ppp2r3d,Ppp3ca,Prkdc,Psme1,Upf1,Rpl26,Rps6,Plk2,Terf1,Taf10,Tpra1,Ubd,Esrrb,H2afy,Brd7,Dbf4,Tjp3,Miip,Fbxl12,Hacd1,Ctdsp2,Cdc23,Ppm1d,Paxip1,Dact1,Cables1,Fbxo5,Pagr1a,Cdca5,Nacc2,Mrnip,Nop53,Nsmce2,Chmp2a,Ctc1,Kmt2e,Zfp655,Senp2,Cdk5rap3,Tfap4,Tex14,Cul4a,B…
7_Member	GO Biological Processes	GO:0044772	mitotic cell cycle phase transition	-7.13089	-5.0716	71/355	11479,11820,11920,12013,12235,12323,12450,12452,12567,12576,12578,13194,13205,14199,14841,15586,15902,15904,16412,16600,17246,17420,18671,18973,19054,19055,19090,19186,19941,20104,20620,21749,24075,24100,24108,26380,26992,27214,27375,28010,30843,30963,52468,52563,53892,59036,63955,67141,67849,67991,68067,68077,68501,68953,68964,69188,72611,75826,80280,83383,83560,99375,194655,214444,229776,234664…	Acvr1b,App,Atm,Bach1,Bub1,Camk2b,Ccng1,Ccng2,Cdk4,Cdkn1b,Cdkn2a,Ddb1,Ddx3x,Fhl1,Haspin,Hyal1,Id2,Id4,Itgb1,Klf4,Mdm2,Mnat1,Abcb1a,Pole,Ppp2r3d,Ppp3ca,Prkdc,Psme1,Rpl26,Rps6,Plk2,Terf1,Taf10,Tpra1,Ubd,Esrrb,Brd7,Dbf4,Tjp3,Miip,Fbxl12,Hacd1,Ctdsp2,Cdc23,Ppm1d,Dact1,Cables1,Fbxo5,Cdca5,Nacc2,Mrnip,Nop53,Nsmce2,Chmp2a,Ctc1,Kmt2e,Zfp655,Senp2,Cdk5rap3,Tfap4,Tex14,Cul4a,Klf11,Cdk5rap2,Cdc14a,Nae1,Jade1…
7_Member	GO Biological Processes	GO:0000082	G1/S transition of mitotic cell cycle	-6.92691	-4.88632	42/171	11479,12013,12323,12567,12576,12578,13205,14199,14841,15586,15902,15904,16412,16600,17246,17420,18973,19054,19055,19090,19186,19941,20104,20620,24075,26380,26992,27214,27375,30963,52468,59036,63955,67991,69188,72611,75826,99375,194655,269424,319195,404710	Acvr1b,Bach1,Camk2b,Cdk4,Cdkn1b,Cdkn2a,Ddx3x,Fhl1,Haspin,Hyal1,Id2,Id4,Itgb1,Klf4,Mdm2,Mnat1,Pole,Ppp2r3d,Ppp3ca,Prkdc,Psme1,Rpl26,Rps6,Plk2,Taf10,Esrrb,Brd7,Dbf4,Tjp3,Hacd1,Ctdsp2,Dact1,Cables1,Nacc2,Kmt2e,Zfp655,Senp2,Cul4a,Klf11,Jade1,Rpl17,Iqgap3
7_Member	GO Biological Processes	GO:0044843	cell cycle G1/S phase transition	-6.79185	-4.7692	44/185	11479,12013,12323,12567,12576,12578,12696,13205,14199,14841,15586,15902,15904,16412,16600,17246,17420,18973,19054,19055,19090,19186,19941,20104,20620,24075,26380,26992,27214,27375,30963,52468,59036,63955,67278,67991,69188,72611,75826,99375,194655,269424,319195,404710	Acvr1b,Bach1,Camk2b,Cdk4,Cdkn1b,Cdkn2a,Cirbp,Ddx3x,Fhl1,Haspin,Hyal1,Id2,Id4,Itgb1,Klf4,Mdm2,Mnat1,Pole,Ppp2r3d,Ppp3ca,Prkdc,Psme1,Rpl26,Rps6,Plk2,Taf10,Esrrb,Brd7,Dbf4,Tjp3,Hacd1,Ctdsp2,Dact1,Cables1,Pagr1a,Nacc2,Kmt2e,Zfp655,Senp2,Cul4a,Klf11,Jade1,Rpl17,Iqgap3
7_Member	GO Biological Processes	GO:0045786	negative regulation of cell cycle	-6.60686	-4.60862	83/450	11920,12159,12162,12226,12228,12235,12380,12387,12450,12567,12576,12578,12952,13197,13383,14155,14199,14841,15270,15902,16600,17246,17319,17685,18129,18519,19054,19090,19272,19941,20104,20467,20620,20674,20843,21376,21749,21973,21974,22589,24100,26395,26914,26992,27103,28010,30939,50796,52468,54139,59036,60599,65019,67141,67991,68014,68067,68077,68953,69188,70556,71701,71711,72611,80280,83383,835…	Atm,Bmp4,Bmp7,Btg1,Btg3,Bub1,Cast,Ctnnb1,Ccng1,Cdk4,Cdkn1b,Cdkn2a,Cry1,Gadd45a,Dlg1,Fem1b,Fhl1,Haspin,H2afx,Id2,Klf4,Mdm2,Mif,Msh2,Notch2,Kat2b,Ppp2r3d,Prkdc,Ptprk,Rpl26,Rps6,Sin3b,Plk2,Sox2,Stag2,Tbrg1,Terf1,Top2a,Top2b,Atrx,Tpra1,Map2k1,H2afy,Brd7,Eif2ak4,Miip,Pttg1,Dmrt1,Ctdsp2,Irf6,Dact1,Trp53inp1,Rpl23,Fbxo5,Nacc2,Zwilch,Mrnip,Nop53,Chmp2a,Kmt2e,Slc25a33,Pnpt1,Mus81,Zfp655,Cdk5rap3,Tfap4,Tex…
7_Member	GO Biological Processes	GO:0045930	negative regulation of mitotic cell cycle	-6.20691	-4.25797	50/232	11920,12159,12162,12226,12228,12235,12387,12450,12576,13197,13383,14199,14841,16600,17246,17685,19054,19090,19941,20104,20620,21749,21973,21974,22589,24100,26992,28010,30939,52468,59036,67141,67991,68014,68067,68077,71701,71711,72611,80280,83560,109019,208628,214444,229776,231724,234664,268491,269424,381921	Atm,Bmp4,Bmp7,Btg1,Btg3,Bub1,Ctnnb1,Ccng1,Cdkn1b,Gadd45a,Dlg1,Fhl1,Haspin,Klf4,Mdm2,Msh2,Ppp2r3d,Prkdc,Rpl26,Rps6,Plk2,Terf1,Top2a,Top2b,Atrx,Tpra1,Brd7,Miip,Pttg1,Ctdsp2,Dact1,Fbxo5,Nacc2,Zwilch,Mrnip,Nop53,Pnpt1,Mus81,Zfp655,Cdk5rap3,Tex14,Nabp1,Kntc1,Cdk5rap2,Cdc14a,Rad9b,Nae1,Meioc,Jade1,Taok2
7_Member	GO Biological Processes	GO:1901987	regulation of cell cycle phase transition	-5.32645	-3.45493	56/289	11820,11920,12235,12450,12567,12576,12578,12696,13194,13205,14199,14841,15586,15902,16600,17246,19054,19090,19186,19941,21749,24100,24108,26914,26992,27214,27375,28010,30963,52468,52563,55982,59036,67141,67278,67849,67991,68067,68077,68501,68964,69188,72611,75826,80280,83383,83560,99375,107976,214444,229776,234664,269424,319195,329152,381921	App,Atm,Bub1,Ccng1,Cdk4,Cdkn1b,Cdkn2a,Cirbp,Ddb1,Ddx3x,Fhl1,Haspin,Hyal1,Id2,Klf4,Mdm2,Ppp2r3d,Prkdc,Psme1,Rpl26,Terf1,Tpra1,Ubd,H2afy,Brd7,Dbf4,Tjp3,Miip,Hacd1,Ctdsp2,Cdc23,Paxip1,Dact1,Fbxo5,Pagr1a,Cdca5,Nacc2,Mrnip,Nop53,Nsmce2,Ctc1,Kmt2e,Zfp655,Senp2,Cdk5rap3,Tfap4,Tex14,Cul4a,Babam2,Cdk5rap2,Cdc14a,Nae1,Jade1,Rpl17,Hecw2,Taok2
7_Member	GO Biological Processes	GO:1901990	regulation of mitotic cell cycle phase transition	-5.16183	-3.31276	51/258	11820,11920,12235,12450,12567,12576,12578,13194,13205,14199,14841,15586,15902,16600,17246,19054,19090,19186,19941,21749,24100,24108,26992,27214,27375,28010,30963,52468,52563,59036,67141,67849,67991,68067,68077,68501,68964,69188,72611,75826,80280,83383,83560,99375,214444,229776,234664,269424,319195,329152,381921	App,Atm,Bub1,Ccng1,Cdk4,Cdkn1b,Cdkn2a,Ddb1,Ddx3x,Fhl1,Haspin,Hyal1,Id2,Klf4,Mdm2,Ppp2r3d,Prkdc,Psme1,Rpl26,Terf1,Tpra1,Ubd,Brd7,Dbf4,Tjp3,Miip,Hacd1,Ctdsp2,Cdc23,Dact1,Fbxo5,Cdca5,Nacc2,Mrnip,Nop53,Nsmce2,Ctc1,Kmt2e,Zfp655,Senp2,Cdk5rap3,Tfap4,Tex14,Cul4a,Cdk5rap2,Cdc14a,Nae1,Jade1,Rpl17,Hecw2,Taok2
7_Member	GO Biological Processes	GO:0010948	negative regulation of cell cycle process	-4.09869	-2.41203	43/225	11920,12159,12162,12235,12380,12450,12567,14199,14841,16600,17246,17319,18519,19054,19090,19941,20843,21749,22589,24100,26914,26992,28010,30939,50796,52468,59036,65019,67141,67991,68067,68077,68953,72611,80280,83383,83560,107951,107976,214444,234664,269424,381921	Atm,Bmp4,Bmp7,Bub1,Cast,Ccng1,Cdk4,Fhl1,Haspin,Klf4,Mdm2,Mif,Kat2b,Ppp2r3d,Prkdc,Rpl26,Stag2,Terf1,Atrx,Tpra1,H2afy,Brd7,Miip,Pttg1,Dmrt1,Ctdsp2,Dact1,Rpl23,Fbxo5,Nacc2,Mrnip,Nop53,Chmp2a,Zfp655,Cdk5rap3,Tfap4,Tex14,Cdk9,Babam2,Cdk5rap2,Nae1,Jade1,Taok2
7_Member	GO Biological Processes	GO:2000045	regulation of G1/S transition of mitotic cell cycle	-3.15916	-1.66413	24/114	13205,14199,14841,15586,15902,16600,17246,19054,19090,19186,19941,26992,27214,27375,30963,52468,59036,67991,69188,72611,75826,99375,269424,319195	Ddx3x,Fhl1,Haspin,Hyal1,Id2,Klf4,Mdm2,Ppp2r3d,Prkdc,Psme1,Rpl26,Brd7,Dbf4,Tjp3,Hacd1,Ctdsp2,Dact1,Nacc2,Kmt2e,Zfp655,Senp2,Cul4a,Jade1,Rpl17
7_Member	GO Biological Processes	GO:1902806	regulation of cell cycle G1/S phase transition	-3.1238	-1.63543	26/128	12696,13205,14199,14841,15586,15902,16600,17246,19054,19090,19186,19941,26992,27214,27375,30963,52468,59036,67278,67991,69188,72611,75826,99375,269424,319195	Cirbp,Ddx3x,Fhl1,Haspin,Hyal1,Id2,Klf4,Mdm2,Ppp2r3d,Prkdc,Psme1,Rpl26,Brd7,Dbf4,Tjp3,Hacd1,Ctdsp2,Dact1,Pagr1a,Nacc2,Kmt2e,Zfp655,Senp2,Cul4a,Jade1,Rpl17
7_Member	GO Biological Processes	GO:1901991	negative regulation of mitotic cell cycle phase transition	-2.81655	-1.39881	27/141	11920,12235,12450,14199,14841,16600,17246,19054,19090,19941,21749,24100,26992,28010,52468,59036,67141,67991,68067,68077,72611,80280,83560,214444,234664,269424,381921	Atm,Bub1,Ccng1,Fhl1,Haspin,Klf4,Mdm2,Ppp2r3d,Prkdc,Rpl26,Terf1,Tpra1,Brd7,Miip,Ctdsp2,Dact1,Fbxo5,Nacc2,Mrnip,Nop53,Zfp655,Cdk5rap3,Tex14,Cdk5rap2,Nae1,Jade1,Taok2
7_Member	GO Biological Processes	GO:1901988	negative regulation of cell cycle phase transition	-2.6873	-1.30133	29/158	11920,12235,12450,14199,14841,16600,17246,19054,19090,19941,21749,24100,26914,26992,28010,52468,59036,67141,67991,68067,68077,72611,80280,83560,107976,214444,234664,269424,381921	Atm,Bub1,Ccng1,Fhl1,Haspin,Klf4,Mdm2,Ppp2r3d,Prkdc,Rpl26,Terf1,Tpra1,H2afy,Brd7,Miip,Ctdsp2,Dact1,Fbxo5,Nacc2,Mrnip,Nop53,Zfp655,Cdk5rap3,Tex14,Babam2,Cdk5rap2,Nae1,Jade1,Taok2
7_Member	GO Biological Processes	GO:2000134	negative regulation of G1/S transition of mitotic cell cycle	-2.06724	-0.837149	13/60	14199,14841,16600,17246,19054,19090,19941,26992,52468,59036,67991,72611,269424	Fhl1,Haspin,Klf4,Mdm2,Ppp2r3d,Prkdc,Rpl26,Brd7,Ctdsp2,Dact1,Nacc2,Zfp655,Jade1
8_Summary	GO Biological Processes	GO:0043254	regulation of protein complex assembly	-11.5972	-9.10739	97/447	11797,11816,11845,11920,12028,12387,12484,12576,12912,13191,13205,13383,13548,14084,14466,14694,15185,15519,15894,16210,16476,16784,16800,17295,17886,18613,18826,19305,19822,20362,20430,20563,20739,20740,20742,20779,21432,21749,22121,22334,22351,23789,26401,27050,27360,29816,50884,54631,55982,56327,56424,56430,56699,56717,56742,58799,59036,63985,63986,65114,66616,66713,66824,66878,67578,68077,685…	Birc2,Apoe,Arf6,Atm,Bax,Ctnnb1,Cd24a,Cdkn1b,Creb1,Dctn1,Ddx3x,Dlg1,Dyrk1a,Faf1,Gba,Rack1,Hdac6,Hsp90aa1,Icam1,Impact,Jun,Lamp2,Arhgef2,Met,Myh9,Pecam1,Lcp1,Pex5,Rnf4,Sept8,Cyfip1,Slit2,Spta1,Sptan1,Sptbn1,Src,Tcl1,Terf1,Rpl13a,Vdac2,Vill,Coro1b,Map3k1,Rps3,Add3,Hip1r,Nckap1,Nphs1,Paxip1,Arl2,Stub1,Clip1,Cdc42ep4,Mtor,Psrc1,Crbn,Dact1,Gmfb,Gmfg,Vps35,Snx9,Actr2,Pycard,Riok3,Patl2,Nop53,Ankra2,Pih1…
8_Member	GO Biological Processes	GO:0043254	regulation of protein complex assembly	-11.5972	-9.10739	97/447	11797,11816,11845,11920,12028,12387,12484,12576,12912,13191,13205,13383,13548,14084,14466,14694,15185,15519,15894,16210,16476,16784,16800,17295,17886,18613,18826,19305,19822,20362,20430,20563,20739,20740,20742,20779,21432,21749,22121,22334,22351,23789,26401,27050,27360,29816,50884,54631,55982,56327,56424,56430,56699,56717,56742,58799,59036,63985,63986,65114,66616,66713,66824,66878,67578,68077,685…	Birc2,Apoe,Arf6,Atm,Bax,Ctnnb1,Cd24a,Cdkn1b,Creb1,Dctn1,Ddx3x,Dlg1,Dyrk1a,Faf1,Gba,Rack1,Hdac6,Hsp90aa1,Icam1,Impact,Jun,Lamp2,Arhgef2,Met,Myh9,Pecam1,Lcp1,Pex5,Rnf4,Sept8,Cyfip1,Slit2,Spta1,Sptan1,Sptbn1,Src,Tcl1,Terf1,Rpl13a,Vdac2,Vill,Coro1b,Map3k1,Rps3,Add3,Hip1r,Nckap1,Nphs1,Paxip1,Arl2,Stub1,Clip1,Cdc42ep4,Mtor,Psrc1,Crbn,Dact1,Gmfb,Gmfg,Vps35,Snx9,Actr2,Pycard,Riok3,Patl2,Nop53,Ankra2,Pih1…
8_Member	GO Biological Processes	GO:0010638	positive regulation of organelle organization	-9.22646	-6.96577	112/595	11652,11845,11920,11983,12028,12323,12387,12576,13191,13383,13424,13626,13870,14219,14265,14466,14824,15185,15251,15894,16413,17128,17295,17765,18519,18571,18783,18826,20430,20779,20874,20937,20947,20971,21687,21748,21749,22210,22378,22589,22596,22724,23789,26401,26914,26992,27050,29816,50721,50796,50884,54631,55982,56327,56430,56699,56717,56742,58801,59047,63985,63986,65114,66573,66616,66713,668…	Akt2,Arf6,Atm,Atpif1,Bax,Camk2b,Ctnnb1,Cdkn1b,Dctn1,Dlg1,Dync1h1,Eed,Ercc1,Ccn2,Fmr1,Gba,Grn,Hdac6,Hif1a,Icam1,Itgb1bp1,Smad4,Met,Mtf2,Kat2b,Pdcd6ip,Pla2g4a,Lcp1,Cyfip1,Src,Slk,Suv39h1,Swap70,Sdc4,Tek,Terc,Terf1,Ube2b,Wbp2,Atrx,Xrcc5,Zbtb7b,Coro1b,Map3k1,H2afy,Brd7,Rps3,Hip1r,Sirt6,Dmrt1,Nckap1,Nphs1,Paxip1,Arl2,Clip1,Cdc42ep4,Mtor,Psrc1,Pmaip1,Pnkp,Gmfb,Gmfg,Vps35,Dzip1,Snx9,Actr2,Pycard,Fbxo5,M…
8_Member	GO Biological Processes	GO:0031334	positive regulation of protein complex assembly	-7.93172	-5.80136	56/243	11845,11920,12028,12387,12484,12576,12912,13191,13383,14084,14694,15185,15519,15894,16476,17295,18826,20430,20779,21432,21749,23789,26401,27050,29816,50884,54631,55982,56327,56424,56430,56699,56717,56742,63985,63986,66616,66713,66824,68845,72068,72162,75991,76709,105377,105855,170643,214444,216742,237781,245000,246710,329679,383619,434204,544963	Arf6,Atm,Bax,Ctnnb1,Cd24a,Cdkn1b,Creb1,Dctn1,Dlg1,Faf1,Rack1,Hdac6,Hsp90aa1,Icam1,Jun,Met,Lcp1,Cyfip1,Src,Tcl1,Terf1,Coro1b,Map3k1,Rps3,Hip1r,Nckap1,Nphs1,Paxip1,Arl2,Stub1,Clip1,Cdc42ep4,Mtor,Psrc1,Gmfb,Gmfg,Snx9,Actr2,Pycard,Pih1d1,Cnot2,Dhx36,Slain2,Arpc2,Slf1,Nckap1l,Kirrel,Cdk5rap2,Fnip1,Mief2,Atr,Rhobtb2,Fnip2,Aim2,Whamm,Iqgap2
8_Member	GO Biological Processes	GO:0051258	protein polymerization	-7.69792	-5.59257	60/272	11845,12576,13191,13383,13548,15519,15894,17295,17886,18039,18613,20430,20563,20739,20740,20742,21749,22334,22351,23789,26401,27050,27360,29816,50884,54631,56327,56430,56699,56717,56742,63985,63986,66616,66700,66713,66824,67141,68953,72205,74006,74569,75786,75991,76709,76789,80880,83431,94088,105855,108903,170643,211401,214444,218397,225288,246710,434204,544963,625249	Arf6,Cdkn1b,Dctn1,Dlg1,Dyrk1a,Hsp90aa1,Icam1,Met,Myh9,Nefl,Pecam1,Cyfip1,Slit2,Spta1,Sptan1,Sptbn1,Terf1,Vdac2,Vill,Coro1b,Map3k1,Rps3,Add3,Hip1r,Nckap1,Nphs1,Arl2,Clip1,Cdc42ep4,Mtor,Psrc1,Gmfb,Gmfg,Snx9,Chmp3,Actr2,Pycard,Fbxo5,Chmp2a,Eml2,Dnm1l,Ttc17,Ckap5,Slain2,Arpc2,Mzt1,Kank3,Ndel1,Trim6,Nckap1l,Tbcd,Kirrel,Mtss1,Cdk5rap2,Rasa1,Fhod3,Rhobtb2,Whamm,Iqgap2,Gpx4
8_Member	GO Biological Processes	GO:0097435	supramolecular fiber organization	-7.55249	-5.45912	118/680	11816,11820,11845,12385,12488,12576,12578,12814,13010,13191,13383,13424,13518,13542,13548,13644,14219,15185,15894,16412,16413,16800,17118,17128,17246,17295,17886,18039,18451,18536,18613,18822,18826,19062,19084,20262,20430,20474,20563,20739,20740,20742,20779,20874,20947,20971,21749,21821,21955,22351,23789,23969,26401,27050,27360,27428,29816,50768,50884,52822,54631,56327,56401,56430,56532,56699,567…	Apoe,App,Arf6,Ctnna1,Cd2ap,Cdkn1b,Cdkn2a,Col11a1,Cst3,Dctn1,Dlg1,Dync1h1,Dst,Dvl1,Dyrk1a,Efs,Ccn2,Hdac6,Icam1,Itgb1,Itgb1bp1,Arhgef2,Marcks,Smad4,Mdm2,Met,Myh9,Nefl,P4ha1,Pcm1,Pecam1,Plod1,Lcp1,Inpp5k,Prkar1a,Stmn3,Cyfip1,Six4,Slit2,Spta1,Sptan1,Sptbn1,Src,Slk,Swap70,Sdc4,Terf1,Ift88,Tnnt1,Vill,Coro1b,Pacsin1,Map3k1,Rps3,Add3,Shroom3,Hip1r,Dlc1,Nckap1,Rufy3,Nphs1,Arl2,P3h1,Clip1,Ripk3,Cdc42ep4,Mt…
8_Member	GO Biological Processes	GO:0051493	regulation of cytoskeleton organization	-7.49057	-5.40307	98/536	11603,11845,12387,12488,12576,12614,12928,13039,13191,13383,13424,13518,13548,14219,15185,15894,16413,16416,16800,16971,17128,17242,17295,17886,18129,18519,18571,18613,19062,19822,20262,20349,20430,20563,20620,20739,20740,20742,20842,20843,20947,20971,21687,21749,22351,23789,26401,27050,27360,29816,50768,50884,54631,56327,56430,56699,56717,56742,63985,63986,66140,66616,66679,66700,66713,66824,670…	Agrn,Arf6,Ctnnb1,Cd2ap,Cdkn1b,Celsr1,Crk,Ctsl,Dctn1,Dlg1,Dync1h1,Dst,Dyrk1a,Ccn2,Hdac6,Icam1,Itgb1bp1,Itgb3,Arhgef2,Lrp1,Smad4,Mdk,Met,Myh9,Notch2,Kat2b,Pdcd6ip,Pecam1,Inpp5k,Rnf4,Stmn3,Sema3e,Cyfip1,Slit2,Plk2,Spta1,Sptan1,Sptbn1,Stag1,Stag2,Swap70,Sdc4,Tek,Terf1,Vill,Coro1b,Map3k1,Rps3,Add3,Hip1r,Dlc1,Nckap1,Nphs1,Arl2,Clip1,Cdc42ep4,Mtor,Psrc1,Gmfb,Gmfg,Ska2,Snx9,Rae1,Chmp3,Actr2,Pycard,Chmp1b…
8_Member	GO Biological Processes	GO:0032271	regulation of protein polymerization	-6.58648	-4.59296	48/213	11845,12576,13191,13383,13548,15519,15894,17295,17886,18613,20430,20563,20739,20740,20742,21749,22334,22351,23789,26401,27050,27360,29816,50884,54631,56327,56430,56699,56717,56742,63985,63986,66616,66713,66824,72205,75991,76709,80880,105855,108903,170643,214444,218397,225288,246710,434204,544963	Arf6,Cdkn1b,Dctn1,Dlg1,Dyrk1a,Hsp90aa1,Icam1,Met,Myh9,Pecam1,Cyfip1,Slit2,Spta1,Sptan1,Sptbn1,Terf1,Vdac2,Vill,Coro1b,Map3k1,Rps3,Add3,Hip1r,Nckap1,Nphs1,Arl2,Clip1,Cdc42ep4,Mtor,Psrc1,Gmfb,Gmfg,Snx9,Actr2,Pycard,Eml2,Slain2,Arpc2,Kank3,Nckap1l,Tbcd,Kirrel,Cdk5rap2,Rasa1,Fhod3,Rhobtb2,Whamm,Iqgap2
8_Member	GO Biological Processes	GO:0044089	positive regulation of cellular component biogenesis	-6.53924	-4.5527	94/531	11603,11845,11920,12028,12162,12387,12484,12576,12912,13191,13383,13424,13430,13631,13836,13845,13870,14084,14219,14265,14694,15185,15519,15586,15894,16413,16476,17295,18011,18571,18826,19271,20430,20779,20947,20971,21432,21687,21749,23789,26364,26401,27050,29816,29875,50721,50884,54631,55982,56327,56424,56430,56699,56717,56742,63985,63986,65945,66573,66616,66713,66824,68845,68953,70237,70300,714…	Agrn,Arf6,Atm,Bax,Bmp7,Ctnnb1,Cd24a,Cdkn1b,Creb1,Dctn1,Dlg1,Dync1h1,Dnm2,Eef2k,Epha2,Ephb3,Ercc1,Faf1,Ccn2,Fmr1,Rack1,Hdac6,Hsp90aa1,Hyal1,Icam1,Itgb1bp1,Jun,Met,Neurl1a,Pdcd6ip,Lcp1,Ptprj,Cyfip1,Src,Swap70,Sdc4,Tcl1,Tek,Terf1,Coro1b,Adgre5,Map3k1,Rps3,Hip1r,Iqgap1,Sirt6,Nckap1,Nphs1,Paxip1,Arl2,Stub1,Clip1,Cdc42ep4,Mtor,Psrc1,Gmfb,Gmfg,Clstn1,Dzip1,Snx9,Actr2,Pycard,Pih1d1,Chmp2a,Bhlhb9,Fuz,Flrt…
8_Member	GO Biological Processes	GO:0032273	positive regulation of protein polymerization	-6.34936	-4.38752	33/125	11845,12576,13191,13383,15519,15894,17295,20430,21749,23789,26401,27050,29816,50884,54631,56327,56430,56699,56717,56742,63985,63986,66616,66713,66824,75991,76709,105855,170643,214444,246710,434204,544963	Arf6,Cdkn1b,Dctn1,Dlg1,Hsp90aa1,Icam1,Met,Cyfip1,Terf1,Coro1b,Map3k1,Rps3,Hip1r,Nckap1,Nphs1,Arl2,Clip1,Cdc42ep4,Mtor,Psrc1,Gmfb,Gmfg,Snx9,Actr2,Pycard,Slain2,Arpc2,Nckap1l,Kirrel,Cdk5rap2,Rhobtb2,Whamm,Iqgap2
8_Member	GO Biological Processes	GO:1902905	positive regulation of supramolecular fiber organization	-5.3151	-3.44534	42/195	11820,11845,12576,13191,13383,14219,15894,16413,17295,20430,20947,20971,21749,23789,26401,27050,29816,50884,54631,56327,56430,56699,56717,56742,63985,63986,66616,66713,66824,72754,74187,75991,76709,105855,170643,192176,211401,214444,234407,246710,434204,544963	App,Arf6,Cdkn1b,Dctn1,Dlg1,Ccn2,Icam1,Itgb1bp1,Met,Cyfip1,Swap70,Sdc4,Terf1,Coro1b,Map3k1,Rps3,Hip1r,Nckap1,Nphs1,Arl2,Clip1,Cdc42ep4,Mtor,Psrc1,Gmfb,Gmfg,Snx9,Actr2,Pycard,Arhgef10l,Katnb1,Slain2,Arpc2,Nckap1l,Kirrel,Flna,Mtss1,Cdk5rap2,Colgalt1,Rhobtb2,Whamm,Iqgap2
8_Member	GO Biological Processes	GO:1902903	regulation of supramolecular fiber organization	-4.94811	-3.13302	63/347	11816,11820,11845,12576,13191,13383,13548,14219,15185,15894,16413,16800,17128,17295,17886,18613,19062,20430,20563,20739,20740,20742,20947,20971,21749,22351,23789,26401,27050,27360,29816,50768,50884,54631,56327,56430,56699,56717,56742,63985,63986,66616,66713,66824,72205,72754,74187,75991,76260,76709,80880,105855,108903,170643,192176,211401,214444,218397,225288,234407,246710,434204,544963	Apoe,App,Arf6,Cdkn1b,Dctn1,Dlg1,Dyrk1a,Ccn2,Hdac6,Icam1,Itgb1bp1,Arhgef2,Smad4,Met,Myh9,Pecam1,Inpp5k,Cyfip1,Slit2,Spta1,Sptan1,Sptbn1,Swap70,Sdc4,Terf1,Vill,Coro1b,Map3k1,Rps3,Add3,Hip1r,Dlc1,Nckap1,Nphs1,Arl2,Clip1,Cdc42ep4,Mtor,Psrc1,Gmfb,Gmfg,Snx9,Actr2,Pycard,Eml2,Arhgef10l,Katnb1,Slain2,Ttc8,Arpc2,Kank3,Nckap1l,Tbcd,Kirrel,Flna,Mtss1,Cdk5rap2,Rasa1,Fhod3,Colgalt1,Rhobtb2,Whamm,Iqgap2
8_Member	GO Biological Processes	GO:0032956	regulation of actin cytoskeleton organization	-4.49402	-2.74655	61/344	11845,12488,12614,12928,13039,13383,14219,15894,16413,16416,16971,17128,17242,17295,17886,18129,18613,19062,20349,20430,20563,20739,20740,20742,20947,20971,21687,22351,23789,26401,27360,29816,50768,50884,54631,56699,56717,63985,63986,66616,66713,66824,69550,72754,73296,75454,76260,76709,80880,105855,110253,170643,192176,211401,218397,225288,234854,246710,381921,434204,544963	Arf6,Cd2ap,Celsr1,Crk,Ctsl,Dlg1,Ccn2,Icam1,Itgb1bp1,Itgb3,Lrp1,Smad4,Mdk,Met,Myh9,Notch2,Pecam1,Inpp5k,Sema3e,Cyfip1,Slit2,Spta1,Sptan1,Sptbn1,Swap70,Sdc4,Tek,Vill,Coro1b,Map3k1,Add3,Hip1r,Dlc1,Nckap1,Nphs1,Cdc42ep4,Mtor,Gmfb,Gmfg,Snx9,Actr2,Pycard,Bst2,Arhgef10l,Rhobtb3,Phpt1,Ttc8,Arpc2,Kank3,Nckap1l,Triobp,Kirrel,Flna,Mtss1,Rasa1,Fhod3,Cdk10,Rhobtb2,Taok2,Whamm,Iqgap2
8_Member	GO Biological Processes	GO:0030036	actin cytoskeleton organization	-4.32398	-2.60651	102/661	11845,12385,12488,12614,12928,13039,13383,13644,14163,14219,14248,15894,16412,16413,16416,16800,16886,16971,17118,17128,17242,17295,17886,18129,18571,18590,18613,18826,19062,19084,20349,20377,20430,20474,20563,20739,20740,20742,20779,20947,20971,21687,21894,21955,22351,23789,23969,26401,27360,27418,27428,29816,29856,50768,50884,52822,54132,54631,56332,56699,56717,58800,63985,63986,66616,66713,668…	Arf6,Ctnna1,Cd2ap,Celsr1,Crk,Ctsl,Dlg1,Efs,Fgd1,Ccn2,Flii,Icam1,Itgb1,Itgb1bp1,Itgb3,Arhgef2,Limk2,Lrp1,Marcks,Smad4,Mdk,Met,Myh9,Notch2,Pdcd6ip,Pdgfa,Pecam1,Lcp1,Inpp5k,Prkar1a,Sema3e,Sfrp1,Cyfip1,Six4,Slit2,Spta1,Sptan1,Sptbn1,Src,Swap70,Sdc4,Tek,Tln1,Tnnt1,Vill,Coro1b,Pacsin1,Map3k1,Add3,Mkln1,Shroom3,Hip1r,Smtn,Dlc1,Nckap1,Rufy3,Pdlim1,Nphs1,Amotl2,Cdc42ep4,Mtor,Trpm7,Gmfb,Gmfg,Snx9,Actr2,Pyc…
8_Member	GO Biological Processes	GO:0051495	positive regulation of cytoskeleton organization	-4.10067	-2.41285	42/218	11845,12576,13191,13383,13424,14219,15894,16413,17295,20430,20947,20971,21687,21749,23789,26401,27050,29816,50884,54631,56327,56430,56699,56717,56742,63985,63986,66616,66713,66824,72754,74187,75991,76709,105855,170643,192176,211401,214444,246710,434204,544963	Arf6,Cdkn1b,Dctn1,Dlg1,Dync1h1,Ccn2,Icam1,Itgb1bp1,Met,Cyfip1,Swap70,Sdc4,Tek,Terf1,Coro1b,Map3k1,Rps3,Hip1r,Nckap1,Nphs1,Arl2,Clip1,Cdc42ep4,Mtor,Psrc1,Gmfb,Gmfg,Snx9,Actr2,Pycard,Arhgef10l,Katnb1,Slain2,Arpc2,Nckap1l,Kirrel,Flna,Mtss1,Cdk5rap2,Rhobtb2,Whamm,Iqgap2
8_Member	GO Biological Processes	GO:0031333	negative regulation of protein complex assembly	-4.09032	-2.40712	31/144	11797,13205,13548,14466,16210,16784,16800,17886,18613,19305,20563,20739,20740,20742,20779,22121,22334,22351,27360,29816,58799,59036,65114,66878,67578,68077,72205,76709,80880,108903,225288	Birc2,Ddx3x,Dyrk1a,Gba,Impact,Lamp2,Arhgef2,Myh9,Pecam1,Pex5,Slit2,Spta1,Sptan1,Sptbn1,Src,Rpl13a,Vdac2,Vill,Add3,Hip1r,Crbn,Dact1,Vps35,Riok3,Patl2,Nop53,Eml2,Arpc2,Kank3,Tbcd,Fhod3
8_Member	GO Biological Processes	GO:0030029	actin filament-based process	-4.05568	-2.37932	111/743	11845,11928,12293,12385,12488,12614,12928,13039,13383,13644,14163,14219,14248,14270,15894,16412,16413,16416,16800,16886,16971,17118,17128,17242,17295,17886,17904,17925,18129,18571,18590,18613,18826,19062,19084,20266,20349,20377,20430,20474,20563,20739,20740,20742,20779,20947,20971,21687,21894,21955,22351,23789,23969,26401,27360,27418,27428,29816,29856,50768,50884,52822,54132,54631,56332,56699,567…	Arf6,Atp1a1,Cacna2d1,Ctnna1,Cd2ap,Celsr1,Crk,Ctsl,Dlg1,Efs,Fgd1,Ccn2,Flii,Srgap2,Icam1,Itgb1,Itgb1bp1,Itgb3,Arhgef2,Limk2,Lrp1,Marcks,Smad4,Mdk,Met,Myh9,Myl6,Myo9b,Notch2,Pdcd6ip,Pdgfa,Pecam1,Lcp1,Inpp5k,Prkar1a,Scn1b,Sema3e,Sfrp1,Cyfip1,Six4,Slit2,Spta1,Sptan1,Sptbn1,Src,Swap70,Sdc4,Tek,Tln1,Tnnt1,Vill,Coro1b,Pacsin1,Map3k1,Add3,Mkln1,Shroom3,Hip1r,Smtn,Dlc1,Nckap1,Rufy3,Pdlim1,Nphs1,Amotl2,Cdc4…
8_Member	GO Biological Processes	GO:0030833	regulation of actin filament polymerization	-3.98586	-2.31623	33/159	11845,13383,15894,17886,18613,20430,20563,20739,20740,20742,22351,23789,26401,27360,29816,50884,54631,56699,56717,63985,63986,66616,66713,66824,76709,80880,105855,170643,218397,225288,246710,434204,544963	Arf6,Dlg1,Icam1,Myh9,Pecam1,Cyfip1,Slit2,Spta1,Sptan1,Sptbn1,Vill,Coro1b,Map3k1,Add3,Hip1r,Nckap1,Nphs1,Cdc42ep4,Mtor,Gmfb,Gmfg,Snx9,Actr2,Pycard,Arpc2,Kank3,Nckap1l,Kirrel,Rasa1,Fhod3,Rhobtb2,Whamm,Iqgap2
8_Member	GO Biological Processes	GO:0030041	actin filament polymerization	-3.90219	-2.2511	35/174	11845,13383,15894,17886,18613,20430,20563,20739,20740,20742,22351,23789,26401,27360,29816,50884,54631,56699,56717,63985,63986,66616,66713,66824,74569,76709,80880,105855,170643,211401,218397,225288,246710,434204,544963	Arf6,Dlg1,Icam1,Myh9,Pecam1,Cyfip1,Slit2,Spta1,Sptan1,Sptbn1,Vill,Coro1b,Map3k1,Add3,Hip1r,Nckap1,Nphs1,Cdc42ep4,Mtor,Gmfb,Gmfg,Snx9,Actr2,Pycard,Ttc17,Arpc2,Kank3,Nckap1l,Kirrel,Mtss1,Rasa1,Fhod3,Rhobtb2,Whamm,Iqgap2
8_Member	GO Biological Processes	GO:0030838	positive regulation of actin filament polymerization	-3.75695	-2.13773	22/92	11845,13383,15894,20430,23789,26401,29816,50884,54631,56699,56717,63985,63986,66616,66713,66824,76709,105855,170643,246710,434204,544963	Arf6,Dlg1,Icam1,Cyfip1,Coro1b,Map3k1,Hip1r,Nckap1,Nphs1,Cdc42ep4,Mtor,Gmfb,Gmfg,Snx9,Actr2,Pycard,Arpc2,Nckap1l,Kirrel,Rhobtb2,Whamm,Iqgap2
8_Member	GO Biological Processes	GO:0032970	regulation of actin filament-based process	-3.63282	-2.03771	64/391	11845,11928,12488,12614,12928,13039,13383,14219,15894,16413,16416,16971,17128,17242,17295,17886,18129,18613,19062,20349,20430,20563,20739,20740,20742,20947,20971,21687,22351,23789,26401,27360,29816,50768,50884,54631,56699,56717,63985,63986,66616,66713,66824,68667,69550,72754,73296,75454,76260,76709,80880,105855,109620,110253,170643,192176,211401,218397,225288,234854,246710,381921,434204,544963	Arf6,Atp1a1,Cd2ap,Celsr1,Crk,Ctsl,Dlg1,Ccn2,Icam1,Itgb1bp1,Itgb3,Lrp1,Smad4,Mdk,Met,Myh9,Notch2,Pecam1,Inpp5k,Sema3e,Cyfip1,Slit2,Spta1,Sptan1,Sptbn1,Swap70,Sdc4,Tek,Vill,Coro1b,Map3k1,Add3,Hip1r,Dlc1,Nckap1,Nphs1,Cdc42ep4,Mtor,Gmfb,Gmfg,Snx9,Actr2,Pycard,Trpm4,Bst2,Arhgef10l,Rhobtb3,Phpt1,Ttc8,Arpc2,Kank3,Nckap1l,Dsp,Triobp,Kirrel,Flna,Mtss1,Rasa1,Fhod3,Cdk10,Rhobtb2,Taok2,Whamm,Iqgap2
8_Member	GO Biological Processes	GO:0032535	regulation of cellular component size	-3.58958	-2.00558	65/400	11816,11845,11855,12567,12912,13383,13430,15441,15519,15894,15982,16971,17872,17886,18039,18208,18613,19280,20349,20352,20430,20496,20498,20499,20563,20739,20740,20742,20947,22351,22422,23789,26401,27360,29816,50884,52822,54631,56699,56717,63985,63986,66616,66700,66713,66824,67891,71955,76709,80880,83431,105855,107723,108155,170643,216344,218397,225288,229285,246710,269878,271457,404710,434204,54…	Apoe,Arf6,Arhgap5,Cdk4,Creb1,Dlg1,Dnm2,Hp1bp3,Hsp90aa1,Icam1,Ifrd1,Lrp1,Ppp1r15a,Myh9,Nefl,Ntn1,Pecam1,Ptprs,Sema3e,Sema4b,Cyfip1,Slc12a2,Slc12a4,Slc12a7,Slit2,Spta1,Sptan1,Sptbn1,Swap70,Vill,Wnt7b,Coro1b,Map3k1,Add3,Hip1r,Nckap1,Rufy3,Nphs1,Cdc42ep4,Mtor,Gmfb,Gmfg,Snx9,Chmp3,Actr2,Pycard,Rpl4,Ist1,Arpc2,Kank3,Ndel1,Nckap1l,Slc12a6,Ogt,Kirrel,Rab21,Rasa1,Fhod3,Spg20,Rhobtb2,Megf8,Rab5a,Iqgap3,Wha…
8_Member	GO Biological Processes	GO:0008064	regulation of actin polymerization or depolymerization	-3.46308	-1.90309	34/176	11845,13383,15894,17886,18613,20430,20563,20739,20740,20742,20947,22351,23789,26401,27360,29816,50884,54631,56699,56717,63985,63986,66616,66713,66824,76709,80880,105855,170643,218397,225288,246710,434204,544963	Arf6,Dlg1,Icam1,Myh9,Pecam1,Cyfip1,Slit2,Spta1,Sptan1,Sptbn1,Swap70,Vill,Coro1b,Map3k1,Add3,Hip1r,Nckap1,Nphs1,Cdc42ep4,Mtor,Gmfb,Gmfg,Snx9,Actr2,Pycard,Arpc2,Kank3,Nckap1l,Kirrel,Rasa1,Fhod3,Rhobtb2,Whamm,Iqgap2
8_Member	GO Biological Processes	GO:0030832	regulation of actin filament length	-3.32307	-1.79316	34/179	11845,13383,15894,17886,18613,20430,20563,20739,20740,20742,20947,22351,23789,26401,27360,29816,50884,54631,56699,56717,63985,63986,66616,66713,66824,76709,80880,105855,170643,218397,225288,246710,434204,544963	Arf6,Dlg1,Icam1,Myh9,Pecam1,Cyfip1,Slit2,Spta1,Sptan1,Sptbn1,Swap70,Vill,Coro1b,Map3k1,Add3,Hip1r,Nckap1,Nphs1,Cdc42ep4,Mtor,Gmfb,Gmfg,Snx9,Actr2,Pycard,Arpc2,Kank3,Nckap1l,Kirrel,Rasa1,Fhod3,Rhobtb2,Whamm,Iqgap2
8_Member	GO Biological Processes	GO:0007015	actin filament organization	-3.26982	-1.75186	64/403	11845,12385,12488,13383,13644,14219,15894,16412,16413,16800,17118,17295,17886,18613,18826,19062,20430,20563,20739,20740,20742,20779,20947,20971,22351,23789,23969,26401,27360,27428,29816,50768,50884,52822,54631,56699,56717,63985,63986,66616,66713,66824,72754,73296,74569,75415,76260,76709,77579,80880,102866,105855,109624,110253,114774,170643,192176,211401,215114,218397,225288,246710,434204,544963	Arf6,Ctnna1,Cd2ap,Dlg1,Efs,Ccn2,Icam1,Itgb1,Itgb1bp1,Arhgef2,Marcks,Met,Myh9,Pecam1,Lcp1,Inpp5k,Cyfip1,Slit2,Spta1,Sptan1,Sptbn1,Src,Swap70,Sdc4,Vill,Coro1b,Pacsin1,Map3k1,Add3,Shroom3,Hip1r,Dlc1,Nckap1,Rufy3,Nphs1,Cdc42ep4,Mtor,Gmfb,Gmfg,Snx9,Actr2,Pycard,Arhgef10l,Rhobtb3,Ttc17,Arhgap12,Ttc8,Arpc2,Myh10,Kank3,Pls3,Nckap1l,Cald1,Triobp,Pawr,Kirrel,Flna,Mtss1,Hip1,Rasa1,Fhod3,Rhobtb2,Whamm,Iqgap2
8_Member	GO Biological Processes	GO:0110053	regulation of actin filament organization	-3.12524	-1.63614	44/256	11845,13383,14219,15894,16413,17295,17886,18613,19062,20430,20563,20739,20740,20742,20947,20971,22351,23789,26401,27360,29816,50768,50884,54631,56699,56717,63985,63986,66616,66713,66824,72754,76260,76709,80880,105855,170643,192176,211401,218397,225288,246710,434204,544963	Arf6,Dlg1,Ccn2,Icam1,Itgb1bp1,Met,Myh9,Pecam1,Inpp5k,Cyfip1,Slit2,Spta1,Sptan1,Sptbn1,Swap70,Sdc4,Vill,Coro1b,Map3k1,Add3,Hip1r,Dlc1,Nckap1,Nphs1,Cdc42ep4,Mtor,Gmfb,Gmfg,Snx9,Actr2,Pycard,Arhgef10l,Ttc8,Arpc2,Kank3,Nckap1l,Kirrel,Flna,Mtss1,Rasa1,Fhod3,Rhobtb2,Whamm,Iqgap2
8_Member	GO Biological Processes	GO:0008154	actin polymerization or depolymerization	-2.9504	-1.49776	36/202	11845,13383,15894,17886,18613,20430,20563,20739,20740,20742,20947,22351,23789,26401,27360,29816,50884,54631,56699,56717,63985,63986,66616,66713,66824,74569,76709,80880,105855,170643,211401,218397,225288,246710,434204,544963	Arf6,Dlg1,Icam1,Myh9,Pecam1,Cyfip1,Slit2,Spta1,Sptan1,Sptbn1,Swap70,Vill,Coro1b,Map3k1,Add3,Hip1r,Nckap1,Nphs1,Cdc42ep4,Mtor,Gmfb,Gmfg,Snx9,Actr2,Pycard,Ttc17,Arpc2,Kank3,Nckap1l,Kirrel,Mtss1,Rasa1,Fhod3,Rhobtb2,Whamm,Iqgap2
8_Member	GO Biological Processes	GO:0051494	negative regulation of cytoskeleton organization	-2.77409	-1.37134	29/156	13548,15185,16800,17128,17295,17886,18519,18613,19062,20563,20739,20740,20742,20947,22351,23789,27360,29816,50768,63985,63986,68953,72205,74187,76709,80880,108903,214444,225288	Dyrk1a,Hdac6,Arhgef2,Smad4,Met,Myh9,Kat2b,Pecam1,Inpp5k,Slit2,Spta1,Sptan1,Sptbn1,Swap70,Vill,Coro1b,Add3,Hip1r,Dlc1,Gmfb,Gmfg,Chmp2a,Eml2,Katnb1,Arpc2,Kank3,Tbcd,Cdk5rap2,Fhod3
8_Member	GO Biological Processes	GO:1902904	negative regulation of supramolecular fiber organization	-2.5039	-1.15805	27/148	11816,13548,15185,16800,17128,17295,17886,18613,19062,20563,20739,20740,20742,20947,22351,23789,27360,29816,50768,63985,63986,72205,74187,76709,80880,108903,225288	Apoe,Dyrk1a,Hdac6,Arhgef2,Smad4,Met,Myh9,Pecam1,Inpp5k,Slit2,Spta1,Sptan1,Sptbn1,Swap70,Vill,Coro1b,Add3,Hip1r,Dlc1,Gmfb,Gmfg,Eml2,Katnb1,Arpc2,Kank3,Tbcd,Fhod3
8_Member	GO Biological Processes	GO:0090066	regulation of anatomical structure size	-2.29523	-1.01043	79/564	11556,11816,11845,11855,12567,12912,13383,13430,14609,14629,14775,15251,15441,15519,15894,15982,16413,16971,17872,17886,18039,18208,18438,18519,18613,19280,20349,20352,20430,20496,20498,20499,20563,20655,20739,20740,20742,20947,22351,22422,23789,26395,26401,27360,29816,50884,52822,54631,56699,56717,63985,63986,66616,66700,66713,66824,67891,67972,68667,71955,76709,80880,83431,93759,105855,107723,1…	Adrb3,Apoe,Arf6,Arhgap5,Cdk4,Creb1,Dlg1,Dnm2,Gja1,Gclc,Gpx1,Hif1a,Hp1bp3,Hsp90aa1,Icam1,Ifrd1,Itgb1bp1,Lrp1,Ppp1r15a,Myh9,Nefl,Ntn1,P2rx4,Kat2b,Pecam1,Ptprs,Sema3e,Sema4b,Cyfip1,Slc12a2,Slc12a4,Slc12a7,Slit2,Sod1,Spta1,Sptan1,Sptbn1,Swap70,Vill,Wnt7b,Coro1b,Map2k1,Map3k1,Add3,Hip1r,Nckap1,Rufy3,Nphs1,Cdc42ep4,Mtor,Gmfb,Gmfg,Snx9,Chmp3,Actr2,Pycard,Rpl4,Atp2b1,Trpm4,Ist1,Arpc2,Kank3,Ndel1,Sirt1,Nc…
8_Member	GO Biological Processes	GO:0032272	negative regulation of protein polymerization	-2.29426	-1.00992	16/76	13548,17886,18613,20563,20739,20740,20742,22334,22351,27360,29816,72205,76709,80880,108903,225288	Dyrk1a,Myh9,Pecam1,Slit2,Spta1,Sptan1,Sptbn1,Vdac2,Vill,Add3,Hip1r,Eml2,Arpc2,Kank3,Tbcd,Fhod3
9_Summary	GO Biological Processes	GO:0080135	regulation of cellular response to stress	-11.3824	-8.89985	129/667	11692,11820,11920,12028,12387,12578,12952,13197,13383,13543,13548,13838,13870,14004,14151,14155,14219,14265,14694,14775,14824,14897,15185,15251,15364,15507,16151,16210,16600,16971,17210,17246,17295,17314,17319,17872,17873,17966,18007,18024,18294,19090,19156,19252,19268,19280,19941,20377,20620,20655,20937,21974,22032,22038,22070,22166,22422,22594,22724,26395,26396,26401,26411,27050,27103,50721,507…	Gfer,App,Atm,Bax,Ctnnb1,Cdkn2a,Cry1,Gadd45a,Dlg1,Dvl2,Dyrk1a,Epha4,Ercc1,Chchd2,Fech,Fem1b,Ccn2,Fmr1,Rack1,Gpx1,Grn,Trip12,Hdac6,Hif1a,Hmga2,Hspb1,Ikbkg,Impact,Klf4,Lrp1,Mcl1,Mdm2,Met,Mgmt,Mif,Ppp1r15a,Gadd45b,Nbr1,Neo1,Nfe2l2,Ogg1,Prkdc,Psap,Dusp1,Ptprf,Ptprs,Rpl26,Sfrp1,Plk2,Sod1,Suv39h1,Top2b,Traf4,Plscr1,Tpt1,Txn1,Wnt7b,Xrcc1,Zbtb7b,Map2k1,Map2k2,Map3k1,Map4k1,Rps3,Eif2ak4,Sirt6,Fbh1,Scly,Mfh…
9_Member	GO Biological Processes	GO:0080135	regulation of cellular response to stress	-11.3824	-8.89985	129/667	11692,11820,11920,12028,12387,12578,12952,13197,13383,13543,13548,13838,13870,14004,14151,14155,14219,14265,14694,14775,14824,14897,15185,15251,15364,15507,16151,16210,16600,16971,17210,17246,17295,17314,17319,17872,17873,17966,18007,18024,18294,19090,19156,19252,19268,19280,19941,20377,20620,20655,20937,21974,22032,22038,22070,22166,22422,22594,22724,26395,26396,26401,26411,27050,27103,50721,507…	Gfer,App,Atm,Bax,Ctnnb1,Cdkn2a,Cry1,Gadd45a,Dlg1,Dvl2,Dyrk1a,Epha4,Ercc1,Chchd2,Fech,Fem1b,Ccn2,Fmr1,Rack1,Gpx1,Grn,Trip12,Hdac6,Hif1a,Hmga2,Hspb1,Ikbkg,Impact,Klf4,Lrp1,Mcl1,Mdm2,Met,Mgmt,Mif,Ppp1r15a,Gadd45b,Nbr1,Neo1,Nfe2l2,Ogg1,Prkdc,Psap,Dusp1,Ptprf,Ptprs,Rpl26,Sfrp1,Plk2,Sod1,Suv39h1,Top2b,Traf4,Plscr1,Tpt1,Txn1,Wnt7b,Xrcc1,Zbtb7b,Map2k1,Map2k2,Map3k1,Map4k1,Rps3,Eif2ak4,Sirt6,Fbh1,Scly,Mfh…
10_Summary	GO Biological Processes	GO:0031329	regulation of cellular catabolic process	-10.3825	-8.01392	129/689	11652,11783,11816,11920,11983,12028,12177,12492,12578,12696,12894,13010,13032,13542,13838,14084,14265,14359,14466,14629,14694,14775,15185,15251,15519,16151,16549,16971,17210,17246,17319,17454,18711,19025,19045,19186,19317,19358,19704,20115,20588,20620,20924,21821,22333,22608,23879,24086,26380,26395,27059,27103,50721,52187,53312,53422,54170,54197,56353,56424,56428,56468,56717,56736,57438,59027,590…	Akt2,Apaf1,Apoe,Atm,Atpif1,Bax,Bnip3l,Scarb2,Cdkn2a,Cirbp,Cpt1a,Cst3,Ctsc,Dvl1,Epha4,Faf1,Fmr1,Fxr1,Gba,Gclc,Rack1,Gpx1,Hdac6,Hif1a,Hsp90aa1,Ikbkg,Khsrp,Lrp1,Mcl1,Mdm2,Mif,Mov10,Pikfyve,Ctsa,Ppp1ca,Psme1,Qk,Rad23a,Upf1,Rps7,Smarcc1,Plk2,Supt5,Ift88,Vdac1,Ybx1,Fxr2,Tlk2,Esrrb,Map2k1,Sh3d19,Eif2ak4,Sirt6,Rragd,Nub1,Ybx2,Rragc,Rnf5,Rybp,Stub1,Mtch2,Socs5,Mtor,Rnf14,March7,Nampt,Dact1,Trp53inp1,Rpl23…
10_Member	GO Biological Processes	GO:0031329	regulation of cellular catabolic process	-10.3825	-8.01392	129/689	11652,11783,11816,11920,11983,12028,12177,12492,12578,12696,12894,13010,13032,13542,13838,14084,14265,14359,14466,14629,14694,14775,15185,15251,15519,16151,16549,16971,17210,17246,17319,17454,18711,19025,19045,19186,19317,19358,19704,20115,20588,20620,20924,21821,22333,22608,23879,24086,26380,26395,27059,27103,50721,52187,53312,53422,54170,54197,56353,56424,56428,56468,56717,56736,57438,59027,590…	Akt2,Apaf1,Apoe,Atm,Atpif1,Bax,Bnip3l,Scarb2,Cdkn2a,Cirbp,Cpt1a,Cst3,Ctsc,Dvl1,Epha4,Faf1,Fmr1,Fxr1,Gba,Gclc,Rack1,Gpx1,Hdac6,Hif1a,Hsp90aa1,Ikbkg,Khsrp,Lrp1,Mcl1,Mdm2,Mif,Mov10,Pikfyve,Ctsa,Ppp1ca,Psme1,Qk,Rad23a,Upf1,Rps7,Smarcc1,Plk2,Supt5,Ift88,Vdac1,Ybx1,Fxr2,Tlk2,Esrrb,Map2k1,Sh3d19,Eif2ak4,Sirt6,Rragd,Nub1,Ybx2,Rragc,Rnf5,Rybp,Stub1,Mtch2,Socs5,Mtor,Rnf14,March7,Nampt,Dact1,Trp53inp1,Rpl23…
10_Member	GO Biological Processes	GO:0042176	regulation of protein catabolic process	-7.44467	-5.36007	75/376	11816,11983,12578,13010,13032,13194,13542,13838,14084,14265,14466,14609,14629,14694,14775,15519,16971,17128,17246,17999,19025,19186,19358,20115,20588,20620,21945,24086,27059,53312,56353,56424,56468,56736,57438,59036,65019,65113,65114,66616,66914,67025,67184,68077,71472,71492,72194,77128,80280,93687,94190,99375,99929,100494,107568,108089,108155,108705,110616,114128,192176,193670,216157,216440,2238…	Apoe,Atpif1,Cdkn2a,Cst3,Ctsc,Ddb1,Dvl1,Epha4,Faf1,Fmr1,Gba,Gja1,Gclc,Rack1,Gpx1,Hsp90aa1,Lrp1,Smad4,Mdm2,Nedd4,Ctsa,Psme1,Rad23a,Rps7,Smarcc1,Plk2,Dedd,Tlk2,Sh3d19,Nub1,Rybp,Stub1,Socs5,Rnf14,March7,Dact1,Rpl23,Ndfip1,Vps35,Snx9,Vps28,Rpl11,Ndufa13,Nop53,Usp19,Bbs7,Fbxl20,Crebrf,Cdk5rap3,Csnk1a1,Ophn1,Cul4a,Tiparp,Zfand2a,Wwp1,Rnf144a,Ogt,Pttg1ip,Atxn3,Laptm4b,Flna,Rnf185,Tmem259,Os9,Senp1,Bag6,U…
10_Member	GO Biological Processes	GO:1903362	regulation of cellular protein catabolic process	-6.68523	-4.6774	52/237	11816,11983,12578,13032,13542,13838,14084,14265,14466,14629,14694,14775,15519,16971,17246,19186,19358,20115,20588,20620,24086,53312,56353,56424,56468,56736,57438,59036,65019,65114,67025,68077,71472,71492,80280,93687,94190,100494,108089,108155,108705,110616,114128,193670,216157,216440,223870,224727,225896,232286,381629,100503670	Apoe,Atpif1,Cdkn2a,Ctsc,Dvl1,Epha4,Faf1,Fmr1,Gba,Gclc,Rack1,Gpx1,Hsp90aa1,Lrp1,Mdm2,Psme1,Rad23a,Rps7,Smarcc1,Plk2,Tlk2,Nub1,Rybp,Stub1,Socs5,Rnf14,March7,Dact1,Rpl23,Vps35,Rpl11,Nop53,Usp19,Bbs7,Cdk5rap3,Csnk1a1,Ophn1,Zfand2a,Rnf144a,Ogt,Pttg1ip,Atxn3,Laptm4b,Rnf185,Tmem259,Os9,Senp1,Bag6,Ubxn1,Tmf1,Atraid,Rpl5
10_Member	GO Biological Processes	GO:0009896	positive regulation of catabolic process	-6.15416	-4.21361	77/418	11652,11816,11920,11983,12028,12177,12894,13032,13194,13542,14084,14265,14466,14609,14629,14694,15185,15251,15519,15932,16151,16549,16971,17246,17319,17454,17999,19317,19358,19704,20620,20924,26380,26395,27059,27103,53312,56424,56468,56736,59036,60599,65113,65114,66616,66914,67184,68077,68943,69125,71492,71701,72162,72287,75747,77128,80888,93679,93687,93759,99375,99929,100494,107568,108089,108705…	Akt2,Apoe,Atm,Atpif1,Bax,Bnip3l,Cpt1a,Ctsc,Ddb1,Dvl1,Faf1,Fmr1,Gba,Gja1,Gclc,Rack1,Hdac6,Hif1a,Hsp90aa1,Idua,Ikbkg,Khsrp,Lrp1,Mdm2,Mif,Mov10,Nedd4,Qk,Rad23a,Upf1,Plk2,Supt5,Esrrb,Map2k1,Sh3d19,Eif2ak4,Nub1,Stub1,Socs5,Rnf14,Dact1,Trp53inp1,Ndfip1,Vps35,Snx9,Vps28,Ndufa13,Nop53,Pink1,Cnot8,Bbs7,Pnpt1,Dhx36,Plekhf1,Sesn3,Crebrf,Hspb8,Trim8,Csnk1a1,Sirt1,Cul4a,Tiparp,Zfand2a,Wwp1,Rnf144a,Pttg1ip,Atx…
10_Member	GO Biological Processes	GO:0045732	positive regulation of protein catabolic process	-5.70173	-3.79128	45/208	11816,11983,13032,13194,13542,14084,14265,14466,14609,14629,14694,15519,16971,17246,17999,19358,20620,27059,53312,56424,56468,56736,59036,65113,65114,66616,66914,67184,68077,71492,77128,93687,99375,99929,100494,107568,108089,108705,110616,193670,216157,224727,235542,279766,329152	Apoe,Atpif1,Ctsc,Ddb1,Dvl1,Faf1,Fmr1,Gba,Gja1,Gclc,Rack1,Hsp90aa1,Lrp1,Mdm2,Nedd4,Rad23a,Plk2,Sh3d19,Nub1,Stub1,Socs5,Rnf14,Dact1,Ndfip1,Vps35,Snx9,Vps28,Ndufa13,Nop53,Bbs7,Crebrf,Csnk1a1,Cul4a,Tiparp,Zfand2a,Wwp1,Rnf144a,Pttg1ip,Atxn3,Rnf185,Tmem259,Bag6,Ppp2r3a,Rhbdd3,Hecw2
10_Member	GO Biological Processes	GO:1903050	regulation of proteolysis involved in cellular protein catabolic process	-5.0613	-3.22549	43/206	11816,11983,12578,13032,13542,13838,14265,14466,14629,14694,14775,17246,19186,19358,20115,20588,20620,24086,53312,56353,56424,56468,56736,57438,65019,67025,68077,71472,71492,93687,94190,100494,108089,108155,110616,193670,216157,216440,223870,224727,225896,232286,100503670	Apoe,Atpif1,Cdkn2a,Ctsc,Dvl1,Epha4,Fmr1,Gba,Gclc,Rack1,Gpx1,Mdm2,Psme1,Rad23a,Rps7,Smarcc1,Plk2,Tlk2,Nub1,Rybp,Stub1,Socs5,Rnf14,March7,Rpl23,Rpl11,Nop53,Usp19,Bbs7,Csnk1a1,Ophn1,Zfand2a,Rnf144a,Ogt,Atxn3,Rnf185,Tmem259,Os9,Senp1,Bag6,Ubxn1,Tmf1,Rpl5
10_Member	GO Biological Processes	GO:0031331	positive regulation of cellular catabolic process	-4.78727	-2.99345	63/351	11652,11816,11920,11983,12028,12177,12894,13032,13542,14084,14265,14466,14629,14694,15185,15251,15519,16151,16549,16971,17246,17319,17454,19317,19358,19704,20620,20924,26380,26395,27059,27103,53312,56424,56468,56736,59036,60599,65114,66616,68077,68943,69125,71492,71701,72162,72287,75747,80888,93679,93687,93759,100494,108089,108705,110616,193670,216157,217351,224727,237400,237782,384783	Akt2,Apoe,Atm,Atpif1,Bax,Bnip3l,Cpt1a,Ctsc,Dvl1,Faf1,Fmr1,Gba,Gclc,Rack1,Hdac6,Hif1a,Hsp90aa1,Ikbkg,Khsrp,Lrp1,Mdm2,Mif,Mov10,Qk,Rad23a,Upf1,Plk2,Supt5,Esrrb,Map2k1,Sh3d19,Eif2ak4,Nub1,Stub1,Socs5,Rnf14,Dact1,Trp53inp1,Vps35,Snx9,Nop53,Pink1,Cnot8,Bbs7,Pnpt1,Dhx36,Plekhf1,Sesn3,Hspb8,Trim8,Csnk1a1,Sirt1,Zfand2a,Rnf144a,Pttg1ip,Atxn3,Rnf185,Tmem259,Tnrc6c,Bag6,Mex3d,Smcr8,Irs2
10_Member	GO Biological Processes	GO:1903364	positive regulation of cellular protein catabolic process	-4.37462	-2.64027	30/133	11816,11983,13032,13542,14084,14265,14466,14629,14694,15519,16971,17246,19358,20620,53312,56424,56468,56736,59036,65114,68077,71492,93687,100494,108089,108705,110616,193670,216157,224727	Apoe,Atpif1,Ctsc,Dvl1,Faf1,Fmr1,Gba,Gclc,Rack1,Hsp90aa1,Lrp1,Mdm2,Rad23a,Plk2,Nub1,Stub1,Socs5,Rnf14,Dact1,Vps35,Nop53,Bbs7,Csnk1a1,Zfand2a,Rnf144a,Pttg1ip,Atxn3,Rnf185,Tmem259,Bag6
10_Member	GO Biological Processes	GO:0061136	regulation of proteasomal protein catabolic process	-4.1516	-2.4532	36/176	11816,13542,14265,14466,14629,14694,14775,17246,19186,19358,20588,20620,24086,53312,56353,56424,56468,56736,57438,67025,68077,71472,71492,93687,94190,100494,108089,108155,110616,193670,216157,216440,223870,224727,225896,232286	Apoe,Dvl1,Fmr1,Gba,Gclc,Rack1,Gpx1,Mdm2,Psme1,Rad23a,Smarcc1,Plk2,Tlk2,Nub1,Rybp,Stub1,Socs5,Rnf14,March7,Rpl11,Nop53,Usp19,Bbs7,Csnk1a1,Ophn1,Zfand2a,Rnf144a,Ogt,Atxn3,Rnf185,Tmem259,Os9,Senp1,Bag6,Ubxn1,Tmf1
10_Member	GO Biological Processes	GO:2000058	regulation of ubiquitin-dependent protein catabolic process	-2.81647	-1.39881	28/148	12578,13542,14466,14629,14694,17246,19358,20115,20588,20620,24086,53312,56353,56424,56468,56736,65019,67025,68077,71492,93687,100494,108089,108155,223870,224727,225896,100503670	Cdkn2a,Dvl1,Gba,Gclc,Rack1,Mdm2,Rad23a,Rps7,Smarcc1,Plk2,Tlk2,Nub1,Rybp,Stub1,Socs5,Rnf14,Rpl23,Rpl11,Nop53,Bbs7,Csnk1a1,Zfand2a,Rnf144a,Ogt,Senp1,Bag6,Ubxn1,Rpl5
10_Member	GO Biological Processes	GO:1903052	positive regulation of proteolysis involved in cellular protein catabolic process	-2.79072	-1.38494	23/114	11983,13032,13542,14265,14466,14629,14694,17246,19358,20620,53312,56424,56468,56736,68077,71492,93687,100494,108089,110616,193670,216157,224727	Atpif1,Ctsc,Dvl1,Fmr1,Gba,Gclc,Rack1,Mdm2,Rad23a,Plk2,Nub1,Stub1,Socs5,Rnf14,Nop53,Bbs7,Csnk1a1,Zfand2a,Rnf144a,Atxn3,Rnf185,Tmem259,Bag6
10_Member	GO Biological Processes	GO:1901800	positive regulation of proteasomal protein catabolic process	-2.76649	-1.36613	21/101	13542,14265,14466,14629,14694,17246,19358,20620,53312,56424,56468,56736,68077,71492,93687,100494,108089,110616,193670,216157,224727	Dvl1,Fmr1,Gba,Gclc,Rack1,Mdm2,Rad23a,Plk2,Nub1,Stub1,Socs5,Rnf14,Nop53,Bbs7,Csnk1a1,Zfand2a,Rnf144a,Atxn3,Rnf185,Tmem259,Bag6
10_Member	GO Biological Processes	GO:0032434	regulation of proteasomal ubiquitin-dependent protein catabolic process	-2.7304	-1.33184	24/122	13542,14466,14629,14694,17246,19358,20588,20620,24086,53312,56353,56424,56468,56736,67025,68077,71492,93687,100494,108089,108155,223870,224727,225896	Dvl1,Gba,Gclc,Rack1,Mdm2,Rad23a,Smarcc1,Plk2,Tlk2,Nub1,Rybp,Stub1,Socs5,Rnf14,Rpl11,Nop53,Bbs7,Csnk1a1,Zfand2a,Rnf144a,Ogt,Senp1,Bag6,Ubxn1
10_Member	GO Biological Processes	GO:0032436	positive regulation of proteasomal ubiquitin-dependent protein catabolic process	-2.02015	-0.804646	16/81	13542,14466,14629,14694,17246,19358,20620,53312,56424,56468,56736,68077,71492,93687,100494,108089	Dvl1,Gba,Gclc,Rack1,Mdm2,Rad23a,Plk2,Nub1,Stub1,Socs5,Rnf14,Nop53,Bbs7,Csnk1a1,Zfand2a,Rnf144a
11_Summary	GO Biological Processes	GO:0046034	ATP metabolic process	-10.2403	-7.89345	61/242	11674,11931,11946,11947,11949,11950,11964,11966,11983,12857,12858,12859,12861,13807,14433,14467,14635,14751,15251,17319,17685,17995,18641,18655,18746,20463,21991,22273,26380,26395,28080,50721,50799,56428,57423,66218,66414,66416,66445,66454,66826,66945,67264,67273,68943,70556,71679,72141,74006,78330,83429,98496,103172,108155,215951,226646,227197,230075,270166,407785,433182,18103,56520,69719,217588…	Aldoa,Atp1b1,Atp5a1,Atp5b,Atp5c1,Atp5f1,Atp6v1a,Atp6v1b2,Atpif1,Cox4i1,Cox5a,Cox5b,Cox6a1,Eno2,Gapdh,Nipsnap2,Galk1,Gpi1,Hif1a,Mif,Msh2,Ndufv1,Pfkl,Pgk1,Pkm,Cox7a2l,Tpi1,Uqcrc1,Esrrb,Map2k1,Atp5o,Sirt6,Slc25a13,Mtch2,Atp5j2,Ndufb9,Ndufa12,Ndufa7,Cyc1,Nmnat1,Taz,Sdha,Ndufb8,Ndufa10,Pink1,Slc25a33,Atp5h,Adpgk,Dnm1l,Ndufv3,Ctns,Pid1,Chchd10,Ogt,Afg1l,Ndufs2,Ndufs1,Ndufb6,Clpx,Ndufs6,Eno1b,Nme2,Nme4,…
11_Member	GO Biological Processes	GO:0046034	ATP metabolic process	-10.2403	-7.89345	61/242	11674,11931,11946,11947,11949,11950,11964,11966,11983,12857,12858,12859,12861,13807,14433,14467,14635,14751,15251,17319,17685,17995,18641,18655,18746,20463,21991,22273,26380,26395,28080,50721,50799,56428,57423,66218,66414,66416,66445,66454,66826,66945,67264,67273,68943,70556,71679,72141,74006,78330,83429,98496,103172,108155,215951,226646,227197,230075,270166,407785,433182	Aldoa,Atp1b1,Atp5a1,Atp5b,Atp5c1,Atp5f1,Atp6v1a,Atp6v1b2,Atpif1,Cox4i1,Cox5a,Cox5b,Cox6a1,Eno2,Gapdh,Nipsnap2,Galk1,Gpi1,Hif1a,Mif,Msh2,Ndufv1,Pfkl,Pgk1,Pkm,Cox7a2l,Tpi1,Uqcrc1,Esrrb,Map2k1,Atp5o,Sirt6,Slc25a13,Mtch2,Atp5j2,Ndufb9,Ndufa12,Ndufa7,Cyc1,Nmnat1,Taz,Sdha,Ndufb8,Ndufa10,Pink1,Slc25a33,Atp5h,Adpgk,Dnm1l,Ndufv3,Ctns,Pid1,Chchd10,Ogt,Afg1l,Ndufs2,Ndufs1,Ndufb6,Clpx,Ndufs6,Eno1b
11_Member	GO Biological Processes	GO:0009199	ribonucleoside triphosphate metabolic process	-9.86848	-7.55718	65/271	11674,11931,11946,11947,11949,11950,11964,11966,11983,12857,12858,12859,12861,13807,14433,14467,14635,14751,15251,17319,17685,17995,18103,18641,18655,18746,20463,21991,22273,26380,26395,28080,50721,50799,56428,56520,57423,66218,66414,66416,66445,66454,66826,66945,67264,67273,68943,69719,70556,71679,72141,74006,78330,83429,98496,103172,108155,215951,217588,226646,227197,230075,270166,407785,433182	Aldoa,Atp1b1,Atp5a1,Atp5b,Atp5c1,Atp5f1,Atp6v1a,Atp6v1b2,Atpif1,Cox4i1,Cox5a,Cox5b,Cox6a1,Eno2,Gapdh,Nipsnap2,Galk1,Gpi1,Hif1a,Mif,Msh2,Ndufv1,Nme2,Pfkl,Pgk1,Pkm,Cox7a2l,Tpi1,Uqcrc1,Esrrb,Map2k1,Atp5o,Sirt6,Slc25a13,Mtch2,Nme4,Atp5j2,Ndufb9,Ndufa12,Ndufa7,Cyc1,Nmnat1,Taz,Sdha,Ndufb8,Ndufa10,Pink1,Cad,Slc25a33,Atp5h,Adpgk,Dnm1l,Ndufv3,Ctns,Pid1,Chchd10,Ogt,Afg1l,Mbip,Ndufs2,Ndufs1,Ndufb6,Clpx,Nduf…
11_Member	GO Biological Processes	GO:0009205	purine ribonucleoside triphosphate metabolic process	-9.71491	-7.418	64/267	11674,11931,11946,11947,11949,11950,11964,11966,11983,12857,12858,12859,12861,13807,14433,14467,14635,14751,15251,17319,17685,17995,18103,18641,18655,18746,20463,21991,22273,26380,26395,28080,50721,50799,56428,56520,57423,66218,66414,66416,66445,66454,66826,66945,67264,67273,68943,70556,71679,72141,74006,78330,83429,98496,103172,108155,215951,217588,226646,227197,230075,270166,407785,433182	Aldoa,Atp1b1,Atp5a1,Atp5b,Atp5c1,Atp5f1,Atp6v1a,Atp6v1b2,Atpif1,Cox4i1,Cox5a,Cox5b,Cox6a1,Eno2,Gapdh,Nipsnap2,Galk1,Gpi1,Hif1a,Mif,Msh2,Ndufv1,Nme2,Pfkl,Pgk1,Pkm,Cox7a2l,Tpi1,Uqcrc1,Esrrb,Map2k1,Atp5o,Sirt6,Slc25a13,Mtch2,Nme4,Atp5j2,Ndufb9,Ndufa12,Ndufa7,Cyc1,Nmnat1,Taz,Sdha,Ndufb8,Ndufa10,Pink1,Slc25a33,Atp5h,Adpgk,Dnm1l,Ndufv3,Ctns,Pid1,Chchd10,Ogt,Afg1l,Mbip,Ndufs2,Ndufs1,Ndufb6,Clpx,Ndufs6,E…
11_Member	GO Biological Processes	GO:0009117	nucleotide metabolic process	-9.40639	-7.11882	106/549	11674,11931,11946,11947,11949,11950,11964,11966,11983,12857,12858,12859,12861,13807,13836,14149,14433,14467,14635,14751,15251,15254,15488,15929,16832,17319,17449,17685,17995,18103,18585,18597,18641,18655,18746,20463,21351,21881,21991,22273,26380,26395,28080,50493,50721,50773,50799,56318,56428,56451,56520,56857,57423,59027,59047,66171,66218,66414,66416,66445,66454,66826,66945,67264,67273,67880,686…	Aldoa,Atp1b1,Atp5a1,Atp5b,Atp5c1,Atp5f1,Atp6v1a,Atp6v1b2,Atpif1,Cox4i1,Cox5a,Cox5b,Cox6a1,Eno2,Epha2,Fdxr,Gapdh,Nipsnap2,Galk1,Gpi1,Hif1a,Hint1,Hsd17b4,Idh3g,Ldhb,Mif,Mdh1,Msh2,Ndufv1,Nme2,Pde9a,Pdha1,Pfkl,Pgk1,Pkm,Cox7a2l,Taldo1,Tkt,Tpi1,Uqcrc1,Esrrb,Map2k1,Atp5o,Txnrd1,Sirt6,Nt5c,Slc25a13,Acpp,Mtch2,Suclg1,Nme4,Slc37a2,Atp5j2,Nampt,Pnkp,Pgls,Ndufb9,Ndufa12,Ndufa7,Cyc1,Nmnat1,Taz,Sdha,Ndufb8,Ndu…
11_Member	GO Biological Processes	GO:0009141	nucleoside triphosphate metabolic process	-9.20326	-6.948	67/293	11674,11931,11946,11947,11949,11950,11964,11966,11983,12857,12858,12859,12861,13807,14433,14467,14635,14751,15251,17319,17685,17995,18103,18641,18655,18746,20463,21991,22273,26380,26395,28080,50721,50799,56428,56451,56520,57423,66218,66414,66416,66445,66454,66826,66945,67264,67273,68943,69719,70556,71679,72141,74006,78330,78801,83429,98496,103172,108155,215951,217588,226646,227197,230075,270166,4…	Aldoa,Atp1b1,Atp5a1,Atp5b,Atp5c1,Atp5f1,Atp6v1a,Atp6v1b2,Atpif1,Cox4i1,Cox5a,Cox5b,Cox6a1,Eno2,Gapdh,Nipsnap2,Galk1,Gpi1,Hif1a,Mif,Msh2,Ndufv1,Nme2,Pfkl,Pgk1,Pkm,Cox7a2l,Tpi1,Uqcrc1,Esrrb,Map2k1,Atp5o,Sirt6,Slc25a13,Mtch2,Suclg1,Nme4,Atp5j2,Ndufb9,Ndufa12,Ndufa7,Cyc1,Nmnat1,Taz,Sdha,Ndufb8,Ndufa10,Pink1,Cad,Slc25a33,Atp5h,Adpgk,Dnm1l,Ndufv3,Ak7,Ctns,Pid1,Chchd10,Ogt,Afg1l,Mbip,Ndufs2,Ndufs1,Ndufb…
11_Member	GO Biological Processes	GO:0009144	purine nucleoside triphosphate metabolic process	-9.08245	-6.85114	64/276	11674,11931,11946,11947,11949,11950,11964,11966,11983,12857,12858,12859,12861,13807,14433,14467,14635,14751,15251,17319,17685,17995,18103,18641,18655,18746,20463,21991,22273,26380,26395,28080,50721,50799,56428,56520,57423,66218,66414,66416,66445,66454,66826,66945,67264,67273,68943,70556,71679,72141,74006,78330,83429,98496,103172,108155,215951,217588,226646,227197,230075,270166,407785,433182	Aldoa,Atp1b1,Atp5a1,Atp5b,Atp5c1,Atp5f1,Atp6v1a,Atp6v1b2,Atpif1,Cox4i1,Cox5a,Cox5b,Cox6a1,Eno2,Gapdh,Nipsnap2,Galk1,Gpi1,Hif1a,Mif,Msh2,Ndufv1,Nme2,Pfkl,Pgk1,Pkm,Cox7a2l,Tpi1,Uqcrc1,Esrrb,Map2k1,Atp5o,Sirt6,Slc25a13,Mtch2,Nme4,Atp5j2,Ndufb9,Ndufa12,Ndufa7,Cyc1,Nmnat1,Taz,Sdha,Ndufb8,Ndufa10,Pink1,Slc25a33,Atp5h,Adpgk,Dnm1l,Ndufv3,Ctns,Pid1,Chchd10,Ogt,Afg1l,Mbip,Ndufs2,Ndufs1,Ndufb6,Clpx,Ndufs6,E…
11_Member	GO Biological Processes	GO:0055086	nucleobase-containing small molecule metabolic process	-9.02677	-6.7995	116/628	11674,11931,11946,11947,11949,11950,11964,11966,11983,12857,12858,12859,12861,13480,13807,13836,14149,14433,14467,14635,14751,15251,15254,15488,15929,16832,17308,17319,17449,17685,17995,18103,18585,18597,18641,18655,18746,20463,21351,21881,21991,22235,22273,26380,26384,26395,28080,50493,50721,50773,50799,53618,54128,56318,56428,56451,56520,56717,56857,57423,59027,59047,66171,66218,66414,66416,664…	Aldoa,Atp1b1,Atp5a1,Atp5b,Atp5c1,Atp5f1,Atp6v1a,Atp6v1b2,Atpif1,Cox4i1,Cox5a,Cox5b,Cox6a1,Dpm1,Eno2,Epha2,Fdxr,Gapdh,Nipsnap2,Galk1,Gpi1,Hif1a,Hint1,Hsd17b4,Idh3g,Ldhb,Mgat1,Mif,Mdh1,Msh2,Ndufv1,Nme2,Pde9a,Pdha1,Pfkl,Pgk1,Pkm,Cox7a2l,Taldo1,Tkt,Tpi1,Ugdh,Uqcrc1,Esrrb,Gnpda1,Map2k1,Atp5o,Txnrd1,Sirt6,Nt5c,Slc25a13,Fut8,Pmm2,Acpp,Mtch2,Suclg1,Nme4,Mtor,Slc37a2,Atp5j2,Nampt,Pnkp,Pgls,Ndufb9,Ndufa12,…
11_Member	GO Biological Processes	GO:0006753	nucleoside phosphate metabolic process	-8.99249	-6.76922	106/558	11674,11931,11946,11947,11949,11950,11964,11966,11983,12857,12858,12859,12861,13807,13836,14149,14433,14467,14635,14751,15251,15254,15488,15929,16832,17319,17449,17685,17995,18103,18585,18597,18641,18655,18746,20463,21351,21881,21991,22273,26380,26395,28080,50493,50721,50773,50799,56318,56428,56451,56520,56857,57423,59027,59047,66171,66218,66414,66416,66445,66454,66826,66945,67264,67273,67880,686…	Aldoa,Atp1b1,Atp5a1,Atp5b,Atp5c1,Atp5f1,Atp6v1a,Atp6v1b2,Atpif1,Cox4i1,Cox5a,Cox5b,Cox6a1,Eno2,Epha2,Fdxr,Gapdh,Nipsnap2,Galk1,Gpi1,Hif1a,Hint1,Hsd17b4,Idh3g,Ldhb,Mif,Mdh1,Msh2,Ndufv1,Nme2,Pde9a,Pdha1,Pfkl,Pgk1,Pkm,Cox7a2l,Taldo1,Tkt,Tpi1,Uqcrc1,Esrrb,Map2k1,Atp5o,Txnrd1,Sirt6,Nt5c,Slc25a13,Acpp,Mtch2,Suclg1,Nme4,Slc37a2,Atp5j2,Nampt,Pnkp,Pgls,Ndufb9,Ndufa12,Ndufa7,Cyc1,Nmnat1,Taz,Sdha,Ndufb8,Ndu…
11_Member	GO Biological Processes	GO:0009167	purine ribonucleoside monophosphate metabolic process	-8.84563	-6.63802	62/267	11674,11931,11946,11947,11949,11950,11964,11966,11983,12857,12858,12859,12861,13807,14433,14467,14635,14751,15251,17319,17685,17995,18641,18655,18746,20463,21991,22273,26380,26395,28080,50721,50799,56428,57423,66218,66414,66416,66445,66454,66826,66945,67264,67273,68943,70556,71207,71679,72141,74006,78330,83429,98496,103172,108155,215951,226646,227197,230075,270166,407785,433182	Aldoa,Atp1b1,Atp5a1,Atp5b,Atp5c1,Atp5f1,Atp6v1a,Atp6v1b2,Atpif1,Cox4i1,Cox5a,Cox5b,Cox6a1,Eno2,Gapdh,Nipsnap2,Galk1,Gpi1,Hif1a,Mif,Msh2,Ndufv1,Pfkl,Pgk1,Pkm,Cox7a2l,Tpi1,Uqcrc1,Esrrb,Map2k1,Atp5o,Sirt6,Slc25a13,Mtch2,Atp5j2,Ndufb9,Ndufa12,Ndufa7,Cyc1,Nmnat1,Taz,Sdha,Ndufb8,Ndufa10,Pink1,Slc25a33,Nudt4,Atp5h,Adpgk,Dnm1l,Ndufv3,Ctns,Pid1,Chchd10,Ogt,Afg1l,Ndufs2,Ndufs1,Ndufb6,Clpx,Ndufs6,Eno1b
11_Member	GO Biological Processes	GO:0009126	purine nucleoside monophosphate metabolic process	-8.7776	-6.57381	62/268	11674,11931,11946,11947,11949,11950,11964,11966,11983,12857,12858,12859,12861,13807,14433,14467,14635,14751,15251,17319,17685,17995,18641,18655,18746,20463,21991,22273,26380,26395,28080,50721,50799,56428,57423,66218,66414,66416,66445,66454,66826,66945,67264,67273,68943,70556,71207,71679,72141,74006,78330,83429,98496,103172,108155,215951,226646,227197,230075,270166,407785,433182	Aldoa,Atp1b1,Atp5a1,Atp5b,Atp5c1,Atp5f1,Atp6v1a,Atp6v1b2,Atpif1,Cox4i1,Cox5a,Cox5b,Cox6a1,Eno2,Gapdh,Nipsnap2,Galk1,Gpi1,Hif1a,Mif,Msh2,Ndufv1,Pfkl,Pgk1,Pkm,Cox7a2l,Tpi1,Uqcrc1,Esrrb,Map2k1,Atp5o,Sirt6,Slc25a13,Mtch2,Atp5j2,Ndufb9,Ndufa12,Ndufa7,Cyc1,Nmnat1,Taz,Sdha,Ndufb8,Ndufa10,Pink1,Slc25a33,Nudt4,Atp5h,Adpgk,Dnm1l,Ndufv3,Ctns,Pid1,Chchd10,Ogt,Afg1l,Ndufs2,Ndufs1,Ndufb6,Clpx,Ndufs6,Eno1b
11_Member	GO Biological Processes	GO:0009161	ribonucleoside monophosphate metabolic process	-8.57638	-6.40205	62/271	11674,11931,11946,11947,11949,11950,11964,11966,11983,12857,12858,12859,12861,13807,14433,14467,14635,14751,15251,17319,17685,17995,18641,18655,18746,20463,21991,22273,26380,26395,28080,50721,50799,56428,57423,66218,66414,66416,66445,66454,66826,66945,67264,67273,68943,70556,71207,71679,72141,74006,78330,83429,98496,103172,108155,215951,226646,227197,230075,270166,407785,433182	Aldoa,Atp1b1,Atp5a1,Atp5b,Atp5c1,Atp5f1,Atp6v1a,Atp6v1b2,Atpif1,Cox4i1,Cox5a,Cox5b,Cox6a1,Eno2,Gapdh,Nipsnap2,Galk1,Gpi1,Hif1a,Mif,Msh2,Ndufv1,Pfkl,Pgk1,Pkm,Cox7a2l,Tpi1,Uqcrc1,Esrrb,Map2k1,Atp5o,Sirt6,Slc25a13,Mtch2,Atp5j2,Ndufb9,Ndufa12,Ndufa7,Cyc1,Nmnat1,Taz,Sdha,Ndufb8,Ndufa10,Pink1,Slc25a33,Nudt4,Atp5h,Adpgk,Dnm1l,Ndufv3,Ctns,Pid1,Chchd10,Ogt,Afg1l,Ndufs2,Ndufs1,Ndufb6,Clpx,Ndufs6,Eno1b
11_Member	GO Biological Processes	GO:0009123	nucleoside monophosphate metabolic process	-7.99783	-5.86424	62/280	11674,11931,11946,11947,11949,11950,11964,11966,11983,12857,12858,12859,12861,13807,14433,14467,14635,14751,15251,17319,17685,17995,18641,18655,18746,20463,21991,22273,26380,26395,28080,50721,50799,56428,57423,66218,66414,66416,66445,66454,66826,66945,67264,67273,68943,70556,71207,71679,72141,74006,78330,83429,98496,103172,108155,215951,226646,227197,230075,270166,407785,433182	Aldoa,Atp1b1,Atp5a1,Atp5b,Atp5c1,Atp5f1,Atp6v1a,Atp6v1b2,Atpif1,Cox4i1,Cox5a,Cox5b,Cox6a1,Eno2,Gapdh,Nipsnap2,Galk1,Gpi1,Hif1a,Mif,Msh2,Ndufv1,Pfkl,Pgk1,Pkm,Cox7a2l,Tpi1,Uqcrc1,Esrrb,Map2k1,Atp5o,Sirt6,Slc25a13,Mtch2,Atp5j2,Ndufb9,Ndufa12,Ndufa7,Cyc1,Nmnat1,Taz,Sdha,Ndufb8,Ndufa10,Pink1,Slc25a33,Nudt4,Atp5h,Adpgk,Dnm1l,Ndufv3,Ctns,Pid1,Chchd10,Ogt,Afg1l,Ndufs2,Ndufs1,Ndufb6,Clpx,Ndufs6,Eno1b
11_Member	GO Biological Processes	GO:0019693	ribose phosphate metabolic process	-7.49171	-5.40307	85/444	11674,11931,11946,11947,11949,11950,11964,11966,11983,12857,12858,12859,12861,13807,13836,14433,14467,14635,14751,15251,15254,15488,17319,17685,17995,18103,18585,18597,18641,18655,18746,20463,21351,21881,21991,22273,26380,26395,28080,50721,50799,56428,56451,56520,57423,66171,66218,66414,66416,66445,66454,66826,66945,67264,67273,68738,68943,69719,70556,71207,71679,72141,74006,74147,78038,78330,834…	Aldoa,Atp1b1,Atp5a1,Atp5b,Atp5c1,Atp5f1,Atp6v1a,Atp6v1b2,Atpif1,Cox4i1,Cox5a,Cox5b,Cox6a1,Eno2,Epha2,Gapdh,Nipsnap2,Galk1,Gpi1,Hif1a,Hint1,Hsd17b4,Mif,Msh2,Ndufv1,Nme2,Pde9a,Pdha1,Pfkl,Pgk1,Pkm,Cox7a2l,Taldo1,Tkt,Tpi1,Uqcrc1,Esrrb,Map2k1,Atp5o,Sirt6,Slc25a13,Mtch2,Suclg1,Nme4,Atp5j2,Pgls,Ndufb9,Ndufa12,Ndufa7,Cyc1,Nmnat1,Taz,Sdha,Ndufb8,Ndufa10,Acss1,Pink1,Cad,Slc25a33,Nudt4,Atp5h,Adpgk,Dnm1l,Ehh…
11_Member	GO Biological Processes	GO:0051186	cofactor metabolic process	-7.2926	-5.21943	93/505	11674,11983,12359,13057,13807,14149,14151,14275,14433,14629,14635,14651,14751,14775,14782,14860,14862,14863,14865,14869,14872,14873,14874,15199,15251,15488,15929,16832,17319,17449,18024,18597,18641,18655,18746,19063,19286,20655,20739,21351,21881,21991,22275,22276,26380,50493,50721,50887,54338,56428,56451,56857,58810,59027,66108,66171,66454,67563,67880,68646,68738,68943,69372,69634,69772,72141,721…	Aldoa,Atpif1,Cat,Cyba,Eno2,Fdxr,Fech,Folr1,Gapdh,Gclc,Galk1,Hagh,Gpi1,Gpx1,Gsr,Gsta4,Gstm1,Gstm2,Gstm4,Gstp2,Gstt2,Gsto1,Gstz1,Hebp1,Hif1a,Hsd17b4,Idh3g,Ldhb,Mif,Mdh1,Nfe2l2,Pdha1,Pfkl,Pgk1,Pkm,Ppt1,Pts,Sod1,Spta1,Taldo1,Tkt,Tpi1,Urod,Uros,Esrrb,Txnrd1,Sirt6,Hmgn5,Slc23a2,Mtch2,Suclg1,Slc37a2,Akr1a1,Nampt,Ndufa9,Pgls,Nmnat1,Ciao3,Dcxr,Nadk2,Acss1,Pink1,Mocs3,Clybl,Bdh2,Adpgk,Mms19,Ehhadh,Oplah,Mc…
11_Member	GO Biological Processes	GO:0009150	purine ribonucleotide metabolic process	-6.81198	-4.78283	79/417	11674,11931,11946,11947,11949,11950,11964,11966,11983,12857,12858,12859,12861,13807,13836,14433,14467,14635,14751,15251,15254,15488,17319,17685,17995,18103,18585,18597,18641,18655,18746,20463,21991,22273,26380,26395,28080,50721,50799,56428,56451,56520,57423,66218,66414,66416,66445,66454,66826,66945,67264,67273,68738,68943,70556,71207,71679,72141,74006,74147,78038,78330,83429,98496,103172,104111,1…	Aldoa,Atp1b1,Atp5a1,Atp5b,Atp5c1,Atp5f1,Atp6v1a,Atp6v1b2,Atpif1,Cox4i1,Cox5a,Cox5b,Cox6a1,Eno2,Epha2,Gapdh,Nipsnap2,Galk1,Gpi1,Hif1a,Hint1,Hsd17b4,Mif,Msh2,Ndufv1,Nme2,Pde9a,Pdha1,Pfkl,Pgk1,Pkm,Cox7a2l,Tpi1,Uqcrc1,Esrrb,Map2k1,Atp5o,Sirt6,Slc25a13,Mtch2,Suclg1,Nme4,Atp5j2,Ndufb9,Ndufa12,Ndufa7,Cyc1,Nmnat1,Taz,Sdha,Ndufb8,Ndufa10,Acss1,Pink1,Slc25a33,Nudt4,Atp5h,Adpgk,Dnm1l,Ehhadh,Mccc2,Ndufv3,Ctn…
11_Member	GO Biological Processes	GO:0009259	ribonucleotide metabolic process	-6.68085	-4.67543	80/427	11674,11931,11946,11947,11949,11950,11964,11966,11983,12857,12858,12859,12861,13807,13836,14433,14467,14635,14751,15251,15254,15488,17319,17685,17995,18103,18585,18597,18641,18655,18746,20463,21991,22273,26380,26395,28080,50721,50799,56428,56451,56520,57423,66218,66414,66416,66445,66454,66826,66945,67264,67273,68738,68943,69719,70556,71207,71679,72141,74006,74147,78038,78330,83429,98496,103172,10…	Aldoa,Atp1b1,Atp5a1,Atp5b,Atp5c1,Atp5f1,Atp6v1a,Atp6v1b2,Atpif1,Cox4i1,Cox5a,Cox5b,Cox6a1,Eno2,Epha2,Gapdh,Nipsnap2,Galk1,Gpi1,Hif1a,Hint1,Hsd17b4,Mif,Msh2,Ndufv1,Nme2,Pde9a,Pdha1,Pfkl,Pgk1,Pkm,Cox7a2l,Tpi1,Uqcrc1,Esrrb,Map2k1,Atp5o,Sirt6,Slc25a13,Mtch2,Suclg1,Nme4,Atp5j2,Ndufb9,Ndufa12,Ndufa7,Cyc1,Nmnat1,Taz,Sdha,Ndufb8,Ndufa10,Acss1,Pink1,Cad,Slc25a33,Nudt4,Atp5h,Adpgk,Dnm1l,Ehhadh,Mccc2,Ndufv3…
11_Member	GO Biological Processes	GO:0006163	purine nucleotide metabolic process	-6.38597	-4.41922	81/441	11674,11931,11946,11947,11949,11950,11964,11966,11983,12857,12858,12859,12861,13807,13836,14433,14467,14635,14751,15251,15254,15488,17319,17685,17995,18103,18585,18597,18641,18655,18746,20463,21991,22273,26380,26395,28080,50721,50799,56428,56451,56520,57423,66218,66414,66416,66445,66454,66826,66945,67264,67273,68738,68943,70556,71207,71679,72141,74006,74147,78038,78330,83429,98496,103172,104111,1…	Aldoa,Atp1b1,Atp5a1,Atp5b,Atp5c1,Atp5f1,Atp6v1a,Atp6v1b2,Atpif1,Cox4i1,Cox5a,Cox5b,Cox6a1,Eno2,Epha2,Gapdh,Nipsnap2,Galk1,Gpi1,Hif1a,Hint1,Hsd17b4,Mif,Msh2,Ndufv1,Nme2,Pde9a,Pdha1,Pfkl,Pgk1,Pkm,Cox7a2l,Tpi1,Uqcrc1,Esrrb,Map2k1,Atp5o,Sirt6,Slc25a13,Mtch2,Suclg1,Nme4,Atp5j2,Ndufb9,Ndufa12,Ndufa7,Cyc1,Nmnat1,Taz,Sdha,Ndufb8,Ndufa10,Acss1,Pink1,Slc25a33,Nudt4,Atp5h,Adpgk,Dnm1l,Ehhadh,Mccc2,Ndufv3,Ctn…
11_Member	GO Biological Processes	GO:0019362	pyridine nucleotide metabolic process	-5.7891	-3.86885	37/156	11674,13807,14149,14433,14635,14751,15251,15929,16832,17319,17449,18597,18641,18655,18746,21351,21881,21991,26380,50493,50721,56428,56857,59027,66171,66454,67880,68646,72141,78914,100198,108155,170718,225994,246703,269951,433182	Aldoa,Eno2,Fdxr,Gapdh,Galk1,Gpi1,Hif1a,Idh3g,Ldhb,Mif,Mdh1,Pdha1,Pfkl,Pgk1,Pkm,Taldo1,Tkt,Tpi1,Esrrb,Txnrd1,Sirt6,Mtch2,Slc37a2,Nampt,Pgls,Nmnat1,Dcxr,Nadk2,Adpgk,Nadsyn1,H6pd,Ogt,Idh3b,Nmrk1,Naxe,Idh2,Eno1b
11_Member	GO Biological Processes	GO:0017144	drug metabolic process	-5.60942	-3.70091	116/724	11429,11532,11652,11674,11898,11931,11946,11947,11949,11950,11964,11966,11983,12359,12857,12858,12859,12861,13057,13430,13807,14085,14275,14433,14467,14635,14751,14775,14874,15251,15519,15894,15929,15932,16549,16598,16600,17319,17449,17685,17995,18438,18597,18641,18655,18746,19286,19703,20229,20463,20603,20655,20851,21991,22273,26380,26384,26395,28080,50493,50721,50799,51793,56174,56318,56428,564…	Aco2,Adh5,Akt2,Aldoa,Ass1,Atp1b1,Atp5a1,Atp5b,Atp5c1,Atp5f1,Atp6v1a,Atp6v1b2,Atpif1,Cat,Cox4i1,Cox5a,Cox5b,Cox6a1,Cyba,Dnm2,Eno2,Fah,Folr1,Gapdh,Nipsnap2,Galk1,Gpi1,Gpx1,Gstz1,Hif1a,Hsp90aa1,Icam1,Idh3g,Idua,Khsrp,Klf2,Klf4,Mif,Mdh1,Msh2,Ndufv1,P2rx4,Pdha1,Pfkl,Pgk1,Pkm,Pts,Renbp,Sat1,Cox7a2l,Sms,Sod1,Stat5b,Tpi1,Uqcrc1,Esrrb,Gnpda1,Map2k1,Atp5o,Txnrd1,Sirt6,Slc25a13,Ddah2,Nagk,Acpp,Mtch2,Suclg1,…
11_Member	GO Biological Processes	GO:0006733	oxidoreduction coenzyme metabolic process	-5.54825	-3.64358	39/172	11674,13807,14149,14433,14635,14751,15251,15929,16832,17319,17449,18597,18641,18655,18746,21351,21881,21991,26380,50493,50721,56428,56857,59027,66108,66171,66454,67880,68646,72141,78914,100198,108155,170718,217707,225994,246703,269951,433182	Aldoa,Eno2,Fdxr,Gapdh,Galk1,Gpi1,Hif1a,Idh3g,Ldhb,Mif,Mdh1,Pdha1,Pfkl,Pgk1,Pkm,Taldo1,Tkt,Tpi1,Esrrb,Txnrd1,Sirt6,Mtch2,Slc37a2,Nampt,Ndufa9,Pgls,Nmnat1,Dcxr,Nadk2,Adpgk,Nadsyn1,H6pd,Ogt,Idh3b,Coq6,Nmrk1,Naxe,Idh2,Eno1b
11_Member	GO Biological Processes	GO:0046496	nicotinamide nucleotide metabolic process	-5.49482	-3.59961	36/154	11674,13807,14149,14433,14635,14751,15251,15929,16832,17319,17449,18597,18641,18655,18746,21351,21881,21991,26380,50493,50721,56428,56857,59027,66171,66454,67880,68646,72141,78914,100198,108155,170718,246703,269951,433182	Aldoa,Eno2,Fdxr,Gapdh,Galk1,Gpi1,Hif1a,Idh3g,Ldhb,Mif,Mdh1,Pdha1,Pfkl,Pgk1,Pkm,Taldo1,Tkt,Tpi1,Esrrb,Txnrd1,Sirt6,Mtch2,Slc37a2,Nampt,Pgls,Nmnat1,Dcxr,Nadk2,Adpgk,Nadsyn1,H6pd,Ogt,Idh3b,Naxe,Idh2,Eno1b
11_Member	GO Biological Processes	GO:0072524	pyridine-containing compound metabolic process	-5.4428	-3.55868	37/161	11674,13807,14149,14433,14635,14751,15251,15929,16832,17319,17449,18597,18641,18655,18746,21351,21881,21991,26380,50493,50721,56428,56857,59027,66171,66454,67880,68646,72141,78914,100198,108155,170718,225994,246703,269951,433182	Aldoa,Eno2,Fdxr,Gapdh,Galk1,Gpi1,Hif1a,Idh3g,Ldhb,Mif,Mdh1,Pdha1,Pfkl,Pgk1,Pkm,Taldo1,Tkt,Tpi1,Esrrb,Txnrd1,Sirt6,Mtch2,Slc37a2,Nampt,Pgls,Nmnat1,Dcxr,Nadk2,Adpgk,Nadsyn1,H6pd,Ogt,Idh3b,Nmrk1,Naxe,Idh2,Eno1b
11_Member	GO Biological Processes	GO:0072521	purine-containing compound metabolic process	-5.29183	-3.42559	83/484	11674,11931,11946,11947,11949,11950,11964,11966,11983,12857,12858,12859,12861,13807,13836,14433,14467,14635,14751,15251,15254,15488,17319,17685,17995,18103,18585,18597,18641,18655,18746,20463,21991,22273,26380,26395,28080,50721,50799,56318,56428,56451,56520,57423,66218,66414,66416,66445,66454,66826,66859,66945,67264,67273,68738,68943,70556,71207,71679,72141,74006,74147,78038,78330,83429,98496,103…	Aldoa,Atp1b1,Atp5a1,Atp5b,Atp5c1,Atp5f1,Atp6v1a,Atp6v1b2,Atpif1,Cox4i1,Cox5a,Cox5b,Cox6a1,Eno2,Epha2,Gapdh,Nipsnap2,Galk1,Gpi1,Hif1a,Hint1,Hsd17b4,Mif,Msh2,Ndufv1,Nme2,Pde9a,Pdha1,Pfkl,Pgk1,Pkm,Cox7a2l,Tpi1,Uqcrc1,Esrrb,Map2k1,Atp5o,Sirt6,Slc25a13,Acpp,Mtch2,Suclg1,Nme4,Atp5j2,Ndufb9,Ndufa12,Ndufa7,Cyc1,Nmnat1,Taz,Slc16a9,Sdha,Ndufb8,Ndufa10,Acss1,Pink1,Slc25a33,Nudt4,Atp5h,Adpgk,Dnm1l,Ehhadh,Mcc…
11_Member	GO Biological Processes	GO:0090407	organophosphate biosynthetic process	-5.06498	-3.22753	84/498	11674,11946,11947,11949,11950,12651,12709,12716,12859,13139,13480,13807,14077,14433,14635,14751,15212,15251,17319,18103,18590,18597,18641,18655,18704,18746,18799,21881,21991,22038,26380,26395,26457,27388,27399,28080,50721,50799,56176,56428,56442,56451,56520,57423,59027,66268,66445,66454,66461,66826,67556,68646,68738,69372,69718,69719,71679,72141,74596,75320,78801,78914,98496,99712,104111,108155,1…	Aldoa,Atp5a1,Atp5b,Atp5c1,Atp5f1,Chkb,Ckb,Ckmt1,Cox5b,Dgka,Dpm1,Eno2,Fabp3,Gapdh,Galk1,Gpi1,Hexb,Hif1a,Mif,Nme2,Pdgfa,Pdha1,Pfkl,Pgk1,Pik3c2a,Pkm,Plcd1,Tkt,Tpi1,Plscr1,Esrrb,Map2k1,Slc27a1,Ptdss2,Ip6k1,Atp5o,Sirt6,Slc25a13,Pigp,Mtch2,Serinc1,Suclg1,Nme4,Atp5j2,Nampt,Pigyl,Cyc1,Nmnat1,Ptpmt1,Taz,Pigm,Nadk2,Acss1,Mocs3,Ipmk,Cad,Atp5h,Adpgk,Cds1,Etnk1,Ak7,Nadsyn1,Pid1,Cept1,Adcy3,Ogt,Mthfd1,Pygl,Cds…
11_Member	GO Biological Processes	GO:0009142	nucleoside triphosphate biosynthetic process	-5.00585	-3.17972	35/155	11674,11946,11947,11949,11950,12859,13807,14433,14635,14751,15251,17319,18103,18641,18655,18746,21991,26380,26395,28080,50721,50799,56428,56451,56520,57423,66445,66826,69719,71679,72141,78801,98496,108155,433182	Aldoa,Atp5a1,Atp5b,Atp5c1,Atp5f1,Cox5b,Eno2,Gapdh,Galk1,Gpi1,Hif1a,Mif,Nme2,Pfkl,Pgk1,Pkm,Tpi1,Esrrb,Map2k1,Atp5o,Sirt6,Slc25a13,Mtch2,Suclg1,Nme4,Atp5j2,Cyc1,Taz,Cad,Atp5h,Adpgk,Ak7,Pid1,Ogt,Eno1b
11_Member	GO Biological Processes	GO:0009201	ribonucleoside triphosphate biosynthetic process	-4.89898	-3.09008	33/144	11674,11946,11947,11949,11950,12859,13807,14433,14635,14751,15251,17319,18103,18641,18655,18746,21991,26380,26395,28080,50721,50799,56428,56520,57423,66445,66826,69719,71679,72141,98496,108155,433182	Aldoa,Atp5a1,Atp5b,Atp5c1,Atp5f1,Cox5b,Eno2,Gapdh,Galk1,Gpi1,Hif1a,Mif,Nme2,Pfkl,Pgk1,Pkm,Tpi1,Esrrb,Map2k1,Atp5o,Sirt6,Slc25a13,Mtch2,Nme4,Atp5j2,Cyc1,Taz,Cad,Atp5h,Adpgk,Pid1,Ogt,Eno1b
11_Member	GO Biological Processes	GO:0016052	carbohydrate catabolic process	-4.88132	-3.07884	32/138	11674,12091,12492,13807,14387,14433,14635,14667,14751,15212,15251,17319,17939,18010,18641,18655,18746,19045,20322,21991,26380,50721,56428,58810,69976,72141,72157,73744,108155,110095,213012,433182	Aldoa,Glb1,Scarb2,Eno2,Gaa,Gapdh,Galk1,Gm2a,Gpi1,Hexb,Hif1a,Mif,Naga,Neu1,Pfkl,Pgk1,Pkm,Ppp1ca,Sord,Tpi1,Esrrb,Sirt6,Mtch2,Akr1a1,Galk2,Adpgk,Pgm2,Man2c1,Ogt,Pygl,Abhd10,Eno1b
11_Member	GO Biological Processes	GO:0051188	cofactor biosynthetic process	-4.74239	-2.95446	48/246	11674,11983,13057,13807,14149,14151,14433,14629,14635,14651,14751,14873,15251,17319,18024,18597,18641,18655,18746,19286,20655,20739,21991,22275,22276,26380,50721,56428,58810,59027,66108,66454,68646,68738,69372,69772,72141,78914,83429,108155,108156,216739,217588,217707,225994,228026,269951,433182	Aldoa,Atpif1,Cyba,Eno2,Fdxr,Fech,Gapdh,Gclc,Galk1,Hagh,Gpi1,Gsto1,Hif1a,Mif,Nfe2l2,Pdha1,Pfkl,Pgk1,Pkm,Pts,Sod1,Spta1,Tpi1,Urod,Uros,Esrrb,Sirt6,Mtch2,Akr1a1,Nampt,Ndufa9,Nmnat1,Nadk2,Acss1,Mocs3,Bdh2,Adpgk,Nadsyn1,Ctns,Ogt,Mthfd1,Acsl6,Mbip,Coq6,Nmrk1,Pdk1,Idh2,Eno1b
11_Member	GO Biological Processes	GO:0009206	purine ribonucleoside triphosphate biosynthetic process	-4.67983	-2.90264	32/141	11674,11946,11947,11949,11950,12859,13807,14433,14635,14751,15251,17319,18103,18641,18655,18746,21991,26380,26395,28080,50721,50799,56428,56520,57423,66445,66826,71679,72141,98496,108155,433182	Aldoa,Atp5a1,Atp5b,Atp5c1,Atp5f1,Cox5b,Eno2,Gapdh,Galk1,Gpi1,Hif1a,Mif,Nme2,Pfkl,Pgk1,Pkm,Tpi1,Esrrb,Map2k1,Atp5o,Sirt6,Slc25a13,Mtch2,Nme4,Atp5j2,Cyc1,Taz,Atp5h,Adpgk,Pid1,Ogt,Eno1b
11_Member	GO Biological Processes	GO:0009145	purine nucleoside triphosphate biosynthetic process	-4.61446	-2.84653	32/142	11674,11946,11947,11949,11950,12859,13807,14433,14635,14751,15251,17319,18103,18641,18655,18746,21991,26380,26395,28080,50721,50799,56428,56520,57423,66445,66826,71679,72141,98496,108155,433182	Aldoa,Atp5a1,Atp5b,Atp5c1,Atp5f1,Cox5b,Eno2,Gapdh,Galk1,Gpi1,Hif1a,Mif,Nme2,Pfkl,Pgk1,Pkm,Tpi1,Esrrb,Map2k1,Atp5o,Sirt6,Slc25a13,Mtch2,Nme4,Atp5j2,Cyc1,Taz,Atp5h,Adpgk,Pid1,Ogt,Eno1b
11_Member	GO Biological Processes	GO:0006754	ATP biosynthetic process	-4.50677	-2.75528	30/131	11674,11946,11947,11949,11950,12859,13807,14433,14635,14751,15251,17319,18641,18655,18746,21991,26380,26395,28080,50721,50799,56428,57423,66445,66826,71679,72141,98496,108155,433182	Aldoa,Atp5a1,Atp5b,Atp5c1,Atp5f1,Cox5b,Eno2,Gapdh,Galk1,Gpi1,Hif1a,Mif,Pfkl,Pgk1,Pkm,Tpi1,Esrrb,Map2k1,Atp5o,Sirt6,Slc25a13,Mtch2,Atp5j2,Cyc1,Taz,Atp5h,Adpgk,Pid1,Ogt,Eno1b
11_Member	GO Biological Processes	GO:0006732	coenzyme metabolic process	-4.30818	-2.59558	58/327	11674,13807,14149,14275,14433,14629,14635,14751,14873,15251,15488,15929,16832,17319,17449,18597,18641,18655,18746,19286,21351,21881,21991,26380,50493,50721,54338,56428,56451,56857,58810,59027,66108,66171,66454,67880,68646,68738,69372,72141,74147,78038,78914,100198,107747,108155,108156,170718,171210,216739,217588,217707,225994,228026,246703,269951,433182,665563	Aldoa,Eno2,Fdxr,Folr1,Gapdh,Gclc,Galk1,Gpi1,Gsto1,Hif1a,Hsd17b4,Idh3g,Ldhb,Mif,Mdh1,Pdha1,Pfkl,Pgk1,Pkm,Pts,Taldo1,Tkt,Tpi1,Esrrb,Txnrd1,Sirt6,Slc23a2,Mtch2,Suclg1,Slc37a2,Akr1a1,Nampt,Ndufa9,Pgls,Nmnat1,Dcxr,Nadk2,Acss1,Mocs3,Adpgk,Ehhadh,Mccc2,Nadsyn1,H6pd,Aldh1l1,Ogt,Mthfd1,Idh3b,Acot2,Acsl6,Mbip,Coq6,Nmrk1,Pdk1,Naxe,Idh2,Eno1b,Mthfd2l
11_Member	GO Biological Processes	GO:1901293	nucleoside phosphate biosynthetic process	-3.64655	-2.04861	50/286	11674,11946,11947,11949,11950,12859,13807,14433,14635,14751,15251,17319,18103,18597,18641,18655,18746,21991,26380,26395,28080,50721,50799,56428,56451,56520,57423,59027,66445,66454,66826,68646,68738,69719,71679,72141,74596,78801,78914,98496,104111,108155,108156,216739,225994,228026,234730,269951,433182,665563	Aldoa,Atp5a1,Atp5b,Atp5c1,Atp5f1,Cox5b,Eno2,Gapdh,Galk1,Gpi1,Hif1a,Mif,Nme2,Pdha1,Pfkl,Pgk1,Pkm,Tpi1,Esrrb,Map2k1,Atp5o,Sirt6,Slc25a13,Mtch2,Suclg1,Nme4,Atp5j2,Nampt,Cyc1,Nmnat1,Taz,Nadk2,Acss1,Cad,Atp5h,Adpgk,Cds1,Ak7,Nadsyn1,Pid1,Adcy3,Ogt,Mthfd1,Acsl6,Nmrk1,Pdk1,Fcsk,Idh2,Eno1b,Mthfd2l
11_Member	GO Biological Processes	GO:0009165	nucleotide biosynthetic process	-3.3627	-1.82382	48/279	11674,11946,11947,11949,11950,12859,13807,14433,14635,14751,15251,17319,18103,18597,18641,18655,18746,21991,26380,26395,28080,50721,50799,56428,56520,57423,59027,66445,66454,66826,68646,68738,69719,71679,72141,74596,78914,98496,104111,108155,108156,216739,225994,228026,234730,269951,433182,665563	Aldoa,Atp5a1,Atp5b,Atp5c1,Atp5f1,Cox5b,Eno2,Gapdh,Galk1,Gpi1,Hif1a,Mif,Nme2,Pdha1,Pfkl,Pgk1,Pkm,Tpi1,Esrrb,Map2k1,Atp5o,Sirt6,Slc25a13,Mtch2,Nme4,Atp5j2,Nampt,Cyc1,Nmnat1,Taz,Nadk2,Acss1,Cad,Atp5h,Adpgk,Cds1,Nadsyn1,Pid1,Adcy3,Ogt,Mthfd1,Acsl6,Nmrk1,Pdk1,Fcsk,Idh2,Eno1b,Mthfd2l
11_Member	GO Biological Processes	GO:0019363	pyridine nucleotide biosynthetic process	-3.30597	-1.77814	23/105	11674,13807,14433,14635,14751,15251,17319,18641,18655,18746,21991,26380,50721,56428,59027,66454,68646,72141,78914,108155,225994,269951,433182	Aldoa,Eno2,Gapdh,Galk1,Gpi1,Hif1a,Mif,Pfkl,Pgk1,Pkm,Tpi1,Esrrb,Sirt6,Mtch2,Nampt,Nmnat1,Nadk2,Adpgk,Nadsyn1,Ogt,Nmrk1,Idh2,Eno1b
11_Member	GO Biological Processes	GO:0009127	purine nucleoside monophosphate biosynthetic process	-3.28889	-1.76698	30/152	11674,11946,11947,11949,11950,12859,13807,14433,14635,14751,15251,17319,18641,18655,18746,21991,26380,26395,28080,50721,50799,56428,57423,66445,66826,71679,72141,98496,108155,433182	Aldoa,Atp5a1,Atp5b,Atp5c1,Atp5f1,Cox5b,Eno2,Gapdh,Galk1,Gpi1,Hif1a,Mif,Pfkl,Pgk1,Pkm,Tpi1,Esrrb,Map2k1,Atp5o,Sirt6,Slc25a13,Mtch2,Atp5j2,Cyc1,Taz,Atp5h,Adpgk,Pid1,Ogt,Eno1b
11_Member	GO Biological Processes	GO:0009168	purine ribonucleoside monophosphate biosynthetic process	-3.28889	-1.76698	30/152	11674,11946,11947,11949,11950,12859,13807,14433,14635,14751,15251,17319,18641,18655,18746,21991,26380,26395,28080,50721,50799,56428,57423,66445,66826,71679,72141,98496,108155,433182	Aldoa,Atp5a1,Atp5b,Atp5c1,Atp5f1,Cox5b,Eno2,Gapdh,Galk1,Gpi1,Hif1a,Mif,Pfkl,Pgk1,Pkm,Tpi1,Esrrb,Map2k1,Atp5o,Sirt6,Slc25a13,Mtch2,Atp5j2,Cyc1,Taz,Atp5h,Adpgk,Pid1,Ogt,Eno1b
11_Member	GO Biological Processes	GO:0009108	coenzyme biosynthetic process	-3.19169	-1.68687	35/189	11674,13807,14149,14433,14635,14751,14873,15251,17319,18597,18641,18655,18746,19286,21991,26380,50721,56428,58810,59027,66108,66454,68646,68738,69372,72141,78914,108155,108156,216739,217707,225994,228026,269951,433182	Aldoa,Eno2,Fdxr,Gapdh,Galk1,Gpi1,Gsto1,Hif1a,Mif,Pdha1,Pfkl,Pgk1,Pkm,Pts,Tpi1,Esrrb,Sirt6,Mtch2,Akr1a1,Nampt,Ndufa9,Nmnat1,Nadk2,Acss1,Mocs3,Adpgk,Nadsyn1,Ogt,Mthfd1,Acsl6,Coq6,Nmrk1,Pdk1,Idh2,Eno1b
11_Member	GO Biological Processes	GO:0009156	ribonucleoside monophosphate biosynthetic process	-3.09451	-1.61052	30/156	11674,11946,11947,11949,11950,12859,13807,14433,14635,14751,15251,17319,18641,18655,18746,21991,26380,26395,28080,50721,50799,56428,57423,66445,66826,71679,72141,98496,108155,433182	Aldoa,Atp5a1,Atp5b,Atp5c1,Atp5f1,Cox5b,Eno2,Gapdh,Galk1,Gpi1,Hif1a,Mif,Pfkl,Pgk1,Pkm,Tpi1,Esrrb,Map2k1,Atp5o,Sirt6,Slc25a13,Mtch2,Atp5j2,Cyc1,Taz,Atp5h,Adpgk,Pid1,Ogt,Eno1b
11_Member	GO Biological Processes	GO:0019359	nicotinamide nucleotide biosynthetic process	-3.09237	-1.6091	22/102	11674,13807,14433,14635,14751,15251,17319,18641,18655,18746,21991,26380,50721,56428,59027,66454,68646,72141,78914,108155,269951,433182	Aldoa,Eno2,Gapdh,Galk1,Gpi1,Hif1a,Mif,Pfkl,Pgk1,Pkm,Tpi1,Esrrb,Sirt6,Mtch2,Nampt,Nmnat1,Nadk2,Adpgk,Nadsyn1,Ogt,Idh2,Eno1b
11_Member	GO Biological Processes	GO:0072525	pyridine-containing compound biosynthetic process	-3.06667	-1.59208	23/109	11674,13807,14433,14635,14751,15251,17319,18641,18655,18746,21991,26380,50721,56428,59027,66454,68646,72141,78914,108155,225994,269951,433182	Aldoa,Eno2,Gapdh,Galk1,Gpi1,Hif1a,Mif,Pfkl,Pgk1,Pkm,Tpi1,Esrrb,Sirt6,Mtch2,Nampt,Nmnat1,Nadk2,Adpgk,Nadsyn1,Ogt,Nmrk1,Idh2,Eno1b
11_Member	GO Biological Processes	GO:0046390	ribose phosphate biosynthetic process	-2.88685	-1.45547	40/233	11674,11946,11947,11949,11950,12859,13807,14433,14635,14751,15251,17319,18103,18597,18641,18655,18746,21881,21991,26380,26395,28080,50721,50799,56428,56520,57423,66445,66826,68738,69719,71679,72141,98496,104111,108155,110095,216739,228026,433182	Aldoa,Atp5a1,Atp5b,Atp5c1,Atp5f1,Cox5b,Eno2,Gapdh,Galk1,Gpi1,Hif1a,Mif,Nme2,Pdha1,Pfkl,Pgk1,Pkm,Tkt,Tpi1,Esrrb,Map2k1,Atp5o,Sirt6,Slc25a13,Mtch2,Nme4,Atp5j2,Cyc1,Taz,Acss1,Cad,Atp5h,Adpgk,Pid1,Adcy3,Ogt,Pygl,Acsl6,Pdk1,Eno1b
11_Member	GO Biological Processes	GO:0009124	nucleoside monophosphate biosynthetic process	-2.82212	-1.39881	30/162	11674,11946,11947,11949,11950,12859,13807,14433,14635,14751,15251,17319,18641,18655,18746,21991,26380,26395,28080,50721,50799,56428,57423,66445,66826,71679,72141,98496,108155,433182	Aldoa,Atp5a1,Atp5b,Atp5c1,Atp5f1,Cox5b,Eno2,Gapdh,Galk1,Gpi1,Hif1a,Mif,Pfkl,Pgk1,Pkm,Tpi1,Esrrb,Map2k1,Atp5o,Sirt6,Slc25a13,Mtch2,Atp5j2,Cyc1,Taz,Atp5h,Adpgk,Pid1,Ogt,Eno1b
11_Member	GO Biological Processes	GO:0009152	purine ribonucleotide biosynthetic process	-2.66236	-1.27898	37/217	11674,11946,11947,11949,11950,12859,13807,14433,14635,14751,15251,17319,18103,18597,18641,18655,18746,21991,26380,26395,28080,50721,50799,56428,56520,57423,66445,66826,68738,71679,72141,98496,104111,108155,216739,228026,433182	Aldoa,Atp5a1,Atp5b,Atp5c1,Atp5f1,Cox5b,Eno2,Gapdh,Galk1,Gpi1,Hif1a,Mif,Nme2,Pdha1,Pfkl,Pgk1,Pkm,Tpi1,Esrrb,Map2k1,Atp5o,Sirt6,Slc25a13,Mtch2,Nme4,Atp5j2,Cyc1,Taz,Acss1,Atp5h,Adpgk,Pid1,Adcy3,Ogt,Acsl6,Pdk1,Eno1b
11_Member	GO Biological Processes	GO:0009260	ribonucleotide biosynthetic process	-2.60841	-1.24093	38/226	11674,11946,11947,11949,11950,12859,13807,14433,14635,14751,15251,17319,18103,18597,18641,18655,18746,21991,26380,26395,28080,50721,50799,56428,56520,57423,66445,66826,68738,69719,71679,72141,98496,104111,108155,216739,228026,433182	Aldoa,Atp5a1,Atp5b,Atp5c1,Atp5f1,Cox5b,Eno2,Gapdh,Galk1,Gpi1,Hif1a,Mif,Nme2,Pdha1,Pfkl,Pgk1,Pkm,Tpi1,Esrrb,Map2k1,Atp5o,Sirt6,Slc25a13,Mtch2,Nme4,Atp5j2,Cyc1,Taz,Acss1,Cad,Atp5h,Adpgk,Pid1,Adcy3,Ogt,Acsl6,Pdk1,Eno1b
11_Member	GO Biological Processes	GO:0006164	purine nucleotide biosynthetic process	-2.59162	-1.22635	39/234	11674,11946,11947,11949,11950,12859,13807,14433,14635,14751,15251,17319,18103,18597,18641,18655,18746,21991,26380,26395,28080,50721,50799,56428,56520,57423,66445,66826,68738,71679,72141,98496,104111,108155,108156,216739,228026,433182,665563	Aldoa,Atp5a1,Atp5b,Atp5c1,Atp5f1,Cox5b,Eno2,Gapdh,Galk1,Gpi1,Hif1a,Mif,Nme2,Pdha1,Pfkl,Pgk1,Pkm,Tpi1,Esrrb,Map2k1,Atp5o,Sirt6,Slc25a13,Mtch2,Nme4,Atp5j2,Cyc1,Taz,Acss1,Atp5h,Adpgk,Pid1,Adcy3,Ogt,Mthfd1,Acsl6,Pdk1,Eno1b,Mthfd2l
11_Member	GO Biological Processes	GO:0072522	purine-containing compound biosynthetic process	-2.42782	-1.10814	39/239	11674,11946,11947,11949,11950,12859,13807,14433,14635,14751,15251,17319,18103,18597,18641,18655,18746,21991,26380,26395,28080,50721,50799,56428,56520,57423,66445,66826,68738,71679,72141,98496,104111,108155,108156,216739,228026,433182,665563	Aldoa,Atp5a1,Atp5b,Atp5c1,Atp5f1,Cox5b,Eno2,Gapdh,Galk1,Gpi1,Hif1a,Mif,Nme2,Pdha1,Pfkl,Pgk1,Pkm,Tpi1,Esrrb,Map2k1,Atp5o,Sirt6,Slc25a13,Mtch2,Nme4,Atp5j2,Cyc1,Taz,Acss1,Atp5h,Adpgk,Pid1,Adcy3,Ogt,Mthfd1,Acsl6,Pdk1,Eno1b,Mthfd2l
11_Member	GO Biological Processes	GO:0046939	nucleotide phosphorylation	-2.40366	-1.08845	20/101	11674,13807,14433,14635,14751,15251,17319,18103,18641,18655,18746,21991,26380,50721,56428,59047,72141,78801,108155,433182	Aldoa,Eno2,Gapdh,Galk1,Gpi1,Hif1a,Mif,Nme2,Pfkl,Pgk1,Pkm,Tpi1,Esrrb,Sirt6,Mtch2,Pnkp,Adpgk,Ak7,Ogt,Eno1b
11_Member	GO Biological Processes	GO:0006165	nucleoside diphosphate phosphorylation	-2.15956	-0.913384	19/99	11674,13807,14433,14635,14751,15251,17319,18103,18641,18655,18746,21991,26380,50721,56428,72141,78801,108155,433182	Aldoa,Eno2,Gapdh,Galk1,Gpi1,Hif1a,Mif,Nme2,Pfkl,Pgk1,Pkm,Tpi1,Esrrb,Sirt6,Mtch2,Adpgk,Ak7,Ogt,Eno1b
11_Member	GO Biological Processes	GO:0006096	glycolytic process	-2.11678	-0.878517	17/86	11674,13807,14433,14635,14751,15251,17319,18641,18655,18746,21991,26380,50721,56428,72141,108155,433182	Aldoa,Eno2,Gapdh,Galk1,Gpi1,Hif1a,Mif,Pfkl,Pgk1,Pkm,Tpi1,Esrrb,Sirt6,Mtch2,Adpgk,Ogt,Eno1b
11_Member	GO Biological Processes	GO:0006757	ATP generation from ADP	-2.06598	-0.836707	17/87	11674,13807,14433,14635,14751,15251,17319,18641,18655,18746,21991,26380,50721,56428,72141,108155,433182	Aldoa,Eno2,Gapdh,Galk1,Gpi1,Hif1a,Mif,Pfkl,Pgk1,Pkm,Tpi1,Esrrb,Sirt6,Mtch2,Adpgk,Ogt,Eno1b
12_Summary	Reactome Gene Sets	R-MMU-212436	Generic Transcription Pathway	-10.0978	-7.76648	132/717	11614,11652,11920,12028,12151,12177,12387,12400,12450,12567,12576,13001,13039,13197,13626,14782,14884,15078,15185,15267,15270,16825,17128,17246,17420,18131,18519,19094,20467,20588,20620,20779,20924,21420,21679,21815,22166,22186,22284,22643,22696,22761,23808,24075,26380,26931,26965,26992,50493,52187,52615,53892,54170,56353,56424,56717,56771,60599,64384,66213,67370,67673,68441,69125,69188,69228,692…	Nr0b1,Akt2,Atm,Bax,Bmi1,Bnip3l,Ctnnb1,Cbfb,Ccng1,Cdk4,Cdkn1b,Csnk2b,Ctsl,Gadd45a,Eed,Gsr,Gtf2h1,H3f3a,Hdac6,Hist2h2aa1,H2afx,Ldb1,Smad4,Mdm2,Mnat1,Notch3,Kat2b,Mapk11,Sin3b,Smarcc1,Plk2,Src,Supt5,Tfap2c,Tead4,Tgif1,Txn1,Uba52,Usp9x,Zfp101,Zfp37,Zfpm1,Ash2l,Taf10,Esrrb,Ppp2r5c,Cul1,Brd7,Txnrd1,Rragd,Suz12,Ppm1d,Rragc,Rybp,Stub1,Mtor,Med20,Trp53inp1,Sirt3,Med7,Zfp606,Elob,Rraga,Cnot8,Kmt2e,Zfp746,E…
12_Member	Reactome Gene Sets	R-MMU-212436	Generic Transcription Pathway	-10.0978	-7.76648	132/717	11614,11652,11920,12028,12151,12177,12387,12400,12450,12567,12576,13001,13039,13197,13626,14782,14884,15078,15185,15267,15270,16825,17128,17246,17420,18131,18519,19094,20467,20588,20620,20779,20924,21420,21679,21815,22166,22186,22284,22643,22696,22761,23808,24075,26380,26931,26965,26992,50493,52187,52615,53892,54170,56353,56424,56717,56771,60599,64384,66213,67370,67673,68441,69125,69188,69228,692…	Nr0b1,Akt2,Atm,Bax,Bmi1,Bnip3l,Ctnnb1,Cbfb,Ccng1,Cdk4,Cdkn1b,Csnk2b,Ctsl,Gadd45a,Eed,Gsr,Gtf2h1,H3f3a,Hdac6,Hist2h2aa1,H2afx,Ldb1,Smad4,Mdm2,Mnat1,Notch3,Kat2b,Mapk11,Sin3b,Smarcc1,Plk2,Src,Supt5,Tfap2c,Tead4,Tgif1,Txn1,Uba52,Usp9x,Zfp101,Zfp37,Zfpm1,Ash2l,Taf10,Esrrb,Ppp2r5c,Cul1,Brd7,Txnrd1,Rragd,Suz12,Ppm1d,Rragc,Rybp,Stub1,Mtor,Med20,Trp53inp1,Sirt3,Med7,Zfp606,Elob,Rraga,Cnot8,Kmt2e,Zfp746,E…
12_Member	Reactome Gene Sets	R-MMU-3700989	Transcriptional Regulation by TP53	-3.35688	-1.81964	41/228	11652,11920,12028,12177,12450,12576,13001,13197,14782,14884,17246,17420,19094,20620,20924,22166,22186,24075,26931,26992,50493,52187,54170,56717,60599,67673,68441,69125,72068,72949,75747,77976,78294,107951,216848,219022,219024,223770,228829,245670,268706	Akt2,Atm,Bax,Bnip3l,Ccng1,Cdkn1b,Csnk2b,Gadd45a,Gsr,Gtf2h1,Mdm2,Mnat1,Mapk11,Plk2,Supt5,Txn1,Uba52,Taf10,Ppp2r5c,Brd7,Txnrd1,Rragd,Rragc,Mtor,Trp53inp1,Elob,Rraga,Cnot8,Cnot2,Ccnt2,Sesn3,Nuak1,Rps27a,Cdk9,Chd3,Ttc5,Pip4p1,Brd1,Phf20,Rragb,Slc38a9
13_Summary	Reactome Gene Sets	R-MMU-1266695	Interleukin-7 signaling	-9.38986	-7.10689	16/26	16453,20851,57914,93871,97114,97908,260423,319148,319149,319150,319151,319152,319153,319154,360198,384783,12159,14265,14359,14957,19055,26395,26396,50708,50721,70472,70999,72322,75339,93759,217351,11820,12912,12928,12982,16151,16476,18034,18035,18412,19094,20852,20908,20909,20911,22186,26965,54473,54721,56468,67603,72349,78294,93834,109658,319520,11797,12323,13682,17999,19043,19698,22192,230861,2…	Jak3,Stat5b,Crlf2,Brwd1,Hist2h3c2,Hist1h3g,Hist1h3f,Hist1h3c,Hist1h3d,Hist1h3b,Hist1h3e,Hist1h3h,Hist1h3i,Hist2h3b,Hist1h3a,Irs2,Bmp4,Fmr1,Fxr1,Hist1h1d,Ppp3ca,Map2k1,Map2k2,Hist1h1c,Sirt6,Atad2,Naa40,Xpo5,Mphosph8,Sirt1,Tnrc6c,App,Creb1,Crk,Csf2ra,Ikbkg,Jun,Nfkb2,Nfkbia,Sqstm1,Mapk11,Stat6,Stx3,Stx4a,Stxbp2,Uba52,Cul1,Tollip,Tyk2,Socs5,Dusp6,Dusp3,Rps27a,Peli2,Txlna,Dusp4,Birc2,Camk2b,Eif4a2,Ned…
13_Member	Reactome Gene Sets	R-MMU-1266695	Interleukin-7 signaling	-9.38986	-7.10689	16/26	16453,20851,57914,93871,97114,97908,260423,319148,319149,319150,319151,319152,319153,319154,360198,384783	Jak3,Stat5b,Crlf2,Brwd1,Hist2h3c2,Hist1h3g,Hist1h3f,Hist1h3c,Hist1h3d,Hist1h3b,Hist1h3e,Hist1h3h,Hist1h3i,Hist2h3b,Hist1h3a,Irs2
13_Member	GO Biological Processes	GO:0060968	regulation of gene silencing	-4.53534	-2.77843	24/94	12159,14265,14359,14957,19055,26395,26396,50708,50721,70472,70999,72322,75339,93759,97114,97908,217351,319149,319150,319151,319152,319153,319154,360198	Bmp4,Fmr1,Fxr1,Hist1h1d,Ppp3ca,Map2k1,Map2k2,Hist1h1c,Sirt6,Atad2,Naa40,Xpo5,Mphosph8,Sirt1,Hist2h3c2,Hist1h3g,Tnrc6c,Hist1h3d,Hist1h3b,Hist1h3e,Hist1h3h,Hist1h3i,Hist2h3b,Hist1h3a
13_Member	Reactome Gene Sets	R-MMU-449147	Signaling by Interleukins	-3.73647	-2.12121	41/219	11820,12912,12928,12982,16151,16453,16476,18034,18035,18412,19094,20851,20852,20908,20909,20911,22186,26965,54473,54721,56468,57914,67603,72349,78294,93834,93871,97114,97908,109658,260423,319148,319149,319150,319151,319152,319153,319154,319520,360198,384783	App,Creb1,Crk,Csf2ra,Ikbkg,Jak3,Jun,Nfkb2,Nfkbia,Sqstm1,Mapk11,Stat5b,Stat6,Stx3,Stx4a,Stxbp2,Uba52,Cul1,Tollip,Tyk2,Socs5,Crlf2,Dusp6,Dusp3,Rps27a,Peli2,Brwd1,Hist2h3c2,Hist1h3g,Txlna,Hist1h3f,Hist1h3c,Hist1h3d,Hist1h3b,Hist1h3e,Hist1h3h,Hist1h3i,Hist2h3b,Dusp4,Hist1h3a,Irs2
13_Member	Reactome Gene Sets	R-MMU-1280215	Cytokine Signaling in Immune system	-2.48448	-1.14765	50/322	11797,11820,12323,12912,12928,12982,13682,16151,16453,16476,17999,18034,18035,18412,19043,19094,19698,20851,20852,20908,20909,20911,22186,22192,26965,54473,54721,56468,57914,67603,72349,78294,93834,93871,97114,97908,109658,230861,260423,286940,319148,319149,319150,319151,319152,319153,319154,319520,360198,384783	Birc2,App,Camk2b,Creb1,Crk,Csf2ra,Eif4a2,Ikbkg,Jak3,Jun,Nedd4,Nfkb2,Nfkbia,Sqstm1,Ppm1b,Mapk11,Relb,Stat5b,Stat6,Stx3,Stx4a,Stxbp2,Uba52,Ube2m,Cul1,Tollip,Tyk2,Socs5,Crlf2,Dusp6,Dusp3,Rps27a,Peli2,Brwd1,Hist2h3c2,Hist1h3g,Txlna,Eif4g3,Hist1h3f,Flnb,Hist1h3c,Hist1h3d,Hist1h3b,Hist1h3e,Hist1h3h,Hist1h3i,Hist2h3b,Dusp4,Hist1h3a,Irs2
14_Summary	GO Biological Processes	GO:0051259	protein complex oligomerization	-9.32734	-7.04892	116/621	11363,11603,11747,11783,11797,11816,11820,12028,12359,12385,12387,12894,12972,13429,13543,13627,14433,14466,14609,14694,14979,15108,15185,15460,16440,16784,16924,17118,17128,17319,17966,18103,18412,18438,18571,18641,18746,19089,19305,20085,20462,20481,20779,21432,21687,21749,22235,23802,24075,26395,26556,30934,50493,52120,54138,56318,56532,58799,58800,59005,65114,66395,66616,66700,66824,66834,668…	Acadl,Agrn,Anxa5,Apaf1,Birc2,Apoe,App,Bax,Cat,Ctnna1,Ctnnb1,Cpt1a,Cryz,Dnm1,Dvl2,Eef1a1,Gapdh,Gba,Gja1,Rack1,H2-Ke6,Hsd17b10,Hdac6,Hr,Itpr3,Lamp2,Lnx1,Marcks,Smad4,Mif,Nbr1,Nme2,Sqstm1,P2rx4,Pdcd6ip,Pfkl,Pkm,Prkcsh,Pex5,Rps19,Tra2b,Ski,Src,Tcl1,Tek,Terf1,Ugdh,Amfr,Taf10,Map2k1,Homer1,Tor1b,Txnrd1,Hgsnat,Atxn10,Acpp,Ripk3,Crbn,Trpm7,Trappc2l,Vps35,Ahnak,Snx9,Chmp3,Pycard,Acot13,Riok3,Decr1,Snx2,Dc…
14_Member	GO Biological Processes	GO:0051259	protein complex oligomerization	-9.32734	-7.04892	116/621	11363,11603,11747,11783,11797,11816,11820,12028,12359,12385,12387,12894,12972,13429,13543,13627,14433,14466,14609,14694,14979,15108,15185,15460,16440,16784,16924,17118,17128,17319,17966,18103,18412,18438,18571,18641,18746,19089,19305,20085,20462,20481,20779,21432,21687,21749,22235,23802,24075,26395,26556,30934,50493,52120,54138,56318,56532,58799,58800,59005,65114,66395,66616,66700,66824,66834,668…	Acadl,Agrn,Anxa5,Apaf1,Birc2,Apoe,App,Bax,Cat,Ctnna1,Ctnnb1,Cpt1a,Cryz,Dnm1,Dvl2,Eef1a1,Gapdh,Gba,Gja1,Rack1,H2-Ke6,Hsd17b10,Hdac6,Hr,Itpr3,Lamp2,Lnx1,Marcks,Smad4,Mif,Nbr1,Nme2,Sqstm1,P2rx4,Pdcd6ip,Pfkl,Pkm,Prkcsh,Pex5,Rps19,Tra2b,Ski,Src,Tcl1,Tek,Terf1,Ugdh,Amfr,Taf10,Map2k1,Homer1,Tor1b,Txnrd1,Hgsnat,Atxn10,Acpp,Ripk3,Crbn,Trpm7,Trappc2l,Vps35,Ahnak,Snx9,Chmp3,Pycard,Acot13,Riok3,Decr1,Snx2,Dc…
14_Member	GO Biological Processes	GO:0051262	protein tetramerization	-5.72143	-3.80709	41/182	11363,11603,12359,12972,13429,14433,14979,15108,18641,18746,19305,20085,26556,50493,56318,58800,66834,67460,67880,68667,69386,74006,74112,94178,97114,97122,97908,214579,246703,319149,319150,319151,319152,319153,319154,319156,319157,319159,319161,326619,360198	Acadl,Agrn,Cat,Cryz,Dnm1,Gapdh,H2-Ke6,Hsd17b10,Pfkl,Pkm,Pex5,Rps19,Homer1,Txnrd1,Acpp,Trpm7,Acot13,Decr1,Dcxr,Trpm4,Hist1h4h,Dnm1l,Usp16,Mcoln1,Hist2h3c2,Hist2h4,Hist1h3g,Aldh5a1,Naxe,Hist1h3d,Hist1h3b,Hist1h3e,Hist1h3h,Hist1h3i,Hist2h3b,Hist1h4d,Hist1h4f,Hist1h4j,Hist1h4n,Hist1h4a,Hist1h3a
14_Member	GO Biological Processes	GO:0051260	protein homooligomerization	-4.67619	-2.90264	67/383	11363,11747,11783,11816,11820,12028,12359,12894,12972,13627,14433,14466,14694,15108,16440,16784,16924,17118,17128,17319,18438,18571,18641,18746,19305,20481,20779,21432,21749,24075,30934,54138,56318,56532,58799,65114,66824,66834,66878,67460,67880,67991,68339,68667,68953,69634,71393,71701,73991,74006,74112,74142,74360,94178,105440,106025,106347,108155,109168,116701,214579,215210,237781,239217,24670…	Acadl,Anxa5,Apaf1,Apoe,App,Bax,Cat,Cpt1a,Cryz,Eef1a1,Gapdh,Gba,Rack1,Hsd17b10,Itpr3,Lamp2,Lnx1,Marcks,Smad4,Mif,P2rx4,Pdcd6ip,Pfkl,Pkm,Pex5,Ski,Src,Tcl1,Terf1,Taf10,Tor1b,Atxn10,Acpp,Ripk3,Crbn,Vps35,Pycard,Acot13,Riok3,Decr1,Dcxr,Nacc2,Ccdc88c,Trpm4,Chmp2a,Clybl,Kctd6,Pnpt1,Atl1,Dnm1l,Usp16,Lonp1,Cep57,Mcoln1,Kctd9,Sharpin,Ildr1,Ogt,Atl3,Fgfrl1,Aldh5a1,Tmem120a,Mief2,Kctd12,Naxe,Scube3,Rnf213
15_Summary	KEGG Pathway	mmu01200	Carbon metabolism	-9.26459	-6.99953	37/118	11429,11532,11674,12359,13806,13807,14433,14661,14751,15929,17449,18597,18641,18655,18746,21351,21881,21991,56451,66171,66904,66945,67680,68738,72141,74147,93747,97212,100198,104174,104776,110821,170718,239017,269951,433182,434437,14385,18639,26384,50799,56857,67863,170768,11603,14387,14635,15212,15586,17159,20322,20441,20525,20971,29873,50917,52120,53625,58810,67880,73744,75612,102093,110094,110…	Aco2,Adh5,Aldoa,Cat,Eno1,Eno2,Gapdh,Glud1,Gpi1,Idh3g,Mdh1,Pdha1,Pfkl,Pgk1,Pkm,Taldo1,Tkt,Tpi1,Suclg1,Pgls,Pccb,Sdha,Sdhb,Acss1,Adpgk,Ehhadh,Echs1,Hadha,H6pd,Gldc,Aldh6a1,Pcca,Idh3b,Ogdhl,Idh2,Eno1b,Amt,Slc37a4,Pfkfb1,Gnpda1,Slc25a13,Slc37a2,Slc25a11,Pfkfb3,Agrn,Gaa,Galk1,Hexb,Hyal1,Man2b1,Sord,St3gal3,Slc2a1,Sdc4,Cspg5,Galns,Hgsnat,B3gnt2,Akr1a1,Dcxr,Man2c1,Gns,Phkb,Phka2,Pygl,B3galt6,Dse,Dsel,Al…
15_Member	KEGG Pathway	mmu01200	Carbon metabolism	-9.26459	-6.99953	37/118	11429,11532,11674,12359,13806,13807,14433,14661,14751,15929,17449,18597,18641,18655,18746,21351,21881,21991,56451,66171,66904,66945,67680,68738,72141,74147,93747,97212,100198,104174,104776,110821,170718,239017,269951,433182,434437	Aco2,Adh5,Aldoa,Cat,Eno1,Eno2,Gapdh,Glud1,Gpi1,Idh3g,Mdh1,Pdha1,Pfkl,Pgk1,Pkm,Taldo1,Tkt,Tpi1,Suclg1,Pgls,Pccb,Sdha,Sdhb,Acss1,Adpgk,Ehhadh,Echs1,Hadha,H6pd,Gldc,Aldh6a1,Pcca,Idh3b,Ogdhl,Idh2,Eno1b,Amt
15_Member	Reactome Gene Sets	R-MMU-70326	Glucose metabolism	-6.85704	-4.82424	19/48	11674,13806,13807,14385,14433,14751,17449,18639,18641,18655,18746,21991,26384,50799,56857,67863,72141,170768,433182	Aldoa,Eno1,Eno2,Slc37a4,Gapdh,Gpi1,Mdh1,Pfkfb1,Pfkl,Pgk1,Pkm,Tpi1,Gnpda1,Slc25a13,Slc37a2,Slc25a11,Adpgk,Pfkfb3,Eno1b
15_Member	Reactome Gene Sets	R-MMU-71387	Metabolism of carbohydrates	-5.44426	-3.55868	46/219	11603,11674,13806,13807,14385,14387,14433,14635,14751,15212,15586,17159,17449,18639,18641,18655,18746,20322,20441,20525,20971,21351,21881,21991,26384,29873,50799,50917,52120,53625,56857,58810,66171,67863,67880,72141,73744,75612,102093,110094,110095,117592,170768,212898,319901,433182	Agrn,Aldoa,Eno1,Eno2,Slc37a4,Gaa,Gapdh,Galk1,Gpi1,Hexb,Hyal1,Man2b1,Mdh1,Pfkfb1,Pfkl,Pgk1,Pkm,Sord,St3gal3,Slc2a1,Sdc4,Taldo1,Tkt,Tpi1,Gnpda1,Cspg5,Slc25a13,Galns,Hgsnat,B3gnt2,Slc37a2,Akr1a1,Pgls,Slc25a11,Dcxr,Adpgk,Man2c1,Gns,Phkb,Phka2,Pygl,B3galt6,Pfkfb3,Dse,Dsel,Eno1b
15_Member	KEGG Pathway	mmu00010	Glycolysis / Gluconeogenesis	-4.48857	-2.74243	19/66	11532,11669,11674,13806,13807,14433,14751,16832,18597,18641,18655,18746,21991,58810,68738,72141,72157,72535,433182	Adh5,Aldh2,Aldoa,Eno1,Eno2,Gapdh,Gpi1,Ldhb,Pdha1,Pfkl,Pgk1,Pkm,Tpi1,Akr1a1,Acss1,Adpgk,Pgm2,Aldh1b1,Eno1b
15_Member	KEGG Pathway	M00001	Glycolysis (Embden-Meyerhof pathway), glucose => pyruvate	-4.34759	-2.61965	11/27	11674,13806,13807,14433,14751,18641,18655,18746,21991,72141,433182	Aldoa,Eno1,Eno2,Gapdh,Gpi1,Pfkl,Pgk1,Pkm,Tpi1,Adpgk,Eno1b
15_Member	KEGG Pathway	mmu_M00001	Glycolysis (Embden-Meyerhof pathway), glucose => pyruvate	-4.34759	-2.61965	11/27	11674,13806,13807,14433,14751,18641,18655,18746,21991,72141,433182	Aldoa,Eno1,Eno2,Gapdh,Gpi1,Pfkl,Pgk1,Pkm,Tpi1,Adpgk,Eno1b
15_Member	Reactome Gene Sets	R-MMU-70263	Gluconeogenesis	-3.91942	-2.26295	10/25	11674,13806,13807,14385,17449,18655,50799,56857,67863,433182	Aldoa,Eno1,Eno2,Slc37a4,Mdh1,Pgk1,Slc25a13,Slc37a2,Slc25a11,Eno1b
15_Member	KEGG Pathway	M00002	Glycolysis, core module involving three-carbon compounds	-3.86353	-2.22402	7/13	13806,13807,14433,18655,18746,21991,433182	Eno1,Eno2,Gapdh,Pgk1,Pkm,Tpi1,Eno1b
15_Member	KEGG Pathway	mmu_M00002	Glycolysis, core module involving three-carbon compounds	-3.86353	-2.22402	7/13	13806,13807,14433,18655,18746,21991,433182	Eno1,Eno2,Gapdh,Pgk1,Pkm,Tpi1,Eno1b
15_Member	Reactome Gene Sets	R-MMU-70171	Glycolysis	-3.49231	-1.92534	9/23	14433,14751,18639,18641,18746,21991,26384,72141,170768	Gapdh,Gpi1,Pfkfb1,Pfkl,Pkm,Tpi1,Gnpda1,Adpgk,Pfkfb3
15_Member	KEGG Pathway	mmu04066	HIF-1 signaling pathway	-3.18415	-1.68313	23/107	11652,11674,12323,12576,13806,13807,14433,15251,18597,18641,18655,20104,20525,21687,22042,26395,26396,56717,67673,170768,228026,433182,105244208	Akt2,Aldoa,Camk2b,Cdkn1b,Eno1,Eno2,Gapdh,Hif1a,Pdha1,Pfkl,Pgk1,Rps6,Slc2a1,Tek,Tfrc,Map2k1,Map2k2,Mtor,Elob,Pfkfb3,Pdk1,Eno1b,LOC105244208
15_Member	KEGG Pathway	M00003	Gluconeogenesis, oxaloacetate => fructose-6P	-2.64297	-1.2682	7/19	11674,13806,13807,14433,18655,21991,433182	Aldoa,Eno1,Eno2,Gapdh,Pgk1,Tpi1,Eno1b
15_Member	KEGG Pathway	mmu_M00003	Gluconeogenesis, oxaloacetate => fructose-6P	-2.64297	-1.2682	7/19	11674,13806,13807,14433,18655,21991,433182	Aldoa,Eno1,Eno2,Gapdh,Pgk1,Tpi1,Eno1b
15_Member	KEGG Pathway	mmu01230	Biosynthesis of amino acids	-2.56918	-1.20722	17/78	11429,11674,11898,13806,13807,14433,15929,18641,18655,18746,21351,21881,21991,109900,170718,269951,433182	Aco2,Aldoa,Ass1,Eno1,Eno2,Gapdh,Idh3g,Pfkl,Pgk1,Pkm,Taldo1,Tkt,Tpi1,Asl,Idh3b,Idh2,Eno1b
16_Summary	Reactome Gene Sets	R-MMU-199991	Membrane Trafficking	-9.08519	-6.85114	103/535	11771,11774,11781,11820,11845,12492,12663,12847,12874,13032,13136,13191,13423,13424,13429,13430,13543,13859,14275,14319,14423,14609,14615,15200,16004,16558,16562,16564,16571,16834,18704,18783,20739,20742,20779,20909,21985,22042,22186,23969,26893,27059,29816,30934,50797,52348,54160,59042,64138,66616,66676,66700,66713,66905,66914,67023,67300,67665,67804,68953,69178,69440,69654,70218,70296,70361,711…	Ap2a1,Ap3b1,Ap4m1,App,Arf6,Scarb2,Chml,Copa,Cpd,Ctsc,Cd55,Dctn1,Dnase2a,Dync1h1,Dnm1,Dnm2,Dvl2,Eps15l1,Folr1,Fth1,Galnt1,Gja1,Gjc1,Hbegf,Igf2r,Kif16b,Kif1c,Kif21a,Kif4,Cog1,Pik3c2a,Pla2g4a,Spta1,Sptbn1,Src,Stx4a,Tpd52,Tfrc,Uba52,Pacsin1,Cops6,Sh3d19,Hip1r,Tor1b,Copb2,Vps37a,Copg2,Cope,Ctsz,Snx9,Tmed7,Chmp3,Actr2,Plin3,Vps28,Use1,Cltc,Dctn4,Snx2,Chmp2a,Snx5,Dennd6b,Dctn2,Kif18b,Tbc1d13,Lman1,Nbas,…
16_Member	Reactome Gene Sets	R-MMU-199991	Membrane Trafficking	-9.08519	-6.85114	103/535	11771,11774,11781,11820,11845,12492,12663,12847,12874,13032,13136,13191,13423,13424,13429,13430,13543,13859,14275,14319,14423,14609,14615,15200,16004,16558,16562,16564,16571,16834,18704,18783,20739,20742,20779,20909,21985,22042,22186,23969,26893,27059,29816,30934,50797,52348,54160,59042,64138,66616,66676,66700,66713,66905,66914,67023,67300,67665,67804,68953,69178,69440,69654,70218,70296,70361,711…	Ap2a1,Ap3b1,Ap4m1,App,Arf6,Scarb2,Chml,Copa,Cpd,Ctsc,Cd55,Dctn1,Dnase2a,Dync1h1,Dnm1,Dnm2,Dvl2,Eps15l1,Folr1,Fth1,Galnt1,Gja1,Gjc1,Hbegf,Igf2r,Kif16b,Kif1c,Kif21a,Kif4,Cog1,Pik3c2a,Pla2g4a,Spta1,Sptbn1,Src,Stx4a,Tpd52,Tfrc,Uba52,Pacsin1,Cops6,Sh3d19,Hip1r,Tor1b,Copb2,Vps37a,Copg2,Cope,Ctsz,Snx9,Tmed7,Chmp3,Actr2,Plin3,Vps28,Use1,Cltc,Dctn4,Snx2,Chmp2a,Snx5,Dennd6b,Dctn2,Kif18b,Tbc1d13,Lman1,Nbas,…
16_Member	Reactome Gene Sets	R-MMU-5653656	Vesicle-mediated transport	-8.37316	-6.21283	105/565	11771,11774,11781,11816,11820,11845,12492,12663,12847,12874,13032,13136,13191,13423,13424,13429,13430,13543,13859,14275,14319,14423,14609,14615,15200,16004,16558,16562,16564,16571,16834,16971,18704,18783,20739,20742,20779,20909,21985,22042,22186,23969,26893,27059,29816,30934,50797,52348,54160,59042,64138,66616,66676,66700,66713,66905,66914,67023,67300,67665,67804,68953,69178,69440,69654,70218,702…	Ap2a1,Ap3b1,Ap4m1,Apoe,App,Arf6,Scarb2,Chml,Copa,Cpd,Ctsc,Cd55,Dctn1,Dnase2a,Dync1h1,Dnm1,Dnm2,Dvl2,Eps15l1,Folr1,Fth1,Galnt1,Gja1,Gjc1,Hbegf,Igf2r,Kif16b,Kif1c,Kif21a,Kif4,Cog1,Lrp1,Pik3c2a,Pla2g4a,Spta1,Sptbn1,Src,Stx4a,Tpd52,Tfrc,Uba52,Pacsin1,Cops6,Sh3d19,Hip1r,Tor1b,Copb2,Vps37a,Copg2,Cope,Ctsz,Snx9,Tmed7,Chmp3,Actr2,Plin3,Vps28,Use1,Cltc,Dctn4,Snx2,Chmp2a,Snx5,Dennd6b,Dctn2,Kif18b,Tbc1d13,L…
16_Member	Reactome Gene Sets	R-MMU-8856828	Clathrin-mediated endocytosis	-2.44873	-1.12456	25/135	11771,11845,12492,13429,13430,13543,13859,15200,16004,18704,22042,22186,23969,26893,29816,30934,66616,66713,67300,76709,78294,215114,271457,320129,320634	Ap2a1,Arf6,Scarb2,Dnm1,Dnm2,Dvl2,Eps15l1,Hbegf,Igf2r,Pik3c2a,Tfrc,Uba52,Pacsin1,Cops6,Hip1r,Tor1b,Snx9,Actr2,Cltc,Arpc2,Rps27a,Hip1,Rab5a,Grk3,Ocrl
17_Summary	GO Biological Processes	GO:0007017	microtubule-based process	-8.7549	-6.55491	133/758	11603,11774,11775,11776,11820,12387,12576,13191,13197,13383,13424,13518,13542,13548,14265,14270,14433,15185,15251,15507,16553,16558,16562,16564,16571,16783,16800,17169,17295,17865,17886,18011,18039,18286,18519,18536,18541,18571,19822,19893,20262,20620,20655,20842,20843,20874,21749,21821,22210,22589,24063,24064,24128,26395,27050,51944,54160,54204,56087,56327,56430,56742,60530,66140,66515,66679,667…	Agrn,Ap3b1,Ap3b2,Ap3d1,App,Ctnnb1,Cdkn1b,Dctn1,Gadd45a,Dlg1,Dync1h1,Dst,Dvl1,Dyrk1a,Fmr1,Srgap2,Gapdh,Hdac6,Hif1a,Hspb1,Kif13a,Kif16b,Kif1c,Kif21a,Kif4,Lamp1,Arhgef2,Mark3,Met,Mybl2,Myh9,Neurl1a,Nefl,Odf2,Kat2b,Pcm1,Pcnt,Pdcd6ip,Rnf4,Rpgr,Stmn3,Plk2,Sod1,Stag1,Stag2,Slk,Terf1,Ift88,Ube2b,Atrx,Spry1,Spry2,Xrn2,Map2k1,Rps3,Knstrn,Copg2,Sept1,Dnah10,Arl2,Clip1,Psrc1,Fignl1,Ska2,Cul7,Rae1,Chmp3,Actr2…
17_Member	GO Biological Processes	GO:0007017	microtubule-based process	-8.7549	-6.55491	133/758	11603,11774,11775,11776,11820,12387,12576,13191,13197,13383,13424,13518,13542,13548,14265,14270,14433,15185,15251,15507,16553,16558,16562,16564,16571,16783,16800,17169,17295,17865,17886,18011,18039,18286,18519,18536,18541,18571,19822,19893,20262,20620,20655,20842,20843,20874,21749,21821,22210,22589,24063,24064,24128,26395,27050,51944,54160,54204,56087,56327,56430,56742,60530,66140,66515,66679,667…	Agrn,Ap3b1,Ap3b2,Ap3d1,App,Ctnnb1,Cdkn1b,Dctn1,Gadd45a,Dlg1,Dync1h1,Dst,Dvl1,Dyrk1a,Fmr1,Srgap2,Gapdh,Hdac6,Hif1a,Hspb1,Kif13a,Kif16b,Kif1c,Kif21a,Kif4,Lamp1,Arhgef2,Mark3,Met,Mybl2,Myh9,Neurl1a,Nefl,Odf2,Kat2b,Pcm1,Pcnt,Pdcd6ip,Rnf4,Rpgr,Stmn3,Plk2,Sod1,Stag1,Stag2,Slk,Terf1,Ift88,Ube2b,Atrx,Spry1,Spry2,Xrn2,Map2k1,Rps3,Knstrn,Copg2,Sept1,Dnah10,Arl2,Clip1,Psrc1,Fignl1,Ska2,Cul7,Rae1,Chmp3,Actr2…
17_Member	GO Biological Processes	GO:0000226	microtubule cytoskeleton organization	-6.36539	-4.40137	98/565	11603,12387,12576,13191,13197,13383,13424,13518,13542,13548,14270,14433,15185,16571,16800,17169,17295,17865,17886,18011,18039,18286,18519,18536,18541,18571,19822,20262,20620,20842,20843,20874,21749,21821,22210,22589,24063,24064,27050,51944,54204,56327,56430,56742,60530,66140,66515,66679,66700,67064,67141,67300,67661,68339,68953,69654,70218,71909,72080,72205,73710,74187,74360,74393,74470,75786,759…	Agrn,Ctnnb1,Cdkn1b,Dctn1,Gadd45a,Dlg1,Dync1h1,Dst,Dvl1,Dyrk1a,Srgap2,Gapdh,Hdac6,Kif4,Arhgef2,Mark3,Met,Mybl2,Myh9,Neurl1a,Nefl,Odf2,Kat2b,Pcm1,Pcnt,Pdcd6ip,Rnf4,Stmn3,Plk2,Stag1,Stag2,Slk,Terf1,Ift88,Ube2b,Atrx,Spry1,Spry2,Rps3,Knstrn,Sept1,Arl2,Clip1,Psrc1,Fignl1,Ska2,Cul7,Rae1,Chmp3,Chmp1b,Fbxo5,Cltc,Ift172,Ccdc88c,Chmp2a,Dctn2,Kif18b,Haus5,Sapcd2,Eml2,Tubb2b,Katnb1,Cep57,Map10,Cep72,Ckap5,Sla…
17_Member	GO Biological Processes	GO:0007098	centrosome cycle	-2.68079	-1.29574	24/123	12387,13191,13197,18286,18519,18536,18571,20620,56327,66700,67064,68953,71909,74470,75786,83431,170822,212514,214444,216846,216848,230872,233064,319565	Ctnnb1,Dctn1,Gadd45a,Odf2,Kat2b,Pcm1,Pdcd6ip,Plk2,Arl2,Chmp3,Chmp1b,Chmp2a,Haus5,Cep72,Ckap5,Ndel1,Usp33,Spice1,Cdk5rap2,Cntrob,Chd3,Crocc,Wdr62,Syne2
17_Member	GO Biological Processes	GO:0031023	microtubule organizing center organization	-2.31249	-1.02564	24/131	12387,13191,13197,18286,18519,18536,18571,20620,56327,66700,67064,68953,71909,74470,75786,83431,170822,212514,214444,216846,216848,230872,233064,319565	Ctnnb1,Dctn1,Gadd45a,Odf2,Kat2b,Pcm1,Pdcd6ip,Plk2,Arl2,Chmp3,Chmp1b,Chmp2a,Haus5,Cep72,Ckap5,Ndel1,Usp33,Spice1,Cdk5rap2,Cntrob,Chd3,Crocc,Wdr62,Syne2
18_Summary	GO Biological Processes	GO:0033365	protein localization to organelle	-8.74438	-6.54815	135/773	11496,11774,11776,11781,11845,11983,12028,12159,12162,12177,12488,12492,12514,12578,13205,13383,13542,14275,14841,15519,16783,16784,17246,17685,17872,17999,18035,18536,18711,19055,19305,19376,20471,20474,20779,21376,21687,21749,21841,22166,22427,22589,22608,26395,26914,27403,30960,50878,52065,52348,54128,54189,54473,56327,56338,56428,56495,56535,58801,65098,65114,66212,66541,66573,66629,66634,668…	Adam22,Ap3b1,Ap3d1,Ap4m1,Arf6,Atpif1,Bax,Bmp4,Bmp7,Bnip3l,Cd2ap,Scarb2,Cd68,Cdkn2a,Ddx3x,Dlg1,Dvl1,Folr1,Haspin,Hsp90aa1,Lamp1,Lamp2,Mdm2,Msh2,Ppp1r15a,Nedd4,Nfkbia,Pcm1,Pikfyve,Ppp3ca,Pex5,Rab34,Six1,Six4,Src,Tbrg1,Tek,Terf1,Tia1,Txn1,Wrn,Atrx,Ybx1,Map2k1,H2afy,Abca7,Vapa,Stag3,Mfhas1,Vps37a,Pmm2,Rabep1,Tollip,Arl2,Txnip,Mtch2,Asna1,Pex3,Pmaip1,Zfand6,Vps35,Sec61b,Immp1l,Dzip1,Golph3,Mcm8,Rbm22,…
18_Member	GO Biological Processes	GO:0033365	protein localization to organelle	-8.74438	-6.54815	135/773	11496,11774,11776,11781,11845,11983,12028,12159,12162,12177,12488,12492,12514,12578,13205,13383,13542,14275,14841,15519,16783,16784,17246,17685,17872,17999,18035,18536,18711,19055,19305,19376,20471,20474,20779,21376,21687,21749,21841,22166,22427,22589,22608,26395,26914,27403,30960,50878,52065,52348,54128,54189,54473,56327,56338,56428,56495,56535,58801,65098,65114,66212,66541,66573,66629,66634,668…	Adam22,Ap3b1,Ap3d1,Ap4m1,Arf6,Atpif1,Bax,Bmp4,Bmp7,Bnip3l,Cd2ap,Scarb2,Cd68,Cdkn2a,Ddx3x,Dlg1,Dvl1,Folr1,Haspin,Hsp90aa1,Lamp1,Lamp2,Mdm2,Msh2,Ppp1r15a,Nedd4,Nfkbia,Pcm1,Pikfyve,Ppp3ca,Pex5,Rab34,Six1,Six4,Src,Tbrg1,Tek,Terf1,Tia1,Txn1,Wrn,Atrx,Ybx1,Map2k1,H2afy,Abca7,Vapa,Stag3,Mfhas1,Vps37a,Pmm2,Rabep1,Tollip,Arl2,Txnip,Mtch2,Asna1,Pex3,Pmaip1,Zfand6,Vps35,Sec61b,Immp1l,Dzip1,Golph3,Mcm8,Rbm22,…
18_Member	GO Biological Processes	GO:0034504	protein localization to nucleus	-2.38742	-1.07807	43/271	12159,12162,12488,12578,13542,17246,18035,18711,19055,20471,20474,20779,21376,21687,22166,22427,27403,52065,56327,56338,66810,67025,67459,68077,68379,70572,77053,80280,93679,93759,97112,103172,103743,106021,108155,108705,192176,212999,227699,229603,240614,319565,319757	Bmp4,Bmp7,Cd2ap,Cdkn2a,Dvl1,Mdm2,Nfkbia,Pikfyve,Ppp3ca,Six1,Six4,Src,Tbrg1,Tek,Txn1,Wrn,Abca7,Mfhas1,Arl2,Txnip,Rbm22,Rpl11,Nvl,Nop53,Ciz1,Ipo5,Sun1,Cdk5rap3,Trim8,Sirt1,Nmd3,Chchd10,Tmem98,Topors,Ogt,Pttg1ip,Flna,Tnpo2,Nup188,Otud7b,Ranbp6,Syne2,Smo
18_Member	GO Biological Processes	GO:0072594	establishment of protein localization to organelle	-2.17153	-0.921983	55/374	11774,11776,11781,11983,12028,12159,12177,12492,12514,12578,14275,15519,16783,16784,17999,18035,19055,19305,21687,21749,26914,52348,54128,56338,56428,56495,56535,58801,65098,66212,66541,66810,66865,66887,66914,67003,67184,67749,67952,68845,68943,69276,70572,74718,81896,108705,192176,212999,224824,227699,240614,319757,330192,381038,404634	Ap3b1,Ap3d1,Ap4m1,Atpif1,Bax,Bmp4,Bnip3l,Scarb2,Cd68,Cdkn2a,Folr1,Hsp90aa1,Lamp1,Lamp2,Nedd4,Nfkbia,Ppp3ca,Pex5,Tek,Terf1,H2afy,Vps37a,Pmm2,Txnip,Mtch2,Asna1,Pex3,Pmaip1,Zfand6,Sec61b,Immp1l,Rbm22,Pmpca,Lonp2,Vps28,Uqcrc2,Ndufa13,Mgarp,Tomm20,Pih1d1,Pink1,Sec62,Ipo5,Snx16,Ift122,Pttg1ip,Flna,Tnpo2,Pex6,Nup188,Ranbp6,Smo,Vps37b,Parl,H2afy2
19_Summary	GO Biological Processes	GO:0031647	regulation of protein stability	-8.66199	-6.47685	63/276	11931,12578,12912,13542,13838,14433,14824,15185,15519,16783,16784,17246,18099,18712,19025,19090,19358,20115,20362,20779,21376,21848,22210,22284,29816,50721,50789,50884,54197,56274,56401,56424,57438,59036,65019,65114,65972,65973,66634,66824,66889,67025,67916,68077,68339,68943,70925,71472,75826,76568,93759,94088,170822,192176,192652,215114,224727,224824,227334,233824,235323,319757,100503670	Atp1b1,Cdkn2a,Creb1,Dvl1,Epha4,Gapdh,Grn,Hdac6,Hsp90aa1,Lamp1,Lamp2,Mdm2,Nlk,Pim1,Ctsa,Prkdc,Rad23a,Rps7,Sept8,Src,Tbrg1,Trim24,Ube2b,Usp9x,Hip1r,Sirt6,Fbxl3,Nckap1,Rnf5,Stk3,P3h1,Stub1,March7,Dact1,Rpl23,Vps35,Ifi30,Asph,Mcm8,Pycard,Rnf128,Rpl11,Plpp3,Nop53,Ccdc88c,Pink1,Cdkn2aip,Usp19,Senp2,Ift46,Sirt1,Trim6,Usp33,Flna,Wdr81,Hip1,Bag6,Pex6,Usp40,Cog7,Usp28,Smo,Rpl5
19_Member	GO Biological Processes	GO:0031647	regulation of protein stability	-8.66199	-6.47685	63/276	11931,12578,12912,13542,13838,14433,14824,15185,15519,16783,16784,17246,18099,18712,19025,19090,19358,20115,20362,20779,21376,21848,22210,22284,29816,50721,50789,50884,54197,56274,56401,56424,57438,59036,65019,65114,65972,65973,66634,66824,66889,67025,67916,68077,68339,68943,70925,71472,75826,76568,93759,94088,170822,192176,192652,215114,224727,224824,227334,233824,235323,319757,100503670	Atp1b1,Cdkn2a,Creb1,Dvl1,Epha4,Gapdh,Grn,Hdac6,Hsp90aa1,Lamp1,Lamp2,Mdm2,Nlk,Pim1,Ctsa,Prkdc,Rad23a,Rps7,Sept8,Src,Tbrg1,Trim24,Ube2b,Usp9x,Hip1r,Sirt6,Fbxl3,Nckap1,Rnf5,Stk3,P3h1,Stub1,March7,Dact1,Rpl23,Vps35,Ifi30,Asph,Mcm8,Pycard,Rnf128,Rpl11,Plpp3,Nop53,Ccdc88c,Pink1,Cdkn2aip,Usp19,Senp2,Ift46,Sirt1,Trim6,Usp33,Flna,Wdr81,Hip1,Bag6,Pex6,Usp40,Cog7,Usp28,Smo,Rpl5
19_Member	GO Biological Processes	GO:0050821	protein stabilization	-5.33159	-3.45829	38/169	11931,12578,12912,13542,13838,14433,14824,15519,16783,16784,18099,18712,20115,21376,22210,22284,29816,50884,56274,56401,57438,65019,65972,66634,67025,67916,68077,68943,71472,170822,192176,192652,215114,224727,224824,233824,319757,100503670	Atp1b1,Cdkn2a,Creb1,Dvl1,Epha4,Gapdh,Grn,Hsp90aa1,Lamp1,Lamp2,Nlk,Pim1,Rps7,Tbrg1,Ube2b,Usp9x,Hip1r,Nckap1,Stk3,P3h1,March7,Rpl23,Ifi30,Mcm8,Rpl11,Plpp3,Nop53,Pink1,Usp19,Usp33,Flna,Wdr81,Hip1,Bag6,Pex6,Cog7,Smo,Rpl5
20_Summary	GO Biological Processes	GO:0007040	lysosome organization	-8.4312	-6.26393	24/61	11432,11984,12751,14387,14466,14824,15211,15212,15932,19063,19332,19376,21982,65114,71900,72392,74349,114128,170833,195040,211286,214585,270160,320191,13033,17158,18704,18711,21821,52639,54197,54636,60599,68943,74302,76983,80743,218035,225020,237782	Acp2,Atp6v0c,Tpp1,Gaa,Gba,Grn,Hexa,Hexb,Idua,Ppt1,Rab20,Rab34,Tmem165,Vps35,Tmem106b,Tmem175,Fam160a2,Laptm4b,Hook2,Tmem199,Cln5,Spg11,Rab39,Hook3,Ctsd,Man2a1,Pik3c2a,Pikfyve,Ift88,Wipi1,Rnf5,Wdr45,Trp53inp1,Pink1,Mtmr3,Scfd1,Vps16,Vps41,Fez2,Smcr8
20_Member	GO Biological Processes	GO:0007040	lysosome organization	-8.4312	-6.26393	24/61	11432,11984,12751,14387,14466,14824,15211,15212,15932,19063,19332,19376,21982,65114,71900,72392,74349,114128,170833,195040,211286,214585,270160,320191	Acp2,Atp6v0c,Tpp1,Gaa,Gba,Grn,Hexa,Hexb,Idua,Ppt1,Rab20,Rab34,Tmem165,Vps35,Tmem106b,Tmem175,Fam160a2,Laptm4b,Hook2,Tmem199,Cln5,Spg11,Rab39,Hook3
20_Member	GO Biological Processes	GO:0080171	lytic vacuole organization	-8.4312	-6.26393	24/61	11432,11984,12751,14387,14466,14824,15211,15212,15932,19063,19332,19376,21982,65114,71900,72392,74349,114128,170833,195040,211286,214585,270160,320191	Acp2,Atp6v0c,Tpp1,Gaa,Gba,Grn,Hexa,Hexb,Idua,Ppt1,Rab20,Rab34,Tmem165,Vps35,Tmem106b,Tmem175,Fam160a2,Laptm4b,Hook2,Tmem199,Cln5,Spg11,Rab39,Hook3
20_Member	GO Biological Processes	GO:0007033	vacuole organization	-6.69534	-4.68507	40/162	11432,11984,12751,13033,14387,14466,14824,15211,15212,15932,17158,18704,18711,19063,19332,19376,21821,21982,52639,54197,54636,60599,65114,68943,71900,72392,74302,74349,76983,80743,114128,170833,195040,211286,214585,218035,225020,237782,270160,320191	Acp2,Atp6v0c,Tpp1,Ctsd,Gaa,Gba,Grn,Hexa,Hexb,Idua,Man2a1,Pik3c2a,Pikfyve,Ppt1,Rab20,Rab34,Ift88,Tmem165,Wipi1,Rnf5,Wdr45,Trp53inp1,Vps35,Pink1,Tmem106b,Tmem175,Mtmr3,Fam160a2,Scfd1,Vps16,Laptm4b,Hook2,Tmem199,Cln5,Spg11,Vps41,Fez2,Smcr8,Rab39,Hook3
20_Member	GO Biological Processes	GO:0035751	regulation of lysosomal lumen pH	-3.86353	-2.22402	7/13	11984,14824,19063,21982,72392,195040,211286	Atp6v0c,Grn,Ppt1,Tmem165,Tmem175,Tmem199,Cln5
20_Member	GO Biological Processes	GO:0007042	lysosomal lumen acidification	-2.94867	-1.49776	5/9	11984,14824,19063,195040,211286	Atp6v0c,Grn,Ppt1,Tmem199,Cln5
Downregulated genes
GroupID	Category	Term	Description	LogP	Log(q-value)	InTerm_InList	Genes	Symbols
1_Summary	GO Biological Processes	GO:0022613	ribonucleoprotein complex biogenesis	-43.4542	-39.1935	145/427	12181,12261,12457,12607,12729,13046,13209,13665,14000,14300,14645,14786,14791,17089,18114,18572,18813,19211,19384,19656,19942,20227,20641,20643,20817,20826,20901,21357,21771,23881,27275,27966,27993,28000,28035,28126,50529,52521,52530,52705,54633,55944,56200,56321,56417,56505,56758,57741,57905,59028,66161,66164,66181,66229,66254,66362,66409,66410,66446,66448,66467,66580,66877,67014,67204,67223,672…	Bop1,C1qbp,Noct,Cebpz,Clns1a,Celf1,Ddx6,Eif2s1,Drosha,Frg1,Glul,Grb7,Emg1,Lyar,Rrp1,Pdcd11,Pa2g4,Pten,Ran,Rbmxl1,Rpl27,Sart1,Snrpd1,Snrpe,Srpk2,Snu13,Strap,Tarbp2,Utp4,G3bp2,Nufip1,Rrp9,Imp4,Prpf19,Usp39,Nop16,Mrps7,Zfp622,Nhp2,Krr1,Pqbp1,Eif3d,Ddx21,Aatf,Adar,Ruvbl1,Mbnl1,Noc2l,Isy1,Rcl1,Pop4,Nip7,Nop10,Rpl7l1,Dimt1,Exosc3,Rsl1d1,Mterf3,Exosc7,Mrpl20,Gtf2h5,Esf1,Crnkl1,Riox2,Eif2s2,Rrp15,Prpf18,…
1_Member	GO Biological Processes	GO:0022613	ribonucleoprotein complex biogenesis	-43.4542	-39.1935	145/427	12181,12261,12457,12607,12729,13046,13209,13665,14000,14300,14645,14786,14791,17089,18114,18572,18813,19211,19384,19656,19942,20227,20641,20643,20817,20826,20901,21357,21771,23881,27275,27966,27993,28000,28035,28126,50529,52521,52530,52705,54633,55944,56200,56321,56417,56505,56758,57741,57905,59028,66161,66164,66181,66229,66254,66362,66409,66410,66446,66448,66467,66580,66877,67014,67204,67223,672…	Bop1,C1qbp,Noct,Cebpz,Clns1a,Celf1,Ddx6,Eif2s1,Drosha,Frg1,Glul,Grb7,Emg1,Lyar,Rrp1,Pdcd11,Pa2g4,Pten,Ran,Rbmxl1,Rpl27,Sart1,Snrpd1,Snrpe,Srpk2,Snu13,Strap,Tarbp2,Utp4,G3bp2,Nufip1,Rrp9,Imp4,Prpf19,Usp39,Nop16,Mrps7,Zfp622,Nhp2,Krr1,Pqbp1,Eif3d,Ddx21,Aatf,Adar,Ruvbl1,Mbnl1,Noc2l,Isy1,Rcl1,Pop4,Nip7,Nop10,Rpl7l1,Dimt1,Exosc3,Rsl1d1,Mterf3,Exosc7,Mrpl20,Gtf2h5,Esf1,Crnkl1,Riox2,Eif2s2,Rrp15,Prpf18,…
1_Member	GO Biological Processes	GO:0034660	ncRNA metabolic process	-34.224	-30.4405	137/458	12181,14000,14300,14791,15115,15461,17089,18114,18572,18813,19285,19942,20017,20019,20226,20227,20729,20826,21357,21453,21771,22375,23874,27267,27966,27993,28114,52530,52705,56200,56361,56417,57746,59028,66161,66181,66229,66254,66362,66409,66446,66467,66580,66590,66628,66637,66926,67005,67053,67223,67239,67390,67493,67674,67724,67755,67973,67994,68626,68731,68979,69163,69237,69663,69713,69821,698…	Bop1,Drosha,Frg1,Emg1,Hars,Hras,Lyar,Rrp1,Pdcd11,Pa2g4,Cavin1,Rpl27,Polr1b,Polr1a,Sars,Sart1,Spin1,Snu13,Tarbp2,Tcof1,Utp4,Wars,Farsb,Cars,Rrp9,Imp4,Nsun2,Nhp2,Krr1,Ddx21,Pus1,Adar,Piwil2,Rcl1,Pop4,Nop10,Rpl7l1,Dimt1,Exosc3,Rsl1d1,Exosc7,Gtf2h5,Esf1,Farsa,Thg1l,Tsen15,Trmt6,Polr3k,Rpp14,Rrp15,Rpf2,Mrm3,Mettl16,Trmt112,Pop1,Ddx47,Mphosph10,Mrps11,Elac2,Rbfa,Nol11,Mrpl44,Gtpbp4,Ddx51,Pin4,Mterf4,In…
1_Member	GO Biological Processes	GO:0042254	ribosome biogenesis	-29.4666	-25.808	97/283	12181,12261,12607,14000,14300,14645,14791,17089,18114,18572,18813,19211,19384,19942,20227,20826,21771,27966,27993,28126,50529,52521,52530,52705,56200,56321,57741,59028,66161,66164,66181,66229,66254,66362,66409,66410,66446,66448,66467,66580,67014,67223,67239,67390,67493,67674,67755,67973,67994,68083,68731,68979,69126,69237,69663,69713,69821,69902,70285,70683,72171,72344,72662,74778,75751,76130,785…	Bop1,C1qbp,Cebpz,Drosha,Frg1,Glul,Emg1,Lyar,Rrp1,Pdcd11,Pa2g4,Pten,Ran,Rpl27,Sart1,Snu13,Utp4,Rrp9,Imp4,Nop16,Mrps7,Zfp622,Nhp2,Krr1,Ddx21,Aatf,Noc2l,Rcl1,Pop4,Nip7,Nop10,Rpl7l1,Dimt1,Exosc3,Rsl1d1,Mterf3,Exosc7,Mrpl20,Gtf2h5,Esf1,Riox2,Rrp15,Rpf2,Mrm3,Mettl16,Trmt112,Ddx47,Mphosph10,Mrps11,Pak1ip1,Rbfa,Nol11,Rbis,Gtpbp4,Ddx51,Pin4,Mterf4,Mrto4,Rpf1,Utp20,Shq1,Usp36,Dis3,Rrp7a,Ipo4,Las1l,Utp23,Mr…
1_Member	GO Biological Processes	GO:0034470	ncRNA processing	-25.9792	-22.5636	102/337	12181,14000,14300,14791,17089,18114,18572,18813,19942,20227,20826,21357,21771,27966,27993,28114,52530,52705,56200,56361,56417,59028,66161,66181,66229,66254,66362,66409,66446,66467,66580,66628,66637,66926,67005,67053,67223,67239,67390,67493,67674,67724,67755,67973,67994,68626,68731,68979,69163,69237,69663,69713,69821,69882,69902,70047,70285,70422,70683,71799,72085,72133,72171,72344,72662,73681,741…	Bop1,Drosha,Frg1,Emg1,Lyar,Rrp1,Pdcd11,Pa2g4,Rpl27,Sart1,Snu13,Tarbp2,Utp4,Rrp9,Imp4,Nsun2,Nhp2,Krr1,Ddx21,Pus1,Adar,Rcl1,Pop4,Nop10,Rpl7l1,Dimt1,Exosc3,Rsl1d1,Exosc7,Gtf2h5,Esf1,Thg1l,Tsen15,Trmt6,Polr3k,Rpp14,Rrp15,Rpf2,Mrm3,Mettl16,Trmt112,Pop1,Ddx47,Mphosph10,Mrps11,Elac2,Rbfa,Nol11,Mrpl44,Gtpbp4,Ddx51,Pin4,Mterf4,Ints14,Mrto4,Trnt1,Rpf1,Ints2,Utp20,Ptcd1,Osgepl1,Trub1,Shq1,Usp36,Dis3,Trmt11,…
1_Member	GO Biological Processes	GO:0016072	rRNA metabolic process	-23.7184	-20.3608	76/218	12181,14000,14300,14791,17089,18114,18572,18813,19285,19942,20017,20019,20227,20729,20826,21453,21771,27966,27993,52530,52705,56200,59028,66161,66181,66229,66254,66362,66409,66446,66467,66580,67223,67239,67390,67493,67674,67755,67973,67994,68731,68979,69237,69663,69713,69821,69902,70285,70333,70683,72171,72344,72662,74778,76130,78581,100609,101867,103136,105083,108707,109075,117109,192119,195434,…	Bop1,Drosha,Frg1,Emg1,Lyar,Rrp1,Pdcd11,Pa2g4,Cavin1,Rpl27,Polr1b,Polr1a,Sart1,Spin1,Snu13,Tcof1,Utp4,Rrp9,Imp4,Nhp2,Krr1,Ddx21,Rcl1,Pop4,Nop10,Rpl7l1,Dimt1,Exosc3,Rsl1d1,Exosc7,Gtf2h5,Esf1,Rrp15,Rpf2,Mrm3,Mettl16,Trmt112,Ddx47,Mphosph10,Mrps11,Rbfa,Nol11,Gtpbp4,Ddx51,Pin4,Mterf4,Mrto4,Rpf1,Cd3eap,Utp20,Shq1,Usp36,Dis3,Rrp7a,Las1l,Utp23,Nsun5,Rrp8,Pwp1,Pelo,Fam207a,Exosc4,Pop5,Dicer1,Utp14b,Bms1,T…
1_Member	GO Biological Processes	GO:0006364	rRNA processing	-20.2922	-17.1454	65/187	12181,14300,14791,17089,18114,18572,18813,19942,20227,20826,21771,27966,27993,52530,52705,56200,59028,66161,66181,66229,66254,66362,66409,66446,66467,66580,67223,67239,67390,67493,67674,67755,67973,67994,68731,68979,69237,69663,69713,69821,69902,70285,70683,72171,72344,72662,74778,76130,78581,100609,101867,108707,109075,117109,195434,213895,214627,215193,217995,224481,225348,227656,227715,230082,…	Bop1,Frg1,Emg1,Lyar,Rrp1,Pdcd11,Pa2g4,Rpl27,Sart1,Snu13,Utp4,Rrp9,Imp4,Nhp2,Krr1,Ddx21,Rcl1,Pop4,Nop10,Rpl7l1,Dimt1,Exosc3,Rsl1d1,Exosc7,Gtf2h5,Esf1,Rrp15,Rpf2,Mrm3,Mettl16,Trmt112,Ddx47,Mphosph10,Mrps11,Rbfa,Nol11,Gtpbp4,Ddx51,Pin4,Mterf4,Mrto4,Rpf1,Utp20,Shq1,Usp36,Dis3,Rrp7a,Las1l,Utp23,Nsun5,Rrp8,Fam207a,Exosc4,Pop5,Utp14b,Bms1,Tent4b,Utp25,Heatr1,Tfb1m,Wdr36,Rexo4,Exosc2,Nol6,Znhit3
1_Member	Reactome Gene Sets	R-MMU-6791226	Major pathway of rRNA processing in the nucleolus and cytosol	-5.83873	-3.83572	38/175	12181,14791,18572,19921,19942,20826,21771,27966,27993,52705,56200,59028,66164,66249,66362,66446,66483,67755,67973,68172,68979,72662,74778,76130,100608,109075,195434,213895,215193,217995,225348,227715,229504,230082,238217,269470,269536,353258	Bop1,Emg1,Pdcd11,Rpl19,Rpl27,Snu13,Utp4,Rrp9,Imp4,Krr1,Ddx21,Rcl1,Nip7,Pno1,Exosc3,Exosc7,Rpl36al,Ddx47,Mphosph10,Rpl39l,Nol11,Dis3,Rrp7a,Las1l,Noc4l,Exosc4,Utp14b,Bms1,Utp25,Heatr1,Wdr36,Exosc2,Isg20l2,Nol6,Rpl10l,Wdr3,Tex10,Ltv1
1_Member	Reactome Gene Sets	R-MMU-72312	rRNA processing	-5.83873	-3.83572	38/175	12181,14791,18572,19921,19942,20826,21771,27966,27993,52705,56200,59028,66164,66249,66362,66446,66483,67755,67973,68172,68979,72662,74778,76130,100608,109075,195434,213895,215193,217995,225348,227715,229504,230082,238217,269470,269536,353258	Bop1,Emg1,Pdcd11,Rpl19,Rpl27,Snu13,Utp4,Rrp9,Imp4,Krr1,Ddx21,Rcl1,Nip7,Pno1,Exosc3,Exosc7,Rpl36al,Ddx47,Mphosph10,Rpl39l,Nol11,Dis3,Rrp7a,Las1l,Noc4l,Exosc4,Utp14b,Bms1,Utp25,Heatr1,Wdr36,Exosc2,Isg20l2,Nol6,Rpl10l,Wdr3,Tex10,Ltv1
1_Member	Reactome Gene Sets	R-MMU-8868773	rRNA processing in the nucleus and cytosol	-5.83873	-3.83572	38/175	12181,14791,18572,19921,19942,20826,21771,27966,27993,52705,56200,59028,66164,66249,66362,66446,66483,67755,67973,68172,68979,72662,74778,76130,100608,109075,195434,213895,215193,217995,225348,227715,229504,230082,238217,269470,269536,353258	Bop1,Emg1,Pdcd11,Rpl19,Rpl27,Snu13,Utp4,Rrp9,Imp4,Krr1,Ddx21,Rcl1,Nip7,Pno1,Exosc3,Exosc7,Rpl36al,Ddx47,Mphosph10,Rpl39l,Nol11,Dis3,Rrp7a,Las1l,Noc4l,Exosc4,Utp14b,Bms1,Utp25,Heatr1,Wdr36,Exosc2,Isg20l2,Nol6,Rpl10l,Wdr3,Tex10,Ltv1
1_Member	KEGG Pathway	mmu03008	Ribosome biogenesis in eukaryotes	-3.58764	-1.98016	24/116	14000,14791,19384,20826,21453,21771,27993,52530,59028,66161,66181,67724,67973,69237,74778,104444,117109,195434,213895,217995,224092,225348,230082,269470	Drosha,Emg1,Ran,Snu13,Tcof1,Utp4,Imp4,Nhp2,Rcl1,Pop4,Nop10,Pop1,Mphosph10,Gtpbp4,Rrp7a,Rexo2,Pop5,Utp14b,Bms1,Heatr1,Lsg1,Wdr36,Nol6,Wdr3
2_Summary	Reactome Gene Sets	R-MMU-8953854	Metabolism of RNA	-38.4649	-34.5053	152/504	11811,11834,12181,12192,13204,13209,13681,13684,14791,14852,14885,15481,15569,17749,18141,18226,18521,18572,19386,19656,19921,19942,20020,20021,20227,20492,20637,20641,20643,20826,21771,22631,23894,27366,27966,27967,27993,28000,28035,51786,51796,52705,52846,53317,53621,54401,54633,54723,56194,56200,56417,57905,58184,59028,60365,66101,66118,66164,66249,66317,66362,66446,66467,66483,66491,66585,666…	Apobec2,Aqr,Bop1,Zfp36l1,Dhx15,Ddx6,Eif4a1,Eif4e,Emg1,Gspt1,Gtf2h4,Hspa8,Elavl2,Polr2k,Nup50,Nup62,Pcbp2,Pdcd11,Ranbp2,Rbmxl1,Rpl19,Rpl27,Polr2a,Polr2c,Sart1,Slbp,Snrnp70,Snrpd1,Snrpe,Snu13,Utp4,Ywhaz,Gtf2h2,Txnl4a,Rrp9,Cherp,Imp4,Prpf19,Usp39,Cpsf2,Srrm1,Krr1,Cnot11,Plrg1,Cnot4,Ywhab,Pqbp1,Tfip11,Prpf40a,Ddx21,Adar,Isy1,Cnot9,Rcl1,Rbm8a,Ppih,Sarnp,Nip7,Pno1,Wdr61,Exosc3,Exosc7,Gtf2h5,Rpl36al,Pol…
2_Member	Reactome Gene Sets	R-MMU-8953854	Metabolism of RNA	-38.4649	-34.5053	152/504	11811,11834,12181,12192,13204,13209,13681,13684,14791,14852,14885,15481,15569,17749,18141,18226,18521,18572,19386,19656,19921,19942,20020,20021,20227,20492,20637,20641,20643,20826,21771,22631,23894,27366,27966,27967,27993,28000,28035,51786,51796,52705,52846,53317,53621,54401,54633,54723,56194,56200,56417,57905,58184,59028,60365,66101,66118,66164,66249,66317,66362,66446,66467,66483,66491,66585,666…	Apobec2,Aqr,Bop1,Zfp36l1,Dhx15,Ddx6,Eif4a1,Eif4e,Emg1,Gspt1,Gtf2h4,Hspa8,Elavl2,Polr2k,Nup50,Nup62,Pcbp2,Pdcd11,Ranbp2,Rbmxl1,Rpl19,Rpl27,Polr2a,Polr2c,Sart1,Slbp,Snrnp70,Snrpd1,Snrpe,Snu13,Utp4,Ywhaz,Gtf2h2,Txnl4a,Rrp9,Cherp,Imp4,Prpf19,Usp39,Cpsf2,Srrm1,Krr1,Cnot11,Plrg1,Cnot4,Ywhab,Pqbp1,Tfip11,Prpf40a,Ddx21,Adar,Isy1,Cnot9,Rcl1,Rbm8a,Ppih,Sarnp,Nip7,Pno1,Wdr61,Exosc3,Exosc7,Gtf2h5,Rpl36al,Pol…
2_Member	GO Biological Processes	GO:0016071	mRNA metabolic process	-28.8992	-25.3375	157/632	11758,11792,11803,11811,11834,11911,12192,12261,12455,12457,12729,13046,13164,13204,14300,14852,15481,18572,19014,19205,19383,19647,19653,19656,19712,20227,20492,20637,20641,20643,20683,20807,20817,20826,20901,22339,22352,22687,26383,27366,28000,28035,51786,51796,52502,53317,54624,54633,54723,56194,56361,56403,56417,56758,57905,58184,60365,66185,66362,66441,66446,66585,66618,66637,66656,66877,669…	Prdx6,Apex1,Aplp1,Apobec2,Aqr,Atf4,Zfp36l1,C1qbp,Ccnt1,Noct,Clns1a,Celf1,Dazl,Dhx15,Frg1,Gspt1,Hspa8,Pdcd11,Med1,Ptbp1,Raly,Rbbp6,Rbm4,Rbmxl1,Rest,Sart1,Slbp,Snrnp70,Snrpd1,Snrpe,Sp1,Srf,Srpk2,Snu13,Strap,Vegfa,Vim,Zpr1,Fto,Txnl4a,Prpf19,Usp39,Cpsf2,Srrm1,Carhsp1,Plrg1,Paf1,Pqbp1,Tfip11,Prpf40a,Pus1,Syncrip,Adar,Mbnl1,Isy1,Cnot9,Rbm8a,Virma,Exosc3,Magohb,Exosc7,Snrnp40,Snrnp27,Tsen15,Eef1d,Crnkl1…
2_Member	Reactome Gene Sets	R-MMU-72203	Processing of Capped Intron-Containing Pre-mRNA	-26.0255	-22.5636	81/227	11834,13204,13684,15481,15569,17749,18141,18226,18521,19386,19656,20020,20021,20227,20492,20637,20641,20643,20826,27366,27967,28000,28035,51786,51796,53317,54633,54723,56194,57905,60365,66101,66118,66491,66585,66618,66877,67178,67465,67678,67959,68092,68219,68479,68592,68816,68981,69241,69833,69920,70579,70767,71713,71805,71844,72124,74326,74351,74412,75062,76479,76522,78372,94315,98985,101943,10…	Aqr,Dhx15,Eif4e,Hspa8,Elavl2,Polr2k,Nup50,Nup62,Pcbp2,Ranbp2,Rbmxl1,Polr2a,Polr2c,Sart1,Slbp,Snrnp70,Snrpd1,Snrpe,Snu13,Txnl4a,Cherp,Prpf19,Usp39,Cpsf2,Srrm1,Plrg1,Pqbp1,Tfip11,Prpf40a,Isy1,Rbm8a,Ppih,Sarnp,Polr2l,Snrnp40,Snrnp27,Crnkl1,Zmat5,Sf3a1,Lsm3,Puf60,Ncbp2,Nudt21,Phf5a,Syf2,Ppil1,Snrpa1,Polr2d,Polr2f,Polr2i,Zc3h11a,Prpf3,Cdc40,Nup93,Nupl1,Seh1l,Hnrnpr,Ddx23,Gle1,Sf3a3,Smndc1,Lsm8,Snrnp25…
2_Member	GO Biological Processes	GO:0006397	mRNA processing	-22.6351	-19.3287	115/446	11758,11803,11811,11834,12192,12261,12455,12457,12729,13046,13204,14300,15481,18572,19205,19383,19647,19653,19656,19712,20227,20492,20637,20641,20643,20817,20826,20901,22687,27366,28000,28035,51786,51796,53317,54624,54633,54723,56194,56403,56417,56758,57905,60365,66185,66441,66585,66618,66637,66877,67178,67207,67229,67288,67465,67493,67678,67755,67897,67959,68092,68219,68295,68479,68592,68816,689…	Prdx6,Aplp1,Apobec2,Aqr,Zfp36l1,C1qbp,Ccnt1,Noct,Clns1a,Celf1,Dhx15,Frg1,Hspa8,Pdcd11,Ptbp1,Raly,Rbbp6,Rbm4,Rbmxl1,Rest,Sart1,Slbp,Snrnp70,Snrpd1,Snrpe,Srpk2,Snu13,Strap,Zpr1,Txnl4a,Prpf19,Usp39,Cpsf2,Srrm1,Plrg1,Paf1,Pqbp1,Tfip11,Prpf40a,Syncrip,Adar,Mbnl1,Isy1,Rbm8a,Virma,Magohb,Snrnp40,Snrnp27,Tsen15,Crnkl1,Zmat5,Lsm1,Prpf18,Srek1ip1,Sf3a1,Mettl16,Lsm3,Ddx47,Rnmt,Puf60,Ncbp2,Nudt21,Aar2,Phf5a,…
2_Member	Reactome Gene Sets	R-MMU-72172	mRNA Splicing	-22.3802	-19.1195	66/178	11834,13204,15481,15569,17749,18521,19656,20020,20021,20227,20637,20641,20643,20826,27366,27967,28000,28035,51786,51796,53317,54633,54723,56194,57905,60365,66101,66491,66585,66618,66877,67178,67465,67678,67959,68092,68219,68479,68592,68816,68981,69241,69833,69920,70767,71713,74326,74351,75062,76479,76522,78372,94315,98985,101943,107701,192159,192170,212880,228410,231329,231889,233908,245841,31932…	Aqr,Dhx15,Hspa8,Elavl2,Polr2k,Pcbp2,Rbmxl1,Polr2a,Polr2c,Sart1,Snrnp70,Snrpd1,Snrpe,Snu13,Txnl4a,Cherp,Prpf19,Usp39,Cpsf2,Srrm1,Plrg1,Pqbp1,Tfip11,Prpf40a,Isy1,Rbm8a,Ppih,Polr2l,Snrnp40,Snrnp27,Crnkl1,Zmat5,Sf3a1,Lsm3,Puf60,Ncbp2,Nudt21,Phf5a,Syf2,Ppil1,Snrpa1,Polr2d,Polr2f,Polr2i,Prpf3,Cdc40,Hnrnpr,Ddx23,Sf3a3,Smndc1,Lsm8,Snrnp25,Prcc,Clp1,Sf3b3,Sf3b4,Prpf8,Eif4a3,Ddx46,Cstf3,Polr2b,Bud31,Fus,Po…
2_Member	Reactome Gene Sets	R-MMU-72163	mRNA Splicing - Major Pathway	-21.8168	-18.5975	64/172	11834,13204,15481,15569,17749,18521,19656,20020,20021,20227,20637,20641,20643,20826,27366,27967,28000,28035,51786,51796,53317,54633,54723,56194,57905,60365,66101,66491,66585,66618,66877,67465,67678,67959,68092,68219,68479,68592,68816,68981,69241,69833,69920,70767,71713,74326,74351,75062,76479,76522,94315,98985,101943,107701,192159,192170,212880,228410,231329,231889,233908,245841,319322,433702	Aqr,Dhx15,Hspa8,Elavl2,Polr2k,Pcbp2,Rbmxl1,Polr2a,Polr2c,Sart1,Snrnp70,Snrpd1,Snrpe,Snu13,Txnl4a,Cherp,Prpf19,Usp39,Cpsf2,Srrm1,Plrg1,Pqbp1,Tfip11,Prpf40a,Isy1,Rbm8a,Ppih,Polr2l,Snrnp40,Snrnp27,Crnkl1,Sf3a1,Lsm3,Puf60,Ncbp2,Nudt21,Phf5a,Syf2,Ppil1,Snrpa1,Polr2d,Polr2f,Polr2i,Prpf3,Cdc40,Hnrnpr,Ddx23,Sf3a3,Smndc1,Lsm8,Prcc,Clp1,Sf3b3,Sf3b4,Prpf8,Eif4a3,Ddx46,Cstf3,Polr2b,Bud31,Fus,Polr2h,Sf3b2,Ncb…
2_Member	GO Biological Processes	GO:0008380	RNA splicing	-19.8856	-16.7711	96/362	11758,11834,12261,12729,13046,13204,14300,15481,19153,19205,19383,19653,19656,19712,20020,20227,20637,20641,20643,20817,20826,20901,22687,27366,28000,28035,51796,53317,54633,54723,55934,56194,56403,56758,57905,60365,66185,66441,66585,66618,66637,66877,67178,67207,67229,67288,67465,67493,67678,67755,67959,68092,68295,68479,68592,68816,68981,69131,69305,69562,70767,71713,72486,72502,74111,75062,764…	Prdx6,Aqr,C1qbp,Clns1a,Celf1,Dhx15,Frg1,Hspa8,Prx,Ptbp1,Raly,Rbm4,Rbmxl1,Rest,Polr2a,Sart1,Snrnp70,Snrpd1,Snrpe,Srpk2,Snu13,Strap,Zpr1,Txnl4a,Prpf19,Usp39,Srrm1,Plrg1,Pqbp1,Tfip11,Rp9,Prpf40a,Syncrip,Mbnl1,Isy1,Rbm8a,Virma,Magohb,Snrnp40,Snrnp27,Tsen15,Crnkl1,Zmat5,Lsm1,Prpf18,Srek1ip1,Sf3a1,Mettl16,Lsm3,Ddx47,Puf60,Ncbp2,Aar2,Phf5a,Syf2,Ppil1,Snrpa1,Cdk12,Dcps,Cdk13,Prpf3,Cdc40,Rnf219,Cwf19l1,Rb…
2_Member	KEGG Pathway	mmu03040	Spliceosome	-17.4079	-14.3777	50/133	11834,13204,15481,19656,20227,20637,20641,20643,20826,27366,27967,28000,28035,53317,54633,55934,56070,56194,57905,60365,66101,66441,66585,66618,66877,67229,67465,67678,67959,68092,68479,68592,68816,68981,70767,71713,74351,75062,76479,76522,101943,107701,192159,192170,212880,217207,225160,231889,319322,433702	Aqr,Dhx15,Hspa8,Rbmxl1,Sart1,Snrnp70,Snrpd1,Snrpe,Snu13,Txnl4a,Cherp,Prpf19,Usp39,Plrg1,Pqbp1,Rp9,Tcerg1,Prpf40a,Isy1,Rbm8a,Ppih,Magohb,Snrnp40,Snrnp27,Crnkl1,Prpf18,Sf3a1,Lsm3,Puf60,Ncbp2,Phf5a,Syf2,Ppil1,Snrpa1,Prpf3,Cdc40,Ddx23,Sf3a3,Smndc1,Lsm8,Sf3b3,Sf3b4,Prpf8,Eif4a3,Ddx46,Dhx8,Thoc1,Bud31,Sf3b2,Ncbp1
2_Member	GO Biological Processes	GO:0000375	RNA splicing, via transesterification reactions	-14.5714	-11.742	68/253	11758,11834,12261,12729,13046,15481,19205,19653,19656,19712,20227,20637,20641,20643,20817,20826,20901,27366,28000,28035,51796,53317,54633,54723,56194,56758,57905,60365,66877,67229,67465,67493,67678,68092,68295,68479,68592,68816,68981,69305,69562,70767,71713,72486,72502,74111,75062,76522,78372,83703,101739,101943,107701,107817,192159,192170,207920,215051,216766,217207,227707,229700,231889,269254,2…	Prdx6,Aqr,C1qbp,Clns1a,Celf1,Hspa8,Ptbp1,Rbm4,Rbmxl1,Rest,Sart1,Snrnp70,Snrpd1,Snrpe,Srpk2,Snu13,Strap,Txnl4a,Prpf19,Usp39,Srrm1,Plrg1,Pqbp1,Tfip11,Prpf40a,Mbnl1,Isy1,Rbm8a,Crnkl1,Prpf18,Sf3a1,Mettl16,Lsm3,Ncbp2,Aar2,Phf5a,Syf2,Ppil1,Snrpa1,Dcps,Cdk13,Prpf3,Cdc40,Rnf219,Cwf19l1,Rbm19,Sf3a3,Lsm8,Snrnp25,Dbr1,Psip1,Sf3b3,Sf3b4,Jmjd6,Prpf8,Eif4a3,Esrp1,Bud13,Gemin5,Dhx8,BC005624,Rbm15,Bud31,Setx,Nup…
2_Member	GO Biological Processes	GO:0000377	RNA splicing, via transesterification reactions with bulged adenosine as nucleophile	-14.5714	-11.742	68/253	11758,11834,12261,12729,13046,15481,19205,19653,19656,19712,20227,20637,20641,20643,20817,20826,20901,27366,28000,28035,51796,53317,54633,54723,56194,56758,57905,60365,66877,67229,67465,67493,67678,68092,68295,68479,68592,68816,68981,69305,69562,70767,71713,72486,72502,74111,75062,76522,78372,83703,101739,101943,107701,107817,192159,192170,207920,215051,216766,217207,227707,229700,231889,269254,2…	Prdx6,Aqr,C1qbp,Clns1a,Celf1,Hspa8,Ptbp1,Rbm4,Rbmxl1,Rest,Sart1,Snrnp70,Snrpd1,Snrpe,Srpk2,Snu13,Strap,Txnl4a,Prpf19,Usp39,Srrm1,Plrg1,Pqbp1,Tfip11,Prpf40a,Mbnl1,Isy1,Rbm8a,Crnkl1,Prpf18,Sf3a1,Mettl16,Lsm3,Ncbp2,Aar2,Phf5a,Syf2,Ppil1,Snrpa1,Dcps,Cdk13,Prpf3,Cdc40,Rnf219,Cwf19l1,Rbm19,Sf3a3,Lsm8,Snrnp25,Dbr1,Psip1,Sf3b3,Sf3b4,Jmjd6,Prpf8,Eif4a3,Esrp1,Bud13,Gemin5,Dhx8,BC005624,Rbm15,Bud31,Setx,Nup…
2_Member	GO Biological Processes	GO:0000398	mRNA splicing, via spliceosome	-14.5714	-11.742	68/253	11758,11834,12261,12729,13046,15481,19205,19653,19656,19712,20227,20637,20641,20643,20817,20826,20901,27366,28000,28035,51796,53317,54633,54723,56194,56758,57905,60365,66877,67229,67465,67493,67678,68092,68295,68479,68592,68816,68981,69305,69562,70767,71713,72486,72502,74111,75062,76522,78372,83703,101739,101943,107701,107817,192159,192170,207920,215051,216766,217207,227707,229700,231889,269254,2…	Prdx6,Aqr,C1qbp,Clns1a,Celf1,Hspa8,Ptbp1,Rbm4,Rbmxl1,Rest,Sart1,Snrnp70,Snrpd1,Snrpe,Srpk2,Snu13,Strap,Txnl4a,Prpf19,Usp39,Srrm1,Plrg1,Pqbp1,Tfip11,Prpf40a,Mbnl1,Isy1,Rbm8a,Crnkl1,Prpf18,Sf3a1,Mettl16,Lsm3,Ncbp2,Aar2,Phf5a,Syf2,Ppil1,Snrpa1,Dcps,Cdk13,Prpf3,Cdc40,Rnf219,Cwf19l1,Rbm19,Sf3a3,Lsm8,Snrnp25,Dbr1,Psip1,Sf3b3,Sf3b4,Jmjd6,Prpf8,Eif4a3,Esrp1,Bud13,Gemin5,Dhx8,BC005624,Rbm15,Bud31,Setx,Nup…
3_Summary	Reactome Gene Sets	R-MMU-1640170	Cell Cycle	-21.4991	-18.3176	129/548	11799,12237,12428,12443,12444,12445,12447,12448,12530,12534,12577,12617,12649,13589,16319,16905,16906,17216,17217,17219,17463,18141,18221,18226,18538,18817,19166,19171,19179,19192,19348,19386,19387,19718,20873,20878,21781,22123,22142,22143,22144,22145,22146,22151,22152,22154,22218,22629,22630,22631,23834,23996,26370,26417,26440,26441,26442,26443,26444,26932,27223,27401,50883,51788,52696,52717,535…	Birc5,Bub3,Ccna2,Ccnd1,Ccnd2,Ccnd3,Ccne1,Ccne2,Cdc25a,Cdk1,Cdkn1c,Cenpc1,Chek1,Mapre1,Incenp,Lmna,Lmnb1,Mcm2,Mcm4,Mcm6,Psmd7,Nup50,Nudc,Nup62,Pcna,Plk1,Psma2,Psmb10,Psmc1,Psme3,Kif20a,Ranbp2,Rangap1,Rfc2,Plk4,Aurka,Tfdp1,Psmd3,Tuba1a,Tuba1b,Tuba3a,Tuba4a,Tuba1c,Tubb2a,Tubb3,Tubb5,Sumo1,Ywhah,Ywhaq,Ywhaz,Cdc6,Psmc4,Cetn2,Mapk3,Psma1,Psma4,Psma5,Psma6,Psma7,Ppp2r5e,Trp53bp1,Skp2,Chek2,H2afz,Zwint,A…
3_Member	Reactome Gene Sets	R-MMU-1640170	Cell Cycle	-21.4991	-18.3176	129/548	11799,12237,12428,12443,12444,12445,12447,12448,12530,12534,12577,12617,12649,13589,16319,16905,16906,17216,17217,17219,17463,18141,18221,18226,18538,18817,19166,19171,19179,19192,19348,19386,19387,19718,20873,20878,21781,22123,22142,22143,22144,22145,22146,22151,22152,22154,22218,22629,22630,22631,23834,23996,26370,26417,26440,26441,26442,26443,26444,26932,27223,27401,50883,51788,52696,52717,535…	Birc5,Bub3,Ccna2,Ccnd1,Ccnd2,Ccnd3,Ccne1,Ccne2,Cdc25a,Cdk1,Cdkn1c,Cenpc1,Chek1,Mapre1,Incenp,Lmna,Lmnb1,Mcm2,Mcm4,Mcm6,Psmd7,Nup50,Nudc,Nup62,Pcna,Plk1,Psma2,Psmb10,Psmc1,Psme3,Kif20a,Ranbp2,Rangap1,Rfc2,Plk4,Aurka,Tfdp1,Psmd3,Tuba1a,Tuba1b,Tuba3a,Tuba4a,Tuba1c,Tubb2a,Tubb3,Tubb5,Sumo1,Ywhah,Ywhaq,Ywhaz,Cdc6,Psmc4,Cetn2,Mapk3,Psma1,Psma4,Psma5,Psma6,Psma7,Ppp2r5e,Trp53bp1,Skp2,Chek2,H2afz,Zwint,A…
3_Member	Reactome Gene Sets	R-MMU-69278	Cell Cycle, Mitotic	-19.6463	-16.5617	116/489	11799,12237,12428,12443,12444,12445,12447,12448,12530,12534,12577,12617,13589,16319,16905,16906,17216,17217,17219,17463,18141,18221,18226,18538,18817,19166,19171,19179,19192,19348,19386,19387,19718,20873,20878,21781,22123,22142,22143,22144,22145,22146,22151,22152,22154,23834,23996,26370,26417,26440,26441,26442,26443,26444,26932,27401,51788,52696,52717,53598,54130,56150,56455,59046,66336,66413,664…	Birc5,Bub3,Ccna2,Ccnd1,Ccnd2,Ccnd3,Ccne1,Ccne2,Cdc25a,Cdk1,Cdkn1c,Cenpc1,Mapre1,Incenp,Lmna,Lmnb1,Mcm2,Mcm4,Mcm6,Psmd7,Nup50,Nudc,Nup62,Pcna,Plk1,Psma2,Psmb10,Psmc1,Psme3,Kif20a,Ranbp2,Rangap1,Rfc2,Plk4,Aurka,Tfdp1,Psmd3,Tuba1a,Tuba1b,Tuba3a,Tuba4a,Tuba1c,Tubb2a,Tubb3,Tubb5,Cdc6,Psmc4,Cetn2,Mapk3,Psma1,Psma4,Psma5,Psma6,Psma7,Ppp2r5e,Skp2,H2afz,Zwint,Anapc16,Dctn3,Actr1a,Mad2l1,Dynll1,Arpp19,Cenp…
3_Member	Reactome Gene Sets	R-MMU-69620	Cell Cycle Checkpoints	-14.4572	-11.6437	63/225	11799,12237,12428,12447,12448,12530,12534,12617,12649,13589,16319,17216,17217,17219,18221,18817,19386,19387,19718,22218,22629,22630,22631,23834,26932,27223,50883,52696,52717,54401,55948,56150,56455,66336,66440,66570,67037,68275,68612,69263,69928,70024,71876,72124,72151,72155,73699,76707,93765,99152,107823,107995,108000,216965,225849,226849,234865,240087,268697,269966,319158,319177,319188	Birc5,Bub3,Ccna2,Ccne1,Ccne2,Cdc25a,Cdk1,Cenpc1,Chek1,Mapre1,Incenp,Mcm2,Mcm4,Mcm6,Nudc,Plk1,Ranbp2,Rangap1,Rfc2,Sumo1,Ywhah,Ywhaq,Ywhaz,Cdc6,Ppp2r5e,Trp53bp1,Chek2,Zwint,Anapc16,Ywhab,Sfn,Mad2l1,Dynll1,Cenpp,Cdc26,Cenpm,Pmf1,Rpa1,Ube2c,Rfc3,Cenps,Mcm10,Cenpu,Seh1l,Rfc5,Cenpn,Ppp2r1b,Clasp1,Ube2n,Anapc2,Nsd2,Cdc20,Cenpf,Taok1,Ppp2r5b,Ppp2r5a,Nup133,Mdc1,Ccnb1,Nup98,Hist1h4i,Hist1h2ba,Hist1h2bp
3_Member	Reactome Gene Sets	R-MMU-194315	Signaling by Rho GTPases	-12.2526	-9.54821	90/425	11465,11799,12237,12313,12315,12550,12617,12704,13367,13385,13589,16319,16330,16885,17283,18221,18643,18817,19386,19387,19765,20662,20807,22142,22143,22144,22145,22146,22151,22152,22376,22629,22630,22631,26416,26417,26932,26934,51788,52696,54126,54401,55948,56150,56455,66336,66570,67037,67938,68089,68524,69288,69928,71085,71704,71876,72124,72155,73699,75547,75669,76281,76707,83767,98932,107995,10…	Actg1,Birc5,Bub3,Calm1,Calm3,Cdh1,Cenpc1,Cit,Diaph1,Dlg4,Mapre1,Incenp,Inpp5b,Limk1,Men1,Nudc,Pfn1,Plk1,Ranbp2,Rangap1,Ralbp1,Sos1,Srf,Tuba1a,Tuba1b,Tuba3a,Tuba4a,Tuba1c,Tubb2a,Tubb3,Was,Ywhah,Ywhaq,Ywhaz,Mapk14,Mapk3,Ppp2r5e,Racgap1,H2afz,Zwint,Arhgef7,Ywhab,Sfn,Mad2l1,Dynll1,Cenpp,Cenpm,Pmf1,Myl12b,Arpc4,Wipf2,Rhobtb1,Cenps,Arhgap19,Arhgef3,Cenpu,Seh1l,Cenpn,Ppp2r1b,Akap13,Pik3r4,Tax1bp3,Clasp1…
3_Member	Reactome Gene Sets	R-MMU-2500257	Resolution of Sister Chromatid Cohesion	-11.6539	-8.98431	39/118	11799,12237,12534,12617,13589,16319,18221,18817,19386,19387,22142,22143,22144,22145,22146,22151,22152,26932,52696,56150,56455,66336,66570,67037,69928,71876,72124,72155,73699,76707,107995,108000,216965,225849,226849,227613,234865,268697,269966	Birc5,Bub3,Cdk1,Cenpc1,Mapre1,Incenp,Nudc,Plk1,Ranbp2,Rangap1,Tuba1a,Tuba1b,Tuba3a,Tuba4a,Tuba1c,Tubb2a,Tubb3,Ppp2r5e,Zwint,Mad2l1,Dynll1,Cenpp,Cenpm,Pmf1,Cenps,Cenpu,Seh1l,Cenpn,Ppp2r1b,Clasp1,Cdc20,Cenpf,Taok1,Ppp2r5b,Ppp2r5a,Tubb4b,Nup133,Ccnb1,Nup98
3_Member	Reactome Gene Sets	R-MMU-68882	Mitotic Anaphase	-11.2666	-8.6187	44/148	11799,12237,12617,13589,16319,16905,16906,18221,18817,19386,19387,22142,22143,22144,22145,22146,22151,22152,26932,52696,52717,56150,56455,66336,66440,66570,67037,68612,69928,71876,71978,72124,72155,73699,76707,99152,107995,108000,216965,225849,226849,227613,234865,269966	Birc5,Bub3,Cenpc1,Mapre1,Incenp,Lmna,Lmnb1,Nudc,Plk1,Ranbp2,Rangap1,Tuba1a,Tuba1b,Tuba3a,Tuba4a,Tuba1c,Tubb2a,Tubb3,Ppp2r5e,Zwint,Anapc16,Mad2l1,Dynll1,Cenpp,Cdc26,Cenpm,Pmf1,Ube2c,Cenps,Cenpu,Ppp2r2a,Seh1l,Cenpn,Ppp2r1b,Clasp1,Anapc2,Cdc20,Cenpf,Taok1,Ppp2r5b,Ppp2r5a,Tubb4b,Nup133,Nup98
3_Member	Reactome Gene Sets	R-MMU-195258	RHO GTPase Effectors	-11.2099	-8.5725	70/307	11465,11799,12237,12313,12315,12550,12617,12704,13367,13385,13589,16319,16885,17283,18221,18643,18817,19386,19387,20807,22142,22143,22144,22145,22146,22151,22152,22376,22629,22630,22631,26416,26417,26932,51788,52696,54401,55948,56150,56455,66336,66570,67037,67938,68089,68524,69928,71876,72124,72155,73699,75669,76281,76707,83767,98932,107995,108000,108100,216965,225849,226849,227613,234865,269966,…	Actg1,Birc5,Bub3,Calm1,Calm3,Cdh1,Cenpc1,Cit,Diaph1,Dlg4,Mapre1,Incenp,Limk1,Men1,Nudc,Pfn1,Plk1,Ranbp2,Rangap1,Srf,Tuba1a,Tuba1b,Tuba3a,Tuba4a,Tuba1c,Tubb2a,Tubb3,Was,Ywhah,Ywhaq,Ywhaz,Mapk14,Mapk3,Ppp2r5e,H2afz,Zwint,Ywhab,Sfn,Mad2l1,Dynll1,Cenpp,Cenpm,Pmf1,Myl12b,Arpc4,Wipf2,Cenps,Cenpu,Seh1l,Cenpn,Ppp2r1b,Pik3r4,Tax1bp3,Clasp1,Wasf1,Myl9,Cdc20,Cenpf,Baiap2,Taok1,Ppp2r5b,Ppp2r5a,Tubb4b,Nup133,…
3_Member	Reactome Gene Sets	R-MMU-2555396	Mitotic Metaphase and Anaphase	-11.1567	-8.52948	44/149	11799,12237,12617,13589,16319,16905,16906,18221,18817,19386,19387,22142,22143,22144,22145,22146,22151,22152,26932,52696,52717,56150,56455,66336,66440,66570,67037,68612,69928,71876,71978,72124,72155,73699,76707,99152,107995,108000,216965,225849,226849,227613,234865,269966	Birc5,Bub3,Cenpc1,Mapre1,Incenp,Lmna,Lmnb1,Nudc,Plk1,Ranbp2,Rangap1,Tuba1a,Tuba1b,Tuba3a,Tuba4a,Tuba1c,Tubb2a,Tubb3,Ppp2r5e,Zwint,Anapc16,Mad2l1,Dynll1,Cenpp,Cdc26,Cenpm,Pmf1,Ube2c,Cenps,Cenpu,Ppp2r2a,Seh1l,Cenpn,Ppp2r1b,Clasp1,Anapc2,Cdc20,Cenpf,Taok1,Ppp2r5b,Ppp2r5a,Tubb4b,Nup133,Nup98
3_Member	Reactome Gene Sets	R-MMU-5663220	RHO GTPases Activate Formins	-11.1051	-8.4879	41/133	11465,11799,12237,12617,13367,13589,16319,18221,18643,18817,19386,19387,20807,22142,22143,22144,22145,22146,22151,22152,26932,52696,56150,56455,66336,66570,67037,69928,71876,72124,72155,73699,76707,107995,108000,216965,225849,226849,227613,234865,269966	Actg1,Birc5,Bub3,Cenpc1,Diaph1,Mapre1,Incenp,Nudc,Pfn1,Plk1,Ranbp2,Rangap1,Srf,Tuba1a,Tuba1b,Tuba3a,Tuba4a,Tuba1c,Tubb2a,Tubb3,Ppp2r5e,Zwint,Mad2l1,Dynll1,Cenpp,Cenpm,Pmf1,Cenps,Cenpu,Seh1l,Cenpn,Ppp2r1b,Clasp1,Cdc20,Cenpf,Taok1,Ppp2r5b,Ppp2r5a,Tubb4b,Nup133,Nup98
3_Member	Reactome Gene Sets	R-MMU-2467813	Separation of Sister Chromatids	-10.5362	-7.96568	41/138	11799,12237,12617,13589,16319,18221,18817,19386,19387,22142,22143,22144,22145,22146,22151,22152,26932,52696,52717,56150,56455,66336,66440,66570,67037,68612,69928,71876,72124,72155,73699,76707,99152,107995,108000,216965,225849,226849,227613,234865,269966	Birc5,Bub3,Cenpc1,Mapre1,Incenp,Nudc,Plk1,Ranbp2,Rangap1,Tuba1a,Tuba1b,Tuba3a,Tuba4a,Tuba1c,Tubb2a,Tubb3,Ppp2r5e,Zwint,Anapc16,Mad2l1,Dynll1,Cenpp,Cdc26,Cenpm,Pmf1,Ube2c,Cenps,Cenpu,Seh1l,Cenpn,Ppp2r1b,Clasp1,Anapc2,Cdc20,Cenpf,Taok1,Ppp2r5b,Ppp2r5a,Tubb4b,Nup133,Nup98
3_Member	Reactome Gene Sets	R-MMU-68877	Mitotic Prometaphase	-9.81755	-7.29722	48/186	11799,12237,12534,12617,13589,16319,18221,18817,19386,19387,20873,22142,22143,22144,22145,22146,22151,22152,22154,26370,26932,52696,53598,54130,56150,56455,66336,66570,67037,69928,71876,72124,72155,73699,76707,103733,107995,108000,216965,219103,225659,225849,226849,227613,234865,236266,268697,269966	Birc5,Bub3,Cdk1,Cenpc1,Mapre1,Incenp,Nudc,Plk1,Ranbp2,Rangap1,Plk4,Tuba1a,Tuba1b,Tuba3a,Tuba4a,Tuba1c,Tubb2a,Tubb3,Tubb5,Cetn2,Ppp2r5e,Zwint,Dctn3,Actr1a,Mad2l1,Dynll1,Cenpp,Cenpm,Pmf1,Cenps,Cenpu,Seh1l,Cenpn,Ppp2r1b,Clasp1,Tubg1,Cdc20,Cenpf,Taok1,Cenpj,Cep76,Ppp2r5b,Ppp2r5a,Tubb4b,Nup133,Alms1,Ccnb1,Nup98
3_Member	Reactome Gene Sets	R-MMU-68886	M Phase	-9.46208	-6.97954	70/334	11799,12237,12534,12617,13589,16319,16905,16906,18141,18221,18226,18817,19348,19386,19387,20873,22142,22143,22144,22145,22146,22151,22152,22154,26370,26417,26932,51788,52696,52717,53598,54130,56150,56455,59046,66336,66440,66570,67037,67956,68612,69928,71805,71844,71876,71978,72124,72155,73699,76044,76308,76707,99152,103733,107995,108000,216965,218210,219103,225659,225849,226849,227613,234865,2362…	Birc5,Bub3,Cdk1,Cenpc1,Mapre1,Incenp,Lmna,Lmnb1,Nup50,Nudc,Nup62,Plk1,Kif20a,Ranbp2,Rangap1,Plk4,Tuba1a,Tuba1b,Tuba3a,Tuba4a,Tuba1c,Tubb2a,Tubb3,Tubb5,Cetn2,Mapk3,Ppp2r5e,H2afz,Zwint,Anapc16,Dctn3,Actr1a,Mad2l1,Dynll1,Arpp19,Cenpp,Cdc26,Cenpm,Pmf1,Kmt5a,Ube2c,Cenps,Nup93,Nupl1,Cenpu,Ppp2r2a,Seh1l,Cenpn,Ppp2r1b,Ncapg2,Rab1b,Clasp1,Anapc2,Tubg1,Cdc20,Cenpf,Taok1,Nup153,Cenpj,Cep76,Ppp2r5b,Ppp2r5a,T…
3_Member	Reactome Gene Sets	R-MMU-69618	Mitotic Spindle Checkpoint	-8.96351	-6.56614	33/108	11799,12237,12617,13589,16319,18221,18817,19386,19387,26932,52696,52717,56150,56455,66336,66440,66570,67037,68612,69928,71876,72124,72155,73699,76707,99152,107995,108000,216965,225849,226849,234865,269966	Birc5,Bub3,Cenpc1,Mapre1,Incenp,Nudc,Plk1,Ranbp2,Rangap1,Ppp2r5e,Zwint,Anapc16,Mad2l1,Dynll1,Cenpp,Cdc26,Cenpm,Pmf1,Ube2c,Cenps,Cenpu,Seh1l,Cenpn,Ppp2r1b,Clasp1,Anapc2,Cdc20,Cenpf,Taok1,Ppp2r5b,Ppp2r5a,Nup133,Nup98
3_Member	Reactome Gene Sets	R-MMU-141424	Amplification of signal from the kinetochores	-8.30516	-5.98399	29/92	11799,12237,12617,13589,16319,18221,18817,19386,19387,26932,52696,56150,56455,66336,66570,67037,69928,71876,72124,72155,73699,76707,107995,108000,216965,225849,226849,234865,269966	Birc5,Bub3,Cenpc1,Mapre1,Incenp,Nudc,Plk1,Ranbp2,Rangap1,Ppp2r5e,Zwint,Mad2l1,Dynll1,Cenpp,Cenpm,Pmf1,Cenps,Cenpu,Seh1l,Cenpn,Ppp2r1b,Clasp1,Cdc20,Cenpf,Taok1,Ppp2r5b,Ppp2r5a,Nup133,Nup98
3_Member	Reactome Gene Sets	R-MMU-141444	Amplification of signal from unattached kinetochores via a MAD2 inhibitory signal	-8.30516	-5.98399	29/92	11799,12237,12617,13589,16319,18221,18817,19386,19387,26932,52696,56150,56455,66336,66570,67037,69928,71876,72124,72155,73699,76707,107995,108000,216965,225849,226849,234865,269966	Birc5,Bub3,Cenpc1,Mapre1,Incenp,Nudc,Plk1,Ranbp2,Rangap1,Ppp2r5e,Zwint,Mad2l1,Dynll1,Cenpp,Cenpm,Pmf1,Cenps,Cenpu,Seh1l,Cenpn,Ppp2r1b,Clasp1,Cdc20,Cenpf,Taok1,Ppp2r5b,Ppp2r5a,Nup133,Nup98
4_Summary	GO Biological Processes	GO:0071826	ribonucleoprotein complex subunit organization	-19.4583	-16.4018	73/235	12181,12261,12457,12729,13046,13209,13665,14786,19656,20641,20643,20817,20826,20901,21357,23881,27275,28000,28035,50529,54633,54723,55944,56417,56505,56758,57905,66164,66410,66448,66877,67204,67229,67239,67465,67678,67871,67994,68184,68219,68295,69241,69821,69902,70767,72171,72587,74778,75062,76366,98985,101739,104625,105083,192119,192159,214150,216766,217207,224619,225215,226419,229317,233871,23…	Bop1,C1qbp,Noct,Clns1a,Celf1,Ddx6,Eif2s1,Grb7,Rbmxl1,Snrpd1,Snrpe,Srpk2,Snu13,Strap,Tarbp2,G3bp2,Nufip1,Prpf19,Usp39,Mrps7,Pqbp1,Tfip11,Eif3d,Adar,Ruvbl1,Mbnl1,Isy1,Nip7,Mterf3,Mrpl20,Crnkl1,Eif2s2,Prpf18,Rpf2,Sf3a1,Lsm3,Mrrf,Mrps11,Denr,Nudt21,Aar2,Polr2d,Mterf4,Mrto4,Prpf3,Shq1,Pan3,Rrp7a,Sf3a3,Mtif3,Clp1,Psip1,Cnot6,Pelo,Dicer1,Prpf8,Ago3,Gemin5,Dhx8,Traf7,Rsl24d1,Dyrk3,Eif2a,Atxn2l,Ppan,Rpl10…
4_Member	GO Biological Processes	GO:0071826	ribonucleoprotein complex subunit organization	-19.4583	-16.4018	73/235	12181,12261,12457,12729,13046,13209,13665,14786,19656,20641,20643,20817,20826,20901,21357,23881,27275,28000,28035,50529,54633,54723,55944,56417,56505,56758,57905,66164,66410,66448,66877,67204,67229,67239,67465,67678,67871,67994,68184,68219,68295,69241,69821,69902,70767,72171,72587,74778,75062,76366,98985,101739,104625,105083,192119,192159,214150,216766,217207,224619,225215,226419,229317,233871,23…	Bop1,C1qbp,Noct,Clns1a,Celf1,Ddx6,Eif2s1,Grb7,Rbmxl1,Snrpd1,Snrpe,Srpk2,Snu13,Strap,Tarbp2,G3bp2,Nufip1,Prpf19,Usp39,Mrps7,Pqbp1,Tfip11,Eif3d,Adar,Ruvbl1,Mbnl1,Isy1,Nip7,Mterf3,Mrpl20,Crnkl1,Eif2s2,Prpf18,Rpf2,Sf3a1,Lsm3,Mrrf,Mrps11,Denr,Nudt21,Aar2,Polr2d,Mterf4,Mrto4,Prpf3,Shq1,Pan3,Rrp7a,Sf3a3,Mtif3,Clp1,Psip1,Cnot6,Pelo,Dicer1,Prpf8,Ago3,Gemin5,Dhx8,Traf7,Rsl24d1,Dyrk3,Eif2a,Atxn2l,Ppan,Rpl10…
4_Member	GO Biological Processes	GO:0022618	ribonucleoprotein complex assembly	-17.1761	-14.1707	67/222	12181,12261,12457,12729,13046,13209,13665,14786,19656,20641,20643,20817,20826,20901,21357,23881,27275,28000,28035,50529,54633,55944,56417,56505,56758,57905,66164,66410,66448,66877,67204,67229,67239,67465,67678,67994,68184,68219,68295,69241,69821,69902,70767,72171,72587,74778,75062,98985,101739,104625,192119,192159,214150,216766,224619,225215,229317,233871,235036,238217,269254,270086,276919,353190…	Bop1,C1qbp,Noct,Clns1a,Celf1,Ddx6,Eif2s1,Grb7,Rbmxl1,Snrpd1,Snrpe,Srpk2,Snu13,Strap,Tarbp2,G3bp2,Nufip1,Prpf19,Usp39,Mrps7,Pqbp1,Eif3d,Adar,Ruvbl1,Mbnl1,Isy1,Nip7,Mterf3,Mrpl20,Crnkl1,Eif2s2,Prpf18,Rpf2,Sf3a1,Lsm3,Mrps11,Denr,Nudt21,Aar2,Polr2d,Mterf4,Mrto4,Prpf3,Shq1,Pan3,Rrp7a,Sf3a3,Clp1,Psip1,Cnot6,Dicer1,Prpf8,Ago3,Gemin5,Traf7,Rsl24d1,Eif2a,Atxn2l,Ppan,Rpl10l,Setx,Ogfod1,Gemin4,Edc3,Rc3h1,Nc…
4_Member	GO Biological Processes	GO:0042255	ribosome assembly	-2.99522	-1.54185	16/71	12181,12261,50529,66164,66410,66448,67239,67994,69821,69902,74778,224619,225215,229317,235036,238217	Bop1,C1qbp,Mrps7,Nip7,Mterf3,Mrpl20,Rpf2,Mrps11,Mterf4,Mrto4,Rrp7a,Traf7,Rsl24d1,Eif2a,Ppan,Rpl10l
5_Summary	Reactome Gene Sets	R-MMU-3700989	Transcriptional Regulation by TP53	-17.1212	-14.1393	68/228	12428,12447,12448,12455,12534,14381,14885,15182,15258,17192,17749,18538,18854,19082,19352,20020,20021,20393,20833,20878,20922,21374,21672,22629,22630,22631,23894,24074,26399,26416,52679,52846,53621,54401,55948,56716,58184,66467,66491,67655,67923,67956,68428,68776,69131,69181,69241,69562,69833,69920,70439,72119,73699,74747,104625,108083,108099,108961,110147,219103,228140,229542,230784,231329,24584…	Ccna2,Ccne1,Ccne2,Ccnt1,Cdk1,G6pdx,Gtf2h4,Hdac2,Hipk2,Mbd3,Polr2k,Pcna,Pml,Prkag1,Rabggtb,Polr2a,Polr2c,Sgk1,Ssrp1,Aurka,Supt4a,Tbp,Prdx2,Ywhah,Ywhaq,Ywhaz,Gtf2h2,Taf7,Map2k6,Mapk14,E2f7,Cnot11,Cnot4,Ywhab,Sfn,Mlst8,Cnot9,Gtf2h5,Polr2l,Ctdp1,Eloc,Kmt5a,Steap3,Taf11,Cdk12,Dyrk2,Polr2d,Cdk13,Polr2f,Polr2i,Taf15,Tpx2,Ppp2r1b,Ddit4,Cnot6,Pip4k2b,Prkag2,E2f8,Ehmt2,Cenpj,Tnks1bp1,Gatad2b,Sesn2,Polr2b,P…
5_Member	Reactome Gene Sets	R-MMU-3700989	Transcriptional Regulation by TP53	-17.1212	-14.1393	68/228	12428,12447,12448,12455,12534,14381,14885,15182,15258,17192,17749,18538,18854,19082,19352,20020,20021,20393,20833,20878,20922,21374,21672,22629,22630,22631,23894,24074,26399,26416,52679,52846,53621,54401,55948,56716,58184,66467,66491,67655,67923,67956,68428,68776,69131,69181,69241,69562,69833,69920,70439,72119,73699,74747,104625,108083,108099,108961,110147,219103,228140,229542,230784,231329,24584…	Ccna2,Ccne1,Ccne2,Ccnt1,Cdk1,G6pdx,Gtf2h4,Hdac2,Hipk2,Mbd3,Polr2k,Pcna,Pml,Prkag1,Rabggtb,Polr2a,Polr2c,Sgk1,Ssrp1,Aurka,Supt4a,Tbp,Prdx2,Ywhah,Ywhaq,Ywhaz,Gtf2h2,Taf7,Map2k6,Mapk14,E2f7,Cnot11,Cnot4,Ywhab,Sfn,Mlst8,Cnot9,Gtf2h5,Polr2l,Ctdp1,Eloc,Kmt5a,Steap3,Taf11,Cdk12,Dyrk2,Polr2d,Cdk13,Polr2f,Polr2i,Taf15,Tpx2,Ppp2r1b,Ddit4,Cnot6,Pip4k2b,Prkag2,E2f8,Ehmt2,Cenpj,Tnks1bp1,Gatad2b,Sesn2,Polr2b,P…
5_Member	Reactome Gene Sets	R-MMU-212436	Generic Transcription Pathway	-7.76957	-5.51747	116/717	12428,12443,12444,12445,12447,12448,12455,12534,13619,14381,14536,14885,15182,15258,17126,17187,17192,17283,17749,17869,18538,18854,19014,19042,19082,19352,19401,19411,20020,20021,20393,20466,20482,20683,20833,20878,20922,21374,21414,21672,21781,21849,22218,22629,22630,22631,22689,23894,23989,24074,26399,26416,26424,26896,27401,51788,52679,52846,53621,54401,55948,56525,56716,57376,58184,66310,664…	Ccna2,Ccnd1,Ccnd2,Ccnd3,Ccne1,Ccne2,Ccnt1,Cdk1,Phc1,G6pdx,Nr6a1,Gtf2h4,Hdac2,Hipk2,Smad2,Max,Mbd3,Men1,Polr2k,Myc,Pcna,Pml,Med1,Ppm1a,Prkag1,Rabggtb,Rara,Rarg,Polr2a,Polr2c,Sgk1,Sin3a,Skil,Sp1,Ssrp1,Aurka,Supt4a,Tbp,Tcf7,Prdx2,Tfdp1,Trim28,Sumo1,Ywhah,Ywhaq,Ywhaz,Zfp27,Gtf2h2,Med24,Taf7,Map2k6,Mapk14,Nr5a2,Med14,Skp2,H2afz,E2f7,Cnot11,Cnot4,Ywhab,Sfn,Zfp235,Mlst8,Smarce1,Cnot9,Dpy30,Gtf2h5,Polr2l…
5_Member	Reactome Gene Sets	R-MMU-5633007	Regulation of TP53 Activity	-4.73211	-2.91857	26/112	12428,12534,15182,15258,17192,18854,19082,20393,20833,20878,21374,24074,26399,26416,67956,68776,69181,70439,72119,73699,108083,108099,110147,229542,268936,433759	Ccna2,Cdk1,Hdac2,Hipk2,Mbd3,Pml,Prkag1,Sgk1,Ssrp1,Aurka,Tbp,Taf7,Map2k6,Mapk14,Kmt5a,Taf11,Dyrk2,Taf15,Tpx2,Ppp2r1b,Pip4k2b,Prkag2,Ehmt2,Gatad2b,Brpf3,Hdac1
5_Member	Reactome Gene Sets	R-MMU-6804756	Regulation of TP53 Activity through Phosphorylation	-2.62354	-1.26266	12/50	15258,19082,20833,20878,21374,24074,26416,68776,69181,70439,72119,108099	Hipk2,Prkag1,Ssrp1,Aurka,Tbp,Taf7,Mapk14,Taf11,Dyrk2,Taf15,Tpx2,Prkag2
6_Summary	GO Biological Processes	GO:0006412	translation	-16.2324	-13.2727	127/614	11803,12192,12261,12785,13164,13361,13495,13665,13667,13681,13684,13685,13688,14786,14852,15115,15467,16589,17346,18813,18854,19205,19401,19653,19921,20226,20425,20918,21357,21453,22352,22375,23874,24030,26383,26417,26987,27267,27395,27979,50529,52846,53872,55944,56282,56403,56412,57746,58184,64602,64658,66143,66223,66258,66399,66410,66448,66493,66590,66632,66656,67204,67493,67681,67843,67869,678…	Aplp1,Zfp36l1,C1qbp,Cnbp,Dazl,Dhfr,Drg2,Eif2s1,Eif2b4,Eif4a1,Eif4e,Eif4ebp1,Eif4ebp2,Grb7,Gspt1,Hars,Eif2ak1,Uhmk1,Mknk1,Pa2g4,Pml,Ptbp1,Rara,Rbm4,Rpl19,Sars,Shmt1,Eif1,Tarbp2,Tcof1,Vim,Wars,Farsb,Mrps12,Fto,Mapk3,Eif4e2,Cars,Mrpl15,Eif3b,Mrps7,Cnot11,Caprin1,Eif3d,Mrpl12,Syncrip,Noa1,Piwil2,Cnot9,Ireb2,Mrps25,Eef1e1,Mrpl35,Mrps17,Tsfm,Mterf3,Mrpl20,Mrpl51,Farsa,Dph6,Eef1d,Eif2s2,Mettl16,Mrpl18,S…
6_Member	GO Biological Processes	GO:0006412	translation	-16.2324	-13.2727	127/614	11803,12192,12261,12785,13164,13361,13495,13665,13667,13681,13684,13685,13688,14786,14852,15115,15467,16589,17346,18813,18854,19205,19401,19653,19921,20226,20425,20918,21357,21453,22352,22375,23874,24030,26383,26417,26987,27267,27395,27979,50529,52846,53872,55944,56282,56403,56412,57746,58184,64602,64658,66143,66223,66258,66399,66410,66448,66493,66590,66632,66656,67204,67493,67681,67843,67869,678…	Aplp1,Zfp36l1,C1qbp,Cnbp,Dazl,Dhfr,Drg2,Eif2s1,Eif2b4,Eif4a1,Eif4e,Eif4ebp1,Eif4ebp2,Grb7,Gspt1,Hars,Eif2ak1,Uhmk1,Mknk1,Pa2g4,Pml,Ptbp1,Rara,Rbm4,Rpl19,Sars,Shmt1,Eif1,Tarbp2,Tcof1,Vim,Wars,Farsb,Mrps12,Fto,Mapk3,Eif4e2,Cars,Mrpl15,Eif3b,Mrps7,Cnot11,Caprin1,Eif3d,Mrpl12,Syncrip,Noa1,Piwil2,Cnot9,Ireb2,Mrps25,Eef1e1,Mrpl35,Mrps17,Tsfm,Mterf3,Mrpl20,Mrpl51,Farsa,Dph6,Eef1d,Eif2s2,Mettl16,Mrpl18,S…
6_Member	GO Biological Processes	GO:0043604	amide biosynthetic process	-15.5659	-12.6476	143/740	11803,11886,12192,12261,12785,13164,13361,13382,13495,13665,13667,13681,13684,13685,13688,14287,14598,14786,14852,15115,15467,16589,17346,18813,18854,19205,19401,19653,19921,20226,20425,20918,21357,21453,22352,22375,23874,24030,26383,26417,26987,27053,27267,27395,27402,27979,50529,50935,52846,53872,55944,55951,56282,56403,56412,57746,58184,64602,64658,66143,66223,66258,66399,66410,66448,66493,665…	Aplp1,Asah1,Zfp36l1,C1qbp,Cnbp,Dazl,Dhfr,Dld,Drg2,Eif2s1,Eif2b4,Eif4a1,Eif4e,Eif4ebp1,Eif4ebp2,Fpgs,Ggt1,Grb7,Gspt1,Hars,Eif2ak1,Uhmk1,Mknk1,Pa2g4,Pml,Ptbp1,Rara,Rbm4,Rpl19,Sars,Shmt1,Eif1,Tarbp2,Tcof1,Vim,Wars,Farsb,Mrps12,Fto,Mapk3,Eif4e2,Asns,Cars,Mrpl15,Pdhx,Eif3b,Mrps7,St6galnac6,Cnot11,Caprin1,Eif3d,Mpc1,Mrpl12,Syncrip,Noa1,Piwil2,Cnot9,Ireb2,Mrps25,Eef1e1,Mrpl35,Mrps17,Tsfm,Mterf3,Mrpl20,M…
6_Member	GO Biological Processes	GO:0043043	peptide biosynthetic process	-15.3769	-12.478	128/636	11803,12192,12261,12785,13164,13361,13495,13665,13667,13681,13684,13685,13688,14598,14786,14852,15115,15467,16589,17346,18813,18854,19205,19401,19653,19921,20226,20425,20918,21357,21453,22352,22375,23874,24030,26383,26417,26987,27267,27395,27979,50529,52846,53872,55944,56282,56403,56412,57746,58184,64602,64658,66143,66223,66258,66399,66410,66448,66493,66590,66632,66656,67204,67493,67681,67843,678…	Aplp1,Zfp36l1,C1qbp,Cnbp,Dazl,Dhfr,Drg2,Eif2s1,Eif2b4,Eif4a1,Eif4e,Eif4ebp1,Eif4ebp2,Ggt1,Grb7,Gspt1,Hars,Eif2ak1,Uhmk1,Mknk1,Pa2g4,Pml,Ptbp1,Rara,Rbm4,Rpl19,Sars,Shmt1,Eif1,Tarbp2,Tcof1,Vim,Wars,Farsb,Mrps12,Fto,Mapk3,Eif4e2,Cars,Mrpl15,Eif3b,Mrps7,Cnot11,Caprin1,Eif3d,Mrpl12,Syncrip,Noa1,Piwil2,Cnot9,Ireb2,Mrps25,Eef1e1,Mrpl35,Mrps17,Tsfm,Mterf3,Mrpl20,Mrpl51,Farsa,Dph6,Eef1d,Eif2s2,Mettl16,Mrp…
6_Member	GO Biological Processes	GO:0006518	peptide metabolic process	-13.7803	-10.9967	144/784	11803,12192,12261,12367,12759,12785,13164,13361,13495,13665,13667,13681,13684,13685,13688,14381,14598,14786,14852,14859,15114,15115,15467,15481,16589,17346,18023,18813,18854,19155,19164,19205,19401,19653,19921,20226,20425,20656,20660,20918,21357,21453,22352,22375,23874,24030,26383,26417,26987,27267,27395,27979,50492,50529,52846,53872,55944,56282,56403,56412,57746,58184,64602,64658,66143,66223,662…	Aplp1,Zfp36l1,C1qbp,Casp3,Clu,Cnbp,Dazl,Dhfr,Drg2,Eif2s1,Eif2b4,Eif4a1,Eif4e,Eif4ebp1,Eif4ebp2,G6pdx,Ggt1,Grb7,Gspt1,Gsta3,Hap1,Hars,Eif2ak1,Hspa8,Uhmk1,Mknk1,Nfe2l1,Pa2g4,Pml,Npepps,Psen1,Ptbp1,Rara,Rbm4,Rpl19,Sars,Shmt1,Sod2,Sorl1,Eif1,Tarbp2,Tcof1,Vim,Wars,Farsb,Mrps12,Fto,Mapk3,Eif4e2,Cars,Mrpl15,Eif3b,Thop1,Mrps7,Cnot11,Caprin1,Eif3d,Mrpl12,Syncrip,Noa1,Piwil2,Cnot9,Ireb2,Mrps25,Eef1e1,Mrpl3…
6_Member	GO Biological Processes	GO:0006417	regulation of translation	-9.70403	-7.19921	70/330	11803,12192,12261,12785,13164,13361,13665,13684,13685,13688,14786,15467,16589,17346,18813,18854,19205,19401,19653,20425,21357,21453,22352,26383,26417,26987,27979,52846,53872,55944,56403,57746,58184,64602,66399,66632,67493,67843,67869,68036,68092,69241,70207,70354,72201,72416,73158,74326,74412,78697,78913,104625,105638,107508,108037,108954,192170,209354,214150,216766,229317,230784,232164,233033,23…	Aplp1,Zfp36l1,C1qbp,Cnbp,Dazl,Dhfr,Eif2s1,Eif4e,Eif4ebp1,Eif4ebp2,Grb7,Eif2ak1,Uhmk1,Mknk1,Pa2g4,Pml,Ptbp1,Rara,Rbm4,Shmt1,Tarbp2,Tcof1,Vim,Fto,Mapk3,Eif4e2,Eif3b,Cnot11,Caprin1,Eif3d,Syncrip,Piwil2,Cnot9,Ireb2,Tsfm,Dph6,Mettl16,Slc35a4,Paip2,Zfp706,Ncbp2,Polr2d,Taco1,Secisbp2l,Otud6b,Lrpprc,Larp1,Hnrnpr,Gle1,Pus7,Ltn1,Cnot6,Dph3,Eprs,Shmt2,Ppp1r15b,Eif4a3,Eif2b1,Ago3,Gemin5,Eif2a,Sesn2,Paip2b,Sa…
6_Member	GO Biological Processes	GO:0034248	regulation of cellular amide metabolic process	-9.44492	-6.96956	76/376	11803,12192,12261,12367,12759,12785,13164,13361,13665,13684,13685,13688,14786,15114,15467,16589,17346,18813,18854,19205,19401,19653,20425,20660,21357,21453,22352,26383,26417,26987,27979,52846,53872,55944,56403,57746,58184,64602,66399,66632,67493,67630,67843,67869,68036,68092,69241,70207,70354,72201,72416,73158,74326,74412,78697,78913,104625,105638,107508,108037,108954,192170,209354,214150,216766,…	Aplp1,Zfp36l1,C1qbp,Casp3,Clu,Cnbp,Dazl,Dhfr,Eif2s1,Eif4e,Eif4ebp1,Eif4ebp2,Grb7,Hap1,Eif2ak1,Uhmk1,Mknk1,Pa2g4,Pml,Ptbp1,Rara,Rbm4,Shmt1,Sorl1,Tarbp2,Tcof1,Vim,Fto,Mapk3,Eif4e2,Eif3b,Cnot11,Caprin1,Eif3d,Syncrip,Piwil2,Cnot9,Ireb2,Tsfm,Dph6,Mettl16,Samd8,Slc35a4,Paip2,Zfp706,Ncbp2,Polr2d,Taco1,Secisbp2l,Otud6b,Lrpprc,Larp1,Hnrnpr,Gle1,Pus7,Ltn1,Cnot6,Dph3,Eprs,Shmt2,Ppp1r15b,Eif4a3,Eif2b1,Ago3,G…
6_Member	GO Biological Processes	GO:0010608	posttranscriptional regulation of gene expression	-9.27724	-6.83609	93/502	11792,11803,12192,12261,12457,12785,13164,13361,13665,13684,13685,13688,14000,14786,15467,16589,17346,18813,18854,19205,19401,19653,19766,20425,21357,21453,22339,22352,26383,26417,26987,27979,52502,52846,53872,55944,56403,56417,57746,58184,64602,66399,66632,67493,67843,67869,68036,68092,68219,69163,69241,70207,70354,70640,72201,72416,73158,73679,74326,74412,78455,78697,78913,98985,100336,104625,1…	Apex1,Aplp1,Zfp36l1,C1qbp,Noct,Cnbp,Dazl,Dhfr,Eif2s1,Eif4e,Eif4ebp1,Eif4ebp2,Drosha,Grb7,Eif2ak1,Uhmk1,Mknk1,Pa2g4,Pml,Ptbp1,Rara,Rbm4,Ripk1,Shmt1,Tarbp2,Tcof1,Vegfa,Vim,Fto,Mapk3,Eif4e2,Eif3b,Carhsp1,Cnot11,Caprin1,Eif3d,Syncrip,Adar,Piwil2,Cnot9,Ireb2,Tsfm,Dph6,Mettl16,Slc35a4,Paip2,Zfp706,Ncbp2,Nudt21,Mrpl44,Polr2d,Taco1,Secisbp2l,Dcp2,Otud6b,Lrpprc,Larp1,Tex19.1,Hnrnpr,Gle1,Helz,Pus7,Ltn1,Clp…
6_Member	GO Biological Processes	GO:0034249	negative regulation of cellular amide metabolic process	-6.77967	-4.64931	37/155	12192,12759,13361,13665,13684,13685,13688,14786,15114,15467,18854,19401,19653,20425,20660,26383,26987,53872,56403,58184,64602,67493,67869,72201,73158,74326,78697,107508,192170,214150,230784,232164,233033,233833,260302,381305,636931	Zfp36l1,Clu,Dhfr,Eif2s1,Eif4e,Eif4ebp1,Eif4ebp2,Grb7,Hap1,Eif2ak1,Pml,Rara,Rbm4,Shmt1,Sorl1,Fto,Eif4e2,Caprin1,Syncrip,Cnot9,Ireb2,Mettl16,Paip2,Otud6b,Larp1,Hnrnpr,Pus7,Eprs,Eif4a3,Ago3,Sesn2,Paip2b,Samd4b,Tnrc6a,Gga3,Rc3h1,Trim71
6_Member	GO Biological Processes	GO:0017148	negative regulation of translation	-6.29371	-4.23442	33/136	12192,13361,13665,13684,13685,13688,14786,15467,18854,19401,19653,20425,26383,26987,53872,56403,58184,64602,67493,67869,72201,73158,74326,78697,107508,192170,214150,230784,232164,233033,233833,381305,636931	Zfp36l1,Dhfr,Eif2s1,Eif4e,Eif4ebp1,Eif4ebp2,Grb7,Eif2ak1,Pml,Rara,Rbm4,Shmt1,Fto,Eif4e2,Caprin1,Syncrip,Cnot9,Ireb2,Mettl16,Paip2,Otud6b,Larp1,Hnrnpr,Pus7,Eprs,Eif4a3,Ago3,Sesn2,Paip2b,Samd4b,Tnrc6a,Rc3h1,Trim71
7_Summary	GO Biological Processes	GO:0033365	protein localization to organelle	-16.1085	-13.17	149/773	11640,11789,11843,12237,12462,12465,12466,12534,12550,12631,12652,13367,13385,13589,13663,14360,14634,14645,14725,14828,15461,15481,15502,15505,15510,15525,15587,16211,16543,16646,16647,16648,16649,16905,17472,17698,17713,18141,18226,18817,18854,19014,19164,19384,19386,19387,19891,20019,20466,20610,20660,20878,21849,21854,21855,22141,22218,22339,22433,22631,22687,23950,23970,26416,27061,27681,300…	Akap1,Apc,Arf4,Bub3,Cct3,Cct5,Cct6a,Cdk1,Cdh1,Cfl1,Chga,Diaph1,Dlg4,Mapre1,Ei24,Fyn,Gli3,Glul,Lrp2,Hspa5,Hras,Hspa8,Dnaja1,Hsph1,Hspd1,Hspa4,Hyal2,Kpnb1,Mdfic,Kpna1,Kpna2,Kpna3,Kpna4,Lmna,Gbp4,Msn,Grpel1,Nup50,Nup62,Plk1,Pml,Med1,Psen1,Ran,Ranbp2,Rangap1,Rpa2,Polr1a,Sin3a,Sumo3,Sorl1,Aurka,Trim28,Timm17a,Timm17b,Tub,Sumo1,Vegfa,Xbp1,Ywhaz,Zpr1,Dnajb6,Pacsin2,Mapk14,Bcap31,Snf8,Timm13,Timm9,Timm8a…
7_Member	GO Biological Processes	GO:0033365	protein localization to organelle	-16.1085	-13.17	149/773	11640,11789,11843,12237,12462,12465,12466,12534,12550,12631,12652,13367,13385,13589,13663,14360,14634,14645,14725,14828,15461,15481,15502,15505,15510,15525,15587,16211,16543,16646,16647,16648,16649,16905,17472,17698,17713,18141,18226,18817,18854,19014,19164,19384,19386,19387,19891,20019,20466,20610,20660,20878,21849,21854,21855,22141,22218,22339,22433,22631,22687,23950,23970,26416,27061,27681,300…	Akap1,Apc,Arf4,Bub3,Cct3,Cct5,Cct6a,Cdk1,Cdh1,Cfl1,Chga,Diaph1,Dlg4,Mapre1,Ei24,Fyn,Gli3,Glul,Lrp2,Hspa5,Hras,Hspa8,Dnaja1,Hsph1,Hspd1,Hspa4,Hyal2,Kpnb1,Mdfic,Kpna1,Kpna2,Kpna3,Kpna4,Lmna,Gbp4,Msn,Grpel1,Nup50,Nup62,Plk1,Pml,Med1,Psen1,Ran,Ranbp2,Rangap1,Rpa2,Polr1a,Sin3a,Sumo3,Sorl1,Aurka,Trim28,Timm17a,Timm17b,Tub,Sumo1,Vegfa,Xbp1,Ywhaz,Zpr1,Dnajb6,Pacsin2,Mapk14,Bcap31,Snf8,Timm13,Timm9,Timm8a…
7_Member	GO Biological Processes	GO:0017038	protein import	-14.9374	-12.0569	61/209	11640,12550,12631,12759,13663,14634,14725,15481,15510,15525,15587,16211,16543,16646,16647,16648,16649,16905,17472,17713,18141,18226,18854,19014,19164,19384,19386,21849,21854,21855,22433,22687,26416,30055,30056,30059,53600,56322,56330,56398,56417,65969,66306,68051,69923,71805,71844,72170,72565,75751,107939,218210,223696,230673,230908,234549,234865,235442,238799,269966,320938	Akap1,Cdh1,Cfl1,Clu,Ei24,Gli3,Lrp2,Hspa8,Hspd1,Hspa4,Hyal2,Kpnb1,Mdfic,Kpna1,Kpna2,Kpna3,Kpna4,Lmna,Gbp4,Grpel1,Nup50,Nup62,Pml,Med1,Psen1,Ran,Ranbp2,Trim28,Timm17a,Timm17b,Xbp1,Zpr1,Mapk14,Timm13,Timm9,Timm10,Timm23,Timm22,Pdcd5,Chp1,Adar,Cubn,Fam53c,Nutf2,Agk,Nup93,Nupl1,Chchd4,Uaca,Ipo4,Pom121,Nup153,Tomm22,Ipo13,Tardbp,Heatr3,Nup133,Rab8b,Tnpo1,Nup98,Tnpo3
7_Member	GO Biological Processes	GO:0072594	establishment of protein localization to organelle	-14.3196	-11.5213	87/374	11640,12462,12465,12466,12550,12631,13663,14634,14725,14828,15481,15502,15505,15510,15525,15587,16211,16543,16646,16647,16648,16649,16905,17472,17713,18141,18226,18854,19014,19164,19384,19386,20660,21849,21854,21855,22433,22631,22687,26416,27681,30055,30056,30058,30059,53421,53600,56322,56330,56398,56417,56494,65969,66306,66384,67145,67384,67398,67437,68051,68512,69821,69923,71805,71844,72170,725…	Akap1,Cct3,Cct5,Cct6a,Cdh1,Cfl1,Ei24,Gli3,Lrp2,Hspa5,Hspa8,Dnaja1,Hsph1,Hspd1,Hspa4,Hyal2,Kpnb1,Mdfic,Kpna1,Kpna2,Kpna3,Kpna4,Lmna,Gbp4,Grpel1,Nup50,Nup62,Pml,Med1,Psen1,Ran,Ranbp2,Sorl1,Trim28,Timm17a,Timm17b,Xbp1,Ywhaz,Zpr1,Mapk14,Snf8,Timm13,Timm9,Timm8a1,Timm10,Sec61a1,Timm23,Timm22,Pdcd5,Chp1,Adar,Gosr2,Cubn,Fam53c,Srp19,Tomm34,Bag4,Srpr,Ssr3,Nutf2,Tomm5,Mterf4,Agk,Nup93,Nupl1,Chchd4,Uaca,Ch…
7_Member	GO Biological Processes	GO:0006913	nucleocytoplasmic transport	-13.1979	-10.4687	71/287	11640,12550,12631,13663,14634,15481,15587,16211,16543,16589,16646,16647,16648,16649,16905,17472,18141,18226,18854,19014,19042,19082,19164,19384,19386,19387,19653,21428,21849,22433,22687,26416,54387,55948,56398,56417,56698,65246,66118,66306,68051,69241,70579,71805,71844,72170,72565,73192,74412,75547,75751,100764,107939,208104,218210,223690,224092,225160,225432,230082,230673,230908,231452,234549,23…	Akap1,Cdh1,Cfl1,Ei24,Gli3,Hspa8,Hyal2,Kpnb1,Mdfic,Uhmk1,Kpna1,Kpna2,Kpna3,Kpna4,Lmna,Gbp4,Nup50,Nup62,Pml,Med1,Ppm1a,Prkag1,Psen1,Ran,Ranbp2,Rangap1,Rbm4,Mlx,Trim28,Xbp1,Zpr1,Mapk14,Mcm3ap,Sfn,Chp1,Adar,Phax,Xpo7,Sarnp,Fam53c,Nutf2,Polr2d,Zc3h11a,Nup93,Nupl1,Chchd4,Uaca,Xpot,Gle1,Akap13,Ipo4,Rita1,Pom121,Mlxip,Nup153,Ankrd54,Lsg1,Thoc1,Rbm27,Nol6,Ipo13,Tardbp,Sdad1,Heatr3,Nup133,Setd2,Tnpo1,Nup98…
7_Member	GO Biological Processes	GO:0051169	nuclear transport	-13.1979	-10.4687	71/287	11640,12550,12631,13663,14634,15481,15587,16211,16543,16589,16646,16647,16648,16649,16905,17472,18141,18226,18854,19014,19042,19082,19164,19384,19386,19387,19653,21428,21849,22433,22687,26416,54387,55948,56398,56417,56698,65246,66118,66306,68051,69241,70579,71805,71844,72170,72565,73192,74412,75547,75751,100764,107939,208104,218210,223690,224092,225160,225432,230082,230673,230908,231452,234549,23…	Akap1,Cdh1,Cfl1,Ei24,Gli3,Hspa8,Hyal2,Kpnb1,Mdfic,Uhmk1,Kpna1,Kpna2,Kpna3,Kpna4,Lmna,Gbp4,Nup50,Nup62,Pml,Med1,Ppm1a,Prkag1,Psen1,Ran,Ranbp2,Rangap1,Rbm4,Mlx,Trim28,Xbp1,Zpr1,Mapk14,Mcm3ap,Sfn,Chp1,Adar,Phax,Xpo7,Sarnp,Fam53c,Nutf2,Polr2d,Zc3h11a,Nup93,Nupl1,Chchd4,Uaca,Xpot,Gle1,Akap13,Ipo4,Rita1,Pom121,Mlxip,Nup153,Ankrd54,Lsg1,Thoc1,Rbm27,Nol6,Ipo13,Tardbp,Sdad1,Heatr3,Nup133,Setd2,Tnpo1,Nup98…
7_Member	GO Biological Processes	GO:0034504	protein localization to nucleus	-11.006	-8.39851	64/271	11640,12534,12550,12631,13663,14360,14634,14645,15481,15587,16211,16543,16646,16647,16648,16649,16905,17472,18141,18226,18817,18854,19014,19164,19384,19386,19387,20019,20466,20610,21849,22218,22433,22687,23950,26416,53317,54624,56398,56417,64009,66306,67239,68051,71177,71805,71844,72195,72400,72565,75751,107939,209200,216805,218210,230673,230784,230908,234549,234865,237542,238799,269966,320938	Akap1,Cdk1,Cdh1,Cfl1,Ei24,Fyn,Gli3,Glul,Hspa8,Hyal2,Kpnb1,Mdfic,Kpna1,Kpna2,Kpna3,Kpna4,Lmna,Gbp4,Nup50,Nup62,Plk1,Pml,Med1,Psen1,Ran,Ranbp2,Rangap1,Polr1a,Sin3a,Sumo3,Trim28,Sumo1,Xbp1,Zpr1,Dnajb6,Mapk14,Plrg1,Paf1,Chp1,Adar,Syne1,Fam53c,Rpf2,Nutf2,Ints13,Nup93,Nupl1,Supt7l,Pinx1,Uaca,Ipo4,Pom121,Dtx3l,Flcn,Nup153,Ipo13,Sesn2,Tardbp,Heatr3,Nup133,Osbpl8,Tnpo1,Nup98,Tnpo3
7_Member	GO Biological Processes	GO:0051170	import into nucleus	-10.522	-7.96378	44/155	11640,12550,12631,13663,14634,15481,15587,16211,16543,16646,16647,16648,16649,16905,17472,18141,18226,18854,19014,19082,19164,19384,19386,21849,22433,22687,26416,56398,56417,66306,68051,71805,71844,72565,75751,107939,218210,230673,230908,234549,234865,238799,269966,320938	Akap1,Cdh1,Cfl1,Ei24,Gli3,Hspa8,Hyal2,Kpnb1,Mdfic,Kpna1,Kpna2,Kpna3,Kpna4,Lmna,Gbp4,Nup50,Nup62,Pml,Med1,Prkag1,Psen1,Ran,Ranbp2,Trim28,Xbp1,Zpr1,Mapk14,Chp1,Adar,Fam53c,Nutf2,Nup93,Nupl1,Uaca,Ipo4,Pom121,Nup153,Ipo13,Tardbp,Heatr3,Nup133,Tnpo1,Nup98,Tnpo3
7_Member	GO Biological Processes	GO:0006606	protein import into nucleus	-10.3478	-7.80308	43/151	11640,12550,12631,13663,14634,15481,15587,16211,16543,16646,16647,16648,16649,16905,17472,18141,18226,18854,19014,19164,19384,19386,21849,22433,22687,26416,56398,56417,66306,68051,71805,71844,72565,75751,107939,218210,230673,230908,234549,234865,238799,269966,320938	Akap1,Cdh1,Cfl1,Ei24,Gli3,Hspa8,Hyal2,Kpnb1,Mdfic,Kpna1,Kpna2,Kpna3,Kpna4,Lmna,Gbp4,Nup50,Nup62,Pml,Med1,Psen1,Ran,Ranbp2,Trim28,Xbp1,Zpr1,Mapk14,Chp1,Adar,Fam53c,Nutf2,Nup93,Nupl1,Uaca,Ipo4,Pom121,Nup153,Ipo13,Tardbp,Heatr3,Nup133,Tnpo1,Nup98,Tnpo3
7_Member	GO Biological Processes	GO:0046822	regulation of nucleocytoplasmic transport	-5.71499	-3.72147	28/112	11640,12550,13663,14634,15587,16543,16589,17472,18226,19042,19164,19384,19387,19653,21849,22433,22687,26416,55948,56398,68051,71844,72170,72565,218210,225432,230908,235626	Akap1,Cdh1,Ei24,Gli3,Hyal2,Mdfic,Uhmk1,Gbp4,Nup62,Ppm1a,Psen1,Ran,Rangap1,Rbm4,Trim28,Xbp1,Zpr1,Mapk14,Sfn,Chp1,Nutf2,Nupl1,Chchd4,Uaca,Nup153,Rbm27,Tardbp,Setd2
7_Member	GO Biological Processes	GO:1900180	regulation of protein localization to nucleus	-5.57399	-3.61865	29/120	11640,12534,12550,13663,14360,14634,14645,15587,16543,16905,17472,18226,19164,19384,20019,20466,21849,22433,22687,26416,56398,68051,71844,72400,72565,209200,216805,230784,230908	Akap1,Cdk1,Cdh1,Ei24,Fyn,Gli3,Glul,Hyal2,Mdfic,Lmna,Gbp4,Nup62,Psen1,Ran,Polr1a,Sin3a,Trim28,Xbp1,Zpr1,Mapk14,Chp1,Nutf2,Nupl1,Pinx1,Uaca,Dtx3l,Flcn,Sesn2,Tardbp
7_Member	GO Biological Processes	GO:1903827	regulation of cellular protein localization	-5.52877	-3.58614	83/519	11640,11789,12447,12448,12462,12465,12466,12534,12550,12631,13663,13844,14360,14634,14645,15461,15502,15505,15587,16400,16543,16589,16905,17472,17698,18226,18245,18247,18759,18817,18854,19042,19164,19384,19387,20019,20224,20466,20660,21849,22339,22433,22687,26416,27061,54645,55948,56089,56228,56330,56398,56724,67177,67384,68051,68420,68585,68606,68728,68889,70178,71844,72170,72400,72565,74205,762…	Akap1,Apc,Ccne1,Ccne2,Cct3,Cct5,Cct6a,Cdk1,Cdh1,Cfl1,Ei24,Ephb2,Fyn,Gli3,Glul,Hras,Dnaja1,Hsph1,Hyal2,Itga3,Mdfic,Uhmk1,Lmna,Gbp4,Msn,Nup62,Oaz1,Oaz2,Prkci,Plk1,Pml,Ppm1a,Psen1,Ran,Rangap1,Polr1a,Sar1a,Sin3a,Sorl1,Trim28,Vegfa,Xbp1,Zpr1,Mapk14,Bcap31,Gripap1,Sfn,Ramp3,Ube2j1,Pdcd5,Chp1,Cript,Cdt1,Bag4,Nutf2,Ankrd13a,Rtn4,Ppm1f,Trp53inp2,Ubac2,Abhd17c,Nupl1,Chchd4,Pinx1,Uaca,Acsl3,Tax1bp3,Vps4a,Dt…
7_Member	GO Biological Processes	GO:1904589	regulation of protein import	-5.2993	-3.40596	20/69	11640,12550,13663,14634,15587,16543,17472,18226,19164,19384,21849,22433,22687,26416,56330,56398,68051,71844,72565,230908	Akap1,Cdh1,Ei24,Gli3,Hyal2,Mdfic,Gbp4,Nup62,Psen1,Ran,Trim28,Xbp1,Zpr1,Mapk14,Pdcd5,Chp1,Nutf2,Nupl1,Uaca,Tardbp
7_Member	GO Biological Processes	GO:0042306	regulation of protein import into nucleus	-5.23369	-3.35501	19/64	11640,12550,13663,14634,15587,16543,17472,18226,19164,19384,21849,22433,22687,26416,56398,68051,71844,72565,230908	Akap1,Cdh1,Ei24,Gli3,Hyal2,Mdfic,Gbp4,Nup62,Psen1,Ran,Trim28,Xbp1,Zpr1,Mapk14,Chp1,Nutf2,Nupl1,Uaca,Tardbp
7_Member	GO Biological Processes	GO:0033157	regulation of intracellular protein transport	-4.70114	-2.89931	40/209	11640,12550,13663,14360,14634,15461,15587,16543,16589,17472,18226,18245,18247,19042,19164,19384,19387,20224,20660,21849,22433,22687,26416,27061,54645,55948,56228,56330,56398,67384,68051,68889,71844,72170,72565,216831,218333,230908,231070,235626	Akap1,Cdh1,Ei24,Fyn,Gli3,Hras,Hyal2,Mdfic,Uhmk1,Gbp4,Nup62,Oaz1,Oaz2,Ppm1a,Psen1,Ran,Rangap1,Sar1a,Sorl1,Trim28,Xbp1,Zpr1,Mapk14,Bcap31,Gripap1,Sfn,Ube2j1,Pdcd5,Chp1,Bag4,Nutf2,Ubac2,Nupl1,Chchd4,Uaca,Arhgap44,Ice1,Tardbp,Insig1,Setd2
7_Member	GO Biological Processes	GO:1903829	positive regulation of cellular protein localization	-3.81858	-2.15995	49/298	11789,12462,12465,12466,12534,12550,12631,13844,14360,14634,15461,15587,16400,17698,18226,18245,18247,18759,18854,19042,19164,19384,20224,20660,21849,22339,22433,22687,26416,27061,55948,56089,56330,67177,68051,68585,70178,72400,72565,74205,209200,217124,217449,218333,229521,230784,230908,231637,333433	Apc,Cct3,Cct5,Cct6a,Cdk1,Cdh1,Cfl1,Ephb2,Fyn,Gli3,Hras,Hyal2,Itga3,Msn,Nup62,Oaz1,Oaz2,Prkci,Pml,Ppm1a,Psen1,Ran,Sar1a,Sorl1,Trim28,Vegfa,Xbp1,Zpr1,Mapk14,Bcap31,Sfn,Ramp3,Pdcd5,Cdt1,Nutf2,Rtn4,Abhd17c,Pinx1,Uaca,Acsl3,Dtx3l,Ppp1r9b,Trappc12,Ice1,Syt11,Sesn2,Tardbp,Ssh1,Gpd1l
7_Member	GO Biological Processes	GO:0032388	positive regulation of intracellular transport	-3.36585	-1.80673	35/201	11840,12306,12550,12560,14191,14360,14634,15461,15587,17698,18245,18247,19042,19164,19384,20224,20660,21849,22249,22433,22687,23830,26416,27061,55948,56330,68051,71116,72565,111173,218333,225432,230908,360213,380752	Arf1,Anxa2,Cdh1,Cdh3,Fgr,Fyn,Gli3,Hras,Hyal2,Msn,Oaz1,Oaz2,Ppm1a,Psen1,Ran,Sar1a,Sorl1,Trim28,Unc13b,Xbp1,Zpr1,Capn10,Mapk14,Bcap31,Sfn,Pdcd5,Nutf2,Stx18,Uaca,Erc1,Ice1,Rbm27,Tardbp,Trim46,Eipr1
7_Member	GO Biological Processes	GO:1904591	positive regulation of protein import	-3.33235	-1.78515	13/48	12550,14634,15587,19164,19384,21849,22433,22687,26416,56330,68051,72565,230908	Cdh1,Gli3,Hyal2,Psen1,Ran,Trim28,Xbp1,Zpr1,Mapk14,Pdcd5,Nutf2,Uaca,Tardbp
7_Member	GO Biological Processes	GO:0042307	positive regulation of protein import into nucleus	-3.24645	-1.71921	12/43	12550,14634,15587,19164,19384,21849,22433,22687,26416,68051,72565,230908	Cdh1,Gli3,Hyal2,Psen1,Ran,Trim28,Xbp1,Zpr1,Mapk14,Nutf2,Uaca,Tardbp
7_Member	GO Biological Processes	GO:1900182	positive regulation of protein localization to nucleus	-3.17753	-1.66503	17/75	12534,12550,14360,14634,15587,19164,19384,21849,22433,22687,26416,68051,72400,72565,209200,230784,230908	Cdk1,Cdh1,Fyn,Gli3,Hyal2,Psen1,Ran,Trim28,Xbp1,Zpr1,Mapk14,Nutf2,Pinx1,Uaca,Dtx3l,Sesn2,Tardbp
7_Member	GO Biological Processes	GO:0046824	positive regulation of nucleocytoplasmic transport	-3.02871	-1.56251	15/64	12550,14634,15587,19042,19164,19384,21849,22433,22687,26416,55948,68051,72565,225432,230908	Cdh1,Gli3,Hyal2,Ppm1a,Psen1,Ran,Trim28,Xbp1,Zpr1,Mapk14,Sfn,Nutf2,Uaca,Rbm27,Tardbp
7_Member	GO Biological Processes	GO:0032386	regulation of intracellular transport	-2.87106	-1.44606	62/437	11640,11840,12306,12550,12560,13663,14191,14360,14634,15114,15461,15587,16543,16589,17472,17698,17755,18226,18245,18247,19042,19164,19384,19387,19653,20224,20660,21849,22249,22433,22687,23830,26416,26417,27061,28040,54645,55948,56228,56330,56398,67384,68051,68073,68889,71116,71844,72170,72565,111173,216831,218210,218333,225432,228359,230908,231070,235626,360213,380684,380752,432530	Akap1,Arf1,Anxa2,Cdh1,Cdh3,Ei24,Fgr,Fyn,Gli3,Hap1,Hras,Hyal2,Mdfic,Uhmk1,Gbp4,Msn,Map1b,Nup62,Oaz1,Oaz2,Ppm1a,Psen1,Ran,Rangap1,Rbm4,Sar1a,Sorl1,Trim28,Unc13b,Xbp1,Zpr1,Capn10,Mapk14,Mapk3,Bcap31,D6Wsu163e,Gripap1,Sfn,Ube2j1,Pdcd5,Chp1,Bag4,Nutf2,Atpsckmt,Ubac2,Stx18,Nupl1,Chchd4,Uaca,Erc1,Arhgap44,Nup153,Ice1,Rbm27,Arhgap1,Tardbp,Insig1,Setd2,Trim46,Nefh,Eipr1,Adcy1
7_Member	GO Biological Processes	GO:0090316	positive regulation of intracellular protein transport	-2.46076	-1.13908	23/131	12550,14360,14634,15461,15587,18245,18247,19042,19164,19384,20224,20660,21849,22433,22687,26416,27061,55948,56330,68051,72565,218333,230908	Cdh1,Fyn,Gli3,Hras,Hyal2,Oaz1,Oaz2,Ppm1a,Psen1,Ran,Sar1a,Sorl1,Trim28,Xbp1,Zpr1,Mapk14,Bcap31,Sfn,Pdcd5,Nutf2,Uaca,Ice1,Tardbp
8_Summary	GO Biological Processes	GO:0051301	cell division	-13.4899	-10.7206	114/571	11744,11789,11799,11840,12211,12237,12428,12443,12444,12445,12447,12448,12455,12530,12534,12617,12626,12631,12704,13589,14182,14679,15201,16319,16882,17283,17758,17869,18221,18226,18817,19206,19348,19384,20871,20878,21853,22339,22680,23834,26370,26934,28035,28114,50883,51886,52398,52432,52679,52696,52717,53598,55948,56150,56194,56321,56505,56526,59046,66131,66196,66197,66371,66440,67037,67177,672…	Anxa11,Apc,Birc5,Arf1,Birc6,Bub3,Ccna2,Ccnd1,Ccnd2,Ccnd3,Ccne1,Ccne2,Ccnt1,Cdc25a,Cdk1,Cenpc1,Cetn3,Cfl1,Cit,Mapre1,Fgfr1,Gnai3,Hells,Incenp,Lig3,Men1,Map4,Myc,Nudc,Nup62,Plk1,Ptch1,Kif20a,Ran,Aurkc,Aurka,Timeless,Vegfa,Zfp207,Cdc6,Cetn2,Racgap1,Usp39,Nsun2,Chek2,Fubp1,Sept11,Ppp2r2d,E2f7,Zwint,Anapc16,Dctn3,Sfn,Mad2l1,Prpf40a,Aatf,Ruvbl1,Sept6,Arpp19,Tipin,Myo19,Cks2,Chmp4c,Cdc26,Pmf1,Cdt1,Cinp,…
8_Member	GO Biological Processes	GO:0051301	cell division	-13.4899	-10.7206	114/571	11744,11789,11799,11840,12211,12237,12428,12443,12444,12445,12447,12448,12455,12530,12534,12617,12626,12631,12704,13589,14182,14679,15201,16319,16882,17283,17758,17869,18221,18226,18817,19206,19348,19384,20871,20878,21853,22339,22680,23834,26370,26934,28035,28114,50883,51886,52398,52432,52679,52696,52717,53598,55948,56150,56194,56321,56505,56526,59046,66131,66196,66197,66371,66440,67037,67177,672…	Anxa11,Apc,Birc5,Arf1,Birc6,Bub3,Ccna2,Ccnd1,Ccnd2,Ccnd3,Ccne1,Ccne2,Ccnt1,Cdc25a,Cdk1,Cenpc1,Cetn3,Cfl1,Cit,Mapre1,Fgfr1,Gnai3,Hells,Incenp,Lig3,Men1,Map4,Myc,Nudc,Nup62,Plk1,Ptch1,Kif20a,Ran,Aurkc,Aurka,Timeless,Vegfa,Zfp207,Cdc6,Cetn2,Racgap1,Usp39,Nsun2,Chek2,Fubp1,Sept11,Ppp2r2d,E2f7,Zwint,Anapc16,Dctn3,Sfn,Mad2l1,Prpf40a,Aatf,Ruvbl1,Sept6,Arpp19,Tipin,Myo19,Cks2,Chmp4c,Cdc26,Pmf1,Cdt1,Cinp,…
8_Member	GO Biological Processes	GO:0000910	cytokinesis	-9.01644	-6.61309	41/153	11744,11789,11799,11840,12211,12631,12704,16319,18226,18817,19348,20871,20878,23834,26370,26934,52398,52679,53598,56194,56526,66196,66371,67177,67455,69028,75608,75669,77407,108907,108961,116733,213582,216049,216805,227937,234852,234857,235626,268451,381293	Anxa11,Apc,Birc5,Arf1,Birc6,Cfl1,Cit,Incenp,Nup62,Plk1,Kif20a,Aurkc,Aurka,Cdc6,Cetn2,Racgap1,Sept11,E2f7,Dctn3,Prpf40a,Sept6,Myo19,Chmp4c,Cdt1,Klhl13,Mitd1,Chmp4b,Pik3r4,Rab35,Nusap1,E2f8,Vps4a,Map9,Zfp365,Flcn,Pkp4,Chmp1a,Spire2,Setd2,Rab11fip4,Kif14
8_Member	GO Biological Processes	GO:0032465	regulation of cytokinesis	-7.29015	-5.10864	25/79	12211,12704,16319,18226,18817,19348,20871,20878,23834,26370,26934,52679,56194,66196,66371,67455,75669,108961,116733,213582,216805,227937,235626,268451,381293	Birc6,Cit,Incenp,Nup62,Plk1,Kif20a,Aurkc,Aurka,Cdc6,Cetn2,Racgap1,E2f7,Prpf40a,Myo19,Chmp4c,Klhl13,Pik3r4,E2f8,Vps4a,Map9,Flcn,Pkp4,Setd2,Rab11fip4,Kif14
8_Member	GO Biological Processes	GO:0061640	cytoskeleton-dependent cytokinesis	-5.33558	-3.43282	24/92	11789,11799,11840,12631,12704,16319,18226,18817,19348,26934,52398,53598,56526,66371,67177,69028,75608,77407,108907,116733,213582,216049,234852,234857	Apc,Birc5,Arf1,Cfl1,Cit,Incenp,Nup62,Plk1,Kif20a,Racgap1,Sept11,Dctn3,Sept6,Chmp4c,Cdt1,Mitd1,Chmp4b,Rab35,Nusap1,Vps4a,Map9,Zfp365,Chmp1a,Spire2
8_Member	GO Biological Processes	GO:0000281	mitotic cytokinesis	-5.2993	-3.40596	20/69	11789,11799,11840,12631,12704,16319,18226,18817,19348,26934,66371,67177,69028,75608,77407,108907,116733,213582,216049,234852	Apc,Birc5,Arf1,Cfl1,Cit,Incenp,Nup62,Plk1,Kif20a,Racgap1,Chmp4c,Cdt1,Mitd1,Chmp4b,Rab35,Nusap1,Vps4a,Map9,Zfp365,Chmp1a
8_Member	GO Biological Processes	GO:0051302	regulation of cell division	-4.10175	-2.38139	31/156	11789,12211,12704,16319,17283,17869,18226,18817,19206,19348,20871,20878,22339,23834,26370,26934,52679,55948,56194,66196,66371,67455,75669,108961,116733,213582,216805,227937,235626,268451,381293	Apc,Birc6,Cit,Incenp,Men1,Myc,Nup62,Plk1,Ptch1,Kif20a,Aurkc,Aurka,Vegfa,Cdc6,Cetn2,Racgap1,E2f7,Sfn,Prpf40a,Myo19,Chmp4c,Klhl13,Pik3r4,E2f8,Vps4a,Map9,Flcn,Pkp4,Setd2,Rab11fip4,Kif14
9_Summary	KEGG Pathway	mmu03013	RNA transport	-13.4617	-10.7062	51/167	12729,13665,13667,13681,13684,13685,13688,16211,18141,18226,19384,19386,19387,20610,20901,20918,22218,26987,27979,51796,55944,56698,60365,66161,66441,67053,67204,67724,68092,68626,70047,71805,71844,72124,73192,78655,107939,116940,117109,170930,192170,209354,216766,218210,225160,234865,269966,276919,433702,100041953,100042807,11799,16319,18538,13016,13433,13436,13619,15182,15258,17342,18854,19401,…	Clns1a,Eif2s1,Eif2b4,Eif4a1,Eif4e,Eif4ebp1,Eif4ebp2,Kpnb1,Nup50,Nup62,Ran,Ranbp2,Rangap1,Sumo3,Strap,Eif1,Sumo1,Eif4e2,Eif3b,Srrm1,Eif3d,Phax,Rbm8a,Pop4,Magohb,Rpp14,Eif2s2,Pop1,Ncbp2,Elac2,Trnt1,Nup93,Nupl1,Seh1l,Xpot,Eif3j1,Pom121,Tgs1,Pop5,Sumo2,Eif4a3,Eif2b1,Gemin5,Nup153,Thoc1,Nup133,Nup98,Gemin4,Ncbp1,Sap18b,Eif3j2,Birc5,Incenp,Pcna,Ctbp1,Dnmt1,Dnmt3b,Phc1,Hdac2,Hipk2,Mitf,Pml,Rara,Sin3a,Td…
9_Member	KEGG Pathway	mmu03013	RNA transport	-13.4617	-10.7062	51/167	12729,13665,13667,13681,13684,13685,13688,16211,18141,18226,19384,19386,19387,20610,20901,20918,22218,26987,27979,51796,55944,56698,60365,66161,66441,67053,67204,67724,68092,68626,70047,71805,71844,72124,73192,78655,107939,116940,117109,170930,192170,209354,216766,218210,225160,234865,269966,276919,433702,100041953,100042807	Clns1a,Eif2s1,Eif2b4,Eif4a1,Eif4e,Eif4ebp1,Eif4ebp2,Kpnb1,Nup50,Nup62,Ran,Ranbp2,Rangap1,Sumo3,Strap,Eif1,Sumo1,Eif4e2,Eif3b,Srrm1,Eif3d,Phax,Rbm8a,Pop4,Magohb,Rpp14,Eif2s2,Pop1,Ncbp2,Elac2,Trnt1,Nup93,Nupl1,Seh1l,Xpot,Eif3j1,Pom121,Tgs1,Pop5,Sumo2,Eif4a3,Eif2b1,Gemin5,Nup153,Thoc1,Nup133,Nup98,Gemin4,Ncbp1,Sap18b,Eif3j2
9_Member	Reactome Gene Sets	R-MMU-4615885	SUMOylation of DNA replication proteins	-6.63002	-4.51855	16/39	11799,16319,18141,18226,18538,19386,19387,20610,22218,71805,71844,72124,170930,218210,234865,269966	Birc5,Incenp,Nup50,Nup62,Pcna,Ranbp2,Rangap1,Sumo3,Sumo1,Nup93,Nupl1,Seh1l,Sumo2,Nup153,Nup133,Nup98
9_Member	Reactome Gene Sets	R-MMU-2990846	SUMOylation	-5.95088	-3.93414	36/160	11799,13016,13433,13436,13619,15182,15258,16319,17342,18141,18226,18538,18854,19386,19387,19401,20466,20610,21665,22218,26370,26424,27223,56459,68275,71805,71844,72124,170930,218210,234865,240087,269966,319158,320213,433759	Birc5,Ctbp1,Dnmt1,Dnmt3b,Phc1,Hdac2,Hipk2,Incenp,Mitf,Nup50,Nup62,Pcna,Pml,Ranbp2,Rangap1,Rara,Sin3a,Sumo3,Tdg,Sumo1,Cetn2,Nr5a2,Trp53bp1,Sae1,Rpa1,Nup93,Nupl1,Seh1l,Sumo2,Nup153,Nup133,Mdc1,Nup98,Hist1h4i,Senp5,Hdac1
9_Member	Reactome Gene Sets	R-MMU-72202	Transport of Mature Transcript to Cytoplasm	-5.65024	-3.66963	22/77	13684,18141,18226,19386,20492,51786,51796,60365,66118,68092,70579,71713,71805,71844,72124,74412,192170,218210,225160,234865,269966,433702	Eif4e,Nup50,Nup62,Ranbp2,Slbp,Cpsf2,Srrm1,Rbm8a,Sarnp,Ncbp2,Zc3h11a,Cdc40,Nup93,Nupl1,Seh1l,Gle1,Eif4a3,Nup153,Thoc1,Nup133,Nup98,Ncbp1
9_Member	Reactome Gene Sets	R-MMU-3108232	SUMO E3 ligases SUMOylate target proteins	-5.39707	-3.48077	34/155	11799,13016,13433,13436,13619,15182,15258,16319,17342,18141,18226,18538,18854,19386,19387,19401,20466,20610,21665,22218,26370,26424,27223,68275,71805,71844,72124,170930,218210,234865,240087,269966,319158,433759	Birc5,Ctbp1,Dnmt1,Dnmt3b,Phc1,Hdac2,Hipk2,Incenp,Mitf,Nup50,Nup62,Pcna,Pml,Ranbp2,Rangap1,Rara,Sin3a,Sumo3,Tdg,Sumo1,Cetn2,Nr5a2,Trp53bp1,Rpa1,Nup93,Nupl1,Seh1l,Sumo2,Nup153,Nup133,Mdc1,Nup98,Hist1h4i,Hdac1
9_Member	Reactome Gene Sets	R-MMU-159230	Transport of the SLBP Dependant Mature mRNA	-5.26052	-3.3709	13/33	13684,18141,18226,19386,20492,68092,71805,71844,72124,218210,234865,269966,433702	Eif4e,Nup50,Nup62,Ranbp2,Slbp,Ncbp2,Nup93,Nupl1,Seh1l,Nup153,Nup133,Nup98,Ncbp1
9_Member	Reactome Gene Sets	R-MMU-159234	Transport of Mature mRNAs Derived from Intronless Transcripts	-5.06412	-3.2031	14/39	13684,18141,18226,19386,20492,51786,68092,71805,71844,72124,218210,234865,269966,433702	Eif4e,Nup50,Nup62,Ranbp2,Slbp,Cpsf2,Ncbp2,Nup93,Nupl1,Seh1l,Nup153,Nup133,Nup98,Ncbp1
9_Member	Reactome Gene Sets	R-MMU-191859	snRNP Assembly	-4.79918	-2.97624	15/46	18141,18226,19386,20641,20643,70465,71805,71844,72124,116940,216766,218210,234865,269966,276919	Nup50,Nup62,Ranbp2,Snrpd1,Snrpe,Wdr77,Nup93,Nupl1,Seh1l,Tgs1,Gemin5,Nup153,Nup133,Nup98,Gemin4
9_Member	Reactome Gene Sets	R-MMU-194441	Metabolism of non-coding RNA	-4.79918	-2.97624	15/46	18141,18226,19386,20641,20643,70465,71805,71844,72124,116940,216766,218210,234865,269966,276919	Nup50,Nup62,Ranbp2,Snrpd1,Snrpe,Wdr77,Nup93,Nupl1,Seh1l,Tgs1,Gemin5,Nup153,Nup133,Nup98,Gemin4
9_Member	Reactome Gene Sets	R-MMU-159236	Transport of Mature mRNA derived from an Intron-Containing Transcript	-4.71342	-2.90649	19/69	18141,18226,19386,51796,60365,66118,68092,70579,71713,71805,71844,72124,74412,192170,218210,225160,234865,269966,433702	Nup50,Nup62,Ranbp2,Srrm1,Rbm8a,Sarnp,Ncbp2,Zc3h11a,Cdc40,Nup93,Nupl1,Seh1l,Gle1,Eif4a3,Nup153,Thoc1,Nup133,Nup98,Ncbp1
9_Member	Reactome Gene Sets	R-MMU-159227	Transport of the SLBP independent Mature mRNA	-4.6423	-2.84699	12/32	13684,18141,18226,19386,68092,71805,71844,72124,218210,234865,269966,433702	Eif4e,Nup50,Nup62,Ranbp2,Ncbp2,Nup93,Nupl1,Seh1l,Nup153,Nup133,Nup98,Ncbp1
9_Member	Reactome Gene Sets	R-MMU-3108214	SUMOylation of DNA damage response and repair proteins	-4.55943	-2.78018	17/59	18141,18226,18854,19386,20610,21665,22218,26370,68275,71805,71844,72124,170930,218210,234865,240087,269966	Nup50,Nup62,Pml,Ranbp2,Sumo3,Tdg,Sumo1,Cetn2,Rpa1,Nup93,Nupl1,Seh1l,Sumo2,Nup153,Nup133,Mdc1,Nup98
9_Member	Reactome Gene Sets	R-MMU-159231	Transport of Mature mRNA Derived from an Intronless Transcript	-4.48553	-2.7162	13/38	13684,18141,18226,19386,51786,68092,71805,71844,72124,218210,234865,269966,433702	Eif4e,Nup50,Nup62,Ranbp2,Cpsf2,Ncbp2,Nup93,Nupl1,Seh1l,Nup153,Nup133,Nup98,Ncbp1
9_Member	Reactome Gene Sets	R-MMU-3371453	Regulation of HSF1-mediated heat shock response	-4.45534	-2.68881	17/60	14828,15481,15505,18141,18226,19386,23950,67384,68275,71805,71844,72124,81489,213539,218210,234865,269966	Hspa5,Hspa8,Hsph1,Nup50,Nup62,Ranbp2,Dnajb6,Bag4,Rpa1,Nup93,Nupl1,Seh1l,Dnajb1,Bag2,Nup153,Nup133,Nup98
9_Member	Reactome Gene Sets	R-MMU-3371556	Cellular response to heat stress	-3.91854	-2.23419	19/78	14228,14828,15481,15505,18141,18226,19386,23950,56716,67384,68275,71805,71844,72124,81489,213539,218210,234865,269966	Fkbp4,Hspa5,Hspa8,Hsph1,Nup50,Nup62,Ranbp2,Dnajb6,Mlst8,Bag4,Rpa1,Nup93,Nupl1,Seh1l,Dnajb1,Bag2,Nup153,Nup133,Nup98
9_Member	GO Biological Processes	GO:0006999	nuclear pore organization	-3.84055	-2.17645	7/14	68585,71805,72124,107939,218210,234865,269966	Rtn4,Nup93,Seh1l,Pom121,Nup153,Nup133,Nup98
9_Member	Reactome Gene Sets	R-MMU-3301854	Nuclear Pore Complex (NPC) Disassembly	-3.17367	-1.66503	9/27	18141,18226,19386,71805,71844,72124,218210,234865,269966	Nup50,Nup62,Ranbp2,Nup93,Nupl1,Seh1l,Nup153,Nup133,Nup98
9_Member	Reactome Gene Sets	R-MMU-2980766	Nuclear Envelope Breakdown	-2.68353	-1.30239	11/43	16905,16906,18141,18226,19386,71805,71844,72124,218210,234865,269966	Lmna,Lmnb1,Nup50,Nup62,Ranbp2,Nup93,Nupl1,Seh1l,Nup153,Nup133,Nup98
9_Member	GO Biological Processes	GO:0046931	pore complex assembly	-2.2689	-0.990023	6/18	11951,12462,68585,71805,218210,269966	Atp5g1,Cct3,Rtn4,Nup93,Nup153,Nup98
9_Member	GO Biological Processes	GO:0051292	nuclear pore complex assembly	-2.13418	-0.883789	4/9	68585,71805,218210,269966	Rtn4,Nup93,Nup153,Nup98
10_Summary	GO Biological Processes	GO:1903047	mitotic cell cycle process	-12.2922	-9.5756	121/645	11789,11792,11799,11840,11909,12192,12237,12313,12315,12428,12443,12444,12445,12447,12448,12530,12534,12577,12617,12631,12649,12704,13684,13685,14182,15170,15260,15461,16211,16319,16906,17216,17217,17219,17345,17758,18023,18226,18538,18715,18817,18854,19192,19211,19348,19384,19765,19766,19891,20466,20871,20878,21648,22629,22680,22687,23834,23980,26934,27401,50875,50883,50927,52040,52679,52696,533…	Apc,Apex1,Birc5,Arf1,Atf2,Zfp36l1,Bub3,Calm1,Calm3,Ccna2,Ccnd1,Ccnd2,Ccnd3,Ccne1,Ccne2,Cdc25a,Cdk1,Cdkn1c,Cenpc1,Cfl1,Chek1,Cit,Eif4e,Eif4ebp1,Fgfr1,Ptpn6,Hira,Hras,Kpnb1,Incenp,Lmnb1,Mcm2,Mcm4,Mcm6,Mki67,Map4,Nfe2l1,Nup62,Pcna,Pim2,Plk1,Pml,Psme3,Pten,Kif20a,Ran,Ralbp1,Ripk1,Rpa2,Sin3a,Aurkc,Aurka,Dynlt1b,Ywhah,Zfp207,Zpr1,Cdc6,Pebp1,Racgap1,Skp2,Tmod3,Chek2,Nasp,Ppp1r10,E2f7,Zwint,Plrg1,Actr1a,…
10_Member	GO Biological Processes	GO:1903047	mitotic cell cycle process	-12.2922	-9.5756	121/645	11789,11792,11799,11840,11909,12192,12237,12313,12315,12428,12443,12444,12445,12447,12448,12530,12534,12577,12617,12631,12649,12704,13684,13685,14182,15170,15260,15461,16211,16319,16906,17216,17217,17219,17345,17758,18023,18226,18538,18715,18817,18854,19192,19211,19348,19384,19765,19766,19891,20466,20871,20878,21648,22629,22680,22687,23834,23980,26934,27401,50875,50883,50927,52040,52679,52696,533…	Apc,Apex1,Birc5,Arf1,Atf2,Zfp36l1,Bub3,Calm1,Calm3,Ccna2,Ccnd1,Ccnd2,Ccnd3,Ccne1,Ccne2,Cdc25a,Cdk1,Cdkn1c,Cenpc1,Cfl1,Chek1,Cit,Eif4e,Eif4ebp1,Fgfr1,Ptpn6,Hira,Hras,Kpnb1,Incenp,Lmnb1,Mcm2,Mcm4,Mcm6,Mki67,Map4,Nfe2l1,Nup62,Pcna,Pim2,Plk1,Pml,Psme3,Pten,Kif20a,Ran,Ralbp1,Ripk1,Rpa2,Sin3a,Aurkc,Aurka,Dynlt1b,Ywhah,Zfp207,Zpr1,Cdc6,Pebp1,Racgap1,Skp2,Tmod3,Chek2,Nasp,Ppp1r10,E2f7,Zwint,Plrg1,Actr1a,…
10_Member	GO Biological Processes	GO:0044770	cell cycle phase transition	-8.17406	-5.86275	75/393	11789,11792,11799,12192,12237,12313,12315,12428,12443,12444,12445,12447,12448,12530,12534,12577,12649,12704,13684,13685,15170,16906,17283,18715,18817,18854,19192,19211,19766,19891,20466,20492,21853,22680,22687,23834,27401,50875,50883,50927,52679,53317,54624,56150,59046,66131,66197,66371,66440,66991,67177,67655,68592,68612,69716,72400,74370,75608,76707,100088,102423,104394,106795,107047,107503,108…	Apc,Apex1,Birc5,Zfp36l1,Bub3,Calm1,Calm3,Ccna2,Ccnd1,Ccnd2,Ccnd3,Ccne1,Ccne2,Cdc25a,Cdk1,Cdkn1c,Chek1,Cit,Eif4e,Eif4ebp1,Ptpn6,Lmnb1,Men1,Pim2,Plk1,Pml,Psme3,Pten,Ripk1,Rpa2,Sin3a,Slbp,Timeless,Zfp207,Zpr1,Cdc6,Skp2,Tmod3,Chek2,Nasp,E2f7,Plrg1,Paf1,Mad2l1,Arpp19,Tipin,Cks2,Chmp4c,Cdc26,Khdc3,Cdt1,Ctdp1,Syf2,Ube2c,Trip13,Pinx1,Rptor,Chmp4b,Clasp1,Rcc1,Hinfp,E2f4,Tcf19,Psmg2,Atf5,Cenpf,Vps4a,Taok1,…
10_Member	GO Biological Processes	GO:0044772	mitotic cell cycle phase transition	-7.18012	-5.01554	67/355	11789,11792,11799,12192,12237,12313,12315,12428,12443,12444,12445,12447,12448,12530,12534,12577,12649,12704,13684,13685,15170,16906,18715,18817,18854,19192,19211,19766,19891,20466,22680,22687,23834,27401,50875,50883,50927,52679,53317,56150,59046,66197,66371,66440,66991,67177,67655,68592,68612,69716,72400,74370,75608,76707,100088,102423,104394,106795,107047,108000,116733,216965,268697,319944,38069…	Apc,Apex1,Birc5,Zfp36l1,Bub3,Calm1,Calm3,Ccna2,Ccnd1,Ccnd2,Ccnd3,Ccne1,Ccne2,Cdc25a,Cdk1,Cdkn1c,Chek1,Cit,Eif4e,Eif4ebp1,Ptpn6,Lmnb1,Pim2,Plk1,Pml,Psme3,Pten,Ripk1,Rpa2,Sin3a,Zfp207,Zpr1,Cdc6,Skp2,Tmod3,Chek2,Nasp,E2f7,Plrg1,Mad2l1,Arpp19,Cks2,Chmp4c,Cdc26,Khdc3,Cdt1,Ctdp1,Syf2,Ube2c,Trip13,Pinx1,Rptor,Chmp4b,Clasp1,Rcc1,Hinfp,E2f4,Tcf19,Psmg2,Cenpf,Vps4a,Taok1,Ccnb1,Taf2,Ccnjl,Kif14,Trim71
10_Member	GO Biological Processes	GO:0140014	mitotic nuclear division	-6.68928	-4.57161	52/257	11789,11799,12237,12577,12617,12649,12704,15260,16211,16319,17345,18023,18226,18817,19384,20878,22629,22680,23834,23980,26934,50883,52696,56150,56292,66165,66371,66440,66991,67177,67655,68612,69716,72119,72124,72400,75608,76707,100088,101994,103733,107047,107995,108907,110033,116733,213582,234094,234852,268697,381293,100502766	Apc,Birc5,Bub3,Cdkn1c,Cenpc1,Chek1,Cit,Hira,Kpnb1,Incenp,Mki67,Nfe2l1,Nup62,Plk1,Ran,Aurka,Ywhah,Zfp207,Cdc6,Pebp1,Racgap1,Chek2,Zwint,Mad2l1,Naa10,Bccip,Chmp4c,Cdc26,Khdc3,Cdt1,Ctdp1,Ube2c,Trip13,Tpx2,Seh1l,Pinx1,Chmp4b,Clasp1,Rcc1,Champ1,Tubg1,Psmg2,Cdc20,Nusap1,Kif22,Vps4a,Map9,Arhgef10,Chmp1a,Ccnb1,Kif14,Kifc1
10_Member	GO Biological Processes	GO:0000070	mitotic sister chromatid segregation	-6.65303	-4.53847	35/144	11789,11799,12237,12617,12704,15260,16211,16319,18226,18817,19384,22680,23834,26934,52696,56150,56292,66371,66440,66991,67177,69716,72124,72400,75608,101994,103733,107047,107995,108907,110033,116733,234852,268697,381293	Apc,Birc5,Bub3,Cenpc1,Cit,Hira,Kpnb1,Incenp,Nup62,Plk1,Ran,Zfp207,Cdc6,Racgap1,Zwint,Mad2l1,Naa10,Chmp4c,Cdc26,Khdc3,Cdt1,Trip13,Seh1l,Pinx1,Chmp4b,Champ1,Tubg1,Psmg2,Cdc20,Nusap1,Kif22,Vps4a,Chmp1a,Ccnb1,Kif14
10_Member	GO Biological Processes	GO:0010564	regulation of cell cycle process	-6.33999	-4.27586	94/583	11789,11792,11799,12192,12211,12237,12443,12444,12445,12447,12530,12534,12577,12649,12704,13164,14182,15170,16319,16906,17283,17345,18023,18226,18817,18854,19014,19192,19211,19348,19766,19891,20112,20466,20871,20873,20878,22629,22680,23834,23980,26370,26934,50875,50883,52040,52679,53317,54624,56150,56194,56292,57746,66196,66371,66440,66991,67177,67455,68592,68612,69716,72119,72400,74370,75608,756…	Apc,Apex1,Birc5,Zfp36l1,Birc6,Bub3,Ccnd1,Ccnd2,Ccnd3,Ccne1,Cdc25a,Cdk1,Cdkn1c,Chek1,Cit,Dazl,Fgfr1,Ptpn6,Incenp,Lmnb1,Men1,Mki67,Nfe2l1,Nup62,Plk1,Pml,Med1,Psme3,Pten,Kif20a,Ripk1,Rpa2,Rps6ka2,Sin3a,Aurkc,Plk4,Aurka,Ywhah,Zfp207,Cdc6,Pebp1,Cetn2,Racgap1,Tmod3,Chek2,Ppp1r10,E2f7,Plrg1,Paf1,Mad2l1,Prpf40a,Naa10,Piwil2,Myo19,Chmp4c,Cdc26,Khdc3,Cdt1,Klhl13,Syf2,Ube2c,Trip13,Tpx2,Pinx1,Rptor,Chmp4b,Pi…
10_Member	GO Biological Processes	GO:0000280	nuclear division	-5.69878	-3.71225	69/404	11789,11799,12237,12447,12448,12577,12617,12649,12704,13164,15260,16211,16319,17345,18023,18226,18817,19384,20112,20729,20878,22629,22680,23834,23980,26934,50883,52696,56150,56292,57746,66165,66197,66371,66440,66991,67177,67655,68612,69716,69928,71981,72119,72124,72400,72634,73679,75033,75608,75828,76707,100088,101994,103733,107047,107995,108907,110033,110147,116733,213582,234094,234852,234857,23…	Apc,Birc5,Bub3,Ccne1,Ccne2,Cdkn1c,Cenpc1,Chek1,Cit,Dazl,Hira,Kpnb1,Incenp,Mki67,Nfe2l1,Nup62,Plk1,Ran,Rps6ka2,Spin1,Aurka,Ywhah,Zfp207,Cdc6,Pebp1,Racgap1,Chek2,Zwint,Mad2l1,Naa10,Piwil2,Bccip,Cks2,Chmp4c,Cdc26,Khdc3,Cdt1,Ctdp1,Ube2c,Trip13,Cenps,Tdrd12,Tpx2,Seh1l,Pinx1,Tdrkh,Tex19.1,Mei4,Chmp4b,Hormad2,Clasp1,Rcc1,Champ1,Tubg1,Psmg2,Cdc20,Nusap1,Kif22,Ehmt2,Vps4a,Map9,Arhgef10,Chmp1a,Spire2,Brip1…
10_Member	GO Biological Processes	GO:0048285	organelle fission	-5.68784	-3.70361	75/451	11789,11799,12237,12447,12448,12577,12617,12649,12704,13164,15260,16211,16319,17345,18023,18226,18817,19384,20112,20729,20878,22629,22680,23834,23980,26934,50883,52696,56150,56292,57746,66165,66196,66197,66371,66440,66991,67177,67414,67472,67655,68612,69716,69928,70383,71804,71981,72108,72119,72124,72400,72634,73679,75033,75608,75828,76707,100088,101994,103733,107047,107995,108907,110033,110147,1…	Apc,Birc5,Bub3,Ccne1,Ccne2,Cdkn1c,Cenpc1,Chek1,Cit,Dazl,Hira,Kpnb1,Incenp,Mki67,Nfe2l1,Nup62,Plk1,Ran,Rps6ka2,Spin1,Aurka,Ywhah,Zfp207,Cdc6,Pebp1,Racgap1,Chek2,Zwint,Mad2l1,Naa10,Piwil2,Bccip,Myo19,Cks2,Chmp4c,Cdc26,Khdc3,Cdt1,Mfn1,Mtfr1,Ctdp1,Ube2c,Trip13,Cenps,Cox10,Mtfr2,Tdrd12,Ddhd2,Tpx2,Seh1l,Pinx1,Tdrkh,Tex19.1,Mei4,Chmp4b,Hormad2,Clasp1,Rcc1,Champ1,Tubg1,Psmg2,Cdc20,Nusap1,Kif22,Ehmt2,Vps4…
10_Member	GO Biological Processes	GO:0000075	cell cycle checkpoint	-5.41451	-3.49481	37/175	11789,11799,11909,12237,12443,12534,12649,15461,18611,18817,18854,19891,21853,22680,23834,26416,27223,28000,28114,50883,52040,52696,56150,66131,66371,66991,67177,68592,69716,77065,94315,102423,107047,116733,216965,225160,268697	Apc,Birc5,Atf2,Bub3,Ccnd1,Cdk1,Chek1,Hras,Pea15a,Plk1,Pml,Rpa2,Timeless,Zfp207,Cdc6,Mapk14,Trp53bp1,Prpf19,Nsun2,Chek2,Ppp1r10,Zwint,Mad2l1,Tipin,Chmp4c,Khdc3,Cdt1,Syf2,Trip13,Ints7,Prcc,Hinfp,Psmg2,Vps4a,Taok1,Thoc1,Ccnb1
10_Member	GO Biological Processes	GO:0000819	sister chromatid segregation	-5.23424	-3.35501	37/178	11789,11799,12237,12617,12704,15260,16211,16319,18226,18817,19384,22680,23834,26934,52696,56150,56292,66371,66440,66991,67177,69716,72124,72400,75608,75828,101994,103733,107047,107995,108907,110033,116733,210711,234852,268697,381293	Apc,Birc5,Bub3,Cenpc1,Cit,Hira,Kpnb1,Incenp,Nup62,Plk1,Ran,Zfp207,Cdc6,Racgap1,Zwint,Mad2l1,Naa10,Chmp4c,Cdc26,Khdc3,Cdt1,Trip13,Seh1l,Pinx1,Chmp4b,Hormad2,Champ1,Tubg1,Psmg2,Cdc20,Nusap1,Kif22,Vps4a,Mcmbp,Chmp1a,Ccnb1,Kif14
10_Member	GO Biological Processes	GO:0007346	regulation of mitotic cell cycle	-5.09294	-3.2267	78/492	11789,11792,11799,11909,12192,12237,12443,12444,12445,12447,12530,12534,12577,12649,12704,13684,13685,14182,15170,15289,15461,16319,16906,17345,17869,18023,18226,18817,18854,19192,19206,19211,19766,19891,20466,22629,22680,23834,23980,27053,50875,50883,52040,52679,52696,53317,56150,56292,56321,66131,66197,66371,66440,66854,66991,67177,68592,68612,69716,71177,72119,72400,74370,75608,94315,100088,10…	Apc,Apex1,Birc5,Atf2,Zfp36l1,Bub3,Ccnd1,Ccnd2,Ccnd3,Ccne1,Cdc25a,Cdk1,Cdkn1c,Chek1,Cit,Eif4e,Eif4ebp1,Fgfr1,Ptpn6,Hmgb1,Hras,Incenp,Lmnb1,Mki67,Myc,Nfe2l1,Nup62,Plk1,Pml,Psme3,Ptch1,Pten,Ripk1,Rpa2,Sin3a,Ywhah,Zfp207,Cdc6,Pebp1,Asns,Tmod3,Chek2,Ppp1r10,E2f7,Zwint,Plrg1,Mad2l1,Naa10,Aatf,Tipin,Cks2,Chmp4c,Cdc26,Trim35,Khdc3,Cdt1,Syf2,Ube2c,Trip13,Ints13,Tpx2,Pinx1,Rptor,Chmp4b,Prcc,Rcc1,Gadd45gip1…
10_Member	GO Biological Processes	GO:0098813	nuclear chromosome segregation	-4.99977	-3.14732	47/254	11789,11799,12237,12447,12448,12617,12704,15260,16211,16319,18226,18817,19384,22680,23834,26934,52696,56150,56292,66371,66440,66991,67177,69716,69928,72124,72400,73679,75033,75608,75828,101994,103733,107047,107995,108000,108907,110033,110147,116733,210711,217449,234852,237911,239083,268697,381293	Apc,Birc5,Bub3,Ccne1,Ccne2,Cenpc1,Cit,Hira,Kpnb1,Incenp,Nup62,Plk1,Ran,Zfp207,Cdc6,Racgap1,Zwint,Mad2l1,Naa10,Chmp4c,Cdc26,Khdc3,Cdt1,Trip13,Cenps,Seh1l,Pinx1,Tex19.1,Mei4,Chmp4b,Hormad2,Champ1,Tubg1,Psmg2,Cdc20,Cenpf,Nusap1,Kif22,Ehmt2,Vps4a,Mcmbp,Trappc12,Chmp1a,Brip1,Ccnb1ip1,Ccnb1,Kif14
10_Member	GO Biological Processes	GO:0007059	chromosome segregation	-4.72836	-2.91638	54/313	11789,11799,12237,12447,12448,12617,12704,13990,15260,16211,16319,17345,18226,18817,19384,22680,23834,26934,52696,56150,56292,66371,66440,66991,67037,67177,69716,69928,72124,72155,72400,73679,74763,75033,75608,75828,100088,101994,103733,107047,107995,108000,108907,110033,110147,116733,210711,217449,228012,234852,237911,239083,268697,381293	Apc,Birc5,Bub3,Ccne1,Ccne2,Cenpc1,Cit,Smarcad1,Hira,Kpnb1,Incenp,Mki67,Nup62,Plk1,Ran,Zfp207,Cdc6,Racgap1,Zwint,Mad2l1,Naa10,Chmp4c,Cdc26,Khdc3,Pmf1,Cdt1,Trip13,Cenps,Seh1l,Cenpn,Pinx1,Tex19.1,Naa60,Mei4,Chmp4b,Hormad2,Rcc1,Champ1,Tubg1,Psmg2,Cdc20,Cenpf,Nusap1,Kif22,Ehmt2,Vps4a,Mcmbp,Trappc12,Tlk1,Chmp1a,Brip1,Ccnb1ip1,Ccnb1,Kif14
10_Member	GO Biological Processes	GO:0007093	mitotic cell cycle checkpoint	-4.5371	-2.76637	28/128	11789,11799,11909,12237,12443,12534,12649,15461,18817,18854,19891,22680,23834,50883,52040,52696,56150,66131,66371,66991,67177,68592,69716,94315,107047,116733,216965,268697	Apc,Birc5,Atf2,Bub3,Ccnd1,Cdk1,Chek1,Hras,Plk1,Pml,Rpa2,Zfp207,Cdc6,Chek2,Ppp1r10,Zwint,Mad2l1,Tipin,Chmp4c,Khdc3,Cdt1,Syf2,Trip13,Prcc,Psmg2,Vps4a,Taok1,Ccnb1
10_Member	GO Biological Processes	GO:0000086	G2/M transition of mitotic cell cycle	-4.40967	-2.65277	25/110	11799,12313,12315,12428,12443,12530,12534,12649,12704,16906,18817,20466,23834,27401,50883,59046,66371,68592,72400,108000,116733,216965,268697,319944,381293	Birc5,Calm1,Calm3,Ccna2,Ccnd1,Cdc25a,Cdk1,Chek1,Cit,Lmnb1,Plk1,Sin3a,Cdc6,Skp2,Chek2,Arpp19,Chmp4c,Syf2,Pinx1,Cenpf,Vps4a,Taok1,Ccnb1,Taf2,Kif14
10_Member	GO Biological Processes	GO:0044839	cell cycle G2/M phase transition	-4.17039	-2.44245	27/127	11799,12313,12315,12428,12443,12530,12534,12649,12704,16906,18817,20466,23834,27401,50883,59046,66371,68592,72400,107503,108000,116733,216965,226419,268697,319944,381293	Birc5,Calm1,Calm3,Ccna2,Ccnd1,Cdc25a,Cdk1,Chek1,Cit,Lmnb1,Plk1,Sin3a,Cdc6,Skp2,Chek2,Arpp19,Chmp4c,Syf2,Pinx1,Atf5,Cenpf,Vps4a,Taok1,Dyrk3,Ccnb1,Taf2,Kif14
10_Member	GO Biological Processes	GO:1901987	regulation of cell cycle phase transition	-3.86012	-2.18601	48/289	11789,11792,11799,12192,12237,12443,12444,12445,12447,12530,12534,12577,12649,15170,16906,17283,18817,18854,19192,19211,19766,19891,20466,22680,23834,50875,52679,53317,54624,56150,66371,66440,66991,67177,68592,68612,69716,72400,74370,107047,107503,108000,116733,216965,226419,268697,381290,381293	Apc,Apex1,Birc5,Zfp36l1,Bub3,Ccnd1,Ccnd2,Ccnd3,Ccne1,Cdc25a,Cdk1,Cdkn1c,Chek1,Ptpn6,Lmnb1,Men1,Plk1,Pml,Psme3,Pten,Ripk1,Rpa2,Sin3a,Zfp207,Cdc6,Tmod3,E2f7,Plrg1,Paf1,Mad2l1,Chmp4c,Cdc26,Khdc3,Cdt1,Syf2,Ube2c,Trip13,Pinx1,Rptor,Psmg2,Atf5,Cenpf,Vps4a,Taok1,Dyrk3,Ccnb1,Atp2b4,Kif14
10_Member	GO Biological Processes	GO:1901990	regulation of mitotic cell cycle phase transition	-3.55735	-1.95371	43/258	11789,11792,11799,12192,12237,12443,12444,12445,12447,12530,12534,12577,12649,15170,16906,18817,18854,19192,19211,19766,19891,20466,22680,23834,50875,52679,53317,56150,66371,66440,66991,67177,68592,68612,69716,72400,74370,107047,108000,116733,216965,268697,381293	Apc,Apex1,Birc5,Zfp36l1,Bub3,Ccnd1,Ccnd2,Ccnd3,Ccne1,Cdc25a,Cdk1,Cdkn1c,Chek1,Ptpn6,Lmnb1,Plk1,Pml,Psme3,Pten,Ripk1,Rpa2,Sin3a,Zfp207,Cdc6,Tmod3,E2f7,Plrg1,Mad2l1,Chmp4c,Cdc26,Khdc3,Cdt1,Syf2,Ube2c,Trip13,Pinx1,Rptor,Psmg2,Cenpf,Vps4a,Taok1,Ccnb1,Kif14
10_Member	GO Biological Processes	GO:0007088	regulation of mitotic nuclear division	-3.4293	-1.85525	30/162	11789,11799,12237,12577,12649,12704,17345,18023,18226,18817,22629,22680,23834,23980,56150,56292,66371,66440,66991,67177,68612,69716,75608,100088,103733,107047,108907,213582,234852,268697	Apc,Birc5,Bub3,Cdkn1c,Chek1,Cit,Mki67,Nfe2l1,Nup62,Plk1,Ywhah,Zfp207,Cdc6,Pebp1,Mad2l1,Naa10,Chmp4c,Cdc26,Khdc3,Cdt1,Ube2c,Trip13,Chmp4b,Rcc1,Tubg1,Psmg2,Nusap1,Map9,Chmp1a,Ccnb1
10_Member	GO Biological Processes	GO:0051783	regulation of nuclear division	-3.33983	-1.79011	34/194	11789,11799,12237,12577,12649,12704,13164,17345,18023,18226,18817,20112,22629,22680,23834,23980,56150,56292,57746,66371,66440,66991,67177,68612,69716,75608,100088,103733,107047,107995,108907,213582,234852,268697	Apc,Birc5,Bub3,Cdkn1c,Chek1,Cit,Dazl,Mki67,Nfe2l1,Nup62,Plk1,Rps6ka2,Ywhah,Zfp207,Cdc6,Pebp1,Mad2l1,Naa10,Piwil2,Chmp4c,Cdc26,Khdc3,Cdt1,Ube2c,Trip13,Chmp4b,Rcc1,Tubg1,Psmg2,Cdc20,Nusap1,Map9,Chmp1a,Ccnb1
10_Member	GO Biological Processes	GO:0007094	mitotic spindle assembly checkpoint	-3.2766	-1.74426	11/37	11789,11799,12237,18817,22680,56150,66991,67177,69716,107047,268697	Apc,Birc5,Bub3,Plk1,Zfp207,Mad2l1,Khdc3,Cdt1,Trip13,Psmg2,Ccnb1
10_Member	GO Biological Processes	GO:0031577	spindle checkpoint	-3.2766	-1.74426	11/37	11789,11799,12237,18817,22680,56150,66991,67177,69716,107047,268697	Apc,Birc5,Bub3,Plk1,Zfp207,Mad2l1,Khdc3,Cdt1,Trip13,Psmg2,Ccnb1
10_Member	GO Biological Processes	GO:0071173	spindle assembly checkpoint	-3.2766	-1.74426	11/37	11789,11799,12237,18817,22680,56150,66991,67177,69716,107047,268697	Apc,Birc5,Bub3,Plk1,Zfp207,Mad2l1,Khdc3,Cdt1,Trip13,Psmg2,Ccnb1
10_Member	GO Biological Processes	GO:0071174	mitotic spindle checkpoint	-3.2766	-1.74426	11/37	11789,11799,12237,18817,22680,56150,66991,67177,69716,107047,268697	Apc,Birc5,Bub3,Plk1,Zfp207,Mad2l1,Khdc3,Cdt1,Trip13,Psmg2,Ccnb1
10_Member	GO Biological Processes	GO:0033048	negative regulation of mitotic sister chromatid segregation	-3.24645	-1.71921	12/43	11789,11799,12237,18817,22680,56150,56292,66991,67177,69716,107047,268697	Apc,Birc5,Bub3,Plk1,Zfp207,Mad2l1,Naa10,Khdc3,Cdt1,Trip13,Psmg2,Ccnb1
10_Member	GO Biological Processes	GO:0007091	metaphase/anaphase transition of mitotic cell cycle	-3.2451	-1.71921	14/55	11789,11799,12237,12704,18817,22680,23834,56150,66440,66991,67177,69716,107047,268697	Apc,Birc5,Bub3,Cit,Plk1,Zfp207,Cdc6,Mad2l1,Cdc26,Khdc3,Cdt1,Trip13,Psmg2,Ccnb1
10_Member	GO Biological Processes	GO:2001251	negative regulation of chromosome organization	-3.23407	-1.70977	27/144	11789,11799,12237,13016,13433,13436,17216,18817,18854,20466,22680,24074,52463,56150,56292,56702,57741,66991,67177,69716,70640,72400,104263,107047,107970,214627,268697	Apc,Birc5,Bub3,Ctbp1,Dnmt1,Dnmt3b,Mcm2,Plk1,Pml,Sin3a,Zfp207,Taf7,Tet1,Mad2l1,Naa10,Hist1h1b,Noc2l,Khdc3,Cdt1,Trip13,Dcp2,Pinx1,Kdm3a,Psmg2,Hist1h1t,Tent4b,Ccnb1
10_Member	GO Biological Processes	GO:0010965	regulation of mitotic sister chromatid separation	-3.16002	-1.65597	14/56	11789,11799,12237,12704,18817,22680,23834,56150,66440,66991,67177,69716,107047,268697	Apc,Birc5,Bub3,Cit,Plk1,Zfp207,Cdc6,Mad2l1,Cdc26,Khdc3,Cdt1,Trip13,Psmg2,Ccnb1
10_Member	GO Biological Processes	GO:0045841	negative regulation of mitotic metaphase/anaphase transition	-3.06269	-1.58662	11/39	11789,11799,12237,18817,22680,56150,66991,67177,69716,107047,268697	Apc,Birc5,Bub3,Plk1,Zfp207,Mad2l1,Khdc3,Cdt1,Trip13,Psmg2,Ccnb1
10_Member	GO Biological Processes	GO:0030071	regulation of mitotic metaphase/anaphase transition	-3.05892	-1.58356	13/51	11789,11799,12237,18817,22680,23834,56150,66440,66991,67177,69716,107047,268697	Apc,Birc5,Bub3,Plk1,Zfp207,Cdc6,Mad2l1,Cdc26,Khdc3,Cdt1,Trip13,Psmg2,Ccnb1
10_Member	GO Biological Processes	GO:0033046	negative regulation of sister chromatid segregation	-3.05234	-1.57769	12/45	11789,11799,12237,18817,22680,56150,56292,66991,67177,69716,107047,268697	Apc,Birc5,Bub3,Plk1,Zfp207,Mad2l1,Naa10,Khdc3,Cdt1,Trip13,Psmg2,Ccnb1
10_Member	GO Biological Processes	GO:1901991	negative regulation of mitotic cell cycle phase transition	-3.02469	-1.56213	26/141	11789,11799,12192,12237,12443,12534,12649,18817,18854,19211,19766,19891,22680,23834,52679,56150,66371,66991,67177,68592,69716,72400,107047,116733,216965,268697	Apc,Birc5,Zfp36l1,Bub3,Ccnd1,Cdk1,Chek1,Plk1,Pml,Pten,Ripk1,Rpa2,Zfp207,Cdc6,E2f7,Mad2l1,Chmp4c,Khdc3,Cdt1,Syf2,Trip13,Pinx1,Psmg2,Vps4a,Taok1,Ccnb1
10_Member	GO Biological Processes	GO:0031570	DNA integrity checkpoint	-3.01895	-1.55828	22/112	11909,12443,12534,12649,18611,18817,18854,19891,21853,23834,26416,27223,28000,50883,52040,66131,67177,68592,77065,102423,216965,225160	Atf2,Ccnd1,Cdk1,Chek1,Pea15a,Plk1,Pml,Rpa2,Timeless,Cdc6,Mapk14,Trp53bp1,Prpf19,Chek2,Ppp1r10,Tipin,Cdt1,Syf2,Ints7,Hinfp,Taok1,Thoc1
10_Member	GO Biological Processes	GO:0044784	metaphase/anaphase transition of cell cycle	-2.99728	-1.54277	14/58	11789,11799,12237,12704,18817,22680,23834,56150,66440,66991,67177,69716,107047,268697	Apc,Birc5,Bub3,Cit,Plk1,Zfp207,Cdc6,Mad2l1,Cdc26,Khdc3,Cdt1,Trip13,Psmg2,Ccnb1
10_Member	GO Biological Processes	GO:2000816	negative regulation of mitotic sister chromatid separation	-2.96218	-1.51574	11/40	11789,11799,12237,18817,22680,56150,66991,67177,69716,107047,268697	Apc,Birc5,Bub3,Plk1,Zfp207,Mad2l1,Khdc3,Cdt1,Trip13,Psmg2,Ccnb1
10_Member	GO Biological Processes	GO:1901988	negative regulation of cell cycle phase transition	-2.93303	-1.4969	28/158	11789,11799,12192,12237,12443,12534,12649,17283,18817,18854,19211,19766,19891,22680,23834,52679,56150,66371,66991,67177,68592,69716,72400,107047,107503,116733,216965,268697	Apc,Birc5,Zfp36l1,Bub3,Ccnd1,Cdk1,Chek1,Men1,Plk1,Pml,Pten,Ripk1,Rpa2,Zfp207,Cdc6,E2f7,Mad2l1,Chmp4c,Khdc3,Cdt1,Syf2,Trip13,Pinx1,Psmg2,Atf5,Vps4a,Taok1,Ccnb1
10_Member	GO Biological Processes	GO:1902100	negative regulation of metaphase/anaphase transition of cell cycle	-2.86563	-1.44155	11/41	11789,11799,12237,18817,22680,56150,66991,67177,69716,107047,268697	Apc,Birc5,Bub3,Plk1,Zfp207,Mad2l1,Khdc3,Cdt1,Trip13,Psmg2,Ccnb1
10_Member	GO Biological Processes	GO:0051306	mitotic sister chromatid separation	-2.84377	-1.42879	14/60	11789,11799,12237,12704,18817,22680,23834,56150,66440,66991,67177,69716,107047,268697	Apc,Birc5,Bub3,Cit,Plk1,Zfp207,Cdc6,Mad2l1,Cdc26,Khdc3,Cdt1,Trip13,Psmg2,Ccnb1
10_Member	GO Biological Processes	GO:0033047	regulation of mitotic sister chromatid segregation	-2.81249	-1.40208	15/67	11789,11799,12237,12704,18817,22680,23834,56150,56292,66440,66991,67177,69716,107047,268697	Apc,Birc5,Bub3,Cit,Plk1,Zfp207,Cdc6,Mad2l1,Naa10,Cdc26,Khdc3,Cdt1,Trip13,Psmg2,Ccnb1
10_Member	GO Biological Processes	GO:0045839	negative regulation of mitotic nuclear division	-2.8109	-1.40208	13/54	11789,11799,12237,12649,18817,22680,56150,56292,66991,67177,69716,107047,268697	Apc,Birc5,Bub3,Chek1,Plk1,Zfp207,Mad2l1,Naa10,Khdc3,Cdt1,Trip13,Psmg2,Ccnb1
10_Member	GO Biological Processes	GO:1902099	regulation of metaphase/anaphase transition of cell cycle	-2.8109	-1.40208	13/54	11789,11799,12237,18817,22680,23834,56150,66440,66991,67177,69716,107047,268697	Apc,Birc5,Bub3,Plk1,Zfp207,Cdc6,Mad2l1,Cdc26,Khdc3,Cdt1,Trip13,Psmg2,Ccnb1
10_Member	GO Biological Processes	GO:0008608	attachment of spindle microtubules to kinetochore	-2.80452	-1.39631	9/30	11789,12237,12617,22680,26934,67177,72124,101994,268697	Apc,Bub3,Cenpc1,Zfp207,Racgap1,Cdt1,Seh1l,Champ1,Ccnb1
10_Member	GO Biological Processes	GO:0051985	negative regulation of chromosome segregation	-2.78618	-1.38221	12/48	11789,11799,12237,18817,22680,56150,56292,66991,67177,69716,107047,268697	Apc,Birc5,Bub3,Plk1,Zfp207,Mad2l1,Naa10,Khdc3,Cdt1,Trip13,Psmg2,Ccnb1
10_Member	GO Biological Processes	GO:1905819	negative regulation of chromosome separation	-2.77282	-1.37426	11/42	11789,11799,12237,18817,22680,56150,66991,67177,69716,107047,268697	Apc,Birc5,Bub3,Plk1,Zfp207,Mad2l1,Khdc3,Cdt1,Trip13,Psmg2,Ccnb1
10_Member	GO Biological Processes	GO:1905818	regulation of chromosome separation	-2.69879	-1.31316	14/62	11789,11799,12237,12704,18817,22680,23834,56150,66440,66991,67177,69716,107047,268697	Apc,Birc5,Bub3,Cit,Plk1,Zfp207,Cdc6,Mad2l1,Cdc26,Khdc3,Cdt1,Trip13,Psmg2,Ccnb1
10_Member	GO Biological Processes	GO:0045786	negative regulation of cell cycle	-2.56582	-1.21735	62/450	11789,11799,11909,12192,12237,12367,12443,12534,12577,12649,14453,15461,16362,16589,17283,17869,18611,18817,18854,19211,19766,19891,20112,20482,21853,22680,23834,26416,27223,28000,28114,50883,52040,52679,52696,56150,56292,56312,66131,66371,66854,66991,67177,68592,69716,72400,77065,83669,94315,101867,102060,102423,107047,107503,108961,116733,216965,225160,225849,234852,268697,100502766	Apc,Birc5,Atf2,Zfp36l1,Bub3,Casp3,Ccnd1,Cdk1,Cdkn1c,Chek1,Gas2,Hras,Irf1,Uhmk1,Men1,Myc,Pea15a,Plk1,Pml,Pten,Ripk1,Rpa2,Rps6ka2,Skil,Timeless,Zfp207,Cdc6,Mapk14,Trp53bp1,Prpf19,Nsun2,Chek2,Ppp1r10,E2f7,Zwint,Mad2l1,Naa10,Nupr1,Tipin,Chmp4c,Trim35,Khdc3,Cdt1,Syf2,Trip13,Pinx1,Ints7,Wdr6,Prcc,Rrp8,Gadd45gip1,Hinfp,Psmg2,Atf5,E2f8,Vps4a,Taok1,Thoc1,Ppp2r5b,Chmp1a,Ccnb1,Kifc1
10_Member	GO Biological Processes	GO:0045930	negative regulation of mitotic cell cycle	-2.52579	-1.18261	36/232	11789,11799,11909,12192,12237,12443,12534,12649,15461,18817,18854,19211,19766,19891,22680,23834,50883,52040,52679,52696,56150,56292,66131,66371,66854,66991,67177,68592,69716,72400,94315,102060,107047,116733,216965,268697	Apc,Birc5,Atf2,Zfp36l1,Bub3,Ccnd1,Cdk1,Chek1,Hras,Plk1,Pml,Pten,Ripk1,Rpa2,Zfp207,Cdc6,Chek2,Ppp1r10,E2f7,Zwint,Mad2l1,Naa10,Tipin,Chmp4c,Trim35,Khdc3,Cdt1,Syf2,Trip13,Pinx1,Prcc,Gadd45gip1,Psmg2,Vps4a,Taok1,Ccnb1
10_Member	GO Biological Processes	GO:0010948	negative regulation of cell cycle process	-2.48959	-1.15373	35/225	11789,11799,12192,12237,12443,12534,12649,17283,18817,18854,19211,19766,19891,20112,22680,23834,50883,52040,52679,56150,56292,66371,66991,67177,68592,69716,72400,107047,107503,108961,116733,216965,225849,268697,100502766	Apc,Birc5,Zfp36l1,Bub3,Ccnd1,Cdk1,Chek1,Men1,Plk1,Pml,Pten,Ripk1,Rpa2,Rps6ka2,Zfp207,Cdc6,Chek2,Ppp1r10,E2f7,Mad2l1,Naa10,Chmp4c,Khdc3,Cdt1,Syf2,Trip13,Pinx1,Psmg2,Atf5,E2f8,Vps4a,Taok1,Ppp2r5b,Ccnb1,Kifc1
10_Member	GO Biological Processes	GO:1902749	regulation of cell cycle G2/M phase transition	-2.44911	-1.12843	18/94	12443,12530,12534,12649,16906,18817,20466,23834,66371,68592,72400,107503,108000,116733,216965,226419,268697,381293	Ccnd1,Cdc25a,Cdk1,Chek1,Lmnb1,Plk1,Sin3a,Cdc6,Chmp4c,Syf2,Pinx1,Atf5,Cenpf,Vps4a,Taok1,Dyrk3,Ccnb1,Kif14
10_Member	GO Biological Processes	GO:0051784	negative regulation of nuclear division	-2.43199	-1.11644	14/66	11789,11799,12237,12649,18817,20112,22680,56150,56292,66991,67177,69716,107047,268697	Apc,Birc5,Bub3,Chek1,Plk1,Rps6ka2,Zfp207,Mad2l1,Naa10,Khdc3,Cdt1,Trip13,Psmg2,Ccnb1
10_Member	GO Biological Processes	GO:0000077	DNA damage checkpoint	-2.41496	-1.10317	19/102	11909,12443,12534,12649,18611,18817,18854,19891,26416,27223,28000,50883,52040,66131,68592,77065,102423,216965,225160	Atf2,Ccnd1,Cdk1,Chek1,Pea15a,Plk1,Pml,Rpa2,Mapk14,Trp53bp1,Prpf19,Chek2,Ppp1r10,Tipin,Syf2,Ints7,Hinfp,Taok1,Thoc1
10_Member	GO Biological Processes	GO:0010389	regulation of G2/M transition of mitotic cell cycle	-2.14802	-0.891219	15/78	12443,12530,12534,12649,16906,20466,23834,66371,68592,72400,108000,116733,216965,268697,381293	Ccnd1,Cdc25a,Cdk1,Chek1,Lmnb1,Sin3a,Cdc6,Chmp4c,Syf2,Pinx1,Cenpf,Vps4a,Taok1,Ccnb1,Kif14
11_Summary	Reactome Gene Sets	R-MMU-69306	DNA Replication	-11.9382	-9.2457	40/121	12428,12447,12448,17216,17217,17219,17463,18538,19166,19171,19179,19192,19718,22123,23834,23996,26440,26441,26442,26443,26444,27401,52717,66413,66440,66979,66997,67177,68275,68612,69263,69270,70024,70247,72151,73677,99152,109145,242705,272551,12443,12444,12445,12530,12577,21781,71978,73699,104394,433759,17218,19872,78903	Ccna2,Ccne1,Ccne2,Mcm2,Mcm4,Mcm6,Psmd7,Pcna,Psma2,Psmb10,Psmc1,Psme3,Rfc2,Psmd3,Cdc6,Psmc4,Psma1,Psma4,Psma5,Psma6,Psma7,Skp2,Anapc16,Psmd6,Cdc26,Pole4,Psmd12,Cdt1,Rpa1,Ube2c,Rfc3,Gins1,Mcm10,Psmd1,Rfc5,Psma8,Anapc2,Gins4,E2f2,Gins2,Ccnd1,Ccnd2,Ccnd3,Cdc25a,Cdkn1c,Tfdp1,Ppp2r2a,Ppp2r1b,E2f4,Hdac1,Mcm5,Rny1,Wrnip1
11_Member	Reactome Gene Sets	R-MMU-69306	DNA Replication	-11.9382	-9.2457	40/121	12428,12447,12448,17216,17217,17219,17463,18538,19166,19171,19179,19192,19718,22123,23834,23996,26440,26441,26442,26443,26444,27401,52717,66413,66440,66979,66997,67177,68275,68612,69263,69270,70024,70247,72151,73677,99152,109145,242705,272551	Ccna2,Ccne1,Ccne2,Mcm2,Mcm4,Mcm6,Psmd7,Pcna,Psma2,Psmb10,Psmc1,Psme3,Rfc2,Psmd3,Cdc6,Psmc4,Psma1,Psma4,Psma5,Psma6,Psma7,Skp2,Anapc16,Psmd6,Cdc26,Pole4,Psmd12,Cdt1,Rpa1,Ube2c,Rfc3,Gins1,Mcm10,Psmd1,Rfc5,Psma8,Anapc2,Gins4,E2f2,Gins2
11_Member	Reactome Gene Sets	R-MMU-69239	Synthesis of DNA	-6.55796	-4.46768	22/69	12428,12447,12448,17216,17217,17219,18538,19718,23834,27401,52717,66440,66979,67177,68275,68612,69263,69270,72151,99152,109145,272551	Ccna2,Ccne1,Ccne2,Mcm2,Mcm4,Mcm6,Pcna,Rfc2,Cdc6,Skp2,Anapc16,Cdc26,Pole4,Cdt1,Rpa1,Ube2c,Rfc3,Gins1,Rfc5,Anapc2,Gins4,Gins2
11_Member	Reactome Gene Sets	R-MMU-453279	Mitotic G1-G1/S phases	-6.25446	-4.20059	23/77	12428,12443,12444,12445,12447,12448,12530,12577,17216,17217,17219,21781,23834,27401,66979,67177,68275,70024,71978,73699,104394,242705,433759	Ccna2,Ccnd1,Ccnd2,Ccnd3,Ccne1,Ccne2,Cdc25a,Cdkn1c,Mcm2,Mcm4,Mcm6,Tfdp1,Cdc6,Skp2,Pole4,Cdt1,Rpa1,Mcm10,Ppp2r2a,Ppp2r1b,E2f4,E2f2,Hdac1
11_Member	Reactome Gene Sets	R-MMU-69242	S Phase	-5.61064	-3.6355	24/89	12428,12443,12447,12448,12530,17216,17217,17219,18538,19718,23834,27401,52717,66440,66979,67177,68275,68612,69263,69270,72151,99152,109145,272551	Ccna2,Ccnd1,Ccne1,Ccne2,Cdc25a,Mcm2,Mcm4,Mcm6,Pcna,Rfc2,Cdc6,Skp2,Anapc16,Cdc26,Pole4,Cdt1,Rpa1,Ube2c,Rfc3,Gins1,Rfc5,Anapc2,Gins4,Gins2
11_Member	GO Biological Processes	GO:0006270	DNA replication initiation	-4.35439	-2.60255	11/29	12447,12448,17216,17217,17218,17219,19872,23834,67177,70024,78903	Ccne1,Ccne2,Mcm2,Mcm4,Mcm5,Mcm6,Rny1,Cdc6,Cdt1,Mcm10,Wrnip1
11_Member	Reactome Gene Sets	R-MMU-69206	G1/S Transition	-3.89339	-2.21248	15/54	12428,12443,12447,12448,12530,17216,17217,17219,23834,27401,66979,67177,68275,70024,73699	Ccna2,Ccnd1,Ccne1,Ccne2,Cdc25a,Mcm2,Mcm4,Mcm6,Cdc6,Skp2,Pole4,Cdt1,Rpa1,Mcm10,Ppp2r1b
11_Member	Reactome Gene Sets	R-MMU-69052	Switching of origins to a post-replicative state	-3.85558	-2.1826	13/43	12428,12447,12448,17216,17217,17219,23834,27401,52717,66440,67177,68612,99152	Ccna2,Ccne1,Ccne2,Mcm2,Mcm4,Mcm6,Cdc6,Skp2,Anapc16,Cdc26,Cdt1,Ube2c,Anapc2
11_Member	Reactome Gene Sets	R-MMU-69017	CDK-mediated phosphorylation and removal of Cdc6	-2.50921	-1.16865	8/27	12428,12447,12448,23834,52717,66440,68612,99152	Ccna2,Ccne1,Ccne2,Cdc6,Anapc16,Cdc26,Ube2c,Anapc2
11_Member	Reactome Gene Sets	R-MMU-68962	Activation of the pre-replicative complex	-2.29852	-1.01463	8/29	17216,17217,17219,23834,66979,67177,68275,70024	Mcm2,Mcm4,Mcm6,Cdc6,Pole4,Cdt1,Rpa1,Mcm10
11_Member	Reactome Gene Sets	R-MMU-68949	Orc1 removal from chromatin	-2.21194	-0.947326	7/24	12428,17216,17217,17219,23834,27401,67177	Ccna2,Mcm2,Mcm4,Mcm6,Cdc6,Skp2,Cdt1
12_Summary	GO Biological Processes	GO:0006399	tRNA metabolic process	-11.7363	-9.05535	48/166	15115,20226,22375,23874,27267,28114,56361,66161,66362,66446,66590,66628,66637,66926,67005,67053,67674,67724,68626,70047,70120,70223,71799,72085,72133,73681,74195,78697,98685,98985,100929,104458,105148,105638,107045,107271,107508,108943,110960,117109,212728,216443,226539,227715,233802,234734,240174,353172	Hars,Sars,Wars,Farsb,Cars,Nsun2,Pus1,Pop4,Exosc3,Exosc7,Farsa,Thg1l,Tsen15,Trmt6,Polr3k,Rpp14,Trmt112,Pop1,Elac2,Trnt1,Yars2,Nars,Ptcd1,Osgepl1,Trub1,Trmt11,Elp3,Pus7,Trmt1l,Clp1,Tyw1,Rars,Iars,Dph3,Lars,Yars,Eprs,Trmt10a,Tars,Pop5,Tarbp1,Mars,Dars2,Exosc2,Thumpd1,Aars,Thada,Gars
12_Member	GO Biological Processes	GO:0006399	tRNA metabolic process	-11.7363	-9.05535	48/166	15115,20226,22375,23874,27267,28114,56361,66161,66362,66446,66590,66628,66637,66926,67005,67053,67674,67724,68626,70047,70120,70223,71799,72085,72133,73681,74195,78697,98685,98985,100929,104458,105148,105638,107045,107271,107508,108943,110960,117109,212728,216443,226539,227715,233802,234734,240174,353172	Hars,Sars,Wars,Farsb,Cars,Nsun2,Pus1,Pop4,Exosc3,Exosc7,Farsa,Thg1l,Tsen15,Trmt6,Polr3k,Rpp14,Trmt112,Pop1,Elac2,Trnt1,Yars2,Nars,Ptcd1,Osgepl1,Trub1,Trmt11,Elp3,Pus7,Trmt1l,Clp1,Tyw1,Rars,Iars,Dph3,Lars,Yars,Eprs,Trmt10a,Tars,Pop5,Tarbp1,Mars,Dars2,Exosc2,Thumpd1,Aars,Thada,Gars
12_Member	GO Biological Processes	GO:0008033	tRNA processing	-5.47225	-3.54198	28/115	28114,56361,66161,66628,66637,66926,67005,67053,67674,67724,68626,70047,71799,72085,72133,73681,74195,78697,98685,98985,100929,105638,108943,117109,212728,233802,234734,240174	Nsun2,Pus1,Pop4,Thg1l,Tsen15,Trmt6,Polr3k,Rpp14,Trmt112,Pop1,Elac2,Trnt1,Ptcd1,Osgepl1,Trub1,Trmt11,Elp3,Pus7,Trmt1l,Clp1,Tyw1,Dph3,Trmt10a,Pop5,Tarbp1,Thumpd1,Aars,Thada
12_Member	GO Biological Processes	GO:0006400	tRNA modification	-2.92616	-1.49198	16/72	28114,56361,66628,66926,67674,72085,72133,74195,78697,98685,105638,108943,212728,233802,234734,240174	Nsun2,Pus1,Thg1l,Trmt6,Trmt112,Osgepl1,Trub1,Elp3,Pus7,Trmt1l,Dph3,Trmt10a,Tarbp1,Thumpd1,Aars,Thada
13_Summary	GO Biological Processes	GO:0032259	methylation	-11.3447	-8.68611	75/338	13433,13435,13436,14791,14852,14955,15182,15201,16905,17283,17450,17769,17869,19340,21849,22433,28114,52064,52463,54343,54624,57746,66185,66254,66310,66317,66902,66926,67390,67493,67674,67897,67956,68043,68073,68911,70779,71449,71981,72096,72634,72722,72843,73681,73694,73708,74016,75422,76781,83561,98685,100609,101867,103136,104263,104836,107823,108943,110147,116940,140858,192195,212728,214133,21…	Dnmt1,Dnmt3a,Dnmt3b,Emg1,Gspt1,H19,Hdac2,Hells,Lmna,Men1,Morc1,Mthfr,Myc,Rab3d,Trim28,Xbp1,Nsun2,Coq5,Tet1,Atf7ip,Paf1,Piwil2,Virma,Dimt1,Dpy30,Wdr61,Mtap,Trmt6,Mrm3,Mettl16,Trmt112,Rnmt,Kmt5a,Eef1akmt1,Atpsckmt,Pygo2,Prdm5,Eef1aknmt,Tdrd12,Eef1akmt2,Tdrkh,Fam98a,Prdm4,Trmt11,Ndufaf7,Dppa3,Phf19,Mettl5,Mettl4,Tdrd1,Trmt1l,Nsun5,Rrp8,Pwp1,Kdm3a,Cbll1,Nsd2,Trmt10a,Ehmt2,Tgs1,Wdr5,Ash1l,Tarbp1,Tet2,…
13_Member	GO Biological Processes	GO:0032259	methylation	-11.3447	-8.68611	75/338	13433,13435,13436,14791,14852,14955,15182,15201,16905,17283,17450,17769,17869,19340,21849,22433,28114,52064,52463,54343,54624,57746,66185,66254,66310,66317,66902,66926,67390,67493,67674,67897,67956,68043,68073,68911,70779,71449,71981,72096,72634,72722,72843,73681,73694,73708,74016,75422,76781,83561,98685,100609,101867,103136,104263,104836,107823,108943,110147,116940,140858,192195,212728,214133,21…	Dnmt1,Dnmt3a,Dnmt3b,Emg1,Gspt1,H19,Hdac2,Hells,Lmna,Men1,Morc1,Mthfr,Myc,Rab3d,Trim28,Xbp1,Nsun2,Coq5,Tet1,Atf7ip,Paf1,Piwil2,Virma,Dimt1,Dpy30,Wdr61,Mtap,Trmt6,Mrm3,Mettl16,Trmt112,Rnmt,Kmt5a,Eef1akmt1,Atpsckmt,Pygo2,Prdm5,Eef1aknmt,Tdrd12,Eef1akmt2,Tdrkh,Fam98a,Prdm4,Trmt11,Ndufaf7,Dppa3,Phf19,Mettl5,Mettl4,Tdrd1,Trmt1l,Nsun5,Rrp8,Pwp1,Kdm3a,Cbll1,Nsd2,Trmt10a,Ehmt2,Tgs1,Wdr5,Ash1l,Tarbp1,Tet2,…
13_Member	GO Biological Processes	GO:0043414	macromolecule methylation	-10.8519	-8.26331	66/286	13433,13435,13436,14791,14852,14955,15182,15201,16905,17283,17450,17769,17869,19340,21849,22433,28114,52463,54343,54624,57746,66185,66254,66310,66317,66926,67390,67493,67674,67956,68043,68073,68911,70779,71449,71981,72096,72634,72722,73694,73708,74016,83561,98685,100609,103136,104263,104836,107823,108943,110147,116940,140858,192195,212728,214133,214162,218214,224481,225363,229700,230709,235626,24…	Dnmt1,Dnmt3a,Dnmt3b,Emg1,Gspt1,H19,Hdac2,Hells,Lmna,Men1,Morc1,Mthfr,Myc,Rab3d,Trim28,Xbp1,Nsun2,Tet1,Atf7ip,Paf1,Piwil2,Virma,Dimt1,Dpy30,Wdr61,Trmt6,Mrm3,Mettl16,Trmt112,Kmt5a,Eef1akmt1,Atpsckmt,Pygo2,Prdm5,Eef1aknmt,Tdrd12,Eef1akmt2,Tdrkh,Fam98a,Ndufaf7,Dppa3,Phf19,Tdrd1,Trmt1l,Nsun5,Pwp1,Kdm3a,Cbll1,Nsd2,Trmt10a,Ehmt2,Tgs1,Wdr5,Ash1l,Tarbp1,Tet2,Kmt2a,Kdm1b,Tfb1m,Etf1,Rbm15,Zmpste24,Setd2,Tha…
13_Member	GO Biological Processes	GO:0033044	regulation of chromosome organization	-7.2288	-5.05801	67/354	11789,11799,12237,12462,12465,12466,12649,12704,13016,13433,13436,15260,16905,17216,17283,17345,17769,17869,18125,18817,18854,20466,21849,22339,22433,22680,23834,23894,24074,26417,52040,52463,54343,54624,56150,56292,56531,56702,57741,57746,66317,66440,66991,67177,68911,69716,70640,71148,72400,74016,74522,93765,104263,107047,107970,109689,110147,214162,214627,214855,216805,217449,219150,228012,230…	Apc,Birc5,Bub3,Cct3,Cct5,Cct6a,Chek1,Cit,Ctbp1,Dnmt1,Dnmt3b,Hira,Lmna,Mcm2,Men1,Mki67,Mthfr,Myc,Nos1,Plk1,Pml,Sin3a,Trim28,Vegfa,Xbp1,Zfp207,Cdc6,Gtf2h2,Taf7,Mapk3,Ppp1r10,Tet1,Atf7ip,Paf1,Mad2l1,Naa10,Ylpm1,Hist1h1b,Noc2l,Piwil2,Wdr61,Cdc26,Khdc3,Cdt1,Pygo2,Trip13,Dcp2,Mier1,Pinx1,Phf19,Morc2a,Ube2n,Kdm3a,Psmg2,Hist1h1t,Arrb1,Ehmt2,Kmt2a,Tent4b,Arid5a,Flcn,Trappc12,Hmbox1,Tlk1,Zmpste24,Smg1,Ccnb1
13_Member	GO Biological Processes	GO:1902275	regulation of chromatin organization	-4.95232	-3.10993	39/197	12649,13016,13433,13436,15260,16905,17283,17345,17769,18125,18854,20466,21849,22339,22433,24074,26417,52463,54343,54624,56702,57741,57746,66317,68911,71148,74016,74522,93765,104263,107970,109689,110147,214162,214855,216805,228012,230709,268697	Chek1,Ctbp1,Dnmt1,Dnmt3b,Hira,Lmna,Men1,Mki67,Mthfr,Nos1,Pml,Sin3a,Trim28,Vegfa,Xbp1,Taf7,Mapk3,Tet1,Atf7ip,Paf1,Hist1h1b,Noc2l,Piwil2,Wdr61,Pygo2,Mier1,Phf19,Morc2a,Ube2n,Kdm3a,Hist1h1t,Arrb1,Ehmt2,Kmt2a,Arid5a,Flcn,Tlk1,Zmpste24,Ccnb1
13_Member	GO Biological Processes	GO:0006479	protein methylation	-4.55478	-2.77838	35/176	13433,13436,14852,15182,16905,17283,17769,19340,22433,52463,54624,66310,66317,67674,67956,68043,68073,68911,70779,71449,72096,72722,73694,74016,103136,104263,107823,110147,140858,192195,214133,214162,225363,235626,269610	Dnmt1,Dnmt3b,Gspt1,Hdac2,Lmna,Men1,Mthfr,Rab3d,Xbp1,Tet1,Paf1,Dpy30,Wdr61,Trmt112,Kmt5a,Eef1akmt1,Atpsckmt,Pygo2,Prdm5,Eef1aknmt,Eef1akmt2,Fam98a,Ndufaf7,Phf19,Pwp1,Kdm3a,Nsd2,Ehmt2,Wdr5,Ash1l,Tet2,Kmt2a,Etf1,Setd2,Chd5
13_Member	GO Biological Processes	GO:0008213	protein alkylation	-4.55478	-2.77838	35/176	13433,13436,14852,15182,16905,17283,17769,19340,22433,52463,54624,66310,66317,67674,67956,68043,68073,68911,70779,71449,72096,72722,73694,74016,103136,104263,107823,110147,140858,192195,214133,214162,225363,235626,269610	Dnmt1,Dnmt3b,Gspt1,Hdac2,Lmna,Men1,Mthfr,Rab3d,Xbp1,Tet1,Paf1,Dpy30,Wdr61,Trmt112,Kmt5a,Eef1akmt1,Atpsckmt,Pygo2,Prdm5,Eef1aknmt,Eef1akmt2,Fam98a,Ndufaf7,Phf19,Pwp1,Kdm3a,Nsd2,Ehmt2,Wdr5,Ash1l,Tet2,Kmt2a,Etf1,Setd2,Chd5
13_Member	GO Biological Processes	GO:1905269	positive regulation of chromatin organization	-4.27156	-2.53461	25/112	13016,13433,13436,16905,17283,18125,18854,20466,21849,22339,22433,26417,52463,54343,54624,57746,66317,71148,74016,74522,93765,109689,214162,214855,268697	Ctbp1,Dnmt1,Dnmt3b,Lmna,Men1,Nos1,Pml,Sin3a,Trim28,Vegfa,Xbp1,Mapk3,Tet1,Atf7ip,Paf1,Piwil2,Wdr61,Mier1,Phf19,Morc2a,Ube2n,Arrb1,Kmt2a,Arid5a,Ccnb1
13_Member	GO Biological Processes	GO:0031056	regulation of histone modification	-3.88068	-2.20091	30/153	12649,13016,13433,13436,16905,17283,17769,18125,18854,20466,22339,22433,24074,26417,52463,54624,57741,57746,66317,68911,74016,93765,104263,109689,110147,214162,214855,216805,230709,268697	Chek1,Ctbp1,Dnmt1,Dnmt3b,Lmna,Men1,Mthfr,Nos1,Pml,Sin3a,Vegfa,Xbp1,Taf7,Mapk3,Tet1,Paf1,Noc2l,Piwil2,Wdr61,Pygo2,Phf19,Ube2n,Kdm3a,Arrb1,Ehmt2,Kmt2a,Arid5a,Flcn,Zmpste24,Ccnb1
13_Member	GO Biological Processes	GO:2001252	positive regulation of chromosome organization	-3.20442	-1.68497	32/182	12462,12465,12466,13016,13433,13436,16905,17283,18125,18854,20466,21849,22339,22433,23894,26417,52040,52463,54343,54624,57746,66317,67177,71148,74016,74522,93765,109689,214162,214855,219150,268697	Cct3,Cct5,Cct6a,Ctbp1,Dnmt1,Dnmt3b,Lmna,Men1,Nos1,Pml,Sin3a,Trim28,Vegfa,Xbp1,Gtf2h2,Mapk3,Ppp1r10,Tet1,Atf7ip,Paf1,Piwil2,Wdr61,Cdt1,Mier1,Phf19,Morc2a,Ube2n,Arrb1,Kmt2a,Arid5a,Hmbox1,Ccnb1
13_Member	GO Biological Processes	GO:0031058	positive regulation of histone modification	-3.06959	-1.59208	20/97	13016,13433,13436,16905,17283,18125,18854,22339,22433,26417,52463,54624,57746,66317,74016,93765,109689,214162,214855,268697	Ctbp1,Dnmt1,Dnmt3b,Lmna,Men1,Nos1,Pml,Vegfa,Xbp1,Mapk3,Tet1,Paf1,Piwil2,Wdr61,Phf19,Ube2n,Arrb1,Kmt2a,Arid5a,Ccnb1
13_Member	GO Biological Processes	GO:0018022	peptidyl-lysine methylation	-2.87599	-1.44972	23/122	13433,13436,15182,16905,66310,66317,67956,68043,68073,68911,70779,72096,74016,103136,104263,107823,110147,140858,192195,214133,214162,235626,269610	Dnmt1,Dnmt3b,Hdac2,Lmna,Dpy30,Wdr61,Kmt5a,Eef1akmt1,Atpsckmt,Pygo2,Prdm5,Eef1akmt2,Phf19,Pwp1,Kdm3a,Nsd2,Ehmt2,Wdr5,Ash1l,Tet2,Kmt2a,Setd2,Chd5
13_Member	GO Biological Processes	GO:0016571	histone methylation	-2.48769	-1.15373	24/138	13433,13436,15182,16905,17283,17769,22433,52463,54624,66310,66317,68911,70779,74016,103136,104263,107823,110147,140858,192195,214133,214162,235626,269610	Dnmt1,Dnmt3b,Hdac2,Lmna,Men1,Mthfr,Xbp1,Tet1,Paf1,Dpy30,Wdr61,Pygo2,Prdm5,Phf19,Pwp1,Kdm3a,Nsd2,Ehmt2,Wdr5,Ash1l,Tet2,Kmt2a,Setd2,Chd5
13_Member	GO Biological Processes	GO:0031062	positive regulation of histone methylation	-2.40761	-1.10067	10/40	13433,13436,16905,17283,22433,52463,54624,66317,74016,214162	Dnmt1,Dnmt3b,Lmna,Men1,Xbp1,Tet1,Paf1,Wdr61,Phf19,Kmt2a
13_Member	GO Biological Processes	GO:0034968	histone lysine methylation	-2.09521	-0.865417	19/109	13433,13436,15182,16905,66310,66317,68911,70779,74016,103136,104263,107823,110147,140858,192195,214133,214162,235626,269610	Dnmt1,Dnmt3b,Hdac2,Lmna,Dpy30,Wdr61,Pygo2,Prdm5,Phf19,Pwp1,Kdm3a,Nsd2,Ehmt2,Wdr5,Ash1l,Tet2,Kmt2a,Setd2,Chd5
13_Member	GO Biological Processes	GO:0031060	regulation of histone methylation	-2.02896	-0.807681	14/73	13433,13436,16905,17283,17769,22433,52463,54624,66317,68911,74016,104263,110147,214162	Dnmt1,Dnmt3b,Lmna,Men1,Mthfr,Xbp1,Tet1,Paf1,Wdr61,Pygo2,Phf19,Kdm3a,Ehmt2,Kmt2a
14_Summary	Reactome Gene Sets	R-MMU-72165	mRNA Splicing - Minor Pathway	-10.948	-8.35004	23/48	17749,20020,20021,20641,20643,20826,27366,66491,66585,67178,68092,69241,69833,69920,74351,78372,101943,107701,192159,231329,245841,319322,433702,11834,14885,15312,18538,19718,20610,22218,23894,26370,26891,26895,28000,56505,57905,66467,66979,68275,69263,71991,72151,93765,108679,170930,235134,12455,20833,20922,21374,24074,64144,66317,67655,67923,68776,70122,70439,74197,69131,69562,20683,56698,69882…	Polr2k,Polr2a,Polr2c,Snrpd1,Snrpe,Snu13,Txnl4a,Polr2l,Snrnp40,Zmat5,Ncbp2,Polr2d,Polr2f,Polr2i,Ddx23,Snrnp25,Sf3b3,Sf3b4,Prpf8,Polr2b,Polr2h,Sf3b2,Ncbp1,Aqr,Gtf2h4,Hmgn1,Pcna,Rfc2,Sumo3,Sumo1,Gtf2h2,Cetn2,Cops4,Cops7b,Prpf19,Ruvbl1,Isy1,Gtf2h5,Pole4,Rpa1,Rfc3,Ercc8,Rfc5,Ube2n,Cops8,Sumo2,Nfrkb,Ccnt1,Ssrp1,Supt4a,Tbp,Taf7,Mllt1,Wdr61,Ctdp1,Eloc,Taf11,Mllt3,Taf15,Gtf2e1,Cdk12,Cdk13,Sp1,Phax,Ints14,…
14_Member	Reactome Gene Sets	R-MMU-72165	mRNA Splicing - Minor Pathway	-10.948	-8.35004	23/48	17749,20020,20021,20641,20643,20826,27366,66491,66585,67178,68092,69241,69833,69920,74351,78372,101943,107701,192159,231329,245841,319322,433702	Polr2k,Polr2a,Polr2c,Snrpd1,Snrpe,Snu13,Txnl4a,Polr2l,Snrnp40,Zmat5,Ncbp2,Polr2d,Polr2f,Polr2i,Ddx23,Snrnp25,Sf3b3,Sf3b4,Prpf8,Polr2b,Polr2h,Sf3b2,Ncbp1
14_Member	Reactome Gene Sets	R-MMU-5696398	Nucleotide Excision Repair	-9.69016	-7.19289	33/102	11834,14885,15312,17749,18538,19718,20020,20021,20610,22218,23894,26370,26891,26895,28000,56505,57905,66467,66491,66979,68275,69241,69263,69833,69920,71991,72151,93765,108679,170930,231329,235134,245841	Aqr,Gtf2h4,Hmgn1,Polr2k,Pcna,Rfc2,Polr2a,Polr2c,Sumo3,Sumo1,Gtf2h2,Cetn2,Cops4,Cops7b,Prpf19,Ruvbl1,Isy1,Gtf2h5,Polr2l,Pole4,Rpa1,Polr2d,Rfc3,Polr2f,Polr2i,Ercc8,Rfc5,Ube2n,Cops8,Sumo2,Polr2b,Nfrkb,Polr2h
14_Member	Reactome Gene Sets	R-MMU-674695	RNA Polymerase II Pre-transcription Events	-9.22064	-6.78602	27/75	12455,14885,17749,20020,20021,20833,20922,21374,23894,24074,64144,66317,66467,66491,67655,67923,68092,68776,69241,69833,69920,70122,70439,74197,231329,245841,433702	Ccnt1,Gtf2h4,Polr2k,Polr2a,Polr2c,Ssrp1,Supt4a,Tbp,Gtf2h2,Taf7,Mllt1,Wdr61,Gtf2h5,Polr2l,Ctdp1,Eloc,Ncbp2,Taf11,Polr2d,Polr2f,Polr2i,Mllt3,Taf15,Gtf2e1,Polr2b,Polr2h,Ncbp1
14_Member	Reactome Gene Sets	R-MMU-112382	Formation of RNA Pol II elongation complex	-8.81521	-6.42958	22/54	12455,14885,17749,20020,20021,20833,20922,23894,64144,66317,66467,66491,67655,67923,68092,69241,69833,69920,70122,231329,245841,433702	Ccnt1,Gtf2h4,Polr2k,Polr2a,Polr2c,Ssrp1,Supt4a,Gtf2h2,Mllt1,Wdr61,Gtf2h5,Polr2l,Ctdp1,Eloc,Ncbp2,Polr2d,Polr2f,Polr2i,Mllt3,Polr2b,Polr2h,Ncbp1
14_Member	Reactome Gene Sets	R-MMU-75955	RNA Polymerase II Transcription Elongation	-8.81521	-6.42958	22/54	12455,14885,17749,20020,20021,20833,20922,23894,64144,66317,66467,66491,67655,67923,68092,69241,69833,69920,70122,231329,245841,433702	Ccnt1,Gtf2h4,Polr2k,Polr2a,Polr2c,Ssrp1,Supt4a,Gtf2h2,Mllt1,Wdr61,Gtf2h5,Polr2l,Ctdp1,Eloc,Ncbp2,Polr2d,Polr2f,Polr2i,Mllt3,Polr2b,Polr2h,Ncbp1
14_Member	Reactome Gene Sets	R-MMU-6781827	Transcription-Coupled Nucleotide Excision Repair (TC-NER)	-8.78791	-6.41371	26/73	11834,14885,15312,17749,18538,19718,20020,20021,23894,26891,26895,28000,57905,66467,66491,66979,68275,69241,69263,69833,69920,71991,72151,108679,231329,245841	Aqr,Gtf2h4,Hmgn1,Polr2k,Pcna,Rfc2,Polr2a,Polr2c,Gtf2h2,Cops4,Cops7b,Prpf19,Isy1,Gtf2h5,Polr2l,Pole4,Rpa1,Polr2d,Rfc3,Polr2f,Polr2i,Ercc8,Rfc5,Cops8,Polr2b,Polr2h
14_Member	Reactome Gene Sets	R-MMU-6796648	TP53 Regulates Transcription of DNA Repair Genes	-8.62091	-6.26331	19/42	12455,14885,17749,20020,20021,20833,20922,23894,66467,66491,67655,67923,69131,69241,69562,69833,69920,231329,245841	Ccnt1,Gtf2h4,Polr2k,Polr2a,Polr2c,Ssrp1,Supt4a,Gtf2h2,Gtf2h5,Polr2l,Ctdp1,Eloc,Cdk12,Polr2d,Cdk13,Polr2f,Polr2i,Polr2b,Polr2h
14_Member	Reactome Gene Sets	R-MMU-6782210	Gap-filling DNA repair synthesis and ligation in TC-NER	-8.40387	-6.06225	23/61	11834,14885,15312,17749,18538,19718,20020,20021,23894,28000,57905,66467,66491,66979,68275,69241,69263,69833,69920,71991,72151,231329,245841	Aqr,Gtf2h4,Hmgn1,Polr2k,Pcna,Rfc2,Polr2a,Polr2c,Gtf2h2,Prpf19,Isy1,Gtf2h5,Polr2l,Pole4,Rpa1,Polr2d,Rfc3,Polr2f,Polr2i,Ercc8,Rfc5,Polr2b,Polr2h
14_Member	Reactome Gene Sets	R-MMU-6807505	RNA polymerase II transcribes snRNA genes	-8.35714	-6.02586	25/71	12455,17749,20020,20021,20683,20922,21374,56698,66491,68092,68776,69241,69833,69882,69920,70422,71177,74197,77065,210925,218333,227644,231329,245841,433702	Ccnt1,Polr2k,Polr2a,Polr2c,Sp1,Supt4a,Tbp,Phax,Polr2l,Ncbp2,Taf11,Polr2d,Polr2f,Ints14,Polr2i,Ints2,Ints13,Gtf2e1,Ints7,Ints9,Ice1,Snapc4,Polr2b,Polr2h,Ncbp1
14_Member	Reactome Gene Sets	R-MMU-72086	mRNA Capping	-8.20474	-5.88853	15/28	14885,17749,20020,20021,23894,66467,66491,67897,68092,69241,69833,69920,231329,245841,433702	Gtf2h4,Polr2k,Polr2a,Polr2c,Gtf2h2,Gtf2h5,Polr2l,Rnmt,Ncbp2,Polr2d,Polr2f,Polr2i,Polr2b,Polr2h,Ncbp1
14_Member	Reactome Gene Sets	R-MMU-73894	DNA Repair	-8.14962	-5.85272	64/315	11792,11834,12428,12649,14050,14375,14885,15312,16647,17749,18538,18970,19714,19718,20020,20021,20610,21665,21853,22218,22256,23894,26370,26383,26891,26895,26909,27223,28000,50883,51788,56505,57905,58206,66131,66467,66491,66979,68026,68275,69241,69263,69833,69920,69928,71991,72151,80905,93765,104416,107823,108679,170930,208836,217365,231329,235134,237211,237911,240087,245841,319158,319177,319188	Apex1,Aqr,Ccna2,Chek1,Eya3,Xrcc6,Gtf2h4,Hmgn1,Kpna2,Polr2k,Pcna,Polb,Rev3l,Rfc2,Polr2a,Polr2c,Sumo3,Tdg,Timeless,Sumo1,Ung,Gtf2h2,Cetn2,Fto,Cops4,Cops7b,Exo1,Trp53bp1,Prpf19,Chek2,H2afz,Ruvbl1,Isy1,Zbtb32,Tipin,Gtf2h5,Polr2l,Pole4,Pclaf,Rpa1,Polr2d,Rfc3,Polr2f,Polr2i,Cenps,Ercc8,Rfc5,Polh,Ube2n,Bap1,Nsd2,Cops8,Sumo2,Fanci,Nploc4,Polr2b,Nfrkb,Fancb,Brip1,Mdc1,Polr2h,Hist1h4i,Hist1h2ba,Hist1h2bp
14_Member	Reactome Gene Sets	R-MMU-113418	Formation of the Early Elongation Complex	-8.14197	-5.84976	16/32	14885,17749,20020,20021,20922,23894,66467,66491,67655,68092,69241,69833,69920,231329,245841,433702	Gtf2h4,Polr2k,Polr2a,Polr2c,Supt4a,Gtf2h2,Gtf2h5,Polr2l,Ctdp1,Ncbp2,Polr2d,Polr2f,Polr2i,Polr2b,Polr2h,Ncbp1
14_Member	Reactome Gene Sets	R-MMU-6782135	Dual incision in TC-NER	-8.08816	-5.80519	23/63	11834,14885,15312,17749,18538,19718,20020,20021,23894,28000,57905,66467,66491,66979,68275,69241,69263,69833,69920,71991,72151,231329,245841	Aqr,Gtf2h4,Hmgn1,Polr2k,Pcna,Rfc2,Polr2a,Polr2c,Gtf2h2,Prpf19,Isy1,Gtf2h5,Polr2l,Pole4,Rpa1,Polr2d,Rfc3,Polr2f,Polr2i,Ercc8,Rfc5,Polr2b,Polr2h
14_Member	Reactome Gene Sets	R-MMU-6781823	Formation of TC-NER Pre-Incision Complex	-7.73281	-5.4933	20/51	11834,14885,15312,17749,20020,20021,23894,26891,26895,28000,57905,66467,66491,69241,69833,69920,71991,108679,231329,245841	Aqr,Gtf2h4,Hmgn1,Polr2k,Polr2a,Polr2c,Gtf2h2,Cops4,Cops7b,Prpf19,Isy1,Gtf2h5,Polr2l,Polr2d,Polr2f,Polr2i,Ercc8,Cops8,Polr2b,Polr2h
14_Member	Reactome Gene Sets	R-MMU-77075	RNA Pol II CTD phosphorylation and interaction with CE	-6.72026	-4.59629	13/26	14885,17749,20020,20021,23894,66467,66491,67897,69241,69833,69920,231329,245841	Gtf2h4,Polr2k,Polr2a,Polr2c,Gtf2h2,Gtf2h5,Polr2l,Rnmt,Polr2d,Polr2f,Polr2i,Polr2b,Polr2h
14_Member	Reactome Gene Sets	R-MMU-73776	RNA Polymerase II Promoter Escape	-6.55518	-4.46768	17/44	14885,17749,20020,20021,21374,23894,24074,66467,66491,68776,69241,69833,69920,70439,74197,231329,245841	Gtf2h4,Polr2k,Polr2a,Polr2c,Tbp,Gtf2h2,Taf7,Gtf2h5,Polr2l,Taf11,Polr2d,Polr2f,Polr2i,Taf15,Gtf2e1,Polr2b,Polr2h
14_Member	Reactome Gene Sets	R-MMU-73779	RNA Polymerase II Transcription Pre-Initiation And Promoter Opening	-6.55518	-4.46768	17/44	14885,17749,20020,20021,21374,23894,24074,66467,66491,68776,69241,69833,69920,70439,74197,231329,245841	Gtf2h4,Polr2k,Polr2a,Polr2c,Tbp,Gtf2h2,Taf7,Gtf2h5,Polr2l,Taf11,Polr2d,Polr2f,Polr2i,Taf15,Gtf2e1,Polr2b,Polr2h
14_Member	Reactome Gene Sets	R-MMU-75953	RNA Polymerase II Transcription Initiation	-6.55518	-4.46768	17/44	14885,17749,20020,20021,21374,23894,24074,66467,66491,68776,69241,69833,69920,70439,74197,231329,245841	Gtf2h4,Polr2k,Polr2a,Polr2c,Tbp,Gtf2h2,Taf7,Gtf2h5,Polr2l,Taf11,Polr2d,Polr2f,Polr2i,Taf15,Gtf2e1,Polr2b,Polr2h
14_Member	Reactome Gene Sets	R-MMU-76042	RNA Polymerase II Transcription Initiation And Promoter Clearance	-6.55518	-4.46768	17/44	14885,17749,20020,20021,21374,23894,24074,66467,66491,68776,69241,69833,69920,70439,74197,231329,245841	Gtf2h4,Polr2k,Polr2a,Polr2c,Tbp,Gtf2h2,Taf7,Gtf2h5,Polr2l,Taf11,Polr2d,Polr2f,Polr2i,Taf15,Gtf2e1,Polr2b,Polr2h
14_Member	Reactome Gene Sets	R-MMU-6803529	FGFR2 alternative splicing	-6.24449	-4.19332	12/24	17749,20020,20021,66491,68092,69241,69833,69920,207920,231329,245841,433702	Polr2k,Polr2a,Polr2c,Polr2l,Ncbp2,Polr2d,Polr2f,Polr2i,Esrp1,Polr2b,Polr2h,Ncbp1
14_Member	Reactome Gene Sets	R-MMU-190236	Signaling by FGFR	-4.34823	-2.60068	20/79	14182,14388,15461,17346,17749,20020,20021,20662,26417,66491,68092,69241,69833,69920,114716,207920,231329,245841,327826,433702	Fgfr1,Gab1,Hras,Mknk1,Polr2k,Polr2a,Polr2c,Sos1,Mapk3,Polr2l,Ncbp2,Polr2d,Polr2f,Polr2i,Spred2,Esrp1,Polr2b,Polr2h,Frs2,Ncbp1
14_Member	Reactome Gene Sets	R-MMU-5654738	Signaling by FGFR2	-4.34096	-2.59482	18/67	14388,15461,17346,17749,20020,20021,20662,26417,66491,68092,69241,69833,69920,207920,231329,245841,327826,433702	Gab1,Hras,Mknk1,Polr2k,Polr2a,Polr2c,Sos1,Mapk3,Polr2l,Ncbp2,Polr2d,Polr2f,Polr2i,Esrp1,Polr2b,Polr2h,Frs2,Ncbp1
14_Member	Reactome Gene Sets	R-MMU-9006931	Signaling by Nuclear Receptors	-4.10919	-2.38758	41/229	11909,12313,12315,12455,12903,13382,14228,14229,14679,14693,14704,15461,16589,17252,17749,17869,18710,19014,19401,19411,20020,20021,20683,21374,26424,27402,51788,56847,66491,67738,68263,69241,69833,69920,102193,231329,245841,319158,319177,319188,433759	Atf2,Calm1,Calm3,Ccnt1,Crabp1,Dld,Fkbp4,Fkbp5,Gnai3,Gnb2,Gng3,Hras,Uhmk1,Rdh11,Polr2k,Myc,Pik3r3,Med1,Rara,Rarg,Polr2a,Polr2c,Sp1,Tbp,Nr5a2,Pdhx,H2afz,Aldh1a3,Polr2l,Ppid,Pdhb,Polr2d,Polr2f,Polr2i,Zdhhc7,Polr2b,Polr2h,Hist1h4i,Hist1h2ba,Hist1h2bp,Hdac1
14_Member	Reactome Gene Sets	R-MMU-8939211	ESR-mediated signaling	-3.23017	-1.70667	33/189	11909,12313,12315,12455,14228,14229,14679,14693,14704,15461,16589,17749,17869,18710,19014,20020,20021,20683,21374,26424,51788,66491,67738,69241,69833,69920,102193,231329,245841,319158,319177,319188,433759	Atf2,Calm1,Calm3,Ccnt1,Fkbp4,Fkbp5,Gnai3,Gnb2,Gng3,Hras,Uhmk1,Polr2k,Myc,Pik3r3,Med1,Polr2a,Polr2c,Sp1,Tbp,Nr5a2,H2afz,Polr2l,Ppid,Polr2d,Polr2f,Polr2i,Zdhhc7,Polr2b,Polr2h,Hist1h4i,Hist1h2ba,Hist1h2bp,Hdac1
14_Member	Reactome Gene Sets	R-MMU-211000	Gene Silencing by RNA	-3.13777	-1.63826	19/89	17749,19384,20020,20021,21357,22099,51788,53424,66491,69241,69833,69920,214150,231329,233833,245841,319158,319177,319188	Polr2k,Ran,Polr2a,Polr2c,Tarbp2,Tsn,H2afz,Tsnax,Polr2l,Polr2d,Polr2f,Polr2i,Ago3,Polr2b,Tnrc6a,Polr2h,Hist1h4i,Hist1h2ba,Hist1h2bp
14_Member	Reactome Gene Sets	R-MMU-9018519	Estrogen-dependent gene expression	-2.66403	-1.28473	22/119	11909,12455,14228,17749,17869,19014,20020,20021,20683,21374,26424,51788,66491,69241,69833,69920,231329,245841,319158,319177,319188,433759	Atf2,Ccnt1,Fkbp4,Polr2k,Myc,Med1,Polr2a,Polr2c,Sp1,Tbp,Nr5a2,H2afz,Polr2l,Polr2d,Polr2f,Polr2i,Polr2b,Polr2h,Hist1h4i,Hist1h2ba,Hist1h2bp,Hdac1
15_Summary	GO Biological Processes	GO:0006974	cellular response to DNA damage stimulus	-10.7436	-8.16413	129/740	11789,11792,11909,12018,12125,12367,12412,12417,12443,12534,12649,12759,12925,13663,13990,14050,14375,14670,14885,15258,15289,15312,15361,15502,16882,17216,17217,17218,17219,17283,17766,17869,18538,18611,18817,18854,18950,18970,19164,19647,19691,19714,19891,20393,20482,20656,20833,21665,21849,21853,22201,22209,22256,22376,22401,23894,26370,26383,26416,26417,26909,27223,28000,50883,51800,52040,526…	Apc,Apex1,Atf2,Bak1,Bcl2l11,Casp3,Cbx1,Cbx3,Ccnd1,Cdk1,Chek1,Clu,Crip1,Ei24,Smarcad1,Eya3,Xrcc6,Gnl1,Gtf2h4,Hipk2,Hmgb1,Hmgn1,Hmga1,Dnaja1,Lig3,Mcm2,Mcm4,Mcm5,Mcm6,Men1,Nudt1,Myc,Pcna,Pea15a,Plk1,Pml,Pnp,Polb,Psen1,Rbbp6,Recql,Rev3l,Rpa2,Sgk1,Skil,Sod2,Ssrp1,Tdg,Trim28,Timeless,Uba1,Ube2a,Ung,Was,Zmat3,Gtf2h2,Cetn2,Fto,Mapk14,Mapk3,Exo1,Trp53bp1,Prpf19,Chek2,Bok,Ppp1r10,E2f7,Sfn,Uchl5,Nupr1,Ruvbl…
15_Member	GO Biological Processes	GO:0006974	cellular response to DNA damage stimulus	-10.7436	-8.16413	129/740	11789,11792,11909,12018,12125,12367,12412,12417,12443,12534,12649,12759,12925,13663,13990,14050,14375,14670,14885,15258,15289,15312,15361,15502,16882,17216,17217,17218,17219,17283,17766,17869,18538,18611,18817,18854,18950,18970,19164,19647,19691,19714,19891,20393,20482,20656,20833,21665,21849,21853,22201,22209,22256,22376,22401,23894,26370,26383,26416,26417,26909,27223,28000,50883,51800,52040,526…	Apc,Apex1,Atf2,Bak1,Bcl2l11,Casp3,Cbx1,Cbx3,Ccnd1,Cdk1,Chek1,Clu,Crip1,Ei24,Smarcad1,Eya3,Xrcc6,Gnl1,Gtf2h4,Hipk2,Hmgb1,Hmgn1,Hmga1,Dnaja1,Lig3,Mcm2,Mcm4,Mcm5,Mcm6,Men1,Nudt1,Myc,Pcna,Pea15a,Plk1,Pml,Pnp,Polb,Psen1,Rbbp6,Recql,Rev3l,Rpa2,Sgk1,Skil,Sod2,Ssrp1,Tdg,Trim28,Timeless,Uba1,Ube2a,Ung,Was,Zmat3,Gtf2h2,Cetn2,Fto,Mapk14,Mapk3,Exo1,Trp53bp1,Prpf19,Chek2,Bok,Ppp1r10,E2f7,Sfn,Uchl5,Nupr1,Ruvbl…
15_Member	GO Biological Processes	GO:0051052	regulation of DNA metabolic process	-7.73874	-5.49355	80/439	12168,12301,12428,12462,12465,12466,12534,12649,13347,13433,13435,13990,14050,14182,14955,15289,15461,16882,16905,17283,17450,17869,18538,18643,18854,18950,19647,19718,19891,21781,21849,21853,21927,22339,22376,26417,26926,27223,50883,52040,52463,52679,54343,56531,56702,66131,66362,67177,69237,69263,69885,70640,71991,72151,72400,73708,73945,74522,78903,93765,107823,107970,108961,110147,209200,2141…	Bmpr2,Cacybp,Ccna2,Cct3,Cct5,Cct6a,Cdk1,Chek1,Dffa,Dnmt1,Dnmt3a,Smarcad1,Eya3,Fgfr1,H19,Hmgb1,Hras,Lig3,Lmna,Men1,Morc1,Myc,Pcna,Pfn1,Pml,Pnp,Rbbp6,Rfc2,Rpa2,Tfdp1,Trim28,Timeless,Tnfaip1,Vegfa,Was,Mapk3,Aifm1,Trp53bp1,Chek2,Ppp1r10,Tet1,E2f7,Atf7ip,Ylpm1,Hist1h1b,Tipin,Exosc3,Cdt1,Gtpbp4,Rfc3,Aunip,Dcp2,Ercc8,Rfc5,Pinx1,Dppa3,Otud4,Morc2a,Wrnip1,Ube2n,Nsd2,Hist1h1t,E2f8,Ehmt2,Dtx3l,Kmt2a,Tent4b,…
15_Member	GO Biological Processes	GO:0006281	DNA repair	-5.75018	-3.75431	77/465	11792,12649,13990,14050,14375,14885,15289,15312,15361,16882,17216,17217,17218,17219,17766,18538,18854,18950,18970,19691,19714,19891,20833,21665,21849,21853,22209,22256,22376,23894,26370,26383,26909,27223,28000,50883,56207,56505,59026,66165,66467,66589,67236,67788,68026,68275,69716,69885,69920,69928,71991,72170,72931,78903,80905,93765,102423,107823,109145,110033,208836,209200,216049,216965,227656,…	Apex1,Chek1,Smarcad1,Eya3,Xrcc6,Gtf2h4,Hmgb1,Hmgn1,Hmga1,Lig3,Mcm2,Mcm4,Mcm5,Mcm6,Nudt1,Pcna,Pml,Pnp,Polb,Recql,Rev3l,Rpa2,Ssrp1,Tdg,Trim28,Timeless,Ube2a,Ung,Was,Gtf2h2,Cetn2,Fto,Exo1,Trp53bp1,Prpf19,Chek2,Uchl5,Ruvbl1,Huwe1,Bccip,Gtf2h5,Ube2v1,Cinp,Sfr1,Pclaf,Rpa1,Trip13,Aunip,Polr2i,Cenps,Ercc8,Chchd4,Swi5,Wrnip1,Polh,Ube2n,Hinfp,Nsd2,Gins4,Kif22,Fanci,Dtx3l,Zfp365,Taok1,Rexo4,Tnks1bp1,Zmpste2…
15_Member	GO Biological Processes	GO:0080135	regulation of cellular response to stress	-4.35025	-2.60068	96/667	11911,12018,12649,12759,13361,14050,14360,14367,14388,15258,15289,15357,15461,15467,15502,15505,16543,16906,17240,17283,17869,18023,18453,18538,18854,18950,19211,19712,19765,19766,19891,20482,20656,21849,21853,21943,22339,22376,22433,26365,26390,26417,27061,27223,29820,50883,51800,52040,52521,56085,56228,56312,56449,64209,65106,66143,66409,67313,67878,67956,68428,68585,68889,69885,70097,71853,719…	Atf4,Bak1,Chek1,Clu,Dhfr,Eya3,Fyn,Fzd5,Gab1,Hipk2,Hmgb1,Hmgcr,Hras,Eif2ak1,Dnaja1,Hsph1,Mdfic,Lmnb1,Mdfi,Men1,Myc,Nfe2l1,P4hb,Pcna,Pml,Pnp,Pten,Rest,Ralbp1,Ripk1,Rpa2,Skil,Sod2,Trim28,Timeless,Tnfsf11,Vegfa,Was,Xbp1,Ceacam1,Mapkbp1,Mapk3,Bcap31,Trp53bp1,Tnfrsf19,Chek2,Bok,Ppp1r10,Zfp622,Ubqln1,Ube2j1,Nupr1,Ybx3,Herpud1,Arl6ip5,Eef1e1,Rsl1d1,Inava,Tmem33,Kmt5a,Steap3,Rtn4,Ubac2,Aunip,Sash1,Pdia6,E…
15_Member	GO Biological Processes	GO:0006310	DNA recombination	-3.68749	-2.05416	46/278	11792,12649,13990,14375,15289,15510,16882,17216,17217,17218,17219,18970,19691,19891,21414,21853,22256,22376,26909,27223,56207,56505,56702,66362,67788,68275,69716,69885,69928,72931,73679,75033,93765,107823,107970,108655,109145,216049,225160,235134,235626,237211,237911,239083,269254,272551	Apex1,Chek1,Smarcad1,Xrcc6,Hmgb1,Hspd1,Lig3,Mcm2,Mcm4,Mcm5,Mcm6,Polb,Recql,Rpa2,Tcf7,Timeless,Ung,Was,Exo1,Trp53bp1,Uchl5,Ruvbl1,Hist1h1b,Exosc3,Sfr1,Rpa1,Trip13,Aunip,Cenps,Swi5,Tex19.1,Mei4,Ube2n,Nsd2,Hist1h1t,Foxp1,Gins4,Zfp365,Thoc1,Nfrkb,Setd2,Fancb,Brip1,Ccnb1ip1,Setx,Gins2
15_Member	GO Biological Processes	GO:0051054	positive regulation of DNA metabolic process	-3.49653	-1.90048	41/244	12301,12462,12465,12466,12534,13433,14050,14182,15461,17869,18538,18643,18854,18950,19718,21849,21853,21927,22339,22376,26417,27223,52040,52679,54343,66362,67177,69263,71991,72151,73945,74522,93765,107823,108961,209200,219150,234857,237211,252973,319604	Cacybp,Cct3,Cct5,Cct6a,Cdk1,Dnmt1,Eya3,Fgfr1,Hras,Myc,Pcna,Pfn1,Pml,Pnp,Rfc2,Trim28,Timeless,Tnfaip1,Vegfa,Was,Mapk3,Trp53bp1,Ppp1r10,E2f7,Atf7ip,Exosc3,Cdt1,Rfc3,Ercc8,Rfc5,Otud4,Morc2a,Ube2n,Nsd2,E2f8,Dtx3l,Hmbox1,Spire2,Fancb,Grhl2,Fam168a
15_Member	GO Biological Processes	GO:2001020	regulation of response to DNA damage stimulus	-3.0484	-1.57755	35/209	12649,12759,14050,15289,17869,18538,18854,18950,19891,20482,21849,21853,22376,27223,50883,52040,66143,67956,68428,69885,71991,78903,93765,107823,114716,209200,216049,225160,226419,230709,233789,234857,235626,237211,319604	Chek1,Clu,Eya3,Hmgb1,Myc,Pcna,Pml,Pnp,Rpa2,Skil,Trim28,Timeless,Was,Trp53bp1,Chek2,Ppp1r10,Eef1e1,Kmt5a,Steap3,Aunip,Ercc8,Wrnip1,Ube2n,Nsd2,Spred2,Dtx3l,Zfp365,Thoc1,Dyrk3,Zmpste24,Smg1,Spire2,Setd2,Fancb,Fam168a
15_Member	GO Biological Processes	GO:0006282	regulation of DNA repair	-2.76118	-1.36441	22/117	12649,14050,15289,18538,18854,18950,19891,21849,21853,22376,27223,69885,71991,78903,93765,107823,209200,216049,234857,235626,237211,319604	Chek1,Eya3,Hmgb1,Pcna,Pml,Pnp,Rpa2,Trim28,Timeless,Was,Trp53bp1,Aunip,Ercc8,Wrnip1,Ube2n,Nsd2,Dtx3l,Zfp365,Spire2,Setd2,Fancb,Fam168a
15_Member	GO Biological Processes	GO:0006302	double-strand break repair	-2.65405	-1.27758	35/220	12649,13990,14050,14375,16882,17216,17217,17218,17219,18854,18970,19691,19891,21853,22376,27223,28000,50883,67788,68275,69716,69885,72931,93765,107823,109145,209200,216049,228140,234857,235626,237211,237911,269254,272551	Chek1,Smarcad1,Eya3,Xrcc6,Lig3,Mcm2,Mcm4,Mcm5,Mcm6,Pml,Polb,Recql,Rpa2,Timeless,Was,Trp53bp1,Prpf19,Chek2,Sfr1,Rpa1,Trip13,Aunip,Swi5,Ube2n,Nsd2,Gins4,Dtx3l,Zfp365,Tnks1bp1,Spire2,Setd2,Fancb,Brip1,Setx,Gins2
16_Summary	Reactome Gene Sets	R-MMU-8953897	Cellular responses to external stimuli	-10.5169	-7.96378	84/413	11758,12428,12447,12448,13619,13819,14228,14229,14828,15260,15361,15481,15502,15505,16906,18141,18226,18453,19082,19386,20112,20656,20867,21672,22142,22143,22144,22145,22146,22151,22152,23950,26399,26416,26417,51788,52717,53598,54130,56445,56455,56551,56702,56716,57436,66371,66401,66410,66440,66840,67384,67414,67923,68118,68275,68512,68612,71745,71805,71844,72124,75560,75608,75669,81489,93739,972…	Prdx6,Ccna2,Ccne1,Ccne2,Phc1,Epas1,Fkbp4,Fkbp5,Hspa5,Hira,Hmga1,Hspa8,Dnaja1,Hsph1,Lmnb1,Nup50,Nup62,P4hb,Prkag1,Ranbp2,Rps6ka2,Sod2,Stip1,Prdx2,Tuba1a,Tuba1b,Tuba3a,Tuba4a,Tuba1c,Tubb2a,Tubb3,Dnajb6,Map2k6,Mapk14,Mapk3,H2afz,Anapc16,Dctn3,Actr1a,Dnaja2,Dynll1,Txn2,Hist1h1b,Mlst8,Gabarapl1,Chmp4c,Nudt2,Mterf3,Cdc26,Wdr45b,Bag4,Mfn1,Eloc,Atg101,Rpa1,Tomm5,Ube2c,Cul2,Nup93,Nupl1,Seh1l,Ep400,Chmp4b,…
16_Member	Reactome Gene Sets	R-MMU-8953897	Cellular responses to external stimuli	-10.5169	-7.96378	84/413	11758,12428,12447,12448,13619,13819,14228,14229,14828,15260,15361,15481,15502,15505,16906,18141,18226,18453,19082,19386,20112,20656,20867,21672,22142,22143,22144,22145,22146,22151,22152,23950,26399,26416,26417,51788,52717,53598,54130,56445,56455,56551,56702,56716,57436,66371,66401,66410,66440,66840,67384,67414,67923,68118,68275,68512,68612,71745,71805,71844,72124,75560,75608,75669,81489,93739,972…	Prdx6,Ccna2,Ccne1,Ccne2,Phc1,Epas1,Fkbp4,Fkbp5,Hspa5,Hira,Hmga1,Hspa8,Dnaja1,Hsph1,Lmnb1,Nup50,Nup62,P4hb,Prkag1,Ranbp2,Rps6ka2,Sod2,Stip1,Prdx2,Tuba1a,Tuba1b,Tuba3a,Tuba4a,Tuba1c,Tubb2a,Tubb3,Dnajb6,Map2k6,Mapk14,Mapk3,H2afz,Anapc16,Dctn3,Actr1a,Dnaja2,Dynll1,Txn2,Hist1h1b,Mlst8,Gabarapl1,Chmp4c,Nudt2,Mterf3,Cdc26,Wdr45b,Bag4,Mfn1,Eloc,Atg101,Rpa1,Tomm5,Ube2c,Cul2,Nup93,Nupl1,Seh1l,Ep400,Chmp4b,…
16_Member	Reactome Gene Sets	R-MMU-2262752	Cellular responses to stress	-8.59951	-6.24731	68/335	11758,12428,12447,12448,13619,13819,14228,14229,14828,15260,15361,15481,15502,15505,16906,18141,18226,18453,19386,20112,20656,20867,21672,22142,22143,22144,22145,22146,22151,22152,23950,26399,26416,26417,51788,52717,53598,54130,56445,56455,56551,56702,56716,66401,66440,67384,67923,68275,68612,71745,71805,71844,72124,75560,81489,99152,110147,112407,213539,216850,218210,227613,234865,269966,319158,…	Prdx6,Ccna2,Ccne1,Ccne2,Phc1,Epas1,Fkbp4,Fkbp5,Hspa5,Hira,Hmga1,Hspa8,Dnaja1,Hsph1,Lmnb1,Nup50,Nup62,P4hb,Ranbp2,Rps6ka2,Sod2,Stip1,Prdx2,Tuba1a,Tuba1b,Tuba3a,Tuba4a,Tuba1c,Tubb2a,Tubb3,Dnajb6,Map2k6,Mapk14,Mapk3,H2afz,Anapc16,Dctn3,Actr1a,Dnaja2,Dynll1,Txn2,Hist1h1b,Mlst8,Nudt2,Cdc26,Bag4,Eloc,Rpa1,Ube2c,Cul2,Nup93,Nupl1,Seh1l,Ep400,Dnajb1,Anapc2,Ehmt2,Egln3,Bag2,Kdm6b,Nup153,Tubb4b,Nup133,Nup98…
17_Summary	GO Biological Processes	GO:0006260	DNA replication	-10.2331	-7.69671	58/243	12301,12428,12447,12448,12534,14182,15461,16882,17216,17217,17218,17219,18028,18538,18970,18975,19647,19691,19714,19718,19872,19891,20133,20466,20492,20833,21853,21927,22687,23834,50883,50927,52679,66131,67177,67236,68026,68275,69237,69263,69270,69928,70024,72151,78903,80905,101612,107373,108961,109145,110147,210711,216049,217578,225160,230709,269966,272551	Cacybp,Ccna2,Ccne1,Ccne2,Cdk1,Fgfr1,Hras,Lig3,Mcm2,Mcm4,Mcm5,Mcm6,Nfib,Pcna,Polb,Polg,Rbbp6,Recql,Rev3l,Rfc2,Rny1,Rpa2,Rrm1,Sin3a,Slbp,Ssrp1,Timeless,Tnfaip1,Zpr1,Cdc6,Chek2,Nasp,E2f7,Tipin,Cdt1,Cinp,Pclaf,Rpa1,Gtpbp4,Rfc3,Gins1,Cenps,Mcm10,Rfc5,Wrnip1,Polh,Grwd1,Fam111a,E2f8,Gins4,Ehmt2,Mcmbp,Zfp365,Baz1a,Thoc1,Zmpste24,Nup98,Gins2
17_Member	GO Biological Processes	GO:0006260	DNA replication	-10.2331	-7.69671	58/243	12301,12428,12447,12448,12534,14182,15461,16882,17216,17217,17218,17219,18028,18538,18970,18975,19647,19691,19714,19718,19872,19891,20133,20466,20492,20833,21853,21927,22687,23834,50883,50927,52679,66131,67177,67236,68026,68275,69237,69263,69270,69928,70024,72151,78903,80905,101612,107373,108961,109145,110147,210711,216049,217578,225160,230709,269966,272551	Cacybp,Ccna2,Ccne1,Ccne2,Cdk1,Fgfr1,Hras,Lig3,Mcm2,Mcm4,Mcm5,Mcm6,Nfib,Pcna,Polb,Polg,Rbbp6,Recql,Rev3l,Rfc2,Rny1,Rpa2,Rrm1,Sin3a,Slbp,Ssrp1,Timeless,Tnfaip1,Zpr1,Cdc6,Chek2,Nasp,E2f7,Tipin,Cdt1,Cinp,Pclaf,Rpa1,Gtpbp4,Rfc3,Gins1,Cenps,Mcm10,Rfc5,Wrnip1,Polh,Grwd1,Fam111a,E2f8,Gins4,Ehmt2,Mcmbp,Zfp365,Baz1a,Thoc1,Zmpste24,Nup98,Gins2
17_Member	GO Biological Processes	GO:0006261	DNA-dependent DNA replication	-7.49008	-5.27861	35/134	12447,12448,14182,16882,17216,17217,17218,17219,18538,18975,19691,19718,19872,20492,21853,22687,23834,50883,52679,66131,67177,68275,69263,69270,69928,70024,72151,78903,108961,109145,210711,216049,217578,225160,230709	Ccne1,Ccne2,Fgfr1,Lig3,Mcm2,Mcm4,Mcm5,Mcm6,Pcna,Polg,Recql,Rfc2,Rny1,Slbp,Timeless,Zpr1,Cdc6,Chek2,E2f7,Tipin,Cdt1,Rpa1,Rfc3,Gins1,Cenps,Mcm10,Rfc5,Wrnip1,E2f8,Gins4,Mcmbp,Zfp365,Baz1a,Thoc1,Zmpste24
17_Member	GO Biological Processes	GO:0090329	regulation of DNA-dependent DNA replication	-3.81475	-2.15936	14/49	14182,16882,19718,21853,50883,52679,66131,67177,69263,72151,78903,108961,216049,230709	Fgfr1,Lig3,Rfc2,Timeless,Chek2,E2f7,Tipin,Cdt1,Rfc3,Rfc5,Wrnip1,E2f8,Zfp365,Zmpste24
17_Member	GO Biological Processes	GO:0006275	regulation of DNA replication	-3.78341	-2.13445	23/106	12301,12428,12534,14182,15461,16882,18538,19647,19718,21853,21927,50883,52679,66131,67177,69237,69263,72151,78903,108961,110147,216049,230709	Cacybp,Ccna2,Cdk1,Fgfr1,Hras,Lig3,Pcna,Rbbp6,Rfc2,Timeless,Tnfaip1,Chek2,E2f7,Tipin,Cdt1,Gtpbp4,Rfc3,Rfc5,Wrnip1,E2f8,Ehmt2,Zfp365,Zmpste24
18_Summary	Reactome Gene Sets	R-MMU-191273	Cholesterol biosynthesis	-9.95027	-7.42198	16/26	13121,13360,14137,15357,15490,16987,20775,66234,68603,74754,110196,110460,192156,208715,235293,319554,14381,18984,67815,231070,11804,16835,18023,20660,20788,22359,26889,65969,67800,68177,14182,11677,14187,16211,19384,26458,66065,170459,170930,11886,13361,18798,19712,20751,71780,72469,74551,230379,12660,16329,16330,17252,19211,55980,217837,242864,11474,12560,13195,13819	Cyp51,Dhcr7,Fdft1,Hmgcr,Hsd17b7,Lss,Sqle,Msmo1,Pmvk,Dhcr24,Fdps,Acat2,Mvd,Hmgcs1,Sc5d,Idi1,G6pdx,Por,Sec14l2,Insig1,Aplp2,Ldlr,Nfe2l1,Sorl1,Srebf2,Vldlr,Cln8,Cubn,Dgat2,Ebpl,Fgfr1,Akr1b3,Akr1b8,Kpnb1,Ran,Slc27a2,Hsd17b14,Stard4,Sumo2,Asah1,Dhfr,Plcb4,Rest,Spr,Isyna1,Plcd3,Pck2,Acer2,Chka,Inpp1,Inpp5b,Rdh11,Pten,Impa1,Itpk1,Napepld,Actn3,Cdh3,Ddc,Epas1
18_Member	Reactome Gene Sets	R-MMU-191273	Cholesterol biosynthesis	-9.95027	-7.42198	16/26	13121,13360,14137,15357,15490,16987,20775,66234,68603,74754,110196,110460,192156,208715,235293,319554	Cyp51,Dhcr7,Fdft1,Hmgcr,Hsd17b7,Lss,Sqle,Msmo1,Pmvk,Dhcr24,Fdps,Acat2,Mvd,Hmgcs1,Sc5d,Idi1
18_Member	GO Biological Processes	GO:0016126	sterol biosynthetic process	-6.07039	-4.03501	18/52	13121,13360,14137,14381,15357,15490,16987,18984,20775,66234,67815,68603,74754,110196,192156,208715,231070,235293	Cyp51,Dhcr7,Fdft1,G6pdx,Hmgcr,Hsd17b7,Lss,Por,Sqle,Msmo1,Sec14l2,Pmvk,Dhcr24,Fdps,Mvd,Hmgcs1,Insig1,Sc5d
18_Member	GO Biological Processes	GO:0006695	cholesterol biosynthetic process	-5.49499	-3.56063	16/46	13121,13360,14137,14381,15357,15490,16987,18984,67815,68603,74754,110196,192156,208715,231070,235293	Cyp51,Dhcr7,Fdft1,G6pdx,Hmgcr,Hsd17b7,Lss,Por,Sec14l2,Pmvk,Dhcr24,Fdps,Mvd,Hmgcs1,Insig1,Sc5d
18_Member	GO Biological Processes	GO:1902653	secondary alcohol biosynthetic process	-5.35486	-3.44267	16/47	13121,13360,14137,14381,15357,15490,16987,18984,67815,68603,74754,110196,192156,208715,231070,235293	Cyp51,Dhcr7,Fdft1,G6pdx,Hmgcr,Hsd17b7,Lss,Por,Sec14l2,Pmvk,Dhcr24,Fdps,Mvd,Hmgcs1,Insig1,Sc5d
18_Member	KEGG Pathway	M00101	Cholesterol biosynthesis, squalene 2,3-epoxide => cholesterol	-5.14509	-3.27533	7/10	13121,13360,15490,16987,66234,74754,235293	Cyp51,Dhcr7,Hsd17b7,Lss,Msmo1,Dhcr24,Sc5d
18_Member	KEGG Pathway	mmu_M00101	Cholesterol biosynthesis, squalene 2,3-epoxide => cholesterol	-5.14509	-3.27533	7/10	13121,13360,15490,16987,66234,74754,235293	Cyp51,Dhcr7,Hsd17b7,Lss,Msmo1,Dhcr24,Sc5d
18_Member	KEGG Pathway	mmu00100	Steroid biosynthesis	-4.56887	-2.78723	9/19	13121,13360,14137,15490,16987,20775,66234,74754,235293	Cyp51,Dhcr7,Fdft1,Hsd17b7,Lss,Sqle,Msmo1,Dhcr24,Sc5d
18_Member	GO Biological Processes	GO:0016125	sterol metabolic process	-4.16118	-2.43452	28/134	11804,13121,13360,14137,14381,15357,15490,16835,16987,18023,18984,20660,20775,20788,22359,26889,65969,66234,67800,67815,68177,68603,74754,110196,192156,208715,231070,235293	Aplp2,Cyp51,Dhcr7,Fdft1,G6pdx,Hmgcr,Hsd17b7,Ldlr,Lss,Nfe2l1,Por,Sorl1,Sqle,Srebf2,Vldlr,Cln8,Cubn,Msmo1,Dgat2,Sec14l2,Ebpl,Pmvk,Dhcr24,Fdps,Mvd,Hmgcs1,Insig1,Sc5d
18_Member	GO Biological Processes	GO:1902652	secondary alcohol metabolic process	-3.98821	-2.28981	27/130	11804,13121,13360,14137,14182,14381,15357,15490,16835,16987,18023,18984,20660,20775,20788,22359,26889,65969,67800,67815,68603,74754,110196,192156,208715,231070,235293	Aplp2,Cyp51,Dhcr7,Fdft1,Fgfr1,G6pdx,Hmgcr,Hsd17b7,Ldlr,Lss,Nfe2l1,Por,Sorl1,Sqle,Srebf2,Vldlr,Cln8,Cubn,Dgat2,Sec14l2,Pmvk,Dhcr24,Fdps,Mvd,Hmgcs1,Insig1,Sc5d
18_Member	GO Biological Processes	GO:0008203	cholesterol metabolic process	-3.87472	-2.1961	26/125	11804,13121,13360,14137,14381,15357,15490,16835,16987,18023,18984,20660,20775,20788,22359,26889,65969,67800,67815,68603,74754,110196,192156,208715,231070,235293	Aplp2,Cyp51,Dhcr7,Fdft1,G6pdx,Hmgcr,Hsd17b7,Ldlr,Lss,Nfe2l1,Por,Sorl1,Sqle,Srebf2,Vldlr,Cln8,Cubn,Dgat2,Sec14l2,Pmvk,Dhcr24,Fdps,Mvd,Hmgcs1,Insig1,Sc5d
18_Member	Reactome Gene Sets	R-MMU-8957322	Metabolism of steroids	-3.64317	-2.01595	25/122	11677,13121,13360,14137,14187,15357,15490,16211,16987,19384,20775,20788,26458,66065,66234,68603,74754,110196,110460,170459,170930,192156,208715,235293,319554	Akr1b3,Cyp51,Dhcr7,Fdft1,Akr1b8,Hmgcr,Hsd17b7,Kpnb1,Lss,Ran,Sqle,Srebf2,Slc27a2,Hsd17b14,Msmo1,Pmvk,Dhcr24,Fdps,Acat2,Stard4,Sumo2,Mvd,Hmgcs1,Sc5d,Idi1
18_Member	GO Biological Processes	GO:0046165	alcohol biosynthetic process	-3.02469	-1.56213	26/141	11677,11886,13121,13360,13361,14137,14381,15357,15490,16987,18798,18984,19712,20751,67815,68603,71780,72469,74551,74754,110196,192156,208715,230379,231070,235293	Akr1b3,Asah1,Cyp51,Dhcr7,Dhfr,Fdft1,G6pdx,Hmgcr,Hsd17b7,Lss,Plcb4,Por,Rest,Spr,Sec14l2,Pmvk,Isyna1,Plcd3,Pck2,Dhcr24,Fdps,Mvd,Hmgcs1,Acer2,Insig1,Sc5d
18_Member	GO Biological Processes	GO:0006066	alcohol metabolic process	-2.65817	-1.28057	46/310	11677,11804,11886,12660,13121,13360,13361,14137,14182,14187,14381,15357,15490,16329,16330,16835,16987,17252,18023,18798,18984,19211,19712,20660,20751,20775,20788,22359,26889,55980,65969,67800,67815,68603,71780,72469,74551,74754,110196,192156,208715,217837,230379,231070,235293,242864	Akr1b3,Aplp2,Asah1,Chka,Cyp51,Dhcr7,Dhfr,Fdft1,Fgfr1,Akr1b8,G6pdx,Hmgcr,Hsd17b7,Inpp1,Inpp5b,Ldlr,Lss,Rdh11,Nfe2l1,Plcb4,Por,Pten,Rest,Sorl1,Spr,Sqle,Srebf2,Vldlr,Cln8,Impa1,Cubn,Dgat2,Sec14l2,Pmvk,Isyna1,Plcd3,Pck2,Dhcr24,Fdps,Mvd,Hmgcs1,Itpk1,Acer2,Insig1,Sc5d,Napepld
18_Member	Reactome Gene Sets	R-MMU-6807047	Cholesterol biosynthesis via desmosterol	-2.4764	-1.15373	3/4	13360,74754,235293	Dhcr7,Dhcr24,Sc5d
18_Member	GO Biological Processes	GO:1901617	organic hydroxy compound biosynthetic process	-2.11921	-0.873336	34/229	11474,11677,11886,12560,13121,13195,13360,13361,13819,14137,14381,15357,15490,16987,18798,18984,19712,20751,20775,26458,66234,67815,68603,71780,72469,74551,74754,110196,170459,192156,208715,230379,231070,235293	Actn3,Akr1b3,Asah1,Cdh3,Cyp51,Ddc,Dhcr7,Dhfr,Epas1,Fdft1,G6pdx,Hmgcr,Hsd17b7,Lss,Plcb4,Por,Rest,Spr,Sqle,Slc27a2,Msmo1,Sec14l2,Pmvk,Isyna1,Plcd3,Pck2,Dhcr24,Fdps,Stard4,Mvd,Hmgcs1,Acer2,Insig1,Sc5d
19_Summary	KEGG Pathway	mmu03020	RNA polymerase	-9.74007	-7.22757	17/30	20016,20017,20018,20019,20020,20021,20022,64424,66491,67005,67486,69241,69833,69920,70428,231329,245841,12497,18102,18950,20133,21877,21915,22247,66401,66422,66979,76952,110074,209558,320685,667034,11909,12428,12534,14191,15182,15467,15481,17463,17869,18707,18710,19179,19181,19231,19384,19766,20737,21374,22031,22123,22352,22629,22630,22631,23996,26399,26416,27401,54401,56436,66413,66997,70247,741…	Polr1c,Polr1b,Polr1d,Polr1a,Polr2a,Polr2c,Polr2j,Polr1e,Polr2l,Polr3k,Polr3g,Polr2d,Polr2f,Polr2i,Polr3b,Polr2b,Polr2h,Entpd6,Nme1,Pnp,Rrm1,Tk1,Dtymk,Umps,Nudt2,Dctpp1,Pole4,Nt5c2,Dut,Enpp3,Dctd,Pnp2,Atf2,Ccna2,Cdk1,Fgr,Hdac2,Eif2ak1,Hspa8,Psmd7,Myc,Pik3cd,Pik3r3,Psmc1,Psmc2,Ptma,Ran,Ripk1,Spn,Tbp,Traf3,Psmd3,Vim,Ywhah,Ywhaq,Ywhaz,Psmc4,Map2k6,Mapk14,Skp2,Ywhab,Adrm1,Psmd6,Psmd12,Psmd1,Gtf2e1,H2-…
19_Member	KEGG Pathway	mmu03020	RNA polymerase	-9.74007	-7.22757	17/30	20016,20017,20018,20019,20020,20021,20022,64424,66491,67005,67486,69241,69833,69920,70428,231329,245841	Polr1c,Polr1b,Polr1d,Polr1a,Polr2a,Polr2c,Polr2j,Polr1e,Polr2l,Polr3k,Polr3g,Polr2d,Polr2f,Polr2i,Polr3b,Polr2b,Polr2h
19_Member	KEGG Pathway	mmu00240	Pyrimidine metabolism	-8.79737	-6.41749	32/104	12497,18102,18950,20016,20017,20018,20019,20020,20021,20022,20133,21877,21915,22247,64424,66401,66422,66491,66979,67005,67486,69241,69833,69920,70428,76952,110074,209558,231329,245841,320685,667034	Entpd6,Nme1,Pnp,Polr1c,Polr1b,Polr1d,Polr1a,Polr2a,Polr2c,Polr2j,Rrm1,Tk1,Dtymk,Umps,Polr1e,Nudt2,Dctpp1,Polr2l,Pole4,Polr3k,Polr3g,Polr2d,Polr2f,Polr2i,Polr3b,Nt5c2,Dut,Enpp3,Polr2b,Polr2h,Dctd,Pnp2
19_Member	KEGG Pathway	mmu05169	Epstein-Barr virus infection	-8.15185	-5.85272	50/220	11909,12428,12534,14191,15182,15467,15481,17463,17869,18707,18710,19179,19181,19231,19384,19766,20016,20018,20020,20021,20022,20737,21374,22031,22123,22352,22629,22630,22631,23996,26399,26416,27401,54401,56436,66413,66491,66997,67005,67486,69241,69833,69920,70247,70428,74197,231329,240095,245841,433759	Atf2,Ccna2,Cdk1,Fgr,Hdac2,Eif2ak1,Hspa8,Psmd7,Myc,Pik3cd,Pik3r3,Psmc1,Psmc2,Ptma,Ran,Ripk1,Polr1c,Polr1d,Polr2a,Polr2c,Polr2j,Spn,Tbp,Traf3,Psmd3,Vim,Ywhah,Ywhaq,Ywhaz,Psmc4,Map2k6,Mapk14,Skp2,Ywhab,Adrm1,Psmd6,Polr2l,Psmd12,Polr3k,Polr3g,Polr2d,Polr2f,Polr2i,Psmd1,Polr3b,Gtf2e1,Polr2b,H2-M5,Polr2h,Hdac1
19_Member	KEGG Pathway	mmu00230	Purine metabolism	-7.93145	-5.65753	43/178	11486,11513,11534,11564,11637,11639,11821,12497,16434,18102,18574,18950,19139,20016,20017,20018,20019,20020,20021,20022,20133,23917,23918,64424,66401,66491,66979,67005,67486,69241,69833,69920,70428,76952,76974,105446,108147,110639,209558,231329,245841,432530,667034	Ada,Adcy7,Adk,Adsl,Ak2,Ak4,Aprt,Entpd6,Itpa,Nme1,Pde1b,Pnp,Prps1,Polr1c,Polr1b,Polr1d,Polr1a,Polr2a,Polr2c,Polr2j,Rrm1,Impdh1,Impdh2,Polr1e,Nudt2,Polr2l,Pole4,Polr3k,Polr3g,Polr2d,Polr2f,Polr2i,Polr3b,Nt5c2,Urah,Gmpr2,Atic,Prps2,Enpp3,Polr2b,Polr2h,Adcy1,Pnp2
20_Summary	KEGG Pathway	mmu04110	Cell cycle	-9.63595	-7.14611	37/124	12237,12428,12443,12444,12445,12447,12448,12530,12534,12577,12649,15182,17126,17216,17217,17218,17219,17869,18538,18817,21781,22629,22630,22631,23834,27401,50883,54401,55948,56150,66440,99152,104394,107995,242705,268697,433759,12367,13063,13067,13663,18787,19211,22401,68428,230784,11909,11911,12018,14885,15461,18176,18707,18710,18970,19179,20807,21374,22031,22215,23894,26417,60595,74197,78303,240…	Bub3,Ccna2,Ccnd1,Ccnd2,Ccnd3,Ccne1,Ccne2,Cdc25a,Cdk1,Cdkn1c,Chek1,Hdac2,Smad2,Mcm2,Mcm4,Mcm5,Mcm6,Myc,Pcna,Plk1,Tfdp1,Ywhah,Ywhaq,Ywhaz,Cdc6,Skp2,Chek2,Ywhab,Sfn,Mad2l1,Cdc26,Anapc2,E2f4,Cdc20,E2f2,Ccnb1,Hdac1,Casp3,Cycs,Cyct,Ei24,Serpine1,Pten,Zmat3,Steap3,Sesn2,Atf2,Atf4,Bak1,Gtf2h4,Hras,Nras,Pik3cd,Pik3r3,Polb,Psmc1,Srf,Tbp,Traf3,Ube3a,Gtf2h2,Mapk3,Actn4,Gtf2e1,Hist3h2ba,H2-M5,Hist1h4i,Hist1h2…
20_Member	KEGG Pathway	mmu04110	Cell cycle	-9.63595	-7.14611	37/124	12237,12428,12443,12444,12445,12447,12448,12530,12534,12577,12649,15182,17126,17216,17217,17218,17219,17869,18538,18817,21781,22629,22630,22631,23834,27401,50883,54401,55948,56150,66440,99152,104394,107995,242705,268697,433759	Bub3,Ccna2,Ccnd1,Ccnd2,Ccnd3,Ccne1,Ccne2,Cdc25a,Cdk1,Cdkn1c,Chek1,Hdac2,Smad2,Mcm2,Mcm4,Mcm5,Mcm6,Myc,Pcna,Plk1,Tfdp1,Ywhah,Ywhaq,Ywhaz,Cdc6,Skp2,Chek2,Ywhab,Sfn,Mad2l1,Cdc26,Anapc2,E2f4,Cdc20,E2f2,Ccnb1,Hdac1
20_Member	KEGG Pathway	mmu04115	p53 signaling pathway	-4.81246	-2.98313	19/68	12367,12443,12444,12445,12447,12448,12534,12649,13063,13067,13663,18787,19211,22401,50883,55948,68428,230784,268697	Casp3,Ccnd1,Ccnd2,Ccnd3,Ccne1,Ccne2,Cdk1,Chek1,Cycs,Cyct,Ei24,Serpine1,Pten,Zmat3,Chek2,Sfn,Steap3,Sesn2,Ccnb1
20_Member	KEGG Pathway	mmu05203	Viral carcinogenesis	-3.70429	-2.06789	40/231	11909,11911,12018,12367,12428,12443,12444,12445,12447,12448,12534,12649,14885,15182,15461,18176,18707,18710,18970,19179,20807,21374,22031,22215,22629,22630,22631,23894,26417,27401,54401,60595,74197,78303,107995,240095,319158,319177,319188,433759	Atf2,Atf4,Bak1,Casp3,Ccna2,Ccnd1,Ccnd2,Ccnd3,Ccne1,Ccne2,Cdk1,Chek1,Gtf2h4,Hdac2,Hras,Nras,Pik3cd,Pik3r3,Polb,Psmc1,Srf,Tbp,Traf3,Ube3a,Ywhah,Ywhaq,Ywhaz,Gtf2h2,Mapk3,Skp2,Ywhab,Actn4,Gtf2e1,Hist3h2ba,Cdc20,H2-M5,Hist1h4i,Hist1h2ba,Hist1h2bp,Hdac1
20_Member	GO Biological Processes	GO:0000079	regulation of cyclin-dependent protein serine/threonine kinase activity	-3.3967	-1.83237	17/72	11789,12367,12428,12443,12444,12445,12447,12448,17283,18817,19211,23834,55948,66165,69237,268697,380694	Apc,Casp3,Ccna2,Ccnd1,Ccnd2,Ccnd3,Ccne1,Ccne2,Men1,Plk1,Pten,Cdc6,Sfn,Bccip,Gtpbp4,Ccnb1,Ccnjl
20_Member	GO Biological Processes	GO:1904029	regulation of cyclin-dependent protein kinase activity	-3.10784	-1.62021	17/76	11789,12367,12428,12443,12444,12445,12447,12448,17283,18817,19211,23834,55948,66165,69237,268697,380694	Apc,Casp3,Ccna2,Ccnd1,Ccnd2,Ccnd3,Ccne1,Ccne2,Men1,Plk1,Pten,Cdc6,Sfn,Bccip,Gtpbp4,Ccnb1,Ccnjl
