# Supplementary material for: Global translation during early development depends on the essential transcription factor PRDM10
Source: Nat Commun. 2020 Jul 17;11:3603. doi: 10.1038/s41467-020-17304-3 (PMC7368010; doi:10.1038/s41467-020-17304-3)
Supplement: Supplementary file 9 — Supplementary Data 5 [file 41467_2020_17304_MOESM9_ESM.xlsx]

## Sheet: S5
Supplementary Data 5: Gene expression in 8-cell stage embryos (MUT vs. CTL)
ensembl_gene_id	gene_name	description	baseMean	log2FoldChange	lfcSE	stat	pvalue	padj	tpm_A.CTL.1	tpm_A.CTL.2	tpm_A.CTL.3	tpm_A.MUT.1	tpm_A.MUT.2	tpm_A.MUT.3	tpm_B.CTL.1	tpm_B.CTL.2	tpm_B.CTL.3	tpm_B.MUT.1	tpm_B.MUT.2
ENSMUSG00000041571	Selenow	selenoprotein W [Source:MGI Symbol;Acc:MGI:1100878]	399.054	-3.88954	0.299761	-12.9755	1.68562e-38	1.88014e-34	186.11	313.01	325.35	9.26	8.62	19.09	152.9	159.32	150.11	16.1	18.2
ENSMUSG00000055762	Eef1d	eukaryotic translation elongation factor 1 delta (guanine nucleotide exchange protein) [Source:MGI Symbol;Acc:MGI:1913906]	1173.64	-2.58967	0.206407	-12.5464	4.15914e-36	2.31955e-32	398.51	361.74	426.25	55.25	83.97	95.52	640.81	620.3	521.63	94.48	59.13
ENSMUSG00000016308	Ube2a	ubiquitin-conjugating enzyme E2A [Source:MGI Symbol;Acc:MGI:102959]	465.705	-3.99276	0.363285	-10.9907	4.23538e-28	1.57471e-24	141.6	291.07	275.04	9.45	19.65	3.01	263.32	147.13	220.46	21.47	16.11
ENSMUSG00000052033	Pfdn4	prefoldin 4 [Source:MGI Symbol;Acc:MGI:1923512]	95.4714	-3.46544	0.320135	-10.8249	2.62231e-27	7.31232e-24	65.85	48.84	64.78	4.84	5.66	2.06	39.06	51.12	43.98	5.83	5.31
ENSMUSG00000041870	Ankrd13a	ankyrin repeat domain 13a [Source:MGI Symbol;Acc:MGI:1915670]	92.9082	-5.59965	0.600333	-9.32756	1.08335e-20	2.41673e-17	17.47	17.31	10.98	0.08	1.28	0.54	16.6	24.28	9.36	0	0
ENSMUSG00000086841	2410006H16Rik	RIKEN cDNA 2410006H16 gene [Source:MGI Symbol;Acc:MGI:1916471]	149.803	-2.69669	0.292283	-9.22632	2.80097e-20	5.207e-17	180.89	118.78	136.52	12.64	24.88	22.55	109.37	121.08	112.42	29.96	10.35
ENSMUSG00000093989	Rnasek	ribonuclease, RNase K [Source:MGI Symbol;Acc:MGI:106369]	259.98	-2.1904	0.23851	-9.18367	4.16635e-20	6.63879e-17	158	137.59	157.45	37.97	37.75	36.65	167.97	287.05	119.21	35.02	34.22
ENSMUSG00000031756	Cenpn	centromere protein N [Source:MGI Symbol;Acc:MGI:1919405]	331.172	-1.80875	0.214129	-8.44699	2.98916e-17	4.16764e-14	53.05	55.57	36.27	16.25	17.61	8.91	75.95	93.08	67.62	21.48	19.94
ENSMUSG00000022111	Uchl3	ubiquitin carboxyl-terminal esterase L3 (ubiquitin thiolesterase) [Source:MGI Symbol;Acc:MGI:1355274]	341.913	-1.77874	0.228655	-7.77913	7.30271e-15	9.05049e-12	121.28	152.98	172.6	42.7	30.73	29.47	82.98	92.01	118.56	41.11	35.48
ENSMUSG00000037013	Ss18	SS18, nBAF chromatin remodeling complex subunit [Source:MGI Symbol;Acc:MGI:107708]	373.958	-2.51105	0.360951	-6.95677	3.48172e-12	3.88351e-09	24.57	58.22	25.92	6.21	1.33	7.5	43.55	50.08	26.96	9.49	8.9
ENSMUSG00000056076	Eif3b	eukaryotic translation initiation factor 3, subunit B [Source:MGI Symbol;Acc:MGI:106478]	770.227	-1.32287	0.19207	-6.88741	5.68153e-12	5.76107e-09	88.8	78.1	59.62	30.25	39.31	25.1	164.2	186.61	106.88	60.44	50.42
ENSMUSG00000067199	Frat1	frequently rearranged in advanced T cell lymphomas [Source:MGI Symbol;Acc:MGI:109450]	37.9404	-4.18642	0.687897	-6.08582	1.15894e-09	1.07724e-06	4.73	1.97	1.88	0.18	0	0.61	6.11	14.45	5.33	0	0.47
ENSMUSG00000005148	Klf5	Kruppel-like factor 5 [Source:MGI Symbol;Acc:MGI:1338056]	2052.59	0.856817	0.142036	6.03238	1.61562e-09	1.3862e-06	80.24	111.66	92.62	150.9	159.73	156.41	122.6	95.13	80.28	191	201.44
ENSMUSG00000005161	Prdx2	peroxiredoxin 2 [Source:MGI Symbol;Acc:MGI:109486]	147.439	-1.67289	0.28251	-5.92152	3.18984e-09	2.54139e-06	57.31	75.32	28.85	12.04	15	14.7	31.09	32.51	40.67	10.86	15.82
ENSMUSG00000039065	Atpsckmt	ATP synthase C subunit lysine N-methyltransferase [Source:MGI Symbol;Acc:MGI:1915323]	34.5205	-2.89105	0.489544	-5.90559	3.51379e-09	2.61285e-06	5.19	9.76	12.37	2.69	1.76	1.16	7.59	12.44	6.11	0.38	0.82
ENSMUSG00000081586	Gm11544	predicted gene 11544 [Source:MGI Symbol;Acc:MGI:3650736]	107.252	-1.63634	0.287091	-5.69972	1.20004e-08	8.36578e-06	113.27	49.94	54.95	23.52	23.85	30.91	136.9	160.07	141.98	32.23	48.74
ENSMUSG00000020326	Ccng1	cyclin G1 [Source:MGI Symbol;Acc:MGI:102890]	215.821	1.71015	0.300972	5.68208	1.33063e-08	8.73053e-06	9.26	8.52	6.63	28.3	9.32	25.34	3.85	4.43	5.52	24.94	15.74
ENSMUSG00000066150	Slc31a1	solute carrier family 31, member 1 [Source:MGI Symbol;Acc:MGI:1333843]	219.299	-1.27997	0.229932	-5.56673	2.59571e-08	1.60848e-05	15.97	11.47	16.15	5.42	5.1	6.4	13.92	22.28	23.99	9.77	8.1
ENSMUSG00000041459	Tardbp	TAR DNA binding protein [Source:MGI Symbol;Acc:MGI:2387629]	1702.06	-1.13893	0.205969	-5.52961	3.20941e-08	1.88409e-05	438.13	341.17	425.53	222.11	185.29	230.88	497.68	603.99	263.32	176.27	152.68
ENSMUSG00000019818	Cd164	CD164 antigen [Source:MGI Symbol;Acc:MGI:1859568]	1027.31	-0.912955	0.16675	-5.47498	4.3755e-08	2.44021e-05	108.78	92.04	95.79	72.76	52.71	41.85	100.52	109.28	101.47	54.51	45.97
ENSMUSG00000042035	Igsf3	immunoglobulin superfamily, member 3 [Source:MGI Symbol;Acc:MGI:1926158]	52.3359	1.87295	0.343127	5.45847	4.80261e-08	2.55087e-05	0.58	1.19	0.45	2.18	2.26	1.52	0.78	1.13	1.18	4.89	4.71
ENSMUSG00000042496	Prdm10	PR domain containing 10 [Source:MGI Symbol;Acc:MGI:2682952]	213.624	-1.29163	0.238804	-5.40872	6.34768e-08	3.21828e-05	16.07	24.81	14.24	4.88	7.67	7.29	17.57	11.14	14.96	8.16	5.32
ENSMUSG00000002957	Ap2a2	adaptor-related protein complex 2, alpha 2 subunit [Source:MGI Symbol;Acc:MGI:101920]	593.35	1.07231	0.203102	5.27964	1.29437e-07	6.27712e-05	13.74	20.98	16.11	31.1	29.66	32.73	21.54	36.25	18.17	61.53	59.89
ENSMUSG00000031591	Asah1	N-acylsphingosine amidohydrolase 1 [Source:MGI Symbol;Acc:MGI:1277124]	455.199	-1.14649	0.218773	-5.24054	1.6011e-07	7.44112e-05	59.97	57.88	39.13	23.79	19.25	13.11	49.62	48.18	31.21	24.14	25.65
ENSMUSG00000038179	Slamf7	SLAM family member 7 [Source:MGI Symbol;Acc:MGI:1922595]	50.1866	2.01137	0.384854	5.22633	1.72906e-07	7.71437e-05	2.99	3.6	2.03	7.98	16.06	5.64	2.57	3.56	1.47	11.85	10.34
ENSMUSG00000063882	Uqcrh	ubiquinol-cytochrome c reductase hinge protein [Source:MGI Symbol;Acc:MGI:1913826]	562.557	-0.739999	0.142933	-5.17724	2.25194e-07	9.66082e-05	383.11	332.35	402.58	242.48	196.06	212.4	296.51	250.1	207.62	144.38	160.7
ENSMUSG00000029641	Rasl11a	RAS-like, family 11, member A [Source:MGI Symbol;Acc:MGI:1916145]	49.3073	-3.06942	0.60696	-5.05704	4.25815e-07	0.000175909	34.05	11.55	12.52	1.31	3.2	0	7.51	9.17	29.93	3.68	2.25
ENSMUSG00000031119	Gpc4	glypican 4 [Source:MGI Symbol;Acc:MGI:104902]	197.705	1.16289	0.23107	5.03264	4.83772e-07	0.000192714	6.66	5.41	6.78	18.79	14.53	9.21	20.32	14.25	13.92	29.6	40.89
ENSMUSG00000030983	Bccip	BRCA2 and CDKN1A interacting protein [Source:MGI Symbol;Acc:MGI:1913415]	299.606	-1.16047	0.232449	-4.99235	5.96477e-07	0.000229417	65.91	103.82	63.6	20.17	28.15	40.13	63.83	68.98	64.68	30.5	39.57
ENSMUSG00000078440	Dohh	deoxyhypusine hydroxylase/monooxygenase [Source:MGI Symbol;Acc:MGI:1915964]	298.496	-1.28266	0.25988	-4.93559	7.99075e-07	0.000297096	33.32	48.34	46.51	10.24	18.13	16.21	109.6	114.58	47.41	40.35	46.27
ENSMUSG00000021000	Mia2	MIA SH3 domain ER export factor 2 [Source:MGI Symbol;Acc:MGI:2159614]	373.047	-1.02672	0.212051	-4.84186	1.28631e-06	0.00044879	29.8	50.56	35.75	21.51	19	15.31	45.85	51.79	29.85	16.49	24.58
ENSMUSG00000020034	Tcp11l2	t-complex 11 (mouse) like 2 [Source:MGI Symbol;Acc:MGI:2444679]	12.6522	-3.69508	0.763183	-4.84167	1.28754e-06	0.00044879	2.45	2.02	4.02	0.41	0.17	0.29	0.78	1.17	0.87	0	0
ENSMUSG00000006456	Rbm14	RNA binding motif protein 14 [Source:MGI Symbol;Acc:MGI:1929092]	545.645	1.0234	0.21173	4.83348	1.34165e-06	0.000453476	16.5	20.58	13.78	41.53	20.95	32.03	42.87	43.81	23.26	77.75	81.84
ENSMUSG00000032633	Flcn	folliculin [Source:MGI Symbol;Acc:MGI:2442184]	34.674	-2.72898	0.574094	-4.75353	1.99892e-06	0.000655764	3.17	0.85	2.79	0.46	0.09	0.87	4.08	7.45	4.92	0.22	0.96
ENSMUSG00000042102	Dmgdh	dimethylglycine dehydrogenase precursor [Source:MGI Symbol;Acc:MGI:1921379]	401.468	0.831389	0.175218	4.74488	2.08633e-06	0.000664884	12.51	22.57	17.42	30.77	28.41	27.42	31.12	29.69	22.84	50.35	54.38
ENSMUSG00000037605	Adgrl3	adhesion G protein-coupled receptor L3 [Source:MGI Symbol;Acc:MGI:2441950]	11.529	-4.6162	1.03115	-4.47675	7.57866e-06	0.00234812	0.31	0.33	1.95	0	0	0	2.18	4.84	1.49	0.52	0.11
ENSMUSG00000037204	Atg101	autophagy related 101 [Source:MGI Symbol;Acc:MGI:1915368]	519.908	-0.960295	0.215133	-4.46374	8.05429e-06	0.00242804	80.72	116.27	71.82	67.14	61.27	49.43	177.79	146.45	132.2	50.42	57.68
ENSMUSG00000005225	Plekha8	pleckstrin homology domain containing, family A (phosphoinositide binding specific) member 8 [Source:MGI Symbol;Acc:MGI:2681164]	82.4244	-1.86357	0.418149	-4.45673	8.32208e-06	0.00244275	8.46	3.11	3.95	0.94	0.79	0.67	1.89	2.89	2.53	1.89	0.77
ENSMUSG00000036792	Mbd5	methyl-CpG binding domain protein 5 [Source:MGI Symbol;Acc:MGI:2138934]	46.1696	-1.89213	0.431314	-4.3869	1.1498e-05	0.0031644	5.52	4.17	6.59	1.29	1.85	0.85	3.55	8.17	2.49	0.72	2.07
ENSMUSG00000024740	Ddb1	damage specific DNA binding protein 1 [Source:MGI Symbol;Acc:MGI:1202384]	1273.3	0.637267	0.145289	4.3862	1.1535e-05	0.0031644	35.79	39.92	43.04	66.31	56.88	61.23	83.94	76.77	49.82	112.16	100.5
ENSMUSG00000038496	Slc19a3	solute carrier family 19, member 3 [Source:MGI Symbol;Acc:MGI:1931307]	512.208	-1.77976	0.405931	-4.38438	1.16317e-05	0.0031644	177.26	21.18	32.36	17.05	26.85	19.33	66.36	54.64	60.13	23.84	12.79
ENSMUSG00000029994	Anxa4	annexin A4 [Source:MGI Symbol;Acc:MGI:88030]	40.4767	1.52458	0.348729	4.37183	1.23211e-05	0.00327213	1.9	3.69	2.58	5.56	5.1	5.81	2.04	2.15	2.48	10.12	8.7
ENSMUSG00000029223	Uchl1	ubiquitin carboxy-terminal hydrolase L1 [Source:MGI Symbol;Acc:MGI:103149]	32.9069	-2.25416	0.517696	-4.35422	1.33545e-05	0.00346408	11.82	6.53	14.7	1.06	5.47	2.83	9.84	20.13	20.94	1.87	2.7
ENSMUSG00000030611	Mrps11	mitochondrial ribosomal protein S11 [Source:MGI Symbol;Acc:MGI:1915244]	176.962	-1.17735	0.271435	-4.3375	1.44112e-05	0.00365325	41.02	52.13	51.62	14.82	26.43	25.87	59.04	97.4	57.2	38.84	19.02
ENSMUSG00000036442	Thap11	THAP domain containing 11 [Source:MGI Symbol;Acc:MGI:1930964]	202.758	-1.30459	0.302481	-4.31298	1.61069e-05	0.00399237	33.73	16.79	16.02	16.42	11.4	9.03	46.74	61.33	36.28	10.41	14.62
ENSMUSG00000021519	Mterf3	mitochondrial transcription termination factor 3 [Source:MGI Symbol;Acc:MGI:1913660]	385.479	-0.967351	0.224894	-4.30135	1.69758e-05	0.00411625	82.41	105.05	81.92	57.05	47.54	23.65	65.69	84.76	65.16	37.33	41.03
ENSMUSG00000004207	Psap	prosaposin [Source:MGI Symbol;Acc:MGI:97783]	2272.86	0.727706	0.170025	4.27999	1.86901e-05	0.00443552	61.47	112.79	83.25	139.74	132.76	122.88	251.97	242.6	176.88	359.71	425.83
ENSMUSG00000030769	Slc5a11	solute carrier family 5 (sodium/glucose cotransporter), member 11 [Source:MGI Symbol;Acc:MGI:1919316]	184.616	1.54647	0.362941	4.26094	2.03573e-05	0.00473054	3.85	10.25	4.62	28.45	32.5	13.86	11.2	27.97	20.2	41.18	33.44
ENSMUSG00000072674	Plac9b	placenta specific 9b [Source:MGI Symbol;Acc:MGI:3711222]	524.387	0.754941	0.179346	4.20941	2.56042e-05	0.00571178	146.72	195.01	204.95	265.33	332.48	271.4	164.23	114.52	106.88	259.86	193.98
ENSMUSG00000018821	Avpi1	arginine vasopressin-induced 1 [Source:MGI Symbol;Acc:MGI:1916784]	105.362	-1.29318	0.309343	-4.18042	2.90965e-05	0.00636101	29.91	23.2	30.15	8.37	6.78	8.02	50.23	34	21.4	17.23	26.06
ENSMUSG00000041781	Cpsf2	cleavage and polyadenylation specific factor 2 [Source:MGI Symbol;Acc:MGI:1861601]	223.452	-0.980199	0.234716	-4.1761	2.9655e-05	0.00636101	14.35	10.1	9.02	6.7	5.71	5.24	12.81	11.93	5.39	4.41	4.84
ENSMUSG00000034761	Map4k5	mitogen-activated protein kinase kinase kinase kinase 5 [Source:MGI Symbol;Acc:MGI:1925503]	317.053	-1.04927	0.255631	-4.10463	4.04956e-05	0.00852241	30.04	16.71	13.87	12.55	6.51	9	36.9	22.42	17.73	14.3	11.04
ENSMUSG00000004789	Dlst	dihydrolipoamide S-succinyltransferase (E2 component of 2-oxo-glutarate complex) [Source:MGI Symbol;Acc:MGI:1926170]	92.0602	-1.41817	0.346263	-4.09564	4.21009e-05	0.00869618	9.18	14.49	15.33	2.25	4.46	2.45	22.68	15.11	11.71	10.49	9.5
ENSMUSG00000031617	Tmem184c	transmembrane protein 184C [Source:MGI Symbol;Acc:MGI:2384562]	189.299	-0.832428	0.203987	-4.08078	4.48839e-05	0.00910245	24.86	19.55	13.21	10.18	9.94	11.81	20.3	22.96	21.63	11.25	12.81
ENSMUSG00000000318	Clec10a	C-type lectin domain family 10, member A [Source:MGI Symbol;Acc:MGI:96975]	87.7844	-1.5287	0.375848	-4.06732	4.75561e-05	0.00944221	18.28	21.67	16.9	11.29	6.14	3.99	52.17	42.07	11.94	8.36	12.45
ENSMUSG00000050410	Tcf19	transcription factor 19 [Source:MGI Symbol;Acc:MGI:103180]	13.2568	-3.12574	0.769142	-4.06393	4.82523e-05	0.00944221	5.36	1.8	3.01	0	0.37	0.37	1.56	5.52	2.18	0.3	0.89
ENSMUSG00000001173	Ocrl	OCRL, inositol polyphosphate-5-phosphatase [Source:MGI Symbol;Acc:MGI:109589]	136.523	1.33253	0.329718	4.04142	5.31293e-05	0.0102173	1.75	7.89	3.76	8.47	11.42	14.25	7.69	6.66	6.81	20.94	12.32
ENSMUSG00000017499	Cdc6	cell division cycle 6 [Source:MGI Symbol;Acc:MGI:1345150]	999.791	0.5343	0.13369	3.99656	6.42684e-05	0.01215	45.97	54.8	41.37	81.98	70.24	69.94	89.65	74.65	75.76	100.27	104.57
ENSMUSG00000034336	Ina	internexin neuronal intermediate filament protein, alpha [Source:MGI Symbol;Acc:MGI:96568]	102.549	-1.2129	0.304071	-3.98887	6.63879e-05	0.0123415	5.85	5.75	10.75	4.5	2.77	2.15	15.59	8.36	9.84	5.78	4.11
ENSMUSG00000023043	Krt18	keratin 18 [Source:MGI Symbol;Acc:MGI:96692]	38.6131	1.863	0.470049	3.96342	7.38836e-05	0.0134148	6.36	1.83	2.16	11.02	6.65	12.7	2.13	1.14	2.06	4.44	13
ENSMUSG00000018761	Mpdu1	mannose-P-dolichol utilization defect 1 [Source:MGI Symbol;Acc:MGI:1346040]	749.969	0.669006	0.169472	3.94759	7.8941e-05	0.0134148	64.53	92.08	55.45	104.54	132.36	117.54	184.91	170.13	158.37	281.3	211.77
ENSMUSG00000073535	Gm5532	predicted gene 5532 [Source:MGI Symbol;Acc:MGI:3646828]	53.077	-1.54295	0.390991	-3.94626	7.93801e-05	0.0134148	16.01	5.96	9.69	5.35	2.35	2.27	13.64	11.28	5.98	2.97	4.67
ENSMUSG00000033653	Vps8	VPS8 CORVET complex subunit [Source:MGI Symbol;Acc:MGI:2146407]	225.006	0.913604	0.23153	3.94594	7.94883e-05	0.0134148	16.02	15.43	10.72	34.9	24.24	18.42	18.37	13.86	12.25	35.64	20.05
ENSMUSG00000004099	Dnmt1	DNA methyltransferase (cytosine-5) 1 [Source:MGI Symbol;Acc:MGI:94912]	78.9103	-1.19409	0.302703	-3.94476	7.98802e-05	0.0134148	9.78	6.93	6.34	2.3	3.85	3.52	17.06	8.78	7.22	4.12	5.52
ENSMUSG00000046997	Spsb4	splA/ryanodine receptor domain and SOCS box containing 4 [Source:MGI Symbol;Acc:MGI:2183445]	192.457	1.38709	0.351988	3.94074	8.12311e-05	0.0134148	6.01	12.08	4.37	24.34	27.56	22.06	36.41	10.16	12.25	28.55	42.05
ENSMUSG00000024772	Ehd1	EH-domain containing 1 [Source:MGI Symbol;Acc:MGI:1341878]	439.962	0.983922	0.2499	3.93726	8.24172e-05	0.0134148	13.97	17.61	13.36	26.47	43.34	48.85	71.57	74.07	44.78	77.39	90.7
ENSMUSG00000030096	Slc6a6	solute carrier family 6 (neurotransmitter transporter, taurine), member 6 [Source:MGI Symbol;Acc:MGI:98488]	1673.19	0.600364	0.152485	3.93719	8.2442e-05	0.0134148	36.19	50.02	37.55	60.18	73.82	49.87	111.73	108.74	94.57	152.77	162.82
ENSMUSG00000001150	Mcm3ap	minichromosome maintenance complex component 3 associated protein [Source:MGI Symbol;Acc:MGI:1930089]	93.6301	1.31895	0.335321	3.93338	8.376e-05	0.0134148	16.38	9.87	5.5	33.83	18.27	29.67	12.77	9.28	10.83	35.89	14.92
ENSMUSG00000049606	Zfp644	zinc finger protein 644 [Source:MGI Symbol;Acc:MGI:1277212]	807.389	-1.23814	0.314948	-3.93126	8.45031e-05	0.0134148	237.5	57.59	94.42	39.65	50.92	60.56	105.55	58.55	47.85	39.85	24.2
ENSMUSG00000059498	Fcgr3	Fc receptor, IgG, low affinity III [Source:MGI Symbol;Acc:MGI:95500]	1404.62	-0.611113	0.155646	-3.9263	8.62629e-05	0.0134148	352.19	265.36	245.87	189.75	196.2	149.24	323.49	239.27	282.71	181.48	202.84
ENSMUSG00000021577	Sdha	succinate dehydrogenase complex, subunit A, flavoprotein (Fp) [Source:MGI Symbol;Acc:MGI:1914195]	513.91	0.633196	0.161308	3.92538	8.65938e-05	0.0134148	20.97	32.74	27.77	40.26	41.89	48.47	55.64	60.35	46.37	78.34	78.89
ENSMUSG00000024807	Syvn1	synovial apoptosis inhibitor 1, synoviolin [Source:MGI Symbol;Acc:MGI:1921376]	54.0225	-1.60871	0.413491	-3.89055	0.000100017	0.015282	15.07	5.26	6.18	2.67	4.74	2.48	3.4	4.43	4.87	1.63	0.65
ENSMUSG00000004849	Ap1s1	adaptor protein complex AP-1, sigma 1 [Source:MGI Symbol;Acc:MGI:1098244]	1073.83	0.646376	0.166908	3.87265	0.000107656	0.016227	103.21	153.04	86.19	172.68	173.13	204.34	209.62	190.09	165.71	241.33	307.4
ENSMUSG00000037754	Ppp1r16b	protein phosphatase 1, regulatory subunit 16B [Source:MGI Symbol;Acc:MGI:2151841]	135.6	-1.93748	0.501979	-3.85968	0.000113534	0.0168848	20.29	1.12	3.99	1.11	2.29	2.38	7.92	5.37	4.94	2.14	1.48
ENSMUSG00000062929	Cfl2	cofilin 2, muscle [Source:MGI Symbol;Acc:MGI:101763]	923.008	-0.651712	0.169561	-3.84352	0.000121283	0.0177999	229.7	190.81	148.72	110.32	106.41	94.44	196.33	180.02	218.11	166.47	132.25
ENSMUSG00000027203	Dut	deoxyuridine triphosphatase [Source:MGI Symbol;Acc:MGI:1346051]	430.776	-0.616413	0.160882	-3.83145	0.000127391	0.0184534	119.55	135.39	104.96	96.51	62.16	70.46	88.54	105.56	85.05	63.54	58.81
ENSMUSG00000036438	Calm2	calmodulin 2 [Source:MGI Symbol;Acc:MGI:103250]	1509.93	-0.71258	0.186181	-3.82735	0.00012953	0.0185228	383.48	396.91	398.34	305.69	222	191.87	206.81	262.75	319.48	141.8	177.21
ENSMUSG00000041084	Ostc	oligosaccharyltransferase complex subunit (non-catalytic) [Source:MGI Symbol;Acc:MGI:1913607]	334.683	-0.588541	0.154379	-3.81231	0.000137674	0.0194382	82.09	105.48	86.75	64.56	53.82	52.66	67.33	74.88	71.08	53.01	47.47
ENSMUSG00000014550	Rbsn	rabenosyn, RAB effector [Source:MGI Symbol;Acc:MGI:1925537]	695.823	-1.09767	0.289024	-3.79787	0.000145947	0.0203487	62.02	17.84	22.55	15	10.53	15.45	56.23	33.61	32.57	23.95	20.69
ENSMUSG00000021395	Spin1	spindlin 1 [Source:MGI Symbol;Acc:MGI:109242]	536.702	-0.660329	0.174605	-3.78185	0.000155667	0.0210673	32.82	34.75	38.55	23.48	18.21	23.52	27.52	22.61	32.88	20.52	15.71
ENSMUSG00000037295	Ldlrap1	low density lipoprotein receptor adaptor protein 1 [Source:MGI Symbol;Acc:MGI:2140175]	237.982	1.07858	0.285259	3.78105	0.000156168	0.0210673	3.9	2.77	1.86	9.61	9.81	7.24	22.72	23.78	17.48	23.1	29.79
ENSMUSG00000022031	Elp3	elongator acetyltransferase complex subunit 3 [Source:MGI Symbol;Acc:MGI:1921445]	208.015	0.963685	0.254937	3.7801	0.000156767	0.0210673	3.46	9.38	7.12	17.56	11.66	16.21	19.59	18.94	17.16	30	28.22
ENSMUSG00000027843	Ptpn22	protein tyrosine phosphatase, non-receptor type 22 (lymphoid) [Source:MGI Symbol;Acc:MGI:107170]	195.56	0.847577	0.224672	3.77251	0.000161617	0.0214604	22.21	22.67	11.65	31.38	21.41	30.87	19.82	16.85	15.47	37.73	38.6
ENSMUSG00000029195	Klb	klotho beta [Source:MGI Symbol;Acc:MGI:1932466]	83.4872	-1.4372	0.383251	-3.75003	0.000176811	0.0232018	5.44	3.2	2.69	0.88	1.1	1.12	8.06	11.14	13.33	2.45	8.5
ENSMUSG00000032280	Tle3	transducin-like enhancer of split 3 [Source:MGI Symbol;Acc:MGI:104634]	96.2335	1.4706	0.394267	3.72996	0.000191511	0.0242602	5.59	4.17	2.6	26.52	8.27	8.85	4.53	1.95	2.22	3.97	7.55
ENSMUSG00000054808	Actn4	actinin alpha 4 [Source:MGI Symbol;Acc:MGI:1890773]	751.802	0.831982	0.223143	3.72846	0.000192653	0.0242602	21.43	43.53	35.81	44.72	80.5	61.11	72.14	75.09	57.1	98.75	123.69
ENSMUSG00000062169	Cnih4	cornichon family AMPA receptor auxiliary protein 4 [Source:MGI Symbol;Acc:MGI:1925828]	542.028	-0.521828	0.140003	-3.72725	0.000193577	0.0242602	209.88	209.31	232.06	159.37	158.01	138.45	184.3	207.49	186.09	124.17	137.29
ENSMUSG00000026923	Notch1	notch 1 [Source:MGI Symbol;Acc:MGI:97363]	24.3805	-2.87	0.770737	-3.72371	0.000196313	0.0243297	4.78	2.81	1.4	0.07	0.02	0.49	0.98	0.63	1.71	0.73	0.28
ENSMUSG00000086321	Gm11413	predicted gene 11413 [Source:MGI Symbol;Acc:MGI:3650701]	18.2786	-2.76646	0.744048	-3.71811	0.000200716	0.0246021	0.6	4.38	5.44	0.22	0.11	0.14	5.97	6.5	3.55	1.57	2.55
ENSMUSG00000024120	Lrpprc	leucine-rich PPR-motif containing [Source:MGI Symbol;Acc:MGI:1919666]	236.605	-1.27764	0.345504	-3.6979	0.000217387	0.0262655	11.68	28.88	20.23	17.32	5.77	5.4	23.29	15.73	9.78	6.81	4.21
ENSMUSG00000024140	Epas1	endothelial PAS domain protein 1 [Source:MGI Symbol;Acc:MGI:109169]	476.388	1.08661	0.294064	3.69516	0.000219753	0.0262655	5.57	16.38	18.02	23.15	25.73	29.38	18.15	10.34	6.69	27.67	25.32
ENSMUSG00000026785	Pkn3	protein kinase N3 [Source:MGI Symbol;Acc:MGI:2388285]	31.4052	-1.59246	0.431444	-3.69101	0.000223364	0.0262655	2.32	1.65	2.18	0.3	0.55	1.11	4.85	5.39	5.12	1.2	2.74
ENSMUSG00000039238	Zfp750	zinc finger protein 750 [Source:MGI Symbol;Acc:MGI:2442210]	20.0726	2.99823	0.81239	3.69062	0.000223707	0.0262655	0.48	0.91	0	3.64	1.11	0.74	0.13	0	0.45	4.52	2.77
ENSMUSG00000048626	Klf17	Kruppel-like factor 17 [Source:MGI Symbol;Acc:MGI:2181068]	1265.32	-1.08683	0.294764	-3.6871	0.000226822	0.0263539	194.54	43.77	82	50.33	31.5	50.83	233.42	189.93	185.85	125.26	94.46
ENSMUSG00000022607	Ptk2	PTK2 protein tyrosine kinase 2 [Source:MGI Symbol;Acc:MGI:95481]	101.144	-1.01826	0.276733	-3.67957	0.00023363	0.0267086	19.4	12.35	10.37	6.22	8.34	4.54	5.99	7.41	7.98	3.92	3.77
ENSMUSG00000096144	B020004C17Rik	RIKEN cDNA B020004C17 gene [Source:MGI Symbol;Acc:MGI:3588236]	98.527	-1.80909	0.492287	-3.67486	0.000237979	0.0267086	29.22	7.27	11.22	4.84	2.97	1.09	9.23	9.29	12.1	1.57	7.97
ENSMUSG00000029209	Gnpda2	glucosamine-6-phosphate deaminase 2 [Source:MGI Symbol;Acc:MGI:1915230]	35.1759	-1.74215	0.474236	-3.67359	0.000239166	0.0267086	7.73	3.51	4.52	0.54	1.83	3.46	7.8	8.32	8.25	2.15	1.26
ENSMUSG00000021948	Prkcd	protein kinase C, delta [Source:MGI Symbol;Acc:MGI:97598]	441.075	-0.967188	0.263303	-3.67328	0.000239453	0.0267086	42.77	22.08	17.06	13.93	11.93	21.86	66.2	74.71	92.39	33.74	33.02
ENSMUSG00000011958	Bnip2	BCL2/adenovirus E1B interacting protein 2 [Source:MGI Symbol;Acc:MGI:109327]	145.329	-0.843393	0.230101	-3.66532	0.000247031	0.0272811	19.65	12.66	19.87	13.79	8.64	10.72	19.05	21.04	16.55	8.22	9.34
ENSMUSG00000020321	Mdh1	malate dehydrogenase 1, NAD (soluble) [Source:MGI Symbol;Acc:MGI:97051]	60.5317	1.23731	0.337879	3.66199	0.000250263	0.027367	5.46	4.71	3.54	11.46	17.48	10.29	7.15	4.04	5.44	6.69	13.16
ENSMUSG00000033739	Fkbpl	FK506 binding protein-like [Source:MGI Symbol;Acc:MGI:1932127]	52.7861	-1.81799	0.499913	-3.6366	0.000276256	0.0299161	29.37	5.08	4.61	2.37	2.81	5.69	19.56	22.67	17.32	7.91	3.36
ENSMUSG00000034157	Cipc	CLOCK interacting protein, circadian [Source:MGI Symbol;Acc:MGI:1919185]	14.1378	2.95868	0.815904	3.62627	0.000287547	0.0307803	0	0.09	0.05	1.02	2.99	1.74	1.2	0.48	0.87	1.48	1.24
ENSMUSG00000028517	Plpp3	phospholipid phosphatase 3 [Source:MGI Symbol;Acc:MGI:1915166]	172.381	1.07881	0.297774	3.62291	0.000291312	0.0307803	3.08	6.6	5.31	12.17	15.46	8.57	13.75	15.93	7.41	27.32	14.93
ENSMUSG00000035754	Wdr18	WD repeat domain 18 [Source:MGI Symbol;Acc:MGI:2158400]	1113.5	0.558295	0.154452	3.61469	0.000300713	0.0307803	60.03	67.86	53.22	90.59	88.76	111.87	95.02	111.57	77.36	111.44	130.39
ENSMUSG00000055817	Mta3	metastasis associated 3 [Source:MGI Symbol;Acc:MGI:2151172]	1762.61	0.453636	0.125552	3.61313	0.000302523	0.0307803	148.8	205.05	154.76	232.15	225.01	204.21	258.84	259.03	223.44	347.54	352.98
ENSMUSG00000060950	Trmt61a	tRNA methyltransferase 61A [Source:MGI Symbol;Acc:MGI:2443487]	144.752	0.95544	0.264708	3.60942	0.000306887	0.0307803	4.56	8.4	8.24	11.01	13.05	15.73	26.21	15.79	10.82	33.34	34.45
ENSMUSG00000026623	Lpgat1	lysophosphatidylglycerol acyltransferase 1 [Source:MGI Symbol;Acc:MGI:2446186]	298.854	-0.758612	0.210199	-3.60902	0.000307358	0.0307803	16.47	20.98	14.95	10.12	11.61	7.43	25.78	19.53	13.03	10.12	13.39
ENSMUSG00000033060	Lmo7	LIM domain only 7 [Source:MGI Symbol;Acc:MGI:1353586]	127.844	0.990659	0.274645	3.60705	0.000309701	0.0307803	6.27	7.56	7.11	8.6	18.64	11.5	4.48	2.9	5.28	9.04	8.76
ENSMUSG00000011257	Pabpc4	poly(A) binding protein, cytoplasmic 4 [Source:MGI Symbol;Acc:MGI:2385206]	1956.06	0.472193	0.130913	3.60693	0.000309837	0.0307803	270.52	327.04	283.94	385.66	433.69	422.77	267	201.4	243.23	329.3	300.25
ENSMUSG00000044501	Zfp758	zinc finger protein 758 [Source:MGI Symbol;Acc:MGI:2385044]	70.1834	-1.33159	0.369497	-3.6038	0.000313604	0.0307803	7.53	8.14	7.12	2.86	3.19	1.35	12.13	5.99	3.92	4.99	2.1
ENSMUSG00000059970	Hspa2	heat shock protein 2 [Source:MGI Symbol;Acc:MGI:96243]	87.4614	-1.09654	0.304336	-3.60305	0.0003145	0.0307803	7.21	8.31	10.14	5.56	5.73	4.44	16.97	8.89	8.04	4.05	2.99
ENSMUSG00000032806	Slc10a3	solute carrier family 10 (sodium/bile acid cotransporter family), member 3 [Source:MGI Symbol;Acc:MGI:95048]	105.259	-1.25042	0.347052	-3.60298	0.000314591	0.0307803	9.64	4.42	11.39	2.68	3.37	5.47	41.3	15.5	29.1	13.62	8.65
ENSMUSG00000036980	Taf6	TATA-box binding protein associated factor 6 [Source:MGI Symbol;Acc:MGI:109129]	627.221	0.908155	0.253139	3.58758	0.000333766	0.0323724	32.11	47.1	26.46	109.78	40.89	57.9	46.8	53.49	69.68	100.57	97.82
ENSMUSG00000056758	Hmga2	high mobility group AT-hook 2 [Source:MGI Symbol;Acc:MGI:101761]	843.954	0.86329	0.241803	3.57022	0.000356679	0.0342966	27.11	66.31	44.29	62.61	77.71	87.9	24.25	14.32	25.31	47.51	37.77
ENSMUSG00000036188	Ankmy2	ankyrin repeat and MYND domain containing 2 [Source:MGI Symbol;Acc:MGI:2144755]	246.976	-0.96735	0.271617	-3.56145	0.000368813	0.0351602	40.32	27	12.93	10.36	15.81	16.6	26.16	29.52	31.11	13.13	13.98
ENSMUSG00000005320	Fgfr4	fibroblast growth factor receptor 4 [Source:MGI Symbol;Acc:MGI:95525]	120.714	-0.991531	0.279809	-3.54361	0.000394693	0.0373085	5.18	4.18	2.72	2.17	1.26	2.39	24.9	17.33	11.85	11.18	7.27
ENSMUSG00000051344	Plekhm3	pleckstrin homology domain containing, family M, member 3 [Source:MGI Symbol;Acc:MGI:2443627]	414.963	0.741599	0.209775	3.53521	0.000407453	0.038191	13.53	13.3	14.93	14.13	22.5	21.14	7.93	9.77	9.77	21.75	16.41
ENSMUSG00000028756	Pink1	PTEN induced putative kinase 1 [Source:MGI Symbol;Acc:MGI:1916193]	176.544	1.1306	0.320988	3.52224	0.000427915	0.0394635	5.63	13.51	7.01	10.17	17.26	14.42	19.35	14.27	6.58	34.46	44.28
ENSMUSG00000071089	Trim75	tripartite motif-containing 75 [Source:MGI Symbol;Acc:MGI:2685640]	10.8461	-2.86596	0.813703	-3.52212	0.000428105	0.0394635	2.66	0.34	0.98	0.1	0	0.18	0.78	1.07	1.43	0.38	0.22
ENSMUSG00000070619	Gm13119	predicted gene 13119 [Source:MGI Symbol;Acc:MGI:3651680]	59.2581	-2.25782	0.642784	-3.51257	0.000443803	0.0405293	18.25	2.24	6.25	1.09	1.93	0	11.76	13.32	5.49	2.57	5.66
ENSMUSG00000040195	Nemp1	nuclear envelope integral membrane protein 1 [Source:MGI Symbol;Acc:MGI:2446113]	557.941	-0.572577	0.163106	-3.51046	0.000447331	0.0405293	38.76	39.76	36.09	31.42	17.45	23.13	54.94	55.15	44.77	37.02	37.25
ENSMUSG00000030095	Tmem43	transmembrane protein 43 [Source:MGI Symbol;Acc:MGI:1921372]	70.1725	1.1588	0.330278	3.50854	0.000450568	0.0405293	4.07	3.16	2.41	11	4.86	7.9	2.78	3.85	3.29	8.99	3.92
ENSMUSG00000047501	Cldn4	claudin 4 [Source:MGI Symbol;Acc:MGI:1313314]	1043.28	1.09058	0.311941	3.49611	0.000472094	0.0420888	18.76	100.9	59.23	188.96	101.17	139.87	131.65	127.52	97.93	192	230.82
ENSMUSG00000030539	Sema4b	sema domain, immunoglobulin domain (Ig), transmembrane domain (TM) and short cytoplasmic domain, (semaphorin) 4B [Source:MGI Symbol;Acc:MGI:107559]	83.5773	1.35243	0.387174	3.49308	0.000477491	0.0420888	1.85	4.58	2.76	7.48	4.15	3.92	4.3	1.69	2.5	7.24	15.21
ENSMUSG00000076437	Selenoh	selenoprotein H [Source:MGI Symbol;Acc:MGI:1919907]	141.857	-0.773772	0.221577	-3.49211	0.000479225	0.0420888	46.14	63.89	43.25	31.12	22.53	23.37	59.05	79.9	58.01	39.61	49.53
ENSMUSG00000033715	Akr1c14	aldo-keto reductase family 1, member C14 [Source:MGI Symbol;Acc:MGI:2145458]	18.231	3.24236	0.932352	3.47762	0.000505887	0.0440833	0	1.48	0.12	0.64	5.98	1.97	0.26	0.26	0	4.74	1
ENSMUSG00000013662	Atad1	ATPase family, AAA domain containing 1 [Source:MGI Symbol;Acc:MGI:1915229]	353.221	-0.771308	0.222491	-3.46669	0.00052691	0.0455593	22.58	26.35	38.34	16.39	16.71	16.05	43.3	28.74	41.99	29.36	17.25
ENSMUSG00000025782	Taf3	TATA-box binding protein associated factor 3 [Source:MGI Symbol;Acc:MGI:2388097]	125.484	-0.8643	0.249641	-3.46217	0.000535831	0.0459743	10.34	6.19	8.57	5.37	4.43	3.46	4.43	4.75	6.47	3.18	2.89
ENSMUSG00000025981	Coq10b	coenzyme Q10B [Source:MGI Symbol;Acc:MGI:1915126]	113.053	-0.946247	0.273874	-3.45504	0.000550202	0.0466625	29.47	20.24	15.3	11.55	6.79	8.32	16.47	15.03	12.83	8.03	12.09
ENSMUSG00000052825	Gm9892	predicted gene 9892 [Source:MGI Symbol;Acc:MGI:3701610]	319.291	0.573252	0.165965	3.45406	0.000552219	0.0466625	55.4	71.38	62.98	106.61	68.8	84.6	57.46	57.73	49.21	90.84	85.8
ENSMUSG00000022092	Ppp3cc	protein phosphatase 3, catalytic subunit, gamma isoform [Source:MGI Symbol;Acc:MGI:107162]	26.2781	-2.59668	0.752494	-3.45077	0.000558997	0.0468801	11.97	1.62	0.82	2	1.77	0.64	4.47	3.52	1.9	0	0.29
ENSMUSG00000021585	Cast	calpastatin [Source:MGI Symbol;Acc:MGI:1098236]	21.8526	2.00101	0.581499	3.44113	0.00057929	0.0482194	0.45	0	0.66	2.01	2.45	3.7	0.84	2.87	0.97	4.04	2.51
ENSMUSG00000051043	Gprc5c	G protein-coupled receptor, family C, group 5, member C [Source:MGI Symbol;Acc:MGI:1917605]	738.402	0.847277	0.246865	3.43215	0.000598815	0.0494754	16.12	43.57	35.89	43.39	44.98	58.07	35.91	44.53	25.89	76.45	74.18
ENSMUSG00000020743	Mif4gd	MIF4G domain containing [Source:MGI Symbol;Acc:MGI:1916924]	105.572	-0.95061	0.278118	-3.41801	0.000630809	0.0514726	19.07	18.24	18.17	8.19	10.09	6.07	44.54	22.89	22.42	13.48	22.34
ENSMUSG00000053510	Nrd1	nardilysin, N-arginine dibasic convertase, NRD convertase 1 [Source:MGI Symbol;Acc:MGI:1201386]	157.804	0.789456	0.231171	3.41503	0.000637761	0.0514726	12.24	18.25	13.04	33.86	27.29	19.82	15.89	9.79	13.52	18.73	21.08
ENSMUSG00000052102	Gnpda1	glucosamine-6-phosphate deaminase 1 [Source:MGI Symbol;Acc:MGI:1347054]	580.767	-0.590824	0.173044	-3.41431	0.000639445	0.0514726	63.58	44.18	45.09	27.12	32.95	36.99	80.96	102.37	70.32	57.33	58.34
ENSMUSG00000026771	Spopl	speckle-type BTB/POZ protein-like [Source:MGI Symbol;Acc:MGI:1924107]	35.0508	-1.95786	0.573572	-3.41346	0.000641446	0.0514726	5.81	4.53	0.82	0.47	1.78	0.35	5.14	7.12	2.27	1.45	1.22
ENSMUSG00000028645	Slc2a1	solute carrier family 2 (facilitated glucose transporter), member 1 [Source:MGI Symbol;Acc:MGI:95755]	15.3435	3.2437	0.951013	3.41079	0.000647752	0.0515925	0	0.16	0.17	5.91	0.62	0.06	0.79	0.41	0.6	4.6	1.17
ENSMUSG00000071291	Zfp58	zinc finger protein 58 [Source:MGI Symbol;Acc:MGI:99205]	33.4741	1.14072	0.334679	3.4084	0.000653462	0.0515925	2.48	2.25	2.38	4.27	4.8	3.96	2.42	1.7	1.64	5.75	4.84
ENSMUSG00000063253	Scoc	short coiled-coil protein [Source:MGI Symbol;Acc:MGI:1927654]	149.956	-1.11427	0.327053	-3.407	0.000656817	0.0515925	29.95	31.81	49.87	10.93	16.56	7.36	21.18	19.17	24.3	20.23	11.69
ENSMUSG00000042118	Bhmt2	betaine-homocysteine methyltransferase 2 [Source:MGI Symbol;Acc:MGI:1891379]	293.144	0.882455	0.259168	3.40495	0.000661751	0.0516165	8.85	17.02	9.68	27.47	18.83	31.37	38.75	20.8	28.66	33.6	50.74
ENSMUSG00000022474	Pmm1	phosphomannomutase 1 [Source:MGI Symbol;Acc:MGI:1353418]	4292.57	0.620735	0.182772	3.39623	0.000683221	0.0527562	471.17	899.41	577.18	986.71	1024.39	860.27	714.66	520.23	715.16	1094.35	962.05
ENSMUSG00000029684	Wasl	Wiskott-Aldrich syndrome-like (human) [Source:MGI Symbol;Acc:MGI:1920428]	263.129	0.634373	0.186845	3.39519	0.000685821	0.0527562	16.64	23.38	14.39	27.05	28.5	26.82	19.8	12.98	11.21	22.1	22.5
ENSMUSG00000082901	Gm14323	predicted gene 14323 [Source:MGI Symbol;Acc:MGI:3650742]	58.1365	1.81574	0.535586	3.3902	0.000698413	0.0533569	5.65	9.69	9.92	28.62	36.06	38.47	29.81	4.03	5.31	9.71	62.19
ENSMUSG00000037643	Prkci	protein kinase C, iota [Source:MGI Symbol;Acc:MGI:99260]	55.6726	-1.23561	0.365044	-3.38483	0.000712219	0.053873	4.14	4.47	4.41	3.14	0.98	1.9	3.44	3.16	2.45	1.67	0.57
ENSMUSG00000027709	Mccc1	methylcrotonoyl-Coenzyme A carboxylase 1 (alpha) [Source:MGI Symbol;Acc:MGI:1919289]	102.87	1.25182	0.369941	3.38383	0.000714829	0.053873	7.48	7.23	3.94	29.09	6.5	18.14	13.37	6.4	11.62	18.45	19.83
ENSMUSG00000004070	Hmox2	heme oxygenase 2 [Source:MGI Symbol;Acc:MGI:109373]	291.829	-0.694178	0.205326	-3.38086	0.000722594	0.0540927	83.5	50.56	45.46	30.68	36.68	36.81	63.51	48.58	38	33.44	31.09
ENSMUSG00000026238	Ptma	prothymosin alpha [Source:MGI Symbol;Acc:MGI:97803]	7252.35	0.397641	0.117728	3.37764	0.000731113	0.0541524	978.04	1072.71	873.13	1461.03	1105.42	1215.54	1368.01	1537.57	1385.98	1968.65	1815.19
ENSMUSG00000026421	Csrp1	cysteine and glycine-rich protein 1 [Source:MGI Symbol;Acc:MGI:88549]	464.37	0.983908	0.291365	3.37689	0.000733102	0.0541524	8.77	39.83	21.77	55.72	44.15	44.69	62.25	73.11	49.88	93.19	130.35
ENSMUSG00000059920	4930453N24Rik	RIKEN cDNA 4930453N24 gene [Source:MGI Symbol;Acc:MGI:1914859]	598.38	-0.856116	0.253692	-3.37462	0.000739169	0.0542414	91.37	33.93	44.38	31.48	27.41	22.8	69.46	78.41	45.73	35.56	46.18
ENSMUSG00000032231	Anxa2	annexin A2 [Source:MGI Symbol;Acc:MGI:88246]	28.8412	2.07233	0.616253	3.36279	0.000771582	0.0562499	2.55	2.9	1.67	7.56	26.8	6.8	0.73	0	1.54	1.81	1.89
ENSMUSG00000066406	Akap13	A kinase (PRKA) anchor protein 13 [Source:MGI Symbol;Acc:MGI:2676556]	39.7979	-1.45705	0.433931	-3.35779	0.000785683	0.0569059	2.35	4.62	5.7	1.45	1.41	1.77	3.38	1.08	1.1	0.81	0.42
ENSMUSG00000074283	Zfp109	zinc finger protein 109 [Source:MGI Symbol;Acc:MGI:1929099]	34.2892	1.96283	0.585258	3.35379	0.000797136	0.0572055	0.18	1.25	0.23	3.96	1.88	3.67	4.4	2.12	1.08	9.02	2.31
ENSMUSG00000019878	Hsf2	heat shock factor 2 [Source:MGI Symbol;Acc:MGI:96239]	191.749	0.825483	0.246209	3.35277	0.000800077	0.0572055	9.04	14.24	7.01	20.89	19.53	15.16	13.11	14.78	14.41	16.04	29.72
ENSMUSG00000035201	B020004J07Rik	RIKEN cDNA B020004J07 gene [Source:MGI Symbol;Acc:MGI:3588238]	73.2091	-1.59097	0.475064	-3.34896	0.000811161	0.0576286	15.74	8.33	8.5	7.49	2	1.83	5.27	19.07	12.95	1.78	5.94
ENSMUSG00000029559	2210016L21Rik	RIKEN cDNA 2210016L21 gene [Source:MGI Symbol;Acc:MGI:1919607]	248.937	-0.798748	0.23882	-3.34456	0.000824119	0.0580123	35.55	18.23	20.54	13.3	19.05	10.15	35.53	34.71	37.24	21.72	18.77
ENSMUSG00000038023	Atp6v0a2	ATPase, H+ transporting, lysosomal V0 subunit A2 [Source:MGI Symbol;Acc:MGI:104855]	75.0057	-1.4889	0.445471	-3.3423	0.000830872	0.0580123	8.9	7.53	2.03	1.4	2.24	0.94	7.65	12.98	5.34	6.52	2.39
ENSMUSG00000032666	1700025G04Rik	RIKEN cDNA 1700025G04 gene [Source:MGI Symbol;Acc:MGI:1916649]	25.7001	2.09241	0.626119	3.34187	0.000832165	0.0580123	0.09	0.53	1.91	4.62	5.44	3.71	2.26	1.61	1.19	4.14	5.65
ENSMUSG00000025348	Itga7	integrin alpha 7 [Source:MGI Symbol;Acc:MGI:102700]	21.3813	2.28524	0.685918	3.33164	0.000863343	0.059812	0	0.48	0.34	3.21	2.26	3.11	4	1.84	3.07	2.33	8.88
ENSMUSG00000029840	Mtpn	myotrophin [Source:MGI Symbol;Acc:MGI:99445]	593.022	-0.488587	0.14697	-3.3244	0.000886102	0.0609336	29.65	34.66	34.79	25.95	24.37	24.32	40.27	38.61	44.62	28.86	25.11
ENSMUSG00000001630	Stk38l	serine/threonine kinase 38 like [Source:MGI Symbol;Acc:MGI:1922250]	130.321	-1.18826	0.357582	-3.32303	0.000890459	0.0609336	15.08	4.31	7.34	6.72	2.47	2.39	7.85	11.85	8.93	4.29	4.17
ENSMUSG00000025220	Oga	O-GlcNAcase [Source:MGI Symbol;Acc:MGI:1932139]	347.255	-0.56794	0.1712	-3.31741	0.000908567	0.060958	18.53	18.12	22.18	15.85	12.97	12.71	15.39	10.78	14.15	8.77	8.12
ENSMUSG00000091512	Lamtor3	late endosomal/lysosomal adaptor, MAPK and MTOR activator 3 [Source:MGI Symbol;Acc:MGI:1929467]	355.453	-0.518412	0.156425	-3.31412	0.000919326	0.060958	93.13	87.29	71.78	59.13	43.28	55.4	63.9	57.46	52.48	49.46	41.48
ENSMUSG00000031934	Panx1	pannexin 1 [Source:MGI Symbol;Acc:MGI:1860055]	28.8491	-1.29887	0.391959	-3.31379	0.000920394	0.060958	13.44	9.14	5.31	3.98	3.69	4.29	6.21	6.44	5.56	1.92	2.6
ENSMUSG00000038342	Mlxip	MLX interacting protein [Source:MGI Symbol;Acc:MGI:2141183]	135.99	-1.06484	0.321398	-3.31313	0.000922565	0.060958	12.23	5.42	4.97	3.01	4	3.71	22.6	9.95	7.53	5.6	6.55
ENSMUSG00000001525	Tubb5	tubulin, beta 5 class I [Source:MGI Symbol;Acc:MGI:107812]	573.532	-0.99588	0.300614	-3.31282	0.000923606	0.060958	55.43	22.89	82.36	31.09	40.31	31.22	55.38	63.86	76.97	26.81	21.38
ENSMUSG00000028484	Psip1	PC4 and SFRS1 interacting protein 1 [Source:MGI Symbol;Acc:MGI:2142116]	122.743	-1.04348	0.315249	-3.31003	0.000932873	0.0611071	27.98	15.38	17.26	12.72	8.7	5.88	6.29	5.95	10.16	5.49	2.58
ENSMUSG00000024142	Mlst8	MTOR associated protein, LST8 homolog (S. cerevisiae) [Source:MGI Symbol;Acc:MGI:1929514]	270.097	-0.893437	0.270134	-3.30738	0.000941722	0.0611071	11.57	21.74	18.19	5.07	5.38	9.05	25.82	30.85	22.85	22.33	19.84
ENSMUSG00000006301	Tmbim1	transmembrane BAX inhibitor motif containing 1 [Source:MGI Symbol;Acc:MGI:1916910]	213.897	1.04665	0.316509	3.30685	0.00094352	0.0611071	4.54	16.16	12.6	23.88	24.2	28.58	37.29	14.25	18.89	36.22	44.84
ENSMUSG00000026255	Efhd1	EF hand domain containing 1 [Source:MGI Symbol;Acc:MGI:1921607]	282.981	-0.69743	0.211064	-3.30436	0.000951932	0.0611071	77.36	55.64	62.85	46.83	23.73	34.43	56.62	58.11	43.93	35.4	41.15
ENSMUSG00000017210	Med24	mediator complex subunit 24 [Source:MGI Symbol;Acc:MGI:1344385]	550.312	0.585767	0.177292	3.30397	0.000953258	0.0611071	21.91	24.73	23.42	36.06	38.49	41.04	69.11	70.81	40.76	88.88	67.29
ENSMUSG00000003436	Dll3	delta like canonical Notch ligand 3 [Source:MGI Symbol;Acc:MGI:1096877]	126.541	-0.842919	0.255747	-3.2959	0.000981054	0.0622981	24.9	27.19	18.09	12.98	9.62	20.5	35.21	31.69	41.43	19.14	16.08
ENSMUSG00000069678	Pcgf1	polycomb group ring finger 1 [Source:MGI Symbol;Acc:MGI:1917087]	544.57	-0.542706	0.164791	-3.29331	0.000990166	0.0622981	230.19	156.15	179.44	126.99	108.5	113.74	138.81	174.81	143.12	116.69	118.34
ENSMUSG00000062075	Lmnb2	lamin B2 [Source:MGI Symbol;Acc:MGI:96796]	57.5953	1.35945	0.412934	3.29217	0.000994177	0.0622981	0.24	1.24	1.28	1.42	3.43	1.74	4.97	3.51	2.7	8.97	10.32
ENSMUSG00000026155	Smap1	small ArfGAP 1 [Source:MGI Symbol;Acc:MGI:2138261]	240.202	0.707879	0.215249	3.28866	0.00100667	0.0627282	16.03	25.08	18.41	27.04	28.28	40.64	20.27	14.49	12.47	20.4	29.65
ENSMUSG00000024423	Impact	impact, RWD domain protein [Source:MGI Symbol;Acc:MGI:1098233]	330.233	-1.03498	0.315032	-3.28532	0.00101865	0.0631225	51.99	27.45	17.36	12.87	10.58	12.45	16.03	20.29	26.03	20.05	8.16
ENSMUSG00000091780	Sco2	SCO2 cytochrome c oxidase assembly protein [Source:MGI Symbol;Acc:MGI:3818630]	144.576	-1.4631	0.446068	-3.27999	0.00103811	0.0636859	74.47	21.85	12.55	4.8	20.39	19.01	36.39	45.91	46.01	16.99	8.69
ENSMUSG00000023030	Slc11a2	solute carrier family 11 (proton-coupled divalent metal ion transporters), member 2 [Source:MGI Symbol;Acc:MGI:1345279]	1031.1	0.591768	0.180433	3.2797	0.00103916	0.0636859	45.55	86.92	62.82	92.12	92.24	117.92	128.81	99.56	113.34	164.67	158.31
ENSMUSG00000018160	Med1	mediator complex subunit 1 [Source:MGI Symbol;Acc:MGI:1100846]	443.669	-0.588505	0.179703	-3.27488	0.00105708	0.0644298	36.9	33.7	34.29	22.56	19	23.04	42.15	54.02	43.48	42.79	24.56
ENSMUSG00000069662	Marcks	myristoylated alanine rich protein kinase C substrate [Source:MGI Symbol;Acc:MGI:96907]	33.7	2.38562	0.728847	3.27314	0.00106358	0.0644738	2.27	0.18	0.28	3.59	6.11	1.32	0.21	0.16	0.44	0.3	3.69
ENSMUSG00000025949	Pikfyve	phosphoinositide kinase, FYVE type zinc finger containing [Source:MGI Symbol;Acc:MGI:1335106]	143.756	-0.977546	0.299723	-3.2615	0.00110823	0.0668173	13.64	9.39	9.02	3.6	3.4	4.61	3.75	5.09	6.46	3.04	5.08
ENSMUSG00000079685	Ulbp1	UL16 binding protein 1 [Source:MGI Symbol;Acc:MGI:1925027]	68.0594	1.96539	0.603229	3.25812	0.00112155	0.0672566	5.2	1.81	4.6	7.92	13.46	4.7	0.11	0.31	1.8	9.55	3.33
ENSMUSG00000022010	Tsc22d1	TSC22 domain family, member 1 [Source:MGI Symbol;Acc:MGI:109127]	185.782	1.11452	0.342333	3.25566	0.0011313	0.0674213	6.34	18.47	9.36	36.18	42.5	13.86	23.49	21.47	27.15	34.1	40.88
ENSMUSG00000030741	Spns1	spinster homolog 1 [Source:MGI Symbol;Acc:MGI:1920908]	4100.51	0.556128	0.170886	3.25438	0.00113638	0.0674213	161.17	205.87	139.71	306.78	257.03	253.74	691.14	704.14	393.85	715.92	783.68
ENSMUSG00000056209	Npm3	nucleoplasmin 3 [Source:MGI Symbol;Acc:MGI:894653]	44.7447	1.07673	0.331371	3.24932	0.00115681	0.0682701	4.71	4.83	7.68	9.04	12.4	9.96	10.93	13	6.7	26.32	23.04
ENSMUSG00000025395	Prim1	DNA primase, p49 subunit [Source:MGI Symbol;Acc:MGI:97757]	279.12	-0.604737	0.186357	-3.24505	0.0011743	0.0683759	45.37	39.3	45.36	21.11	23.63	24.1	47.43	46.04	48.87	41.03	39.1
ENSMUSG00000032366	Tpm1	tropomyosin 1, alpha [Source:MGI Symbol;Acc:MGI:98809]	289.302	0.632788	0.19503	3.24456	0.00117633	0.0683759	21.76	38.29	28.58	47.48	34.39	49.86	31.46	39.83	30.89	54.01	54.02
ENSMUSG00000022364	Tbc1d31	TBC1 domain family, member 31 [Source:MGI Symbol;Acc:MGI:2684931]	21.6775	2.14262	0.660407	3.2444	0.00117699	0.0683759	1.39	0.76	0.83	4.45	4.56	1.96	0	1.46	0.15	3.17	1.82
ENSMUSG00000030609	Aen	apoptosis enhancing nuclease [Source:MGI Symbol;Acc:MGI:1915298]	383.55	0.642956	0.198549	3.23827	0.00120258	0.0695004	31.3	23.55	23.92	41.06	27.6	42.02	45.93	25.67	26.13	57.17	55.75
ENSMUSG00000024805	Pcgf5	polycomb group ring finger 5 [Source:MGI Symbol;Acc:MGI:1923505]	957.032	-0.645989	0.199617	-3.23614	0.00121159	0.0696599	196.15	190.94	173.83	145.58	89.34	79.65	140.14	164.09	139.7	83.95	134.27
ENSMUSG00000005672	Kit	KIT proto-oncogene receptor tyrosine kinase [Source:MGI Symbol;Acc:MGI:96677]	23.076	-1.66708	0.515924	-3.23126	0.00123248	0.0704976	3.86	1.24	1.19	0.6	0.72	0.49	1.82	2.89	1.4	1.1	0.32
ENSMUSG00000025480	Syce1	synaptonemal complex central element protein 1 [Source:MGI Symbol;Acc:MGI:1921325]	10.2535	-3.1328	0.971697	-3.22405	0.00126392	0.0719275	4.93	2.84	1.33	0.11	0	0	0.9	1.12	5.33	0.87	1.19
ENSMUSG00000065999	Zfp985	zinc finger protein 985 [Source:MGI Symbol;Acc:MGI:3651986]	300.049	1.00929	0.313496	3.21945	0.00128437	0.0727201	7.39	32.96	20	43.03	33.19	38.58	18.48	11.05	22.23	41.26	32.33
ENSMUSG00000024487	Yipf5	Yip1 domain family, member 5 [Source:MGI Symbol;Acc:MGI:1914430]	455.992	-0.559711	0.174014	-3.21647	0.00129776	0.0729398	54.79	45.94	48.12	42.88	31.46	32.77	58.65	40.84	45.94	24.59	34.99
ENSMUSG00000115318	Gm49089	predicted gene, 49089 [Source:MGI Symbol;Acc:MGI:6118479]	3685.78	0.865064	0.269014	3.21569	0.00130133	0.0729398	140.44	280.55	126.59	478.02	201.44	243.19	275.14	146.19	241.7	347.75	516.92
ENSMUSG00000042447	Mios	meiosis regulator for oocyte development [Source:MGI Symbol;Acc:MGI:2182066]	177.102	-1.17236	0.364749	-3.21416	0.00130825	0.0729614	18.05	11.59	6.93	9.15	3.01	2.67	18.75	13.18	15.33	11.39	4.03
ENSMUSG00000017421	Zfp207	zinc finger protein 207 [Source:MGI Symbol;Acc:MGI:1340045]	3098.1	-0.621202	0.193467	-3.21089	0.00132326	0.0731526	418.54	399.18	363.8	279.21	216.56	162.5	269.15	277.28	314.11	170.3	273.11
ENSMUSG00000071226	Cecr2	CECR2, histone acetyl-lysine reader [Source:MGI Symbol;Acc:MGI:1923799]	1897.53	-0.459377	0.143084	-3.21055	0.0013248	0.0731526	94.89	88.1	72.23	73.55	62.38	52.43	77.99	54.55	63.15	46.03	44.62
ENSMUSG00000028854	Slc9a1	solute carrier family 9 (sodium/hydrogen exchanger), member 1 [Source:MGI Symbol;Acc:MGI:102462]	59.358	-1.20767	0.376522	-3.20743	0.00133927	0.0735875	2.75	3.26	4.2	1.07	1.4	0.55	5.2	2.5	4.24	3.26	2
ENSMUSG00000025359	Pmel	premelanosome protein [Source:MGI Symbol;Acc:MGI:98301]	113.203	1.3356	0.417066	3.20237	0.00136302	0.0741723	6.33	3.65	0.98	11.25	8.02	22.05	14.75	10.74	12.8	20.26	17.31
ENSMUSG00000031697	Orc6	origin recognition complex, subunit 6 [Source:MGI Symbol;Acc:MGI:1929285]	1244.62	-0.590399	0.184365	-3.20233	0.00136322	0.0741723	300.88	306.5	205.9	174.84	156.01	154.26	181.01	241.05	289.6	191.95	163.64
ENSMUSG00000026648	Dclre1c	DNA cross-link repair 1C [Source:MGI Symbol;Acc:MGI:2441769]	202.393	1.20334	0.376162	3.19899	0.00137909	0.0746717	5.01	12.55	3.18	30.7	18.91	23.28	25.56	24.64	27.56	19.82	46.33
ENSMUSG00000042570	Mier2	MIER family member 2 [Source:MGI Symbol;Acc:MGI:1917677]	86.8769	-1.47169	0.460347	-3.19692	0.00138903	0.0748464	18.89	8.47	14.55	5.73	2.97	2.79	31.89	47.31	5.18	10.85	15.9
ENSMUSG00000034509	Mad2l1bp	MAD2L1 binding protein [Source:MGI Symbol;Acc:MGI:1913841]	2277.91	-0.678443	0.212734	-3.18916	0.00142686	0.0762667	609.15	314.21	322.46	325.84	302.06	201.77	554.11	490.76	634.33	320.43	312.56
ENSMUSG00000022436	Sh3bp1	SH3-domain binding protein 1 [Source:MGI Symbol;Acc:MGI:104603]	22.3014	2.68057	0.840643	3.18872	0.00142906	0.0762667	0	0	0	2.27	0.89	0	4.48	7.08	3.14	12.38	12.69
ENSMUSG00000022177	Haus4	HAUS augmin-like complex, subunit 4 [Source:MGI Symbol;Acc:MGI:1261794]	319.227	-0.631452	0.198137	-3.18695	0.0014378	0.0763677	31.94	49.21	35.78	34.2	25.81	18.32	82.94	77.2	68.75	42.65	48.48
ENSMUSG00000014226	Cacybp	calcyclin binding protein [Source:MGI Symbol;Acc:MGI:1270839]	884.951	-0.747271	0.234637	-3.18479	0.00144859	0.076576	181.44	115.2	112.1	88.27	49.5	61.97	67.26	101.29	115.55	75.27	68.63
ENSMUSG00000026478	Lamc1	laminin, gamma 1 [Source:MGI Symbol;Acc:MGI:99914]	22.3455	2.16133	0.679563	3.18048	0.00147034	0.0771224	0.41	1	0.17	2.18	3.33	0.53	0.3	1.77	0.15	4.38	2.53
ENSMUSG00000104814	Gm42979	predicted gene 42979 [Source:MGI Symbol;Acc:MGI:5663116]	25.6153	1.83656	0.577588	3.17971	0.0014742	0.0771224	0.62	0.66	0.43	4.27	4.69	4.97	0.77	2.46	2.78	2.7	2.3
ENSMUSG00000034210	Efcab14	EF-hand calcium binding domain 14 [Source:MGI Symbol;Acc:MGI:2442397]	66.378	-1.08414	0.341175	-3.17767	0.00148465	0.0771224	8.36	3.53	4.64	3.01	3.5	1.95	6.37	12.68	7.09	3.32	3.73
ENSMUSG00000027663	Zmat3	zinc finger matrin type 3 [Source:MGI Symbol;Acc:MGI:1195270]	72.153	1.28594	0.404842	3.17641	0.00149111	0.0771224	3.15	1.3	0.8	4.63	2.52	2.49	0.59	0.7	1.25	2.9	3.05
ENSMUSG00000007038	Neu1	neuraminidase 1 [Source:MGI Symbol;Acc:MGI:97305]	146.112	-1.022	0.321873	-3.17515	0.00149757	0.0771224	10.63	5.79	6.7	1.66	6.59	4.34	33.72	29.76	23.16	11.2	12.99
ENSMUSG00000070803	Cited4	Cbp/p300-interacting transactivator, with Glu/Asp-rich carboxy-terminal domain, 4 [Source:MGI Symbol;Acc:MGI:1861694]	28.7387	1.73251	0.545741	3.1746	0.00150041	0.0771224	1.7	0.3	3.29	4.69	14.56	8.27	2.47	3.44	3.44	4.33	7.84
ENSMUSG00000045291	E330021D16Rik	RIKEN cDNA E330021D16 gene [Source:MGI Symbol;Acc:MGI:2141773]	22.0465	-1.7296	0.545247	-3.17213	0.00151323	0.0774249	9.59	4.36	3.86	2.47	1.18	0.56	3.57	1.43	1.52	0.97	0.82
ENSMUSG00000030663	1110004F10Rik	RIKEN cDNA 1110004F10 gene [Source:MGI Symbol;Acc:MGI:1929274]	431.484	-0.673567	0.212854	-3.16446	0.0015537	0.0791325	72.81	72.19	79.84	37.78	48.43	61.04	95.43	86.91	140.07	71.37	55.81
ENSMUSG00000079606	Gm595	predicted gene 595 [Source:MGI Symbol;Acc:MGI:2685441]	12.2868	3.34985	1.0609	3.15755	0.00159101	0.080664	0.08	0	0	0	0.5	3.04	0.51	1.82	0.6	4.85	2.88
ENSMUSG00000001240	Ramp2	receptor (calcitonin) activity modifying protein 2 [Source:MGI Symbol;Acc:MGI:1859650]	56.0053	-1.10169	0.349622	-3.15109	0.00162663	0.082097	23.62	15.99	11.21	10.04	11.56	4.57	31.96	19.72	27.33	8.57	12.06
ENSMUSG00000005410	Mcm5	minichromosome maintenance complex component 5 [Source:MGI Symbol;Acc:MGI:103197]	463.113	0.750834	0.238498	3.14818	0.00164289	0.0825442	7.81	10.48	11.53	18.15	26.52	19.99	63.18	48.35	31.87	59.41	53.57
ENSMUSG00000014633	Cmc2	COX assembly mitochondrial protein 2 [Source:MGI Symbol;Acc:MGI:1913781]	149.245	-1.01684	0.323732	-3.14099	0.00168378	0.084219	74.2	43.25	58.69	11.72	46.01	28.19	58.26	61.36	43.54	22.32	30.19
ENSMUSG00000029032	Arhgef16	Rho guanine nucleotide exchange factor (GEF) 16 [Source:MGI Symbol;Acc:MGI:2446219]	281.854	0.858297	0.273772	3.13508	0.00171806	0.0855504	7.62	17.18	10.18	12.55	20.88	21.52	24.24	32.21	14.29	56.13	40.19
ENSMUSG00000020547	Bzw2	basic leucine zipper and W2 domains 2 [Source:MGI Symbol;Acc:MGI:1914162]	585.732	-0.549314	0.175305	-3.13348	0.00172747	0.0856363	99.69	89.01	60.59	55.39	45.74	65.34	77.72	72.84	83	47.65	59.36
ENSMUSG00000029401	Rilpl2	Rab interacting lysosomal protein-like 2 [Source:MGI Symbol;Acc:MGI:1933112]	70.9715	-1.14842	0.367656	-3.12362	0.00178638	0.0877767	20.94	4.34	16.2	7.45	4.89	4.43	18.76	15.59	14.58	7.91	8.97
ENSMUSG00000028698	Pik3r3	phosphoinositide-3-kinase regulatory subunit 3 [Source:MGI Symbol;Acc:MGI:109277]	71.0785	-1.49775	0.480571	-3.1166	0.00182949	0.0892366	12.35	6.38	2.34	1.45	0.79	2.03	3.2	1.51	1.09	1.36	1.28
ENSMUSG00000060126	Tpt1	tumor protein, translationally-controlled 1 [Source:MGI Symbol;Acc:MGI:104890]	2001.04	0.523158	0.167897	3.11594	0.0018336	0.0892366	524.51	587.3	612.7	585.15	784.25	911.68	531.2	425.04	345.96	766.44	575.99
ENSMUSG00000022844	Pdia5	protein disulfide isomerase associated 5 [Source:MGI Symbol;Acc:MGI:1919849]	187.27	1.22447	0.3932	3.11413	0.00184491	0.0892366	5.96	24.56	7.31	26.38	18.04	28.13	16.22	27.44	7.4	29.6	64.26
ENSMUSG00000020366	Mapk9	mitogen-activated protein kinase 9 [Source:MGI Symbol;Acc:MGI:1346862]	71.1434	-1.14958	0.369283	-3.11299	0.00185201	0.0892366	6.43	4.49	3.69	1.68	2.53	0.96	11.8	6.51	16.35	6.45	7.29
ENSMUSG00000034300	Fam53c	family with sequence similarity 53, member C [Source:MGI Symbol;Acc:MGI:1913556]	46.7482	-1.44121	0.46308	-3.11222	0.00185687	0.0892366	3.77	1.96	2.24	0.37	0.56	1.67	4.95	5.21	2.01	2.49	0.9
ENSMUSG00000021939	Ctsb	cathepsin B [Source:MGI Symbol;Acc:MGI:88561]	1956.39	-0.77477	0.249052	-3.11087	0.00186535	0.0892366	203.98	222.2	188.12	189.5	56.42	77.77	403.97	320.66	293.01	212.4	231.8
ENSMUSG00000060227	Casc4	cancer susceptibility candidate 4 [Source:MGI Symbol;Acc:MGI:2443129]	82.3274	-0.858202	0.275966	-3.10981	0.0018721	0.0892366	7.47	7.58	8.93	4.25	3.09	4.13	3.19	3.02	3.08	2.95	1.25
ENSMUSG00000023915	Tnfrsf21	tumor necrosis factor receptor superfamily, member 21 [Source:MGI Symbol;Acc:MGI:2151075]	19.6409	3.11555	1.00352	3.10462	0.00190524	0.0904302	0	0	0.16	0.09	0.49	1.81	0.06	0.09	1.93	4.16	4.32
ENSMUSG00000084416	Rpl10a-ps1	ribosomal protein L10A, pseudogene 1 [Source:MGI Symbol;Acc:MGI:3705885]	1593.04	-0.476438	0.153579	-3.10223	0.00192071	0.0907777	594.13	618.21	798.68	412.41	471.7	512.26	595.44	640.73	657.98	484.11	453.15
ENSMUSG00000003226	Ranbp2	RAN binding protein 2 [Source:MGI Symbol;Acc:MGI:894323]	758.057	-0.626023	0.201895	-3.10074	0.00193037	0.0908496	53.58	32.52	31.26	27.62	21.81	17.98	14.43	9.5	10.24	7.6	9.16
ENSMUSG00000076441	Ass1	argininosuccinate synthetase 1 [Source:MGI Symbol;Acc:MGI:88090]	55.9123	1.42654	0.460466	3.09802	0.00194816	0.0910144	5.48	9	5.14	14.73	5.98	16.76	1.5	2.03	6.35	9.81	18.21
ENSMUSG00000100029	D7Ertd128e	DNA segment, Chr 7, ERATO Doi 128, expressed [Source:MGI Symbol;Acc:MGI:1098716]	37.7754	1.51486	0.489193	3.09665	0.00195724	0.0910144	12.49	6.69	6.03	18.48	12.16	16.39	3.39	2.55	0.21	8.51	11.33
ENSMUSG00000018339	Gpx3	glutathione peroxidase 3 [Source:MGI Symbol;Acc:MGI:105102]	107.546	1.17549	0.379621	3.09648	0.00195835	0.0910144	8.01	9.64	4.36	18.55	37.58	21.24	7.63	10.64	14.23	14.82	11.35
ENSMUSG00000017491	Rarb	retinoic acid receptor, beta [Source:MGI Symbol;Acc:MGI:97857]	97.8649	1.31396	0.424713	3.09376	0.00197635	0.0911555	1.65	4.58	5.22	9.14	8.26	11.05	1.33	8.24	4.23	7.71	14.9
ENSMUSG00000022906	Parp9	poly (ADP-ribose) polymerase family, member 9 [Source:MGI Symbol;Acc:MGI:1933117]	71.5086	-1.38892	0.449338	-3.09103	0.00199465	0.0911555	8.86	3.2	1.08	1.08	0.96	1.48	10.35	10.45	10.13	4.18	7.19
ENSMUSG00000038564	Ift172	intraflagellar transport 172 [Source:MGI Symbol;Acc:MGI:2682064]	11.7608	2.95273	0.955475	3.09032	0.0019994	0.0911555	0	1.66	0.09	0.69	3	5.88	0	1.45	1.11	7.61	5.45
ENSMUSG00000003235	Eif2b5	eukaryotic translation initiation factor 2B, subunit 5 epsilon [Source:MGI Symbol;Acc:MGI:2446176]	1050.44	0.495884	0.160526	3.08913	0.00200747	0.0911555	77.28	87.39	103.04	116.02	125.54	143.14	202	129.05	146.22	227.83	201.2
ENSMUSG00000036599	Chst12	carbohydrate sulfotransferase 12 [Source:MGI Symbol;Acc:MGI:1929064]	97.3518	-0.898816	0.291004	-3.08868	0.0020105	0.0911555	5.47	15.27	10.43	4.68	4.74	7.15	16.01	11.9	13.71	7.08	7.43
ENSMUSG00000026483	Fam129a	family with sequence similarity 129, member A [Source:MGI Symbol;Acc:MGI:2137237]	63.1938	1.57713	0.510704	3.08814	0.00201411	0.0911555	0.74	2.93	1.05	1.85	4.72	2.7	3.08	2.39	0.61	3.6	13.58
ENSMUSG00000006931	P3h4	prolyl 3-hydroxylase family member 4 (non-enzymatic) [Source:MGI Symbol;Acc:MGI:1913430]	124.925	-1.01604	0.329084	-3.08748	0.00201859	0.0911555	25.05	5.57	20.25	8.3	7.23	8.95	34.8	31.55	20.12	16.28	12.8
ENSMUSG00000034111	Tmed8	transmembrane p24 trafficking protein 8 [Source:MGI Symbol;Acc:MGI:1923480]	15.6441	-3.76745	1.22178	-3.08356	0.00204537	0.0916837	3.57	0.24	0	0	0	0.13	0.34	0.13	0.26	0.03	0.06
ENSMUSG00000038352	Arl5c	ADP-ribosylation factor-like 5C [Source:MGI Symbol;Acc:MGI:3028577]	21.3277	1.86105	0.603578	3.08337	0.00204673	0.0916837	1.56	2.38	0.49	4.91	13.67	12.2	3.87	2.7	2.94	4.04	4.73
ENSMUSG00000018604	Tbx3	T-box 3 [Source:MGI Symbol;Acc:MGI:98495]	1018.93	0.805156	0.261285	3.08152	0.00205946	0.0918847	11.8	34.1	21.57	30.17	36.85	48.69	67.75	70.95	34.49	113.77	83.85
ENSMUSG00000030315	Vgll4	vestigial like family member 4 [Source:MGI Symbol;Acc:MGI:2652840]	82.6918	1.05509	0.3431	3.07518	0.00210379	0.0934886	6.55	13.25	9.98	23.55	16.95	17.97	17.29	5.97	6.06	13.98	27.39
ENSMUSG00000024187	Fam234a	family with sequence similarity 234, member A [Source:MGI Symbol;Acc:MGI:2146854]	1207.81	0.507077	0.164984	3.07349	0.00211569	0.0936446	32.54	50.19	37.89	59.36	64.51	56.35	144.79	134.18	87.43	156.04	157.23
ENSMUSG00000053286	Trmt1l	tRNA methyltransferase 1 like [Source:MGI Symbol;Acc:MGI:1916185]	237.844	0.689899	0.224866	3.06805	0.00215462	0.0949905	12.32	16.73	20.98	22.93	32.78	18.65	17.03	15.34	15.73	28.43	27.73
ENSMUSG00000040761	Spen	spen family transcription repressor [Source:MGI Symbol;Acc:MGI:1891706]	141.462	0.891406	0.290704	3.06637	0.00216675	0.0951495	4.09	4.79	5.05	8.89	4.94	7.04	2.09	0.74	1.75	4.16	3.28
ENSMUSG00000025812	Pard3	par-3 family cell polarity regulator [Source:MGI Symbol;Acc:MGI:2135608]	66.0848	1.15343	0.376377	3.06457	0.00217984	0.0953487	5.64	1.37	4.37	9.41	13.76	6.21	3.78	3.67	3.36	8.64	4.75
ENSMUSG00000016382	Pls3	plastin 3 (T-isoform) [Source:MGI Symbol;Acc:MGI:104807]	41.458	2.03537	0.664872	3.06129	0.00220384	0.0956913	0.54	1.45	0	3.7	2.95	9.83	4.44	1.41	1.32	3.85	3.08
ENSMUSG00000024406	Pou5f1	POU domain, class 5, transcription factor 1 [Source:MGI Symbol;Acc:MGI:101893]	932.3	0.939285	0.30684	3.06116	0.00220483	0.0956913	34.24	87.31	86.28	59.83	143.58	137.7	265.07	225.35	105.85	391.08	486.45
ENSMUSG00000030890	Ilk	integrin linked kinase [Source:MGI Symbol;Acc:MGI:1195267]	159.141	0.893558	0.292448	3.05544	0.00224729	0.0970501	7.39	15.8	7.96	32.78	12.85	25.81	25.3	22.85	22.86	35.28	30.58
ENSMUSG00000020922	Lsm12	LSM12 homolog [Source:MGI Symbol;Acc:MGI:1919592]	1854.49	0.430846	0.141076	3.054	0.00225812	0.0970501	412.92	595.49	460.67	562.86	680.07	595.45	378.45	379.78	306.55	509.68	505.69
ENSMUSG00000023243	Kcnk5	potassium channel, subfamily K, member 5 [Source:MGI Symbol;Acc:MGI:1336175]	564.582	0.830624	0.272091	3.05274	0.00226762	0.0970501	8.24	18.73	15.41	13.39	28.3	29.42	63.88	33.1	34.56	87.3	72.63
ENSMUSG00000032999	Nlrp4f	NLR family, pyrin domain containing 4F [Source:MGI Symbol;Acc:MGI:2145528]	19.0634	-1.46026	0.478412	-3.0523	0.00227094	0.0970501	4.27	3.4	4.2	1.22	2.21	1.27	1.7	4.24	4.45	1.29	0.99
ENSMUSG00000017404	Rpl19	ribosomal protein L19 [Source:MGI Symbol;Acc:MGI:98020]	8104.66	-0.365621	0.119873	-3.05006	0.00228793	0.0972433	3025.66	3073.79	3126.68	2421.76	2265.78	2331.45	2144.28	2711.04	2387.11	1911.71	1870.01
ENSMUSG00000040760	Appl1	adaptor protein, phosphotyrosine interaction, PH domain and leucine zipper containing 1 [Source:MGI Symbol;Acc:MGI:1920243]	299.875	-0.623378	0.204426	-3.04941	0.0022929	0.0972433	35.52	29.45	29.4	20.27	20.03	16.83	13.3	23.82	14.26	13.65	9.85
ENSMUSG00000037526	Atg14	autophagy related 14 [Source:MGI Symbol;Acc:MGI:1261775]	1826.36	0.549154	0.180247	3.04667	0.00231388	0.0976547	64.08	84.1	112.55	129.73	105.53	112.13	112.63	122.91	108.04	214.42	158.64
ENSMUSG00000035378	Shq1	SHQ1 homolog (S. cerevisiae) [Source:MGI Symbol;Acc:MGI:1919421]	85.6426	-0.943964	0.309916	-3.04587	0.00232011	0.0976547	11.48	5.9	10.12	4.72	5.29	4.21	10.32	23.8	12.08	9.17	6.75
ENSMUSG00000029279	Brdt	bromodomain, testis-specific [Source:MGI Symbol;Acc:MGI:1891374]	158.134	-2.16177	0.710977	-3.04056	0.00236139	0.0985494	76.23	8.1	8.48	1.71	6.73	12.26	10.92	34.23	15.68	4.88	3.87
ENSMUSG00000042599	Kdm7a	lysine (K)-specific demethylase 7A [Source:MGI Symbol;Acc:MGI:2443388]	404.543	-0.715793	0.235479	-3.03973	0.00236787	0.0985494	21.6	10.95	12.05	8.56	7	7.89	8.29	6.88	3.88	5.13	3.87
ENSMUSG00000030733	Sh2b1	SH2B adaptor protein 1 [Source:MGI Symbol;Acc:MGI:1201407]	34.345	1.2141	0.399748	3.03717	0.0023881	0.0988438	1.02	0.95	1.43	2.26	3.31	3.98	2.96	2.25	1.58	2.48	5.67
ENSMUSG00000048701	Ccdc6	coiled-coil domain containing 6 [Source:MGI Symbol;Acc:MGI:1923801]	779.611	-0.79032	0.260477	-3.03413	0.00241232	0.0988438	70.07	29.23	27.91	35.29	22.25	18.96	24.98	32.5	32.77	18.03	14.65
ENSMUSG00000066148	Prpf4	pre-mRNA processing factor 4 [Source:MGI Symbol;Acc:MGI:1917302]	227.329	-0.530414	0.174837	-3.03377	0.00241521	0.0988438	10.1	10.27	7.77	6.85	5.74	6.95	12.1	12.27	14.28	8.15	9.31
ENSMUSG00000025217	Btrc	beta-transducin repeat containing protein [Source:MGI Symbol;Acc:MGI:1338871]	1476.7	0.798359	0.263165	3.03369	0.00241586	0.0988438	35.8	139.63	90.77	121.5	145.6	168.74	127.31	122.51	94.28	213.11	202.53
ENSMUSG00000095432	Zfp748	zinc finger protein 748 [Source:MGI Symbol;Acc:MGI:1916455]	84.7878	-1.06923	0.352502	-3.03326	0.00241925	0.0988438	14.01	20.91	11.66	9.76	5.03	3.79	8.6	14.22	17.32	10.53	5.39
ENSMUSG00000041037	Irgq	immunity-related GTPase family, Q [Source:MGI Symbol;Acc:MGI:2667176]	181	0.932938	0.307856	3.03044	0.00244201	0.0994092	1.94	6.72	3.43	8.24	10.32	10.52	6.13	3.93	4.07	7.05	5.58
ENSMUSG00000026577	Blzf1	basic leucine zipper nuclear factor 1 [Source:MGI Symbol;Acc:MGI:1201607]	125.396	-0.746173	0.246357	-3.02883	0.00245503	0.0995178	15.72	10.63	14.59	12.22	6.27	6.44	13.95	13.81	10.68	8.27	6.52
ENSMUSG00000016253	Nelfcd	negative elongation factor complex member C/D, Th1l [Source:MGI Symbol;Acc:MGI:1926424]	654.392	0.49934	0.164913	3.02791	0.00246252	0.0995178	42.71	47.11	52.09	70.23	59.26	83.33	102.31	120.26	81.11	144.99	116.55
ENSMUSG00000020362	Cnot6	CCR4-NOT transcription complex, subunit 6 [Source:MGI Symbol;Acc:MGI:2144529]	83.6062	-0.879867	0.290756	-3.02614	0.00247698	0.0997408	7.4	6.09	4.94	1.81	3.24	3.06	5.13	3.57	2.78	2.75	2.61
ENSMUSG00000051592	Ccnb3	cyclin B3 [Source:MGI Symbol;Acc:MGI:2183443]	24.6595	-2.44521	0.809664	-3.02003	0.00252751	0.10141	3.57	3.06	0.17	0.97	0.47	0	1.29	2.01	0.79	0.06	0.32
ENSMUSG00000018239	Zcchc10	zinc finger, CCHC domain containing 10 [Source:MGI Symbol;Acc:MGI:1196228]	326.38	-0.58596	0.194241	-3.01667	0.00255567	0.102172	84.16	72.17	79.48	56.17	50.55	37.98	51.95	53.75	73.36	45.56	42.3
ENSMUSG00000036528	Ppfibp2	PTPRF interacting protein, binding protein 2 (liprin beta 2) [Source:MGI Symbol;Acc:MGI:894649]	913.257	0.568283	0.188523	3.0144	0.00257488	0.102317	34.01	69.46	45.24	67.96	77.34	60.74	54.42	59.05	44.33	80.41	83.21
ENSMUSG00000022864	D16Ertd472e	DNA segment, Chr 16, ERATO Doi 472, expressed [Source:MGI Symbol;Acc:MGI:1196400]	132.347	-1.39512	0.462993	-3.01326	0.00258458	0.102317	26.53	14.2	18.7	13.67	0.72	6.35	19.12	17.62	12.75	6.24	7.76
ENSMUSG00000022898	Vps26c	VPS26 endosomal protein sorting factor C [Source:MGI Symbol;Acc:MGI:1206040]	101.489	0.901156	0.29909	3.013	0.00258682	0.102317	3.3	9.71	9.21	15.17	12.68	14.8	10.06	7.03	5.96	14.88	11.75
ENSMUSG00000037857	Nufip2	nuclear fragile X mental retardation protein interacting protein 2 [Source:MGI Symbol;Acc:MGI:1915814]	566.168	-0.736735	0.24463	-3.01163	0.00259852	0.102416	51.09	44.28	64.83	22.82	18.78	34.55	12.23	7.17	6.75	5.9	7.94
ENSMUSG00000054737	Zfp182	zinc finger protein 182 [Source:MGI Symbol;Acc:MGI:2442220]	14.2713	3.29514	1.09849	2.99971	0.00270233	0.105902	0	0.15	0	0.05	1.57	3.83	0.2	0.8	1.76	3.69	0.59
ENSMUSG00000022428	Cby1	chibby family member 1, beta catenin antagonist [Source:MGI Symbol;Acc:MGI:1920989]	29.7455	-1.57811	0.526319	-2.99839	0.00271406	0.105902	6.06	4.33	6	1.57	2.32	0.18	16.01	6.38	12.61	7.9	2.64
ENSMUSG00000038774	Ascc3	activating signal cointegrator 1 complex subunit 3 [Source:MGI Symbol;Acc:MGI:1925237]	330.257	-0.629072	0.209814	-2.99824	0.00271543	0.105902	51.94	27.76	34.49	21.97	20.43	28.26	31.66	29.32	25.97	15.66	23.18
ENSMUSG00000052656	Rnf103	ring finger protein 103 [Source:MGI Symbol;Acc:MGI:109483]	51.1879	-1.77142	0.592902	-2.98772	0.0028107	0.109105	12.55	2.71	2.92	2.68	0.68	0.22	4.56	2.14	7.34	2.38	2.07
ENSMUSG00000029234	Tmem165	transmembrane protein 165 [Source:MGI Symbol;Acc:MGI:894407]	35.7963	-1.43611	0.481438	-2.98295	0.00285481	0.110155	11.17	4.9	3.85	0.92	2.95	2.84	3.63	10.97	7.36	2.26	3.63
ENSMUSG00000033054	Npat	nuclear protein in the AT region [Source:MGI Symbol;Acc:MGI:107605]	340.526	-0.558368	0.187248	-2.98197	0.00286398	0.110155	16.99	16.47	15.02	14.36	10.31	9	12.62	8.62	10.84	8.25	5.6
ENSMUSG00000024900	Cpt1a	carnitine palmitoyltransferase 1a, liver [Source:MGI Symbol;Acc:MGI:1098296]	129.025	-1.17893	0.395574	-2.98029	0.00287974	0.11038	7.18	3.3	7.14	3.01	2.87	0.64	15.82	14.72	5.33	7.62	4.98
ENSMUSG00000032293	Ireb2	iron responsive element binding protein 2 [Source:MGI Symbol;Acc:MGI:1928268]	487.733	-0.622587	0.209166	-2.97652	0.00291537	0.111363	41.55	23.48	26.16	15.98	16.12	22.51	13.73	12.74	10.91	10.96	6.63
ENSMUSG00000025234	Arih1	ariadne RBR E3 ubiquitin protein ligase 1 [Source:MGI Symbol;Acc:MGI:1344363]	167.579	-0.844128	0.284295	-2.96919	0.00298581	0.113665	15.86	21.8	12.45	13.09	11.09	13.32	23.96	12.12	22.74	8.11	6.14
ENSMUSG00000034868	Myl12b	myosin, light chain 12B, regulatory [Source:MGI Symbol;Acc:MGI:107494]	282.833	-0.542092	0.182964	-2.96283	0.00304825	0.115096	40.44	56.59	55.24	30.49	37.49	32.67	62.76	71.52	73.76	46.82	51.07
ENSMUSG00000028483	Snapc3	small nuclear RNA activating complex, polypeptide 3 [Source:MGI Symbol;Acc:MGI:1916338]	560.999	-0.491149	0.165774	-2.96276	0.00304891	0.115096	90.87	73.57	106.25	52.99	58.04	64.5	87.37	79.98	86.99	67.24	66.92
ENSMUSG00000107390	Gm43323	predicted gene 43323 [Source:MGI Symbol;Acc:MGI:5663460]	33.8782	1.45684	0.491807	2.96221	0.00305437	0.115096	0.4	0.94	0.75	2.45	0.91	3.72	0.89	0.89	2.06	3.59	1.92
ENSMUSG00000020982	Nemf	nuclear export mediator factor [Source:MGI Symbol;Acc:MGI:1918305]	518.349	-0.601988	0.203372	-2.96003	0.00307609	0.115524	54.58	67.25	69.91	61.07	30.37	42.86	35.47	34.89	44.11	24.2	22.29
ENSMUSG00000005233	Spc25	SPC25, NDC80 kinetochore complex component, homolog (S. cerevisiae) [Source:MGI Symbol;Acc:MGI:1913692]	269.945	-0.804895	0.272134	-2.95771	0.0030993	0.116005	75.29	44.41	48.89	31.13	17.05	27.41	40.01	67.79	60.4	54.31	32.21
ENSMUSG00000024350	Dnajc18	DnaJ heat shock protein family (Hsp40) member C18 [Source:MGI Symbol;Acc:MGI:1923844]	13.9055	-2.46147	0.833424	-2.95345	0.00314247	0.117228	0.95	0.77	0.54	0.21	0	0	0.53	0.49	2.04	0.57	0.19
ENSMUSG00000024422	Dhx16	DEAH (Asp-Glu-Ala-His) box polypeptide 16 [Source:MGI Symbol;Acc:MGI:1916442]	578.7	0.855595	0.28983	2.95206	0.00315659	0.117362	149.63	149.41	84.23	424.38	173.57	107.49	108.24	82.59	102.09	181.51	158.47
ENSMUSG00000056069	Otulinl	OTU deubiquitinase with linear linkage specificity like [Source:MGI Symbol;Acc:MGI:2687281]	46.1654	-1.43074	0.484872	-2.95076	0.0031699	0.117465	6.05	3.46	7.41	1.27	2.11	4.27	6.25	6.42	10.12	0.57	3.8
ENSMUSG00000029863	Casp2	caspase 2 [Source:MGI Symbol;Acc:MGI:97295]	45.0457	1.06193	0.360252	2.94775	0.00320098	0.117945	1.3	1.86	1.38	3.3	2.58	3.66	2.29	3.53	1.88	2.77	7.36
ENSMUSG00000032998	Foxj3	forkhead box J3 [Source:MGI Symbol;Acc:MGI:2443432]	205.357	-0.76137	0.258359	-2.94695	0.00320924	0.117945	22.53	12.65	9.68	8.52	6.84	7.21	17.69	14.24	9.6	11.9	7.38
ENSMUSG00000042390	Gatad2b	GATA zinc finger domain containing 2B [Source:MGI Symbol;Acc:MGI:2443225]	491.848	-0.882163	0.2994	-2.94644	0.00321458	0.117945	70.52	37.1	32.61	26.28	19.79	9.9	31.91	28.94	17.33	16.67	22.95
ENSMUSG00000078546	Zfp995	zinc finger protein 995 [Source:MGI Symbol;Acc:MGI:1917331]	16.1297	2.77444	0.942468	2.9438	0.00324208	0.118565	1.82	2.7	0	2.29	3.18	6.71	0.51	0.38	0	0.75	11.1
ENSMUSG00000021222	Dcaf4	DDB1 and CUL4 associated factor 4 [Source:MGI Symbol;Acc:MGI:1921078]	1227.92	0.524296	0.178645	2.93485	0.00333713	0.121224	54.37	90.45	68.34	140.18	104.18	117.7	196.83	193.92	173.41	215.08	212.82
ENSMUSG00000050335	Lgals3	lectin, galactose binding, soluble 3 [Source:MGI Symbol;Acc:MGI:96778]	85.5419	1.03252	0.352015	2.93318	0.0033551	0.121224	14.69	8.46	13.55	28.49	41.91	14.22	6.05	5.85	9.05	9.07	15.06
ENSMUSG00000026843	Fubp3	far upstream element (FUSE) binding protein 3 [Source:MGI Symbol;Acc:MGI:2443699]	196.035	-0.544964	0.185811	-2.93288	0.00335828	0.121224	41.54	31.39	40.75	24.86	22.37	26.55	25.97	25.65	28.99	21.9	17.53
ENSMUSG00000028893	Sesn2	sestrin 2 [Source:MGI Symbol;Acc:MGI:2651874]	312.095	0.839042	0.286374	2.92988	0.00339095	0.12199	7.55	9.45	5.62	20.01	14.19	16.07	37.98	29.73	10.34	33.04	33.97
ENSMUSG00000036766	Dner	delta/notch-like EGF repeat containing [Source:MGI Symbol;Acc:MGI:2152889]	12.2877	-2.79254	0.953437	-2.92893	0.00340136	0.12199	1.73	2.2	0	0.22	0	0.38	4.19	1.29	0.44	0.34	0.11
ENSMUSG00000026361	Cdc73	cell division cycle 73, Paf1/RNA polymerase II complex component [Source:MGI Symbol;Acc:MGI:2384876]	182.583	-0.76794	0.262379	-2.92683	0.00342433	0.122191	28.11	14.67	14.8	12.02	11.15	9.42	14.49	12.61	5.86	6.16	6.74
ENSMUSG00000030986	Dhx32	DEAH (Asp-Glu-Ala-His) box polypeptide 32 [Source:MGI Symbol;Acc:MGI:2141813]	211.469	-0.63746	0.217829	-2.92642	0.00342887	0.122191	18.8	19.78	14.66	13.2	8.76	6.96	23.51	28.29	20.26	20.46	16.46
ENSMUSG00000030062	Rpn1	ribophorin I [Source:MGI Symbol;Acc:MGI:98084]	393.065	0.548235	0.187428	2.92504	0.00344409	0.122342	13.85	20.84	18.71	29.92	27.49	29.66	52.16	46.52	30.44	58.35	47.79
ENSMUSG00000046675	Tmem251	transmembrane protein 251 [Source:MGI Symbol;Acc:MGI:2443862]	105.305	-0.859759	0.294198	-2.92238	0.00347369	0.122825	14.28	7.16	6.14	3.49	4.57	3.66	8.42	8.6	5.87	6.18	5.02
ENSMUSG00000061544	Zfp229	zinc finger protein 229 [Source:MGI Symbol;Acc:MGI:2679295]	54.0732	-1.37384	0.470196	-2.92184	0.00347971	0.122825	5.11	1.99	3.69	1.29	2.86	1.61	3.95	8.43	7.54	2.87	0.56
ENSMUSG00000051306	Usp42	ubiquitin specific peptidase 42 [Source:MGI Symbol;Acc:MGI:1924050]	123.025	-0.760807	0.260952	-2.91551	0.00355112	0.124857	10.02	5.08	5.61	3.32	4.32	3.95	8.24	8.87	6.74	6.35	3.51
ENSMUSG00000028252	Ccnc	cyclin C [Source:MGI Symbol;Acc:MGI:1858199]	464.268	-0.62106	0.213075	-2.91476	0.00355966	0.124857	64.3	76.94	90.18	49.94	28.91	42.97	61.05	53.12	66.18	56.6	44.69
ENSMUSG00000079260	Tmppe	transmembrane protein with metallophosphoesterase domain [Source:MGI Symbol;Acc:MGI:5317335]	761.451	0.685805	0.235859	2.90769	0.00364111	0.127313	27.62	25.08	20.83	30.21	34.43	31.82	91.38	80.15	32.69	112.91	152.64
ENSMUSG00000073633	Fbxo36	F-box protein 36 [Source:MGI Symbol;Acc:MGI:1289192]	100.514	-0.882004	0.303513	-2.90598	0.00366105	0.127421	50.67	28.9	32.96	26.96	11.67	14.95	25.14	22.18	31.75	21.22	12.88
ENSMUSG00000037827	Gm5884	predicted pseudogene 5884 [Source:MGI Symbol;Acc:MGI:3644646]	10.4704	3.26835	1.12505	2.90507	0.00367169	0.127421	0	0	0	1.82	0.31	1.42	0	2.84	2.02	6.69	2.71
ENSMUSG00000048271	Rbm33	RNA binding motif protein 33 [Source:MGI Symbol;Acc:MGI:1919670]	389.12	-0.738197	0.254157	-2.90449	0.00367847	0.127421	22.4	18.47	21.76	12.77	15.9	9.62	26.17	31.16	10.2	11.77	13.33
ENSMUSG00000054763	Defb42	defensin beta 42 [Source:MGI Symbol;Acc:MGI:3033850]	26.1111	-1.31791	0.454504	-2.89968	0.00373549	0.128184	35.64	23.65	14.77	8.58	7.72	7.86	12.61	5.55	4.49	3.87	4.22
ENSMUSG00000023921	Mmut	methylmalonyl-Coenzyme A mutase [Source:MGI Symbol;Acc:MGI:97239]	19.6687	1.82203	0.628478	2.89912	0.0037421	0.128184	0	0.89	0.15	1.06	1.46	1.08	1.09	1.04	0.59	3.56	1.9
ENSMUSG00000028127	Abcd3	ATP-binding cassette, sub-family D (ALD), member 3 [Source:MGI Symbol;Acc:MGI:1349216]	215.91	0.72116	0.248806	2.89849	0.00374966	0.128184	8.34	10.12	9.61	11.06	8.16	18.21	12.65	17.91	14.23	30.44	31.96
ENSMUSG00000013465	Nelfb	negative elongation factor complex member B [Source:MGI Symbol;Acc:MGI:1931035]	188.192	0.700031	0.241548	2.89811	0.00375422	0.128184	7.45	6.16	5.39	7.8	10.3	12.68	27.05	32.18	16	31.95	46.81
ENSMUSG00000028402	Mpdz	multiple PDZ domain protein [Source:MGI Symbol;Acc:MGI:1343489]	20.0634	-1.59865	0.551678	-2.89779	0.00375796	0.128184	1.11	1.15	3.54	0.58	0.64	1.27	0.96	1.5	1.43	0.43	0.19
ENSMUSG00000026728	Vim	vimentin [Source:MGI Symbol;Acc:MGI:98932]	20.8972	2.83375	0.979039	2.89442	0.00379864	0.128836	1.51	2.56	0.22	1.39	26.05	5.05	0.24	0	0	0	0.55
ENSMUSG00000028703	Lrrc41	leucine rich repeat containing 41 [Source:MGI Symbol;Acc:MGI:2441984]	215.538	-0.747977	0.258432	-2.89429	0.00380017	0.128836	34.55	23.6	26.71	22.81	21	18.84	65.47	55.55	55.29	15.72	36.12
ENSMUSG00000060461	Dppa5a	developmental pluripotency associated 5A [Source:MGI Symbol;Acc:MGI:101800]	5263.98	0.462305	0.159861	2.89192	0.00382901	0.129421	1421.7	1875.9	1859.39	2519.4	2217.04	2375.89	1438.87	2206.66	1432.8	2259.34	2315.67
ENSMUSG00000006818	Sod2	superoxide dismutase 2, mitochondrial [Source:MGI Symbol;Acc:MGI:98352]	846.984	-0.676575	0.234125	-2.8898	0.00385482	0.129899	45.53	95.74	64.65	31.06	30.34	29.14	50.5	43.72	40.1	41.27	42.08
ENSMUSG00000025246	Tbl1x	transducin (beta)-like 1 X-linked [Source:MGI Symbol;Acc:MGI:1336172]	23.4757	2.46887	0.854876	2.88799	0.00387715	0.130258	0.03	0.42	0.96	1.07	1.59	2.94	0.52	0	0	2.46	0.5
ENSMUSG00000098015	Gm44527	predicted gene 44527 [Source:MGI Symbol;Acc:MGI:5753103]	10.2445	-3.23296	1.12157	-2.88252	0.00394513	0.132144	5.06	0.62	1.53	0.44	0.56	0	0	0.88	0.37	0	0
ENSMUSG00000021187	Tc2n	tandem C2 domains, nuclear [Source:MGI Symbol;Acc:MGI:1921663]	49.7217	-1.19526	0.415073	-2.87964	0.00398135	0.132958	11.06	5.76	8.23	2.68	4.83	1.06	5.26	3.11	3.57	2.26	2.43
ENSMUSG00000039450	Dcxr	dicarbonyl L-xylulose reductase [Source:MGI Symbol;Acc:MGI:1915130]	50.7649	1.08585	0.377426	2.87698	0.00401495	0.13368	11.41	8.95	13.74	11.52	13.82	33.43	5.95	4.47	5.85	14.89	15.61
ENSMUSG00000027227	Sord	sorbitol dehydrogenase [Source:MGI Symbol;Acc:MGI:98266]	7525.09	0.528523	0.184146	2.87013	0.00410301	0.135946	290.41	654.17	397.13	628.46	637.23	659.42	791.07	784.46	691.42	1120.94	1010.73
ENSMUSG00000090841	Myl6	myosin, light polypeptide 6, alkali, smooth muscle and non-muscle [Source:MGI Symbol;Acc:MGI:109318]	1386.21	0.493879	0.172096	2.86979	0.00410738	0.135946	364.67	550.19	502.92	599.08	686.09	519.89	442.7	305.97	316.17	502.66	595.43
ENSMUSG00000024799	Tm7sf2	transmembrane 7 superfamily member 2 [Source:MGI Symbol;Acc:MGI:1920416]	37.6501	1.63854	0.571984	2.86466	0.00417454	0.13776	0.25	1.93	0.4	2.37	4.16	2.81	5.2	8.31	1.12	8.25	14.97
ENSMUSG00000045598	Zfp553	zinc finger protein 553 [Source:MGI Symbol;Acc:MGI:2384725]	61.12	1.15696	0.404126	2.86287	0.00419822	0.137964	1.07	3.63	1.8	3.73	6.07	9.63	9.32	9.37	5.53	9.69	13.32
ENSMUSG00000048379	Socs4	suppressor of cytokine signaling 4 [Source:MGI Symbol;Acc:MGI:1914546]	167.8	-0.876695	0.306288	-2.86233	0.00420545	0.137964	14.88	15.85	8.19	5.53	6.41	3.95	12.77	7.14	4.28	4.86	6.94
ENSMUSG00000025417	Pip4k2c	phosphatidylinositol-5-phosphate 4-kinase, type II, gamma [Source:MGI Symbol;Acc:MGI:2152214]	412.442	0.541348	0.189359	2.85884	0.00425194	0.138673	11.05	13.38	12.36	18.42	16.87	16.49	50.8	37.47	22.32	56.55	50.61
ENSMUSG00000024269	Tpgs2	tubulin polyglutamylase complex subunit 2 [Source:MGI Symbol;Acc:MGI:1913898]	67.9383	-1.1631	0.407044	-2.85742	0.00427102	0.138889	6.57	3.06	6.84	0.79	1.86	1.57	4.51	3.2	3.27	3.44	2.78
ENSMUSG00000024072	Yipf4	Yip1 domain family, member 4 [Source:MGI Symbol;Acc:MGI:1915114]	1296.7	-0.445288	0.155915	-2.85596	0.00429065	0.138981	134.42	189.3	123.1	110.52	105.7	92.55	132.19	165.46	153.83	117.51	115.31
ENSMUSG00000027610	Gss	glutathione synthetase [Source:MGI Symbol;Acc:MGI:95852]	22.3774	1.60929	0.563603	2.85536	0.00429875	0.138981	1.79	0.47	1.34	7.53	2.91	4.32	2.26	1.15	3.2	2.06	8.49
ENSMUSG00000017843	Ppp2r5c	protein phosphatase 2, regulatory subunit B', gamma [Source:MGI Symbol;Acc:MGI:1349475]	320.145	0.534315	0.18721	2.8541	0.00431587	0.139131	21.48	28.06	24.91	36.85	23.83	43.61	24.51	21.84	21.33	31.35	35.47
ENSMUSG00000034297	Med13	mediator complex subunit 13 [Source:MGI Symbol;Acc:MGI:3029632]	294.367	-0.813529	0.285237	-2.85212	0.00434293	0.1396	18.91	20.29	8.54	7.36	8.01	5.24	5.65	3.97	6.52	5.42	3
ENSMUSG00000057335	Cep170	centrosomal protein 170 [Source:MGI Symbol;Acc:MGI:1918348]	195.455	-0.596711	0.209465	-2.84874	0.00438922	0.140489	20.35	15.49	16.05	11.42	13.74	15.64	17.81	16.06	13.8	7.4	8.67
ENSMUSG00000026739	Bmi1	Bmi1 polycomb ring finger oncogene [Source:MGI Symbol;Acc:MGI:88174]	342.51	-1.07776	0.378391	-2.84827	0.0043958	0.140489	64.65	15.61	16.22	27.74	9.4	18.34	13.4	24.87	16.93	7.54	5.74
ENSMUSG00000062014	Gmfb	glia maturation factor, beta [Source:MGI Symbol;Acc:MGI:1927133]	162.353	-0.817688	0.28753	-2.84384	0.00445739	0.142051	16.74	25.38	22.52	8.84	9.98	7.65	14.32	22.6	12.77	9.22	17.58
ENSMUSG00000038569	Rad9b	RAD9 checkpoint clamp component B [Source:MGI Symbol;Acc:MGI:2385231]	11.6622	-2.70596	0.953462	-2.83804	0.00453918	0.1438	3.79	0	0.45	0.1	0.01	0.29	5.79	1.06	3.43	0.67	1.04
ENSMUSG00000062797	Hikeshi	heat shock protein nuclear import factor [Source:MGI Symbol;Acc:MGI:96738]	838.742	0.606049	0.213557	2.83788	0.00454144	0.1438	176.2	384.77	246.61	286.06	393.6	336.93	134	121.42	119.68	220.73	244.93
ENSMUSG00000040549	Ckap5	cytoskeleton associated protein 5 [Source:MGI Symbol;Acc:MGI:1923036]	355.978	-0.808821	0.285076	-2.83721	0.00455096	0.1438	48.03	21.02	27.89	25.17	11.95	9.71	11	9.46	9.19	8.32	5.56
ENSMUSG00000030750	Nsmce1	NSE1 homolog, SMC5-SMC6 complex component [Source:MGI Symbol;Acc:MGI:1914961]	520.812	0.448128	0.158015	2.83598	0.00456848	0.143921	75.05	92.22	97.59	130.68	115.49	136.48	80.94	91.02	92.65	106.97	113.84
ENSMUSG00000027907	S100a11	S100 calcium binding protein A11 [Source:MGI Symbol;Acc:MGI:1338798]	52.2111	1.4757	0.520503	2.83514	0.00458058	0.143921	17.63	13.9	12.21	20.69	67.63	25.81	22.74	1.58	13.68	19.4	52.98
ENSMUSG00000079162	Trim43b	tripartite motif-containing 43B [Source:MGI Symbol;Acc:MGI:3648996]	8873.15	0.437893	0.154821	2.82838	0.00467849	0.146458	741.32	1063.1	668.18	1149.15	802.11	1174.96	681.61	664.09	665.41	1017.39	919.25
ENSMUSG00000049600	Zbtb45	zinc finger and BTB domain containing 45 [Source:MGI Symbol;Acc:MGI:2685003]	42.206	-1.02969	0.364139	-2.82775	0.00468761	0.146458	2.5	2.43	3.2	0.75	1.83	2.07	4.04	4.22	2.6	1.49	1.35
ENSMUSG00000098923	Tmem185b	transmembrane protein 185B [Source:MGI Symbol;Acc:MGI:1917634]	219.292	0.629878	0.222845	2.82653	0.0047056	0.14661	12.37	18.83	12.75	25.99	14.72	20.2	14.36	9.62	12.66	17.79	24.46
ENSMUSG00000027677	Ttc14	tetratricopeptide repeat domain 14 [Source:MGI Symbol;Acc:MGI:1914370]	337.477	-0.528077	0.187464	-2.81696	0.00484808	0.150628	40.41	29.69	42.55	21.93	25.72	22.49	26.73	25.98	30.37	24.29	19.46
ENSMUSG00000030410	Dmwd	dystrophia myotonica-containing WD repeat motif [Source:MGI Symbol;Acc:MGI:94907]	43.0225	-1.17139	0.416103	-2.81515	0.00487542	0.151057	8.57	4.99	5.12	3.76	5.41	2.91	8.63	5.11	5.31	0.83	2.17
ENSMUSG00000027893	Ahcyl1	S-adenosylhomocysteine hydrolase-like 1 [Source:MGI Symbol;Acc:MGI:2385184]	113.093	-0.854727	0.304047	-2.81117	0.00493618	0.152397	15.21	6.29	19.07	6.34	6.76	7.8	6.63	4.91	7.17	3.4	4.26
ENSMUSG00000084349	Rpl3-ps1	ribosomal protein L3, pseudogene 1 [Source:MGI Symbol;Acc:MGI:3644217]	670.421	-0.639348	0.227543	-2.8098	0.0049573	0.152397	75.42	180.28	142.7	73.97	85.25	101.53	163.03	136.88	191.97	107.17	95.09
ENSMUSG00000032336	Nptn	neuroplastin [Source:MGI Symbol;Acc:MGI:108077]	532.421	-0.706784	0.251557	-2.80964	0.00495966	0.152397	157.24	105.61	93.62	98.2	55.85	56.65	62.92	129.27	81.28	72.47	43.18
ENSMUSG00000051257	Trap1a	tumor rejection antigen P1A [Source:MGI Symbol;Acc:MGI:98818]	27.2373	1.67833	0.597537	2.80875	0.00497343	0.1524	3.17	8.41	1.67	18.6	8.21	3.87	1.12	0.56	0.8	1.76	6.21
ENSMUSG00000113200	Gm48632	predicted gene, 48632 [Source:MGI Symbol;Acc:MGI:6098236]	14.3012	1.75522	0.626387	2.80213	0.00507662	0.155136	0.94	1.34	0.28	3.74	1.1	1.6	0.16	0.35	0.2	1.14	1.06
ENSMUSG00000004988	Fxyd4	FXYD domain-containing ion transport regulator 4 [Source:MGI Symbol;Acc:MGI:1889005]	34.2078	2.19119	0.782557	2.80003	0.00510972	0.155557	4.57	2.6	2.05	16.96	4.44	75.21	7.55	12.24	1.8	1.53	18.36
ENSMUSG00000024290	Rock1	Rho-associated coiled-coil containing protein kinase 1 [Source:MGI Symbol;Acc:MGI:107927]	509.694	-0.886785	0.316766	-2.79949	0.0051183	0.155557	47.24	19.11	13.78	16.02	9.9	15.94	8.46	20.46	18.76	8.68	9.12
ENSMUSG00000068744	Psrc1	proline/serine-rich coiled-coil 1 [Source:MGI Symbol;Acc:MGI:1913099]	117.263	1.19376	0.427891	2.78988	0.00527281	0.159384	20.29	10.8	6.83	26.21	11.11	36.86	5.9	5.06	12.11	9.61	33.48
ENSMUSG00000036533	Cdc42ep3	CDC42 effector protein (Rho GTPase binding) 3 [Source:MGI Symbol;Acc:MGI:2384718]	80.0195	1.37282	0.49225	2.78887	0.00528919	0.159448	0.53	5.1	6.02	23.23	9.89	5.44	8.2	6.25	6.22	14.84	11.11
ENSMUSG00000019777	Hdac2	histone deacetylase 2 [Source:MGI Symbol;Acc:MGI:1097691]	443.12	-0.814038	0.292325	-2.7847	0.00535769	0.161077	26.37	64.83	25.98	42.01	23.17	18.7	140.61	97.86	90.87	43.2	45.83
ENSMUSG00000008129	4930432K21Rik	RIKEN cDNA 4930432K21 gene [Source:MGI Symbol;Acc:MGI:1921916]	458.627	-0.624285	0.224364	-2.78246	0.00539479	0.161555	17.69	12.17	15.38	9.08	9.78	12.92	100.04	149.58	74.87	51.39	74.09
ENSMUSG00000029651	Mtus2	microtubule associated tumor suppressor candidate 2 [Source:MGI Symbol;Acc:MGI:1915388]	50.7004	1.31855	0.473959	2.782	0.00540254	0.161555	4.67	2.79	3.53	6.75	10.81	24.9	4.54	7.61	12.67	15.6	8.69
ENSMUSG00000057554	Lgals8	lectin, galactose binding, soluble 8 [Source:MGI Symbol;Acc:MGI:1928481]	1055.29	0.501385	0.180294	2.78094	0.00542021	0.16165	80.09	131.75	74.43	133.73	111.89	108.31	119.6	85.11	98.86	179.1	148.91
ENSMUSG00000004364	Cul3	cullin 3 [Source:MGI Symbol;Acc:MGI:1347360]	518.262	-0.735522	0.264755	-2.77813	0.0054673	0.162619	190.9	96.34	66.69	88.98	95.67	69.72	64.36	58.61	42.05	21.08	28.57
ENSMUSG00000047205	Dusp18	dual specificity phosphatase 18 [Source:MGI Symbol;Acc:MGI:1922469]	22.5478	-1.55421	0.559687	-2.77693	0.00548746	0.162785	2.05	2.13	0.4	1.27	0.51	0.47	2.36	2.62	1.29	0.43	0.36
ENSMUSG00000089824	Rbm12	RNA binding motif protein 12 [Source:MGI Symbol;Acc:MGI:1922960]	126.328	-0.970949	0.350255	-2.77212	0.00556929	0.164774	7.94	4.05	11.45	3.63	2.81	2.2	9.48	4.21	3.89	3.61	4.92
ENSMUSG00000007812	Zfp655	zinc finger protein 655 [Source:MGI Symbol;Acc:MGI:1919861]	679.347	-0.572034	0.206591	-2.76892	0.00562422	0.165521	70.08	47.08	64.1	35.22	33.74	31.72	70.97	37.93	36.88	39.65	40.53
ENSMUSG00000041890	Git2	GIT ArfGAP 2 [Source:MGI Symbol;Acc:MGI:1347053]	94.5696	-0.914652	0.330441	-2.76797	0.00564063	0.165567	12.12	5.9	4.86	7.36	3	4.33	12.89	8.58	11.92	4.55	4.58
ENSMUSG00000019960	Dusp6	dual specificity phosphatase 6 [Source:MGI Symbol;Acc:MGI:1914853]	56.7035	1.41976	0.513652	2.76405	0.00570882	0.167129	0.15	0.97	1.54	6.45	4.27	2.42	11.27	8.75	5.16	8.17	13.1
ENSMUSG00000045087	S1pr5	sphingosine-1-phosphate receptor 5 [Source:MGI Symbol;Acc:MGI:2150641]	30.8528	-1.65242	0.598171	-2.76246	0.00573669	0.167505	0.27	1.33	0.91	0	0.36	0	7.25	7.44	6.45	3.29	3.8
ENSMUSG00000041258	Zfp236	zinc finger protein 236 [Source:MGI Symbol;Acc:MGI:1926950]	81.1242	-1.14443	0.414518	-2.76088	0.00576456	0.16788	6.18	2.52	5.34	2.42	3.78	2.51	10.9	2.6	3.15	1.63	1.45
ENSMUSG00000034258	Flvcr2	feline leukemia virus subgroup C cellular receptor 2 [Source:MGI Symbol;Acc:MGI:2384974]	1596.77	0.638191	0.231417	2.75775	0.00582004	0.168596	30.96	49.43	27.47	88.92	66.8	52.88	198.12	180.06	111.82	156.51	211.84
ENSMUSG00000004633	Chn2	chimerin 2 [Source:MGI Symbol;Acc:MGI:1917243]	26.0588	2.07139	0.751254	2.75724	0.00582913	0.168596	0	2.29	0	5.2	5.91	5.63	0.83	2.91	4.66	4.83	6.79
ENSMUSG00000062510	Nsl1	NSL1, MIS12 kinetochore complex component [Source:MGI Symbol;Acc:MGI:2685830]	120.251	0.704889	0.255748	2.75618	0.00584808	0.168596	5.42	7.05	10.32	13.01	12.19	10.8	10.47	6.84	5.01	13.15	11.44
ENSMUSG00000028557	Rnf11	ring finger protein 11 [Source:MGI Symbol;Acc:MGI:1352759]	1321.09	-0.767247	0.278457	-2.75535	0.00586296	0.168596	205.19	73.84	61.35	74.74	80.46	73.91	171.4	155.95	110.95	55.32	82.3
ENSMUSG00000036902	Neto2	neuropilin (NRP) and tolloid (TLL)-like 2 [Source:MGI Symbol;Acc:MGI:1921763]	88.0406	-1.01033	0.366885	-2.75381	0.00589058	0.168596	8.16	6.07	5.15	3.13	1.09	2.17	5.68	2.15	2.83	2.84	2.86
ENSMUSG00000057614	Gnai1	guanine nucleotide binding protein (G protein), alpha inhibiting 1 [Source:MGI Symbol;Acc:MGI:95771]	20.75	-1.65863	0.602355	-2.75357	0.00589498	0.168596	2.4	2.8	1.62	1.25	1.1	0.38	2.64	1.73	0.86	0	0.69
ENSMUSG00000000194	Gpr107	G protein-coupled receptor 107 [Source:MGI Symbol;Acc:MGI:2139054]	200.55	0.840926	0.30564	2.75136	0.00593478	0.169301	9.72	16.33	33.23	34.39	20.23	37.78	26.87	23.67	26.16	52.75	56.06
ENSMUSG00000000399	Ndufa9	NADH:ubiquinone oxidoreductase subunit A9 [Source:MGI Symbol;Acc:MGI:1913358]	912.769	0.393499	0.14308	2.75019	0.005956	0.169456	104.06	134.49	120.2	187.91	152.98	158.71	127.99	114.56	133.01	153.43	146.79
ENSMUSG00000097119	B230354K17Rik	RIKEN cDNA B230354K17 gene [Source:MGI Symbol;Acc:MGI:2443272]	22.5428	-1.64383	0.59792	-2.74926	0.00597307	0.169456	3.04	0.44	0.88	0.13	0.55	0.36	2.06	1.03	1.09	0.8	0.44
ENSMUSG00000028673	Fuca1	fucosidase, alpha-L- 1, tissue [Source:MGI Symbol;Acc:MGI:95593]	20.7025	1.56799	0.570478	2.74856	0.00598582	0.169456	4.65	0.61	3.38	7.3	8.97	4.58	1.66	2.58	0.52	3.89	7.26
ENSMUSG00000027330	Cdc25b	cell division cycle 25B [Source:MGI Symbol;Acc:MGI:99701]	139.789	-1.09168	0.397699	-2.74498	0.00605154	0.170843	23.11	9.6	8.61	4.07	5.98	8.27	54.56	10.44	17.84	15.08	11.06
ENSMUSG00000025898	Cwf19l2	CWF19-like 2, cell cycle control (S. pombe) [Source:MGI Symbol;Acc:MGI:1918023]	48.4942	0.907725	0.330859	2.74354	0.00607799	0.170843	1.3	1.74	2.51	3.49	3.04	5.22	2.79	2.11	1.87	4.19	2.9
ENSMUSG00000048732	Klhl11	kelch-like 11 [Source:MGI Symbol;Acc:MGI:2388648]	109.867	-1.00044	0.364672	-2.7434	0.00608074	0.170843	15.24	9.71	16.58	4.43	7.32	3.1	17.76	13.15	4.85	8.56	8.46
ENSMUSG00000038600	Atp6v0a4	ATPase, H+ transporting, lysosomal V0 subunit A4 [Source:MGI Symbol;Acc:MGI:2153480]	197.748	0.758516	0.276659	2.7417	0.00611228	0.170969	14.46	29.17	24.95	42.26	29.93	38.16	7.31	7.7	8.48	7.91	19.68
ENSMUSG00000032602	Slc25a20	solute carrier family 25 (mitochondrial carnitine/acylcarnitine translocase), member 20 [Source:MGI Symbol;Acc:MGI:1928738]	676.603	0.418405	0.152619	2.7415	0.00611587	0.170969	49.76	64.44	42.85	62.96	58.97	68.96	104.72	84.62	103.11	150.61	133.79
ENSMUSG00000025326	Ube3a	ubiquitin protein ligase E3A [Source:MGI Symbol;Acc:MGI:105098]	165.709	0.803192	0.29349	2.73669	0.00620605	0.172298	15.26	15.91	8.14	28.24	19.67	18.8	9.82	8.63	4.52	7.67	18.6
ENSMUSG00000035615	Frmpd1	FERM and PDZ domain containing 1 [Source:MGI Symbol;Acc:MGI:2446274]	96.6434	1.00498	0.367231	2.73665	0.00620688	0.172298	1.9	8.93	3.6	7.81	5.94	8.45	2.49	1.58	2.53	7.11	4.49
ENSMUSG00000053347	Zfp943	zinc finger prtoein 943 [Source:MGI Symbol;Acc:MGI:1921920]	52.0881	-1.26829	0.463719	-2.73505	0.00623712	0.172298	9.93	3.88	2.03	1.72	2.74	3.21	2.91	9.35	5.52	1.54	2.26
ENSMUSG00000020078	Vps26a	VPS26 retromer complex component A [Source:MGI Symbol;Acc:MGI:1353654]	1305.31	-0.560412	0.204916	-2.73484	0.00624114	0.172298	159.91	87.72	116.35	93.64	83.59	51.21	154.98	150.09	106.08	96.23	102.72
ENSMUSG00000031672	Got2	glutamatic-oxaloacetic transaminase 2, mitochondrial [Source:MGI Symbol;Acc:MGI:95792]	101.471	0.954626	0.349184	2.73387	0.0062594	0.172298	2.17	3.05	2.77	11.48	3.97	5.62	11.71	17.82	7.43	15.48	16.94
ENSMUSG00000028583	Pdpn	podoplanin [Source:MGI Symbol;Acc:MGI:103098]	210.698	-0.545171	0.199416	-2.73384	0.00626001	0.172298	29.75	27.67	24.17	17.32	16.61	20.34	23.99	38.2	34.61	21.4	23.83
ENSMUSG00000036860	Mrpl55	mitochondrial ribosomal protein L55 [Source:MGI Symbol;Acc:MGI:1914462]	310.412	0.531249	0.194366	2.73324	0.00627155	0.172298	60.28	79.49	75.22	77.74	122.87	95.25	91.96	77.07	58.67	124.66	99.66
ENSMUSG00000026380	Tfcp2l1	transcription factor CP2-like 1 [Source:MGI Symbol;Acc:MGI:2444691]	594.076	0.828183	0.303697	2.727	0.00639134	0.175157	11.7	27.84	28.04	33.16	23.8	31.45	10.98	13.76	24.72	41.29	44.54
ENSMUSG00000028393	Alad	aminolevulinate, delta-, dehydratase [Source:MGI Symbol;Acc:MGI:96853]	188.79	0.639132	0.234825	2.72174	0.00649386	0.177324	22.68	22.48	18.69	32.08	35.32	54.33	37.49	41.23	31.58	36.59	49.46
ENSMUSG00000030978	Rrm1	ribonucleotide reductase M1 [Source:MGI Symbol;Acc:MGI:98180]	992.855	0.400092	0.147042	2.72094	0.00650967	0.177324	53.32	63.98	49.21	70.71	85.86	68.97	93.51	83.1	90.5	99.79	120.94
ENSMUSG00000044703	Phf11a	PHD finger protein 11A [Source:MGI Symbol;Acc:MGI:1918441]	11.1744	-2.59557	0.954074	-2.72051	0.00651811	0.177324	5.17	6.71	1.54	0	0	1.01	0.92	1.55	1.47	0.19	0.98
ENSMUSG00000042821	Snai1	snail family zinc finger 1 [Source:MGI Symbol;Acc:MGI:98330]	92.0284	-0.907555	0.333803	-2.71883	0.00655126	0.177433	8.95	6.47	9.63	5.84	5.29	1.51	25.69	25.54	24.33	18.79	9.47
ENSMUSG00000029622	Arpc1b	actin related protein 2/3 complex, subunit 1B [Source:MGI Symbol;Acc:MGI:1343142]	444.317	0.92376	0.33978	2.7187	0.00655393	0.177433	20.06	43.34	18.5	68.36	76.01	58.47	137.08	170.5	45.96	97.03	199.06
ENSMUSG00000045973	Slc25a51	solute carrier family 25, member 51 [Source:MGI Symbol;Acc:MGI:2684984]	340.772	-0.619152	0.227945	-2.71624	0.00660284	0.178081	24.1	17.78	31.83	22.89	13.51	12.34	26.39	34.94	25.32	17.93	18.88
ENSMUSG00000025571	Tnrc6c	trinucleotide repeat containing 6C [Source:MGI Symbol;Acc:MGI:2443265]	38.7111	0.95412	0.351454	2.71478	0.00663204	0.178081	0.84	1.26	0.65	1.85	1.3	1.33	0.26	0.43	0.33	0.64	0.94
ENSMUSG00000064356	mt-Atp8	mitochondrially encoded ATP synthase 8 [Source:MGI Symbol;Acc:MGI:99926]	8231.42	-0.553532	0.203916	-2.71451	0.00663731	0.178081	12855.9	12123.8	15653.3	8227.12	8774.03	8451.86	13008.9	15104.4	24372.1	14803.4	11779.7
ENSMUSG00000010592	Dazl	deleted in azoospermia-like [Source:MGI Symbol;Acc:MGI:1342328]	42.9083	-1.87383	0.690358	-2.71429	0.00664171	0.178081	10.23	3.74	0.06	0.8	0.82	1.56	6.93	1.84	5.64	1.1	2.06
ENSMUSG00000014353	Tmem87b	transmembrane protein 87B [Source:MGI Symbol;Acc:MGI:1919727]	523.263	0.50519	0.186242	2.71254	0.00667689	0.178199	21.23	24.73	27.3	33.75	38.84	26.53	33.8	27.83	21.82	49.41	31.92
ENSMUSG00000032612	Usp4	ubiquitin specific peptidase 4 (proto-oncogene) [Source:MGI Symbol;Acc:MGI:98905]	219.53	0.560872	0.206774	2.71249	0.00667806	0.178199	15.13	16.34	15.02	32.88	26.96	25.52	29.36	22.56	19.9	29.18	23.1
ENSMUSG00000020694	Tlk2	tousled-like kinase 2 (Arabidopsis) [Source:MGI Symbol;Acc:MGI:1346023]	234.864	-0.950991	0.350784	-2.71105	0.00670715	0.178548	35.93	20.4	16.81	17.98	12.42	4.24	52.68	17.69	28.03	17.08	19.26
ENSMUSG00000063077	Kif1b	kinesin family member 1B [Source:MGI Symbol;Acc:MGI:108426]	259.126	-0.657969	0.243067	-2.70694	0.00679058	0.180031	15	10.84	16.91	8.61	6.94	5.49	6.05	5.91	7.07	4.72	6.37
ENSMUSG00000038658	Ric1	RAB6A GEF complex partner 1 [Source:MGI Symbol;Acc:MGI:1924893]	70.4137	-0.973571	0.359687	-2.70672	0.00679513	0.180031	5.95	1.76	2.59	2.22	1.46	1.73	1.28	1.97	2.17	1.06	0.73
ENSMUSG00000085396	Firre	functional intergenic repeating RNA element [Source:MGI Symbol;Acc:MGI:2147989]	11.4309	2.61544	0.966684	2.70558	0.00681856	0.180223	0	0.88	0	0.27	1.28	4.15	0.55	0.56	0.05	1.99	1.76
ENSMUSG00000030630	Fah	fumarylacetoacetate hydrolase [Source:MGI Symbol;Acc:MGI:95482]	11.1356	2.56673	0.949761	2.7025	0.00688199	0.18147	0	1.18	0	7.94	0.19	3.6	0.55	0.62	0.93	1.92	2.81
ENSMUSG00000072244	Trim6	tripartite motif-containing 6 [Source:MGI Symbol;Acc:MGI:2137352]	431.377	0.583069	0.215885	2.70083	0.00691667	0.181954	15.4	18.42	14.99	15.99	25.98	30.36	30.55	34.7	26.52	57.59	32.6
ENSMUSG00000012396	Nanog	Nanog homeobox [Source:MGI Symbol;Acc:MGI:1919200]	221.196	-1.04315	0.38675	-2.69721	0.00699239	0.183513	40.2	8.86	15.82	11.15	7.72	6.1	21.51	44.07	52.14	34.99	15.94
ENSMUSG00000021456	Fbp2	fructose bisphosphatase 2 [Source:MGI Symbol;Acc:MGI:95491]	721.735	0.736389	0.273281	2.69463	0.00704679	0.184507	53.54	156.58	62.94	140.79	113.81	137.79	94.12	76.81	101.95	123.18	228.13
ENSMUSG00000032412	Atp1b3	ATPase, Na+/K+ transporting, beta 3 polypeptide [Source:MGI Symbol;Acc:MGI:107788]	1528	-0.522348	0.194104	-2.69108	0.0071222	0.186044	255.48	179.3	135.23	162.73	100.54	117.35	210.44	160.18	221.83	155.13	129.89
ENSMUSG00000096528	G430049J08Rik	RIKEN cDNA G430049J08 gene [Source:MGI Symbol;Acc:MGI:3645649]	1066.59	0.642813	0.239049	2.68905	0.00716562	0.186705	74.14	91.69	45.37	96.89	66.59	90.49	88.42	45.24	66.07	113.91	161.42
ENSMUSG00000039427	Alg1	asparagine-linked glycosylation 1 (beta-1,4-mannosyltransferase) [Source:MGI Symbol;Acc:MGI:2384774]	195.387	0.799794	0.297692	2.68665	0.00721728	0.186705	10.45	19.61	9.84	12.21	33.25	27.26	27.68	21.55	31.95	48.52	36.73
ENSMUSG00000030815	Phkg2	phosphorylase kinase, gamma 2 (testis) [Source:MGI Symbol;Acc:MGI:1916211]	240.978	-0.710416	0.264426	-2.68663	0.00721768	0.186705	67.06	33.11	24.76	26.93	18.34	29.42	69.47	43.42	61.32	34.16	37.19
ENSMUSG00000079426	Arpc4	actin related protein 2/3 complex, subunit 4 [Source:MGI Symbol;Acc:MGI:1915339]	487.808	-0.715496	0.266379	-2.68601	0.00723117	0.186705	41.38	86.99	129.34	64.33	40.1	41.69	133.91	115.33	97.44	67.58	84.53
ENSMUSG00000061079	Zfp143	zinc finger protein 143 [Source:MGI Symbol;Acc:MGI:1277969]	626.485	-0.46676	0.173831	-2.68514	0.00724998	0.186705	54.25	48.76	35.18	43.96	29.22	30.12	62.89	52.79	64.67	39.51	42.32
ENSMUSG00000024480	Ap3s1	adaptor-related protein complex 3, sigma 1 subunit [Source:MGI Symbol;Acc:MGI:1337062]	243.604	-0.555575	0.206916	-2.68502	0.00725248	0.186705	47.59	39.78	53.39	34.94	20.53	40.04	32.86	33.99	31.99	23.61	21.24
ENSMUSG00000022451	Twf1	twinfilin actin binding protein 1 [Source:MGI Symbol;Acc:MGI:1100520]	326.272	-0.669483	0.249445	-2.6839	0.00727698	0.186705	36.21	24.57	31.66	11.58	12.89	21.48	23.77	23.3	25.75	25.77	14.73
ENSMUSG00000106820	D5Ertd605e	DNA segment, Chr 5, ERATO Doi 605, expressed [Source:MGI Symbol;Acc:MGI:1277165]	27.1588	-1.35348	0.504422	-2.68324	0.00729135	0.186705	13.91	4.61	4.02	1.22	3.49	3.48	8.22	7.11	9.08	1.92	4.93
ENSMUSG00000045019	Acer1	alkaline ceramidase 1 [Source:MGI Symbol;Acc:MGI:2181962]	15.9984	-2.34318	0.873368	-2.68292	0.00729815	0.186705	0.21	1.21	0.78	0.2	0	0	6.42	4.89	0.6	0.41	2.21
ENSMUSG00000108213	Gm44172	predicted gene, 44172 [Source:MGI Symbol;Acc:MGI:5690564]	12.4614	-2.18819	0.816139	-2.68114	0.00733713	0.187273	5.6	5.54	4.28	1.19	0.63	0	1.25	0.54	3.18	0.21	1.42
ENSMUSG00000032607	Amt	aminomethyltransferase [Source:MGI Symbol;Acc:MGI:3646700]	583.601	-0.485737	0.181311	-2.67903	0.00738362	0.188029	90.55	52.49	72.97	56.17	45.23	45.42	66.44	74.74	65.57	44.71	58.47
ENSMUSG00000009628	Tex15	testis expressed gene 15 [Source:MGI Symbol;Acc:MGI:1934816]	45.4436	-1.1029	0.411899	-2.67759	0.00741541	0.188409	7.65	1.94	5.5	2.04	1.18	3.15	2.77	2.38	2.5	1.31	1.37
ENSMUSG00000001473	Tubb6	tubulin, beta 6 class V [Source:MGI Symbol;Acc:MGI:1915201]	86.6279	-0.698137	0.261041	-2.67444	0.00748552	0.188881	13.67	9.76	7.87	6.56	6.87	5.08	19.92	15.34	14.32	7.77	12.91
ENSMUSG00000040483	Xaf1	XIAP associated factor 1 [Source:MGI Symbol;Acc:MGI:3772572]	86.0724	0.900657	0.336864	2.67365	0.00750308	0.188881	9.06	3.96	3.25	9.74	12.89	10.86	2.54	5.3	5.05	6.33	7.61
ENSMUSG00000015850	Adamtsl4	ADAMTS-like 4 [Source:MGI Symbol;Acc:MGI:2389008]	28.1942	-1.65181	0.617932	-2.67312	0.00751484	0.188881	5.02	5.43	1.13	1.7	0.08	2.26	6.57	7.09	5.11	1.8	1.8
ENSMUSG00000033788	Dysf	dysferlin [Source:MGI Symbol;Acc:MGI:1349385]	135.543	-0.875222	0.327474	-2.67264	0.00752562	0.188881	12.79	7.35	4.53	2.91	5.11	4.61	13.55	8.03	19.81	8.85	7.1
ENSMUSG00000028919	Arhgef19	Rho guanine nucleotide exchange factor (GEF) 19 [Source:MGI Symbol;Acc:MGI:1925912]	27.9693	-1.55159	0.580602	-2.67238	0.00753152	0.188881	1.4	1.28	1.87	0.87	0.09	0.47	5.39	4.66	1.32	0.51	2.26
ENSMUSG00000039130	Zc3hc1	zinc finger, C3HC type 1 [Source:MGI Symbol;Acc:MGI:1916023]	1616.77	0.616436	0.230685	2.6722	0.00753561	0.188881	98.43	142.4	130.09	244.14	220.21	316.39	190.16	246.32	232.27	249.23	196.82
ENSMUSG00000069041	Slc25a31	solute carrier family 25 (mitochondrial carrier; adenine nucleotide translocator), member 31 [Source:MGI Symbol;Acc:MGI:1920583]	19.2262	2.16074	0.808914	2.67116	0.00755893	0.189041	0	1.57	0	1.42	1.71	5.87	1.71	1.21	0.94	4.36	2.76
ENSMUSG00000016552	Foxred2	FAD-dependent oxidoreductase domain containing 2 [Source:MGI Symbol;Acc:MGI:106315]	40.3319	1.03973	0.389511	2.66933	0.00760031	0.189651	1.1	1.44	2.59	2.54	2.97	2.09	1.76	1.23	2.1	5.81	4.61
ENSMUSG00000042195	Slc35f2	solute carrier family 35, member F2 [Source:MGI Symbol;Acc:MGI:1919272]	719.231	0.489961	0.183776	2.66608	0.00767419	0.191067	33.27	53.29	38.89	70.98	55.11	44.14	109.54	86.49	79.56	111.06	148.76
ENSMUSG00000028228	Cpne3	copine III [Source:MGI Symbol;Acc:MGI:1917818]	17.016	1.89221	0.710313	2.66391	0.00772382	0.191874	0.87	0.71	0.69	0.58	2.7	1.05	0.15	0	0	0.39	1.12
ENSMUSG00000096111	Gm21917	predicted gene, 21917 [Source:MGI Symbol;Acc:MGI:5434081]	24.6422	1.26353	0.474572	2.66246	0.00775713	0.192014	6.87	7.85	6.55	13.46	13.59	10.18	7.69	0.61	2.67	12.68	13.57
ENSMUSG00000026455	Klhl12	kelch-like 12 [Source:MGI Symbol;Acc:MGI:2385619]	306.726	-0.843923	0.317006	-2.66217	0.0077639	0.192014	35	15.08	12.84	5.09	10.59	7.63	27.27	28.47	23.22	22.59	23.25
ENSMUSG00000018765	Fxr2	fragile X mental retardation, autosomal homolog 2 [Source:MGI Symbol;Acc:MGI:1346074]	204.044	0.936448	0.352289	2.65819	0.00785627	0.193507	5.18	17.23	12.23	14.25	27.95	43.86	50.74	45.97	29.38	60.55	48.98
ENSMUSG00000085438	Oip5os1	Opa interacting protein 5, opposite strand 1 [Source:MGI Symbol;Acc:MGI:1913852]	252.526	-0.563586	0.212028	-2.65807	0.00785893	0.193507	29.83	27.81	28.81	25.3	14.2	17.32	23.01	12.7	19.88	14.12	11.72
ENSMUSG00000037514	Pank2	pantothenate kinase 2 [Source:MGI Symbol;Acc:MGI:1921700]	26.1168	-1.84178	0.694254	-2.65289	0.00798053	0.196068	6.98	1.81	1.07	1.21	0	1.59	9.88	3.8	4.95	2.56	0.72
ENSMUSG00000021936	Mapk8	mitogen-activated protein kinase 8 [Source:MGI Symbol;Acc:MGI:1346861]	25.5101	1.42236	0.536401	2.65168	0.00800922	0.19634	1.44	0.71	1.85	1.39	2.3	3.37	0.46	0.82	0.84	5.21	1.38
ENSMUSG00000037720	Tmem33	transmembrane protein 33 [Source:MGI Symbol;Acc:MGI:1915128]	586.275	-0.55431	0.20916	-2.65017	0.00804514	0.196788	78.63	129.1	117.35	104.45	51.16	70.96	116.6	91.15	113.84	73.9	66.66
ENSMUSG00000039754	Alkbh4	alkB homolog 4, lysine demethylase [Source:MGI Symbol;Acc:MGI:1919291]	129.463	0.83997	0.317159	2.64842	0.00808691	0.197377	7.08	5.96	8.01	11.11	13.47	25.73	19.61	15.02	25.41	30.28	20.3
ENSMUSG00000057788	Ddx49	DEAD (Asp-Glu-Ala-Asp) box polypeptide 49 [Source:MGI Symbol;Acc:MGI:2136689]	992.429	0.523502	0.197824	2.6463	0.00813779	0.198185	62.96	74.94	61.99	75.82	121.02	126.92	191.1	159.27	128.59	156.5	222.55
ENSMUSG00000013593	Ndufs2	NADH:ubiquinone oxidoreductase core subunit S2 [Source:MGI Symbol;Acc:MGI:2385112]	175.306	0.73373	0.277561	2.64349	0.00820554	0.198912	11.37	28.18	19.68	27.91	48.93	36.8	53.03	38.05	54.93	66.2	64.77
ENSMUSG00000051768	Xrcc1	X-ray repair complementing defective repair in Chinese hamster cells 1 [Source:MGI Symbol;Acc:MGI:99137]	471.165	0.617225	0.2335	2.64336	0.00820885	0.198912	31.31	35.09	29.56	37.88	58.28	65.29	149.09	143.87	62.93	150.19	159.85
ENSMUSG00000021686	Ap3b1	adaptor-related protein complex 3, beta 1 subunit [Source:MGI Symbol;Acc:MGI:1333879]	208.182	0.686847	0.259899	2.64274	0.00822374	0.198912	8.36	14.23	6.77	24.84	18.38	12.29	12.98	11.1	13.47	15.19	16.51
ENSMUSG00000077450	Rab11b	RAB11B, member RAS oncogene family [Source:MGI Symbol;Acc:MGI:99425]	602.861	-0.461661	0.174732	-2.64212	0.00823894	0.198912	78.66	83.42	85.46	55.72	64.27	48.92	89.3	105.07	126.44	90.42	75.57
ENSMUSG00000020424	Castor1	cytosolic arginine sensor for mTORC1 subunit 1 [Source:MGI Symbol;Acc:MGI:1919212]	581.745	-0.603272	0.228606	-2.63891	0.00831727	0.199867	53.91	54.3	71.86	31.98	35.1	56.26	141.86	168.83	121.24	119.32	59.22
ENSMUSG00000070939	Tgfbrap1	transforming growth factor, beta receptor associated protein 1 [Source:MGI Symbol;Acc:MGI:2447427]	91.9219	-0.971521	0.368234	-2.63833	0.0083316	0.199867	8.83	4.55	5.25	2.75	3.35	1.04	6.8	8.36	3.46	5.03	3.61
ENSMUSG00000009941	Nxf2	nuclear RNA export factor 2 [Source:MGI Symbol;Acc:MGI:1933192]	53.6246	6.88016	2.60793	2.63817	0.00833543	0.199867	0	0	0	0	11.76	14.44	15.62	0	14.46	0.42	0.92
ENSMUSG00000024911	Fibp	fibroblast growth factor (acidic) intracellular binding protein [Source:MGI Symbol;Acc:MGI:1926233]	82.7646	0.885343	0.335666	2.63757	0.00835019	0.199867	5.09	17.83	15.4	20.34	20.15	18.49	11.48	9.05	12.15	30.45	18.4
ENSMUSG00000026499	Acbd3	acyl-Coenzyme A binding domain containing 3 [Source:MGI Symbol;Acc:MGI:2181074]	150.107	-0.629317	0.239133	-2.63166	0.00849684	0.202942	9.77	12.2	13.48	9.42	10.25	7.56	7.68	9.43	10.1	4.14	4.93
ENSMUSG00000057506	Bloc1s2	biogenesis of lysosomal organelles complex-1, subunit 2 [Source:MGI Symbol;Acc:MGI:1920939]	264.633	0.690028	0.26234	2.63028	0.00853149	0.202968	42.65	68.85	52.92	113.49	48.39	106.41	69	32.12	53.35	76.19	84.63
ENSMUSG00000032316	Clk3	CDC-like kinase 3 [Source:MGI Symbol;Acc:MGI:1098670]	188.958	0.942044	0.358169	2.63017	0.00853433	0.202968	12.73	27.79	6.23	29.75	41.47	16.14	34.05	16.66	18.81	31.28	52.36
ENSMUSG00000001833	Sept7	septin 7 [Source:MGI Symbol;Acc:MGI:1335094]	431.368	0.579807	0.220565	2.62873	0.00857036	0.203391	36.48	49.06	24.98	67.18	63.73	36.54	24.93	30.27	24.79	42.85	32.7
ENSMUSG00000031010	Usp9x	ubiquitin specific peptidase 9, X chromosome [Source:MGI Symbol;Acc:MGI:894681]	714.104	-0.577623	0.219814	-2.62777	0.00859455	0.203532	33.58	36.92	43.34	26.72	27.86	14.21	38.77	25.07	36.47	22.06	28.04
ENSMUSG00000022526	Zfp251	zinc finger protein 251 [Source:MGI Symbol;Acc:MGI:1918841]	121.707	0.654367	0.24935	2.62429	0.0086829	0.204848	3.75	3.16	3.44	7.08	5.55	8.21	9.59	6.05	7.62	10.14	7.77
ENSMUSG00000001158	Snrnp27	small nuclear ribonucleoprotein 27 (U4/U6.U5) [Source:MGI Symbol;Acc:MGI:1913868]	309.804	-0.557664	0.212513	-2.62414	0.00868683	0.204848	124.31	63.19	81.12	56.04	58.48	73.85	97.76	85.33	108.26	68.8	56.86
ENSMUSG00000100862	Gm10925	predicted gene 10925 [Source:MGI Symbol;Acc:MGI:3809095]	89.4108	7.82103	2.98257	2.62225	0.00873518	0.205553	0	0	0	77.98	0	0	111.62	0	161.12	0	0
ENSMUSG00000037020	Wdr62	WD repeat domain 62 [Source:MGI Symbol;Acc:MGI:1923696]	85.2392	0.990556	0.377987	2.62061	0.00877738	0.206111	5.82	6.62	4.14	12.87	5.21	17.14	13.68	3.72	4.77	12.99	12.83
ENSMUSG00000028745	Capzb	capping protein (actin filament) muscle Z-line, beta [Source:MGI Symbol;Acc:MGI:104652]	265.03	0.822701	0.314036	2.61976	0.00879906	0.206186	15.75	43.94	19.77	60.24	32.2	33.7	26.26	25.28	36.48	35.87	79.77
ENSMUSG00000090100	Ttbk2	tau tubulin kinase 2 [Source:MGI Symbol;Acc:MGI:2155779]	39.6787	-1.47399	0.563132	-2.61749	0.0088579	0.20713	2.14	0.14	1.25	0.52	0.5	0.56	1.66	0.72	0.68	0.43	0.11
ENSMUSG00000013622	Atraid	all-trans retinoic acid induced differentiation factor [Source:MGI Symbol;Acc:MGI:1918918]	450.78	-0.533972	0.204134	-2.61579	0.00890219	0.20773	155.71	140.79	147.77	113.37	70.04	119.01	127.54	130.53	190.22	96.45	113.89
ENSMUSG00000026659	Dusp12	dual specificity phosphatase 12 [Source:MGI Symbol;Acc:MGI:1890614]	623.386	0.567392	0.216994	2.61478	0.00892844	0.207756	71.51	135.44	70.79	173.61	100.43	146	102.7	103.48	131.83	161.97	157.65
ENSMUSG00000048330	Ric3	RIC3 acetylcholine receptor chaperone [Source:MGI Symbol;Acc:MGI:2443887]	18.4376	1.83761	0.702904	2.61432	0.00894057	0.207756	0	0	0.5	1.98	0.99	1.17	1.01	2.78	1.1	3.31	1.7
ENSMUSG00000041957	Pkp2	plakophilin 2 [Source:MGI Symbol;Acc:MGI:1914701]	18.0615	1.58458	0.606387	2.61316	0.00897105	0.208031	0.82	0.57	0	1.7	1.11	0.75	0.76	1.31	1.17	2.6	4.82
ENSMUSG00000020780	Srp68	signal recognition particle 68 [Source:MGI Symbol;Acc:MGI:1917447]	122.548	0.77102	0.295154	2.61227	0.00899444	0.208141	3.57	3.36	5.71	6.63	10.04	6.75	24.53	12.63	10.81	19.15	29.01
ENSMUSG00000019851	Perp	PERP, TP53 apoptosis effector [Source:MGI Symbol;Acc:MGI:1929938]	280.308	0.909372	0.349083	2.60503	0.00918656	0.21131	5.95	32.72	16.06	37.29	23.75	26.92	22.93	32.8	26.97	38.82	82.15
ENSMUSG00000004626	Stxbp2	syntaxin binding protein 2 [Source:MGI Symbol;Acc:MGI:107370]	94.8123	0.763367	0.293074	2.60469	0.00919568	0.21131	7.23	15.7	5.87	21.66	19.8	15.46	19.84	19.39	15.24	21.37	23.9
ENSMUSG00000024378	Stard4	StAR-related lipid transfer (START) domain containing 4 [Source:MGI Symbol;Acc:MGI:2156764]	29.3855	2.45789	0.943661	2.60464	0.00919718	0.21131	0.69	8.51	1.75	6.16	4.85	0.45	0	0	0.14	2.24	5.26
ENSMUSG00000022330	Osr2	odd-skipped related 2 [Source:MGI Symbol;Acc:MGI:1930813]	20.8782	1.81169	0.695768	2.60388	0.00921762	0.21131	1.22	0.29	2.31	0.76	13.28	5.12	2.47	1.13	1.76	4.57	3.33
ENSMUSG00000040904	Gm21988	predicted gene 21988 [Source:MGI Symbol;Acc:MGI:5439457]	28.759	-1.135	0.43594	-2.60356	0.0092261	0.21131	2.12	6.62	3.4	1.65	1.21	2.05	4.45	8.89	4.88	3.69	2.52
ENSMUSG00000013663	Pten	phosphatase and tensin homolog [Source:MGI Symbol;Acc:MGI:109583]	554.31	-0.430723	0.165494	-2.60264	0.00925079	0.211441	26.38	19.48	19.98	18.01	15.97	17.34	13.5	9.38	12.01	9.07	6.81
ENSMUSG00000027581	Stmn3	stathmin-like 3 [Source:MGI Symbol;Acc:MGI:1277137]	1182.29	0.429401	0.165046	2.6017	0.0092763	0.211591	132.19	187.71	187.91	234.47	213.73	230.15	293.92	241.98	199.72	265.91	381.52
ENSMUSG00000029319	Coq2	coenzyme Q2 4-hydroxybenzoate polyprenyltransferase [Source:MGI Symbol;Acc:MGI:1919133]	20.931	-1.85934	0.71503	-2.60036	0.00931256	0.211699	4.84	1.07	4.47	0.17	0.18	0.93	2.08	6.4	7.55	1.76	5.21
ENSMUSG00000047613	A430005L14Rik	RIKEN cDNA A430005L14 gene [Source:MGI Symbol;Acc:MGI:2140680]	648.525	-0.309073	0.118869	-2.60012	0.009319	0.211699	159.24	158.42	146.08	125.35	124.62	131.42	169.43	135.88	135.22	113.45	111.94
ENSMUSG00000040565	Btaf1	B-TFIID TATA-box binding protein associated factor 1 [Source:MGI Symbol;Acc:MGI:2147538]	250.881	-0.617684	0.237863	-2.59681	0.00940934	0.212451	16.37	6.81	8.44	7.67	6.65	5.92	7.72	6.46	4.93	4.14	4.11
ENSMUSG00000111128	Gm49338	predicted gene, 49338 [Source:MGI Symbol;Acc:MGI:6121528]	12.4042	1.8589	0.715896	2.59661	0.00941494	0.212451	0.93	0.45	0	1.07	1.93	2.76	0.29	0.56	1.23	2.01	2.72
ENSMUSG00000026568	Mpc2	mitochondrial pyruvate carrier 2 [Source:MGI Symbol;Acc:MGI:1917706]	1193.25	0.339709	0.130845	2.59626	0.00942442	0.212451	382.26	394.76	323.27	514.61	409.56	407.45	310.39	305.55	215.92	354.42	364.68
ENSMUSG00000039886	Tmem120a	transmembrane protein 120A [Source:MGI Symbol;Acc:MGI:2686991]	953.975	0.4158	0.160201	2.59549	0.00944563	0.212451	123.77	184.97	171.01	224.87	224.9	175.11	204.23	160.99	179.18	232.47	254.23
ENSMUSG00000030059	Tmf1	TATA element modulatory factor 1 [Source:MGI Symbol;Acc:MGI:2684999]	184.952	-0.647444	0.249469	-2.59529	0.00945114	0.212451	11.64	9.22	7.61	3.82	4.58	7.55	6.33	7.42	7.71	6.55	4.13
ENSMUSG00000028431	Elp1	elongator complex protein 1 [Source:MGI Symbol;Acc:MGI:1914544]	228.267	0.72729	0.280294	2.59473	0.00946641	0.212451	9.79	12.25	9.83	14.65	20.21	22.46	18.31	10.89	7.71	25.55	9.73
ENSMUSG00000027981	Rnpc3	RNA-binding region (RNP1, RRM) containing 3 [Source:MGI Symbol;Acc:MGI:1914475]	226.172	-0.790889	0.305094	-2.59228	0.00953416	0.213542	56.95	17.88	20.1	16.31	11.78	17.47	24.94	27.86	33.7	20.4	21.21
ENSMUSG00000062825	Actg1	actin, gamma, cytoplasmic 1 [Source:MGI Symbol;Acc:MGI:87906]	2563.52	0.66277	0.255742	2.59156	0.0095543	0.213565	114.64	296.26	183.99	408.31	439.32	225.39	333.64	274.66	347.09	350.49	479.44
ENSMUSG00000041632	Mrps27	mitochondrial ribosomal protein S27 [Source:MGI Symbol;Acc:MGI:1919064]	273.493	0.554299	0.213991	2.59028	0.00958966	0.213926	20.67	23.94	19.89	38.61	46.34	34.18	31.05	40.39	32.58	38.36	35.33
ENSMUSG00000028649	Macf1	microtubule-actin crosslinking factor 1 [Source:MGI Symbol;Acc:MGI:108559]	1077.8	0.369231	0.14264	2.58856	0.00963792	0.214436	54.55	59.15	52.25	70.41	76.34	70.84	36.95	22.62	25.78	34.08	35.71
ENSMUSG00000046691	Chtf8	CTF8, chromosome transmission fidelity factor 8 [Source:MGI Symbol;Acc:MGI:2443370]	167.859	0.686497	0.265252	2.58809	0.00965095	0.214436	11.26	9.75	7.15	14.94	17.76	16.11	15.33	14.88	5.32	18.34	14.45
ENSMUSG00000026966	Ssna1	SS nuclear autoantigen 1 [Source:MGI Symbol;Acc:MGI:1915725]	455.647	-0.440601	0.170335	-2.58668	0.00969066	0.214585	164.3	115.79	119.22	91.2	91.98	93.87	142.64	132.12	160.43	131.44	96.35
ENSMUSG00000004642	Slbp	stem-loop binding protein [Source:MGI Symbol;Acc:MGI:108402]	1269.47	-0.450845	0.17435	-2.58586	0.00971371	0.214585	138.79	224.17	149.55	135.71	117.78	92.39	212.06	201.51	237.07	167.73	175.37
ENSMUSG00000039033	Tasp1	taspase, threonine aspartase 1 [Source:MGI Symbol;Acc:MGI:1923062]	444.873	-0.41147	0.159127	-2.5858	0.0097154	0.214585	56.2	48.72	48.1	49.23	35.94	43.24	74.24	80.34	62.79	50.93	42.01
ENSMUSG00000020523	Fam114a2	family with sequence similarity 114, member A2 [Source:MGI Symbol;Acc:MGI:1917629]	278.98	0.46436	0.179744	2.58345	0.00978172	0.215233	20.47	22.3	18.88	29.09	27.75	30.46	32.5	25.33	17.58	27.46	36.81
ENSMUSG00000020680	Taf15	TATA-box binding protein associated factor 15 [Source:MGI Symbol;Acc:MGI:1917689]	31.8261	-1.10379	0.427261	-2.58339	0.00978333	0.215233	19.06	15.62	11.1	5.79	4.5	7.1	3.33	2.31	3.43	3.43	0.87
ENSMUSG00000029283	Cdc7	cell division cycle 7 (S. cerevisiae) [Source:MGI Symbol;Acc:MGI:1309511]	246.692	-0.643152	0.249052	-2.5824	0.00981144	0.215376	37.15	16.54	16.31	16.52	10.71	13.57	22.61	23.91	18.08	13.39	16.9
ENSMUSG00000100599	1700120C14Rik	RIKEN cDNA 1700120C14 gene [Source:MGI Symbol;Acc:MGI:1920850]	16.2635	-1.42386	0.551499	-2.5818	0.00982876	0.215376	6.38	3.55	3.94	0.47	1.74	2.52	2.95	4.58	4	2.17	1.26
ENSMUSG00000037075	Rnf139	ring finger protein 139 [Source:MGI Symbol;Acc:MGI:1923091]	163.49	0.616654	0.238909	2.58113	0.00984773	0.215376	5.41	7.41	6.62	8.27	8.45	11.49	5.13	8.92	5.21	12.66	8.03
ENSMUSG00000029125	Stx18	syntaxin 18 [Source:MGI Symbol;Acc:MGI:1918366]	112.37	0.791476	0.306804	2.57974	0.00988742	0.21582	8.02	10.69	9.35	10.96	13.76	31.91	15.22	17.37	17.76	23.05	24.32
ENSMUSG00000021945	Zmym2	zinc finger, MYM-type 2 [Source:MGI Symbol;Acc:MGI:1923257]	266.134	-0.756389	0.293728	-2.57513	0.0100201	0.21829	28.41	19.95	14.54	12.55	6.8	9.34	15.98	10.51	8.22	13.15	5.3
ENSMUSG00000032239	Rp9	retinitis pigmentosa 9 (human) [Source:MGI Symbol;Acc:MGI:2157166]	105.04	0.706953	0.274722	2.57334	0.0100722	0.218728	10.39	13.14	9.46	19.36	24.97	16.97	27.72	18.44	25.73	43.32	21.72
ENSMUSG00000026012	Cd28	CD28 antigen [Source:MGI Symbol;Acc:MGI:88327]	18.4599	2.03661	0.791522	2.57304	0.0100811	0.218728	0.08	0.84	0.95	2.09	1.33	1.82	0.44	0.22	0	0.17	2.65
ENSMUSG00000087651	1500009L16Rik	RIKEN cDNA 1500009L16 gene [Source:MGI Symbol;Acc:MGI:1917034]	162.123	1.03485	0.402285	2.57242	0.0100991	0.218728	16.97	66.29	17.28	77.77	31.52	84.86	23.53	28.5	8	34.7	47.26
ENSMUSG00000024790	Sac3d1	SAC3 domain containing 1 [Source:MGI Symbol;Acc:MGI:1913656]	227.43	-0.547832	0.213072	-2.57111	0.0101374	0.219133	43.61	30.78	34.66	30.65	21.49	19.89	44.58	56.24	50.87	44.71	27.08
ENSMUSG00000040550	Otud6b	OTU domain containing 6B [Source:MGI Symbol;Acc:MGI:1919451]	1828.44	-0.515872	0.20099	-2.56665	0.0102686	0.221539	165.18	157.81	92	99.43	73.73	77.36	108.67	149.79	166.66	118.63	115.53
ENSMUSG00000037174	Elf2	E74-like factor 2 [Source:MGI Symbol;Acc:MGI:1916507]	82.301	-0.955187	0.37237	-2.56516	0.0103129	0.221756	37.91	16.62	11.44	6.98	11.01	7.38	5.46	8.53	4.18	5.21	3.4
ENSMUSG00000030660	Pik3c2a	phosphatidylinositol-4-phosphate 3-kinase catalytic subunit type 2 alpha [Source:MGI Symbol;Acc:MGI:1203729]	520.201	-0.732173	0.285513	-2.56441	0.0103352	0.221756	64.18	52.02	25.06	40.88	27.17	19.62	26.45	12.5	28.22	14.5	10.87
ENSMUSG00000075703	Selenoi	selenoprotein I [Source:MGI Symbol;Acc:MGI:107898]	664.416	-0.483524	0.188559	-2.56431	0.0103383	0.221756	43.07	59.96	43.78	42.51	31.49	28.12	66.96	56.7	35.03	33.25	41.9
ENSMUSG00000015597	Zfp318	zinc finger protein 318 [Source:MGI Symbol;Acc:MGI:1889348]	27.5571	-1.70738	0.666585	-2.56138	0.0104257	0.222286	3.43	0.37	1.36	0.44	1.6	0.2	0.61	0.84	0.63	0.12	0.09
ENSMUSG00000001034	Mapk7	mitogen-activated protein kinase 7 [Source:MGI Symbol;Acc:MGI:1346347]	49.9523	-1.16549	0.455037	-2.56131	0.0104277	0.222286	7.6	1.82	1.27	2.08	1.74	1.72	10.02	7.52	4.14	2.8	2.33
ENSMUSG00000034450	Gulo	gulonolactone (L-) oxidase [Source:MGI Symbol;Acc:MGI:1353434]	4039.3	0.552881	0.215997	2.55967	0.0104773	0.222286	119.35	316.94	180.74	387.06	285.97	298.66	489.05	481.81	485.92	675.56	598.45
ENSMUSG00000023110	Prmt5	protein arginine N-methyltransferase 5 [Source:MGI Symbol;Acc:MGI:1351645]	1416.43	0.491901	0.192184	2.55953	0.0104812	0.222286	49.91	88.7	46.6	110.7	83.58	70.06	144.74	159.38	134.37	178.7	212
ENSMUSG00000009470	Tnpo1	transportin 1 [Source:MGI Symbol;Acc:MGI:2681523]	1615.39	0.519392	0.20297	2.55896	0.0104985	0.222286	33.62	40.85	25.99	37.08	46.99	40.29	84.1	79.98	38.36	120.45	100.06
ENSMUSG00000028282	Casp8ap2	caspase 8 associated protein 2 [Source:MGI Symbol;Acc:MGI:1349399]	794.311	-0.510883	0.199655	-2.55883	0.0105025	0.222286	140.31	74.74	98.49	58.05	88.37	70.53	49.39	42.39	50.86	33.16	33.23
ENSMUSG00000027332	Ivd	isovaleryl coenzyme A dehydrogenase [Source:MGI Symbol;Acc:MGI:1929242]	57.0813	-0.847202	0.331234	-2.55771	0.0105363	0.222498	2.9	4.38	3.33	1.92	0.84	2.47	8.36	12.65	8.79	6.57	5.65
ENSMUSG00000001095	Slc13a2	solute carrier family 13 (sodium-dependent dicarboxylate transporter), member 2 [Source:MGI Symbol;Acc:MGI:1276558]	712.778	0.548718	0.214579	2.55718	0.0105524	0.222498	25.45	54.55	30.79	49.49	42.26	57.05	77.94	83.32	61.91	145.19	88.42
ENSMUSG00000021866	Anxa11	annexin A11 [Source:MGI Symbol;Acc:MGI:108481]	86.5406	0.936363	0.366486	2.55498	0.0106195	0.223069	2.16	9.93	4.95	13.77	10.11	9.93	6.15	7.07	2.73	10.45	7.59
ENSMUSG00000109771	Gm35315	predicted gene, 35315 [Source:MGI Symbol;Acc:MGI:5594474]	17.5747	-2.38406	0.933351	-2.55431	0.01064	0.22308	1.92	7.67	0.23	0.1	0.04	0.64	1.73	0.28	0.38	0.53	0.35
ENSMUSG00000057534	Elobl	elongin B-like [Source:MGI Symbol;Acc:MGI:1860403]	320.368	-0.870856	0.341034	-2.55358	0.0106623	0.223128	192.53	77.14	44.11	94.28	54.75	76.14	162.29	101.67	177.66	49.74	60.52
ENSMUSG00000026669	Mcm10	minichromosome maintenance 10 replication initiation factor [Source:MGI Symbol;Acc:MGI:1917274]	601.491	0.480873	0.188479	2.55133	0.0107313	0.22402	33.45	35.2	27.22	47.35	46.52	45.17	83.75	68.5	39.4	67.93	94.26
ENSMUSG00000059796	Eif4a1	eukaryotic translation initiation factor 4A1 [Source:MGI Symbol;Acc:MGI:95303]	7515.54	0.343229	0.134592	2.55015	0.0107677	0.22402	626.96	794.94	724.44	1024.03	863.51	778.74	974.86	1060.72	969.58	1449.42	1117.7
ENSMUSG00000021752	Kctd6	potassium channel tetramerisation domain containing 6 [Source:MGI Symbol;Acc:MGI:1918643]	42.0588	-1.07426	0.421324	-2.54973	0.0107806	0.22402	7.07	2.72	5.7	1.65	1.39	2.34	10.51	13.87	4.35	6.45	6.27
ENSMUSG00000004266	Ptpn6	protein tyrosine phosphatase, non-receptor type 6 [Source:MGI Symbol;Acc:MGI:96055]	34.0395	1.80833	0.709447	2.54893	0.0108053	0.22402	0	3.59	0.96	9.48	3.63	13.81	11.27	8.86	1.52	6.32	19.3
ENSMUSG00000021668	Polk	polymerase (DNA directed), kappa [Source:MGI Symbol;Acc:MGI:1349767]	61.3077	1.42772	0.560416	2.54761	0.0108465	0.224455	6.42	0.69	1.42	3.21	3.8	8.78	0.4	1.83	1.06	6.13	3.18
ENSMUSG00000028328	Tmod1	tropomodulin 1 [Source:MGI Symbol;Acc:MGI:98775]	25.1566	1.0842	0.425872	2.54585	0.0109013	0.224597	1.27	2.33	1.76	2.04	2.87	3.98	0.62	0.49	0.56	1.76	1.54
ENSMUSG00000064210	Ano6	anoctamin 6 [Source:MGI Symbol;Acc:MGI:2145890]	79.3998	0.990285	0.389008	2.54567	0.0109069	0.224597	2.72	5.48	1.92	5.98	5.28	4.77	4.58	0.93	1.62	6.83	4.93
ENSMUSG00000058587	Tmod3	tropomodulin 3 [Source:MGI Symbol;Acc:MGI:1355315]	249.158	-0.70411	0.276615	-2.54545	0.0109137	0.224597	10.18	22.97	30.59	14.03	13.92	10.5	18.78	23.38	19	15.46	9.81
ENSMUSG00000036078	Sigmar1	sigma non-opioid intracellular receptor 1 [Source:MGI Symbol;Acc:MGI:1195268]	24.7332	-1.77869	0.70014	-2.54048	0.0110701	0.227111	4.14	4.97	5.05	0.47	3.03	0	12.99	5.36	6.32	4.62	0.31
ENSMUSG00000094027	Gm21762	predicted gene, 21762 [Source:MGI Symbol;Acc:MGI:5433926]	12.9142	-1.49674	0.589206	-2.54027	0.0110766	0.227111	6.93	5.61	3.98	0.41	1.55	2.06	6.77	7.21	4.1	2.97	3.52
ENSMUSG00000060450	Rnf14	ring finger protein 14 [Source:MGI Symbol;Acc:MGI:1929668]	413.017	-0.463057	0.182379	-2.53898	0.0111177	0.227536	34.67	35.05	27.06	26.39	22.14	16.33	37.19	37.03	36.93	35.11	22.94
ENSMUSG00000029586	Spdye4b	speedy/RINGO cell cycle regulator family, member E4B [Source:MGI Symbol;Acc:MGI:3612701]	13.0478	2.45686	0.968848	2.53586	0.0112172	0.22882	0	0	0	1.03	1.96	1.39	0.59	3.8	3.55	1.32	3.5
ENSMUSG00000038456	Dennd2a	DENN/MADD domain containing 2A [Source:MGI Symbol;Acc:MGI:2444961]	30.2588	-1.19108	0.469718	-2.53572	0.0112215	0.22882	3.46	2.98	5.11	1.22	1.05	2.23	2.78	4.93	7.23	1.36	3.73
ENSMUSG00000025873	Faf2	Fas associated factor family member 2 [Source:MGI Symbol;Acc:MGI:1923827]	292.339	-0.672504	0.265596	-2.53205	0.0113397	0.230452	46.55	32.27	53.16	26.43	31.64	27.01	26.54	53.45	42.23	33.71	15.73
ENSMUSG00000025503	Taldo1	transaldolase 1 [Source:MGI Symbol;Acc:MGI:1274789]	1279.01	0.44097	0.174198	2.53143	0.0113598	0.230452	132.1	242.01	215.86	310.14	250.58	267.07	273.46	264.36	211.98	298.97	335.96
ENSMUSG00000031758	Cdyl2	chromodomain protein, Y chromosome-like 2 [Source:MGI Symbol;Acc:MGI:1923046]	45.3207	1.46734	0.579764	2.53093	0.011376	0.230452	2	0.76	0.08	1.64	1.94	7.66	3.54	6.39	4.52	9.95	7.28
ENSMUSG00000034928	Rnf44	ring finger protein 44 [Source:MGI Symbol;Acc:MGI:2145310]	303.942	-0.496021	0.196003	-2.53068	0.0113842	0.230452	50.75	29.96	38.32	26.96	30.8	30.41	78.03	70.33	52.42	51.73	35.76
ENSMUSG00000007613	Tgfbr1	transforming growth factor, beta receptor I [Source:MGI Symbol;Acc:MGI:98728]	42.9016	1.3036	0.515559	2.52852	0.0114545	0.231456	0.82	1.82	0.58	3.86	3.71	2.12	0.51	1.87	0.23	2.22	0.83
ENSMUSG00000001444	Tbx21	T-box 21 [Source:MGI Symbol;Acc:MGI:1888984]	12.3848	-2.11345	0.836648	-2.52609	0.0115341	0.232643	2.07	0.3	1.07	0.57	0.48	0	2.4	4	0.58	0.6	0.1
ENSMUSG00000031004	Mki67	antigen identified by monoclonal antibody Ki 67 [Source:MGI Symbol;Acc:MGI:106035]	415.288	-0.432427	0.171296	-2.52445	0.0115881	0.233309	14.62	10.95	10.21	10.78	10.04	8.73	7.44	6.11	5.83	3.76	4.24
ENSMUSG00000051586	Mical3	microtubule associated monooxygenase, calponin and LIM domain containing 3 [Source:MGI Symbol;Acc:MGI:2442733]	281.76	-0.472192	0.187174	-2.52274	0.0116444	0.233315	19.8	19.06	15.05	9.05	12.08	14.62	28.76	25.6	19.36	17.79	20.02
ENSMUSG00000006717	Acot13	acyl-CoA thioesterase 13 [Source:MGI Symbol;Acc:MGI:1914084]	140.557	-0.6648	0.263554	-2.52244	0.0116543	0.233315	86.07	38.65	49.46	34.58	47.47	32.46	63.03	49.05	36.15	31.45	25.56
ENSMUSG00000116875	Morf4l1-ps1	mortality factor 4 like 1, pseudogene 1 [Source:MGI Symbol;Acc:MGI:3612158]	77.6432	0.815631	0.323387	2.52215	0.011664	0.233315	11.14	14.16	12.95	25.7	30.23	19.35	6.98	15.88	17.95	24.28	16.61
ENSMUSG00000029103	Lrpap1	low density lipoprotein receptor-related protein associated protein 1 [Source:MGI Symbol;Acc:MGI:96829]	5266.78	0.700043	0.277585	2.52191	0.011672	0.233315	126.81	592.98	356.58	569.63	597.67	561.43	386.68	495.01	415.16	713.04	679.32
ENSMUSG00000028861	Mrps15	mitochondrial ribosomal protein S15 [Source:MGI Symbol;Acc:MGI:1913657]	163.641	0.498491	0.197786	2.52036	0.0117234	0.233604	27.3	27.65	26.55	33.88	39.32	48.41	46.19	40.64	43.31	66.58	46.3
ENSMUSG00000031563	Wwc2	WW, C2 and coiled-coil domain containing 2 [Source:MGI Symbol;Acc:MGI:1261872]	419.49	0.480404	0.191024	2.51489	0.011907	0.236363	8.21	11.45	12.65	15.77	11.97	12.6	8.21	7.8	7.05	9.87	14.32
ENSMUSG00000041570	Camsap2	calmodulin regulated spectrin-associated protein family, member 2 [Source:MGI Symbol;Acc:MGI:1922434]	130.785	-0.770262	0.30641	-2.51383	0.0119427	0.236363	12.76	5.5	5.42	5.92	3.1	4.83	5.01	3.48	5.1	3.44	1.86
ENSMUSG00000019578	Ubxn6	UBX domain protein 6 [Source:MGI Symbol;Acc:MGI:1913780]	400.017	0.555045	0.220798	2.51381	0.0119434	0.236363	12.23	20.83	21.25	26.6	37.34	28.08	46.35	46.92	30.34	50.8	47.05
ENSMUSG00000037455	Slc18b1	solute carrier family 18, subfamily B, member 1 [Source:MGI Symbol;Acc:MGI:1923556]	39.5934	-1.22859	0.488871	-2.51311	0.0119671	0.236363	18.67	8.8	5.25	3.98	2.06	2.49	2.57	1.92	4.53	1.97	2.93
ENSMUSG00000114688	Gm47381	predicted gene, 47381 [Source:MGI Symbol;Acc:MGI:6096300]	23.9552	-1.87554	0.746351	-2.51294	0.0119728	0.236363	19.98	2.91	4.9	1.78	2.54	0.9	5.52	6.86	10.84	0	6.35
ENSMUSG00000022378	Fam49b	family with sequence similarity 49, member B [Source:MGI Symbol;Acc:MGI:1923520]	62.0948	-0.990957	0.394469	-2.51213	0.0120004	0.236489	12.05	8.35	3.25	5.51	2.82	7.34	13.84	13.02	8.9	4.85	3.23
ENSMUSG00000050628	Ubald2	UBA-like domain containing 2 [Source:MGI Symbol;Acc:MGI:1914635]	197.506	0.56803	0.226299	2.51009	0.0120701	0.237442	21.65	26.64	25.08	35.59	47.37	34.11	33.22	18.78	15.99	26.43	31.88
ENSMUSG00000025921	Rdh10	retinol dehydrogenase 10 (all-trans) [Source:MGI Symbol;Acc:MGI:1924238]	534.422	-0.640525	0.255511	-2.50684	0.0121817	0.239216	46.65	20.85	32.57	27.66	13.41	25.65	46.59	51.25	34.59	34.4	19.03
ENSMUSG00000005936	Kctd20	potassium channel tetramerisation domain containing 20 [Source:MGI Symbol;Acc:MGI:1914239]	382.402	-0.49968	0.199574	-2.50373	0.012289	0.240899	24.51	29.11	23.02	19.31	14.95	10.65	35.2	44.54	33.85	32.82	32.73
ENSMUSG00000031489	Adrb3	adrenergic receptor, beta 3 [Source:MGI Symbol;Acc:MGI:87939]	14.8097	1.69786	0.678594	2.50202	0.0123487	0.241392	0	0.85	0.81	1.55	0.79	3.14	2.15	0.52	1.08	3.44	4.43
ENSMUSG00000024231	Cul2	cullin 2 [Source:MGI Symbol;Acc:MGI:1918995]	542.279	-0.50253	0.20096	-2.50064	0.0123969	0.241392	40.71	52.79	31.81	30.71	24.16	31.25	43.54	72.23	50.1	32.72	45.68
ENSMUSG00000093803	Ppp2r3d	protein phosphatase 2 (formerly 2A), regulatory subunit B'', delta [Source:MGI Symbol;Acc:MGI:1335093]	109.61	0.837954	0.335105	2.50057	0.0123995	0.241392	17.89	34.91	24.97	27.54	34.16	84.76	35.57	28.93	18.7	51.52	37.51
ENSMUSG00000031575	Ash2l	ASH2 like histone lysine methyltransferase complex subunit [Source:MGI Symbol;Acc:MGI:1344416]	621.42	0.540568	0.216181	2.50053	0.0124007	0.241392	23.71	51.22	45.26	46.3	55.22	55.8	71.02	46.47	53.42	83.29	99.57
ENSMUSG00000032299	Commd4	COMM domain containing 4 [Source:MGI Symbol;Acc:MGI:1913449]	176.214	-0.703416	0.281408	-2.49963	0.0124322	0.241582	99.55	47.32	42.42	56.7	25.14	38.29	57.88	65.79	71.53	35.64	40.36
ENSMUSG00000053360	F730035P03Rik	RIKEN cDNA F730035P03 gene [Source:MGI Symbol;Acc:MGI:3045385]	44.3095	-1.00447	0.402209	-2.49737	0.0125117	0.242706	22.15	11.02	13.75	8	4.34	6.23	20.63	13.29	5.22	8.04	8.69
ENSMUSG00000032397	Tipin	timeless interacting protein [Source:MGI Symbol;Acc:MGI:1921571]	2319.98	-0.402365	0.161164	-2.49662	0.0125384	0.242712	564.04	500.03	446.98	336.48	345.97	403.56	420.16	575.39	555.29	478.53	344.37
ENSMUSG00000066551	Hmgb1	high mobility group box 1 [Source:MGI Symbol;Acc:MGI:96113]	5160.45	-0.377368	0.151181	-2.49613	0.0125556	0.242712	662.43	563.39	571.33	403.92	385.44	507.83	449.83	551.82	593.34	448.41	428.14
ENSMUSG00000022897	Dyrk1a	dual-specificity tyrosine-(Y)-phosphorylation regulated kinase 1a [Source:MGI Symbol;Acc:MGI:1330299]	423.856	-0.428168	0.171876	-2.49114	0.0127333	0.2448	28.59	21.97	20.53	20.57	15.5	13.28	15.46	17.1	13.34	13.15	11.15
ENSMUSG00000055204	Ankrd17	ankyrin repeat domain 17 [Source:MGI Symbol;Acc:MGI:1932101]	783.97	-0.390585	0.156849	-2.49019	0.0127673	0.2448	47.86	45	40.83	27.64	30.69	38.14	33.46	39.73	40.01	28.08	32.53
ENSMUSG00000095996	Gm16513	predicted gene, Gm16513 [Source:MGI Symbol;Acc:MGI:2141041]	5126.38	-0.385411	0.154773	-2.49017	0.0127682	0.2448	530.45	472.3	386.73	398.89	230.92	346.96	530.85	515.14	511.92	449.06	419.66
ENSMUSG00000000884	Gnb1l	guanine nucleotide binding protein (G protein), beta polypeptide 1-like [Source:MGI Symbol;Acc:MGI:1338057]	188.877	0.901086	0.36188	2.49001	0.0127738	0.2448	13.45	42.06	46.78	36.6	33.92	51.83	23.57	14.06	27.23	66.75	71.29
ENSMUSG00000062093	Gm10110	predicted gene 10110 [Source:MGI Symbol;Acc:MGI:3641718]	82.4722	0.730277	0.293286	2.48998	0.0127749	0.2448	4.82	8.01	4.93	11.41	14.45	9.65	6.6	10.62	5.92	10.37	8.58
ENSMUSG00000028426	Rad23b	RAD23 homolog B, nucleotide excision repair protein [Source:MGI Symbol;Acc:MGI:105128]	526.318	0.46747	0.187783	2.48942	0.0127953	0.2448	25.7	34.44	26.5	33.21	38.1	35.38	39.76	28.31	18.34	46	41.7
ENSMUSG00000006262	Mob1b	MOB kinase activator 1B [Source:MGI Symbol;Acc:MGI:1915723]	624.014	-0.402474	0.162072	-2.4833	0.0130173	0.248155	30.11	31.41	23.52	24.14	18.9	17.74	23.39	21.59	17.42	19.94	12.97
ENSMUSG00000001472	Tcf25	transcription factor 25 (basic helix-loop-helix) [Source:MGI Symbol;Acc:MGI:1914105]	801.781	0.515439	0.207619	2.48262	0.013042	0.248155	28.37	44.2	27.84	73.02	48.46	43.36	77.07	107.27	78.07	97.39	107.16
ENSMUSG00000021621	Zcchc9	zinc finger, CCHC domain containing 9 [Source:MGI Symbol;Acc:MGI:1916335]	113.068	-0.584839	0.235576	-2.4826	0.0130429	0.248155	17.85	22.52	18.24	17.8	11.06	13.18	19.22	23.2	26.81	13.79	13.74
ENSMUSG00000072675	Duxbl2	double homeobox B-like 2 [Source:MGI Symbol;Acc:MGI:3710620]	28.5181	2.44099	0.983672	2.48151	0.0130827	0.248155	0.22	1.28	0.69	1.54	0	20.63	1.29	0.3	1.01	3.68	0.41
ENSMUSG00000020332	Meikin	meiotic kinetochore factor [Source:MGI Symbol;Acc:MGI:1922097]	12.9218	-1.94804	0.785049	-2.48142	0.013086	0.248155	5.28	1.31	0.68	0.23	0.22	2.15	2.59	5.04	3.36	0.71	0.52
ENSMUSG00000090213	Tmem189	transmembrane protein 189 [Source:MGI Symbol;Acc:MGI:2142624]	145.911	-0.680866	0.27444	-2.48093	0.0131041	0.248155	20.41	15.07	12.4	11.14	10.18	4.83	21.85	15.22	15.49	15.89	9.11
ENSMUSG00000039168	Dap	death-associated protein [Source:MGI Symbol;Acc:MGI:1918190]	212.946	0.772515	0.311554	2.47955	0.0131548	0.248198	14.3	15.68	31.3	29.08	34.66	33.48	20.96	43.4	13.18	43.83	50.98
ENSMUSG00000023882	Zfp54	zinc finger protein 54 [Source:MGI Symbol;Acc:MGI:99201]	23.5361	-1.81006	0.730006	-2.47951	0.0131561	0.248198	2.24	2.73	4.28	0.11	0.89	0	1.28	3.52	4.03	1.76	2.83
ENSMUSG00000023944	Hsp90ab1	heat shock protein 90 alpha (cytosolic), class B member 1 [Source:MGI Symbol;Acc:MGI:96247]	25331.6	0.330882	0.133478	2.47893	0.0131776	0.248198	1607.73	2030.63	1825.19	2106.63	2494.39	2283.23	2924.99	2862.81	1982.99	3290.37	3004.3
ENSMUSG00000047751	Utf1	undifferentiated embryonic cell transcription factor 1 [Source:MGI Symbol;Acc:MGI:1276125]	59.2735	1.44916	0.584704	2.47845	0.0131954	0.248198	1.59	11.77	2.07	21.13	25.75	3.2	5.57	3.78	11.75	11.76	17.42
ENSMUSG00000070371	Prss36	protease, serine 36 [Source:MGI Symbol;Acc:MGI:1924863]	25.4478	-1.10517	0.446136	-2.4772	0.0132417	0.248473	2.88	5.24	5.34	1.48	2.48	1.88	11.35	15.86	10.41	3.44	8.49
ENSMUSG00000042202	Slc35e2	solute carrier family 35, member E2 [Source:MGI Symbol;Acc:MGI:2444240]	69.5669	-1.08397	0.437638	-2.47685	0.0132546	0.248473	5.74	2.57	0.95	1.97	1.69	1.65	8.15	7.39	2.43	2.48	1.61
ENSMUSG00000010914	Pdhx	pyruvate dehydrogenase complex, component X [Source:MGI Symbol;Acc:MGI:1351627]	299.538	0.68577	0.277194	2.47397	0.0133622	0.25007	13.57	21.45	9.8	32.32	30.61	31.1	31.1	35.95	17.43	22.7	37.98
ENSMUSG00000020541	Tom1l1	target of myb1-like 1 (chicken) [Source:MGI Symbol;Acc:MGI:1919193]	73.5713	0.864603	0.349688	2.4725	0.0134171	0.250678	2.32	3.39	5.92	12.86	5.16	6.49	4.28	4.23	4.79	8.36	5.4
ENSMUSG00000044250	Pced1b	PC-esterase domain containing 1B [Source:MGI Symbol;Acc:MGI:2446270]	106.182	0.631087	0.255541	2.46961	0.0135261	0.252292	15.16	11.08	10.61	21.18	11.51	15.52	8.71	9.7	5.74	15.86	14.36
ENSMUSG00000109054	Gm44789	predicted gene 44789 [Source:MGI Symbol;Acc:MGI:5753365]	24.1276	1.49071	0.604123	2.46756	0.0136036	0.252848	0.39	2.12	2.01	3.7	2.71	2.31	0.34	0.72	0.06	2.32	0.94
ENSMUSG00000024270	Slc39a6	solute carrier family 39 (metal ion transporter), member 6 [Source:MGI Symbol;Acc:MGI:2147279]	65.4505	-1.15086	0.466495	-2.46703	0.013624	0.252848	9.76	2.25	4.69	3.34	2.57	2.4	7.77	7.43	1.25	2.73	1.43
ENSMUSG00000025979	Mob4	MOB family member 4, phocein [Source:MGI Symbol;Acc:MGI:104899]	832.723	-0.462967	0.187739	-2.46602	0.0136624	0.253141	151.83	185.95	190.98	159.21	85.19	120.48	141.22	184.04	166.72	113.85	137.65
ENSMUSG00000039952	Dag1	dystroglycan 1 [Source:MGI Symbol;Acc:MGI:101864]	131.401	0.649226	0.263338	2.46537	0.0136873	0.253181	5.69	5.18	2.9	7.94	7.25	4.28	4.4	3.4	2.57	6.85	4.95
ENSMUSG00000006498	Ptbp1	polypyrimidine tract binding protein 1 [Source:MGI Symbol;Acc:MGI:97791]	3257.42	0.533287	0.216606	2.46201	0.0138161	0.25514	102.54	195.13	111.98	219.25	224.38	212.92	389.18	447.17	217.15	363.79	489.32
ENSMUSG00000020267	Hint1	histidine triad nucleotide binding protein 1 [Source:MGI Symbol;Acc:MGI:1321133]	369.757	0.746849	0.303452	2.46117	0.0138483	0.255312	129.34	120.98	111.65	68.16	275.05	146.35	89.87	96.88	77.35	224.74	145.45
ENSMUSG00000070407	Hs3st3b1	heparan sulfate (glucosamine) 3-O-sulfotransferase 3B1 [Source:MGI Symbol;Acc:MGI:1333853]	12.9998	1.88036	0.764397	2.45993	0.0138963	0.255724	0	0.37	0.11	1.24	0.91	1.33	0.34	0.19	0.51	0.3	0.68
ENSMUSG00000024949	Sf1	splicing factor 1 [Source:MGI Symbol;Acc:MGI:1095403]	759.901	0.464317	0.188792	2.45941	0.0139165	0.255724	26.93	53.11	28.28	51.17	45.47	44.79	69.42	68.23	47.89	92.22	82.99
ENSMUSG00000011306	Sugp1	SURP and G patch domain containing 1 [Source:MGI Symbol;Acc:MGI:1917866]	125.88	0.626135	0.254943	2.45598	0.0140502	0.256658	5.32	4.03	3.73	6.61	7.92	6.65	13.29	18.62	9.35	14.95	23.89
ENSMUSG00000007989	Fzd3	frizzled class receptor 3 [Source:MGI Symbol;Acc:MGI:108476]	186.797	1.62128	0.660165	2.45588	0.0140541	0.256658	0.22	3.36	2.77	7.18	2.46	11.84	1.7	0.79	1.53	1.81	5.43
ENSMUSG00000024121	Atp6v0c	ATPase, H+ transporting, lysosomal V0 subunit C [Source:MGI Symbol;Acc:MGI:88116]	1754.79	-0.397392	0.161851	-2.4553	0.0140769	0.256658	326.3	365.93	403.21	269.94	290.97	213.93	447.91	366.44	391.6	393.26	261.15
ENSMUSG00000038866	Zcchc2	zinc finger, CCHC domain containing 2 [Source:MGI Symbol;Acc:MGI:2444114]	27.0497	-1.2887	0.524874	-2.45525	0.0140786	0.256658	2.71	1.94	0.84	0.54	0.82	1.84	0.8	0.82	1.17	0.21	0.21
ENSMUSG00000010660	Plcd1	phospholipase C, delta 1 [Source:MGI Symbol;Acc:MGI:97614]	233.81	0.930352	0.378995	2.45479	0.0140968	0.256658	3.5	22.91	13.22	19.04	18.07	18.69	20.6	12.53	8.32	26.14	45.43
ENSMUSG00000031201	Brcc3	BRCA1/BRCA2-containing complex, subunit 3 [Source:MGI Symbol;Acc:MGI:2389572]	107.25	0.934916	0.381019	2.45373	0.0141385	0.256658	12.98	3.28	5.16	17.47	13.93	24.82	16.64	8.11	16.61	15.44	19.28
ENSMUSG00000024958	Gpr137	G protein-coupled receptor 137 [Source:MGI Symbol;Acc:MGI:2147529]	31.1128	1.1146	0.454275	2.45359	0.0141437	0.256658	2.93	1.58	1.22	1.84	4.86	6.94	5.52	2.61	3.99	9.07	6.56
ENSMUSG00000009549	Srp14	signal recognition particle 14 [Source:MGI Symbol;Acc:MGI:107169]	456.305	-0.435631	0.177594	-2.45296	0.0141687	0.256658	155.78	188.38	209.91	171.95	123.13	150.23	147.8	168.87	179.49	115.92	102.13
ENSMUSG00000034875	Nudt19	nudix (nucleoside diphosphate linked moiety X)-type motif 19 [Source:MGI Symbol;Acc:MGI:94203]	160.681	-0.730063	0.297643	-2.45281	0.0141744	0.256658	36.82	39.64	27.33	22.23	9.37	21.07	43.43	22.14	48.98	23.92	32.45
ENSMUSG00000094237	AF067063	cDNA sequence AF067063 [Source:MGI Symbol;Acc:MGI:2687009]	251.246	-0.750988	0.306273	-2.45202	0.0142055	0.256804	131.98	57.93	69.38	20.82	61.16	48.91	85.32	80.43	79.13	46.16	68.35
ENSMUSG00000026260	Ndufa10	NADH:ubiquinone oxidoreductase subunit A10 [Source:MGI Symbol;Acc:MGI:1914523]	443.638	0.497097	0.202818	2.45095	0.0142481	0.257158	54.19	95.31	71.35	125.77	110.26	141.94	133.78	134.04	133.54	144.62	143.41
ENSMUSG00000019808	Adat2	adenosine deaminase, tRNA-specific 2 [Source:MGI Symbol;Acc:MGI:1914007]	26.5752	1.55407	0.634819	2.44805	0.0143632	0.258816	0	2.69	1.62	6.05	4.85	7.32	2.06	5.96	2.07	4.41	6.75
ENSMUSG00000027353	Mcm8	minichromosome maintenance 8 homologous recombination repair factor [Source:MGI Symbol;Acc:MGI:1913884]	78.1031	0.657601	0.268824	2.44622	0.0144364	0.259716	7.32	3.23	3.49	7.12	6.8	7.14	5.16	5.43	5.88	9.54	8.25
ENSMUSG00000079509	Zfx	zinc finger protein X-linked [Source:MGI Symbol;Acc:MGI:99211]	387.412	-0.769304	0.314606	-2.44529	0.0144735	0.259963	86.8	32.41	68.19	28.99	35.3	24.08	79.03	30.96	87.12	43.2	56.75
ENSMUSG00000046865	Fbl	fibrillarin [Source:MGI Symbol;Acc:MGI:95486]	334.86	0.624666	0.255652	2.44342	0.0145487	0.260722	33.51	20.76	32.63	48.67	55.18	66.85	112.87	92	50.39	77.42	110
ENSMUSG00000025050	Pcgf6	polycomb group ring finger 6 [Source:MGI Symbol;Acc:MGI:1918291]	564.064	-0.466535	0.190962	-2.44308	0.0145625	0.260722	75.7	52.6	42.44	44.82	43	35.36	70.67	100.99	66.91	52.65	59.53
ENSMUSG00000031497	Tnfsf13b	tumor necrosis factor (ligand) superfamily, member 13b [Source:MGI Symbol;Acc:MGI:1344376]	533.691	0.591014	0.241988	2.44233	0.0145928	0.260846	97.99	100.54	51.38	133.39	130.15	60.25	79.54	70.78	60.29	134.06	110.78
ENSMUSG00000037712	Fermt2	fermitin family member 2 [Source:MGI Symbol;Acc:MGI:2385001]	371.395	0.678656	0.278086	2.44046	0.0146687	0.261553	19.62	22.83	40.82	42.49	70.94	34.41	25.66	28.39	14.31	33.15	28.96
ENSMUSG00000028640	Tfap2c	transcription factor AP-2, gamma [Source:MGI Symbol;Acc:MGI:106032]	990.934	0.391066	0.16026	2.4402	0.0146792	0.261553	34.39	50.39	45.13	55.79	61.3	58.1	123.07	107.79	75.36	117.92	131.38
ENSMUSG00000028232	Tmem68	transmembrane protein 68 [Source:MGI Symbol;Acc:MGI:1919348]	317.832	-0.54672	0.224127	-2.43933	0.0147144	0.261607	35.09	29.77	34.71	16.3	23.87	15.24	28.53	40.09	22.75	28.48	23.78
ENSMUSG00000054196	Cthrc1	collagen triple helix repeat containing 1 [Source:MGI Symbol;Acc:MGI:1915838]	497.927	0.847812	0.347611	2.43897	0.0147292	0.261607	32.83	153.52	104.56	190.33	115.06	95.11	53.71	39.14	47.51	71.73	156.55
ENSMUSG00000041649	Klf8	Kruppel-like factor 8 [Source:MGI Symbol;Acc:MGI:2442430]	206.965	0.739056	0.303162	2.43783	0.0147758	0.262018	6.2	14.33	7.04	12.04	11.38	10.83	8.23	4.59	2.67	10.46	12.81
ENSMUSG00000050132	Sarm1	sterile alpha and HEAT/Armadillo motif containing 1 [Source:MGI Symbol;Acc:MGI:2136419]	61.6165	0.999333	0.410043	2.43714	0.014804	0.262101	1.1	1.9	1.75	1.9	1.57	6.26	4.67	9.73	6.53	13.08	13.62
ENSMUSG00000035614	Togaram1	TOG array regulator of axonemal microtubules 1 [Source:MGI Symbol;Acc:MGI:2684313]	176.465	-0.753995	0.309469	-2.43642	0.0148335	0.262208	22.11	13.51	18.73	18.65	11.06	15.03	9.93	6.04	13.2	4.41	2.84
ENSMUSG00000030604	Zfp626	zinc finger protein 626 [Source:MGI Symbol;Acc:MGI:1918413]	21.7068	1.40451	0.576847	2.4348	0.0148999	0.262487	0.76	0.27	0.81	0.67	1.81	1.29	0.79	0.06	0.23	1.2	1.42
ENSMUSG00000005871	Apc	APC, WNT signaling pathway regulator [Source:MGI Symbol;Acc:MGI:88039]	264.044	-0.835174	0.343047	-2.43458	0.0149092	0.262487	17.06	4.09	5.89	4.4	5.98	3.02	1.79	1.83	1.82	1.5	0.83
ENSMUSG00000004393	Ddx56	DEAD (Asp-Glu-Ala-Asp) box polypeptide 56 [Source:MGI Symbol;Acc:MGI:1277172]	1005.61	0.412404	0.169413	2.43432	0.0149199	0.262487	56.83	95.41	56.76	96.41	96.43	105.84	145.07	156.78	148.77	174.76	180.08
ENSMUSG00000030203	Dusp16	dual specificity phosphatase 16 [Source:MGI Symbol;Acc:MGI:1917936]	81.7883	-0.914503	0.375953	-2.43249	0.0149953	0.263398	10.78	3.6	2.81	2.51	2.3	1.94	7.88	4.24	4.9	4.48	3.89
ENSMUSG00000059119	Nap1l4	nucleosome assembly protein 1-like 4 [Source:MGI Symbol;Acc:MGI:1316687]	576.359	0.343179	0.141166	2.43103	0.015056	0.264047	34.51	38.23	29.91	45.88	45.4	44.78	88.34	78.84	65.53	80.07	100.21
ENSMUSG00000037979	Ccdc92	coiled-coil domain containing 92 [Source:MGI Symbol;Acc:MGI:106485]	36.8578	-0.918361	0.377933	-2.42996	0.0151006	0.264414	1.81	3.87	3.45	1.62	2.32	2.24	7.33	4.91	5.06	2.52	1.77
ENSMUSG00000033184	Tmed7	transmembrane p24 trafficking protein 7 [Source:MGI Symbol;Acc:MGI:1913926]	264.96	-0.437113	0.180012	-2.42825	0.0151719	0.265247	11.62	8.42	10.87	6.34	6.74	8.28	16.09	19.59	15.47	14.24	12.7
ENSMUSG00000024613	Tcof1	treacle ribosome biogenesis factor 1 [Source:MGI Symbol;Acc:MGI:892003]	202.04	0.653385	0.269259	2.4266	0.0152411	0.26604	8.01	5.9	4.19	9.07	10.54	9.2	14.43	15.2	5.11	16.55	17.49
ENSMUSG00000034320	Slc26a2	solute carrier family 26 (sulfate transporter), member 2 [Source:MGI Symbol;Acc:MGI:892977]	38.1126	-1.61537	0.665944	-2.42568	0.0152799	0.266299	4.58	1.87	4.18	0.55	0.43	0.05	2.4	1.66	2.04	2.31	2.84
ENSMUSG00000020471	Pold2	polymerase (DNA directed), delta 2, regulatory subunit [Source:MGI Symbol;Acc:MGI:1097163]	110.144	0.698984	0.28827	2.42476	0.0153187	0.266319	8.33	7.37	10.35	17.55	15.08	23.79	36.07	30.22	24.49	46.53	24
ENSMUSG00000102349	Gm37376	predicted gene, 37376 [Source:MGI Symbol;Acc:MGI:5610604]	344.419	0.532565	0.219658	2.42452	0.0153287	0.266319	130.67	217.5	191.2	241.55	171.4	288.54	133.95	117.87	136.1	164.64	255.61
ENSMUSG00000040209	Zfp704	zinc finger protein 704 [Source:MGI Symbol;Acc:MGI:2180715]	43.4779	1.53797	0.634815	2.42271	0.0154052	0.266619	0.11	2.41	2.42	4.67	4.82	2.18	0.32	0.79	0.12	1.11	1.67
ENSMUSG00000055991	Zkscan5	zinc finger with KRAB and SCAN domains 5 [Source:MGI Symbol;Acc:MGI:107533]	30.6743	-1.30893	0.540332	-2.42246	0.0154159	0.266619	4.42	1.47	2.24	0.5	1.16	0.17	2.81	2.92	3.96	2.65	2.31
ENSMUSG00000038909	Kat7	K(lysine) acetyltransferase 7 [Source:MGI Symbol;Acc:MGI:2182799]	693.285	0.517883	0.213788	2.42241	0.0154177	0.266619	21.27	45.23	21.33	42.88	37.49	44.66	52.72	67.03	67.09	80.67	93.56
ENSMUSG00000025968	Ndufs1	NADH:ubiquinone oxidoreductase core subunit S1 [Source:MGI Symbol;Acc:MGI:2443241]	541.52	0.505801	0.209071	2.41928	0.0155514	0.268164	44.86	46.73	38.36	81.74	44.03	94.02	87.05	78.54	66.87	87.08	85.62
ENSMUSG00000087371	Gm15541	predicted gene 15541 [Source:MGI Symbol;Acc:MGI:3782989]	40.5008	0.996972	0.41211	2.41919	0.0155551	0.268164	2.59	2.17	0.91	5.05	5.49	4.49	1.73	2.12	3.4	2.39	4.12
ENSMUSG00000026077	Npas2	neuronal PAS domain protein 2 [Source:MGI Symbol;Acc:MGI:109232]	25.3174	-1.62184	0.670854	-2.41757	0.0156245	0.268944	2.8	2.15	0.76	0.15	0.32	0.23	2.93	2.17	0.38	0.91	2.16
ENSMUSG00000000303	Cdh1	cadherin 1 [Source:MGI Symbol;Acc:MGI:88354]	473.681	0.498383	0.206356	2.41516	0.0157283	0.269468	10.68	20.11	18.75	22.3	23.27	21.7	30.84	22.86	15.95	31.75	34.44
ENSMUSG00000022437	Samm50	SAMM50 sorting and assembly machinery component [Source:MGI Symbol;Acc:MGI:1915903]	95.4767	0.850173	0.352124	2.41441	0.0157607	0.269468	1.32	2.87	3.19	5.62	4.52	9.34	16.56	11.72	11.87	16.98	12.55
ENSMUSG00000037818	Abhd18	abhydrolase domain containing 18 [Source:MGI Symbol;Acc:MGI:1915468]	29.3453	-1.42565	0.590533	-2.41418	0.0157707	0.269468	9.13	1.91	3.02	0.89	1.16	0.38	4.77	2.48	2.54	3.68	2.16
ENSMUSG00000026547	Tagln2	transgelin 2 [Source:MGI Symbol;Acc:MGI:1312985]	222.466	0.850931	0.352496	2.41401	0.0157778	0.269468	15.66	34.38	15.36	65.96	20.8	24.68	19.46	42.36	21.38	36.77	67.34
ENSMUSG00000033985	Tesk2	testis-specific kinase 2 [Source:MGI Symbol;Acc:MGI:2385204]	135.27	0.662452	0.274477	2.4135	0.0157999	0.269468	3.57	5.78	6.54	9.06	8.59	11.46	13.2	7.96	13.64	12.15	18.3
ENSMUSG00000038037	Socs1	suppressor of cytokine signaling 1 [Source:MGI Symbol;Acc:MGI:1354910]	44.7897	-1.32824	0.551199	-2.40973	0.0159642	0.271617	1.78	1.98	6.85	1.19	2.27	0.27	4.35	3.29	9.92	2.59	2.96
ENSMUSG00000037579	Kcnh3	potassium voltage-gated channel, subfamily H (eag-related), member 3 [Source:MGI Symbol;Acc:MGI:1341723]	45.66	-1.27658	0.529813	-2.4095	0.0159746	0.271617	2.29	5.04	5.52	3.11	0.7	0.8	18.51	12.61	2.52	4.88	5.66
ENSMUSG00000027593	Raly	hnRNP-associated with lethal yellow [Source:MGI Symbol;Acc:MGI:97850]	78.646	-1.0974	0.455694	-2.4082	0.0160316	0.272171	7.95	23.52	17.58	8.21	6.22	2.77	20.03	18.78	6.36	3.85	15.14
ENSMUSG00000029826	Zc3hav1	zinc finger CCCH type, antiviral 1 [Source:MGI Symbol;Acc:MGI:1926031]	62.1884	-1.04729	0.435213	-2.40639	0.0161109	0.272539	6.77	2.38	1.85	3.38	2.68	1.1	2.89	3.27	4.23	0.95	1.21
ENSMUSG00000045140	Pigw	phosphatidylinositol glycan anchor biosynthesis, class W [Source:MGI Symbol;Acc:MGI:1917575]	19.8643	1.69347	0.703814	2.40613	0.0161225	0.272539	0.06	0.22	1	5.28	2.48	3.59	3.33	2.26	2.02	2.83	1.83
ENSMUSG00000032123	Dpagt1	dolichyl-phosphate (UDP-N-acetylglucosamine) acetylglucosaminephosphotransferase 1 (GlcNAc-1-P transferase) [Source:MGI Symbol;Acc:MGI:1196396]	192.853	-0.532247	0.221213	-2.40604	0.0161266	0.272539	25.54	19.31	21.36	14.3	8.81	14.6	23.8	26.51	28.07	24.69	20.93
ENSMUSG00000040325	Dcaf1	DDB1 and CUL4 associated factor 1 [Source:MGI Symbol;Acc:MGI:2445220]	579.832	0.618061	0.256958	2.4053	0.0161591	0.272676	38.7	30.51	21.87	37.42	31.21	59.21	28.69	22.38	15.74	52.33	21.77
ENSMUSG00000030268	Bcat1	branched chain aminotransferase 1, cytosolic [Source:MGI Symbol;Acc:MGI:104861]	4691.13	0.376922	0.15675	2.40461	0.0161899	0.272783	251.68	361.94	255.76	388.62	320.99	359.46	457.83	418.92	331.75	436.43	645.76
ENSMUSG00000097392	D930016D06Rik	RIKEN cDNA D930016D06 gene [Source:MGI Symbol;Acc:MGI:2442700]	71.985	0.94306	0.392479	2.40283	0.0162688	0.273699	2.23	4.46	4.94	7.72	7.67	9.33	2.88	1.5	0.61	1.49	3.74
ENSMUSG00000042305	Tmem183a	transmembrane protein 183A [Source:MGI Symbol;Acc:MGI:1914729]	470.402	-0.342801	0.142705	-2.40216	0.0162985	0.273786	62.29	58.28	47.9	42.64	41.98	42.68	71.8	76.26	74.42	68.07	52.62
ENSMUSG00000022477	Aco2	aconitase 2, mitochondrial [Source:MGI Symbol;Acc:MGI:87880]	427.115	0.517436	0.215662	2.39929	0.0164268	0.275156	15.48	13.32	11.41	28.67	19.69	25.7	55.29	73.31	44.6	58.62	59.86
ENSMUSG00000014606	Slc25a11	solute carrier family 25 (mitochondrial carrier oxoglutarate carrier), member 11 [Source:MGI Symbol;Acc:MGI:1915113]	152.718	-0.650767	0.271252	-2.39912	0.0164346	0.275156	28.72	16.55	18.56	11.42	10.54	9.03	23.39	27.54	35.45	30.5	20.25
ENSMUSG00000029310	Nudt9	nudix (nucleoside diphosphate linked moiety X)-type motif 9 [Source:MGI Symbol;Acc:MGI:1921417]	103.711	-0.648421	0.270324	-2.39868	0.0164541	0.275156	18.09	8	16.84	9.77	7.76	11.25	21.55	31.32	23.23	15.42	15.37
ENSMUSG00000028702	Rad54l	RAD54 like (S. cerevisiae) [Source:MGI Symbol;Acc:MGI:894697]	149.254	0.662333	0.27621	2.39793	0.0164878	0.275307	3.27	5.61	5.59	8.09	5.89	12.35	16.05	9.35	13.1	15.23	18.29
ENSMUSG00000054452	Tle5	TLE family member 5, transcriptional modulator [Source:MGI Symbol;Acc:MGI:95806]	13.7919	1.63435	0.681961	2.39654	0.0165506	0.275943	1.24	3.04	0.3	2.31	5.15	4.98	3.87	0.83	3.34	13.54	3.36
ENSMUSG00000051510	Mafg	v-maf musculoaponeurotic fibrosarcoma oncogene family, protein G (avian) [Source:MGI Symbol;Acc:MGI:96911]	233.293	-0.510774	0.213407	-2.39342	0.0166921	0.277862	10.99	10.38	10.09	5.88	5.46	8.79	25.91	16.24	12.77	13.58	14.25
ENSMUSG00000091421	Gm4202	predicted gene 4202 [Source:MGI Symbol;Acc:MGI:3782379]	33.4861	-1.94736	0.813929	-2.39254	0.0167321	0.277862	26.16	9.56	36.12	2.86	11.59	0	4.34	10.68	4.91	0	4.5
ENSMUSG00000104340	Gm10522	predicted gene 10522 [Source:MGI Symbol;Acc:MGI:3642357]	10.0395	-1.69862	0.710107	-2.39206	0.016754	0.277862	2.6	4.92	4.56	2.25	1.07	0.54	0.57	2	1.13	0.44	0.22
ENSMUSG00000017386	Traf4	TNF receptor associated factor 4 [Source:MGI Symbol;Acc:MGI:1202880]	357.123	0.407406	0.170334	2.39181	0.0167654	0.277862	18.71	26.38	16.07	23.63	26.42	25.24	60.38	44.27	40.52	64.76	68.77
ENSMUSG00000028068	Iqgap3	IQ motif containing GTPase activating protein 3 [Source:MGI Symbol;Acc:MGI:3028642]	205.006	0.528468	0.221045	2.39077	0.0168131	0.278239	11.27	12.64	12.87	15.27	17.39	22.93	14.1	7.64	10.78	17.32	11.56
ENSMUSG00000030671	Pde3b	phosphodiesterase 3B, cGMP-inhibited [Source:MGI Symbol;Acc:MGI:1333863]	24.7218	-1.69912	0.7112	-2.38909	0.01689	0.279098	2.36	1.54	0.71	0.56	0.05	0.84	0.83	0.34	2.07	0.6	0.07
ENSMUSG00000048911	Rnf24	ring finger protein 24 [Source:MGI Symbol;Acc:MGI:1261771]	254.038	-0.960971	0.402336	-2.38848	0.0169183	0.279152	33.7	5.6	7.66	9.56	5.73	10.59	17.29	11.47	6.26	6.75	3.75
ENSMUSG00000028532	Cachd1	cache domain containing 1 [Source:MGI Symbol;Acc:MGI:2444177]	16.4786	-2.34204	0.981036	-2.38731	0.0169721	0.279571	3.89	1.46	0	0.03	0.52	0.09	1.85	0.15	1.26	0.56	0.17
ENSMUSG00000097248	Gm2694	predicted gene 2694 [Source:MGI Symbol;Acc:MGI:3780864]	12.9124	-1.9791	0.829171	-2.38684	0.0169938	0.279571	17.01	3.51	5.64	6.53	2.03	0.61	4.47	2.94	8.71	0.11	1.9
ENSMUSG00000048154	Kmt2d	lysine (K)-specific methyltransferase 2D [Source:MGI Symbol;Acc:MGI:2682319]	136.626	0.837068	0.350936	2.38525	0.0170676	0.280113	1.08	1.4	1.45	3.01	1.05	3.86	2.12	1.19	1.28	3.48	1.26
ENSMUSG00000041702	Btbd7	BTB (POZ) domain containing 7 [Source:MGI Symbol;Acc:MGI:1917858]	202.046	-0.732755	0.307229	-2.38505	0.017077	0.280113	15.79	9.22	5.36	4.48	6.46	6.59	4.69	2.19	5.38	2.58	2.47
ENSMUSG00000021143	Pacs2	phosphofurin acidic cluster sorting protein 2 [Source:MGI Symbol;Acc:MGI:1924399]	16.3765	-1.13367	0.47564	-2.38345	0.0171511	0.280915	0.94	1.46	1.86	0.5	0.63	0.79	1.77	1.69	1.11	0.77	0.62
ENSMUSG00000019132	BC005537	cDNA sequence BC005537 [Source:MGI Symbol;Acc:MGI:2441726]	160.91	-0.923369	0.387659	-2.38191	0.0172232	0.281001	13.21	7.85	5.76	9.72	8.43	3.64	6.38	10.57	3.47	2.14	1.55
ENSMUSG00000059218	Gm13084	predicted gene 13084 [Source:MGI Symbol;Acc:MGI:3650237]	14.9066	-1.6598	0.696934	-2.38157	0.017239	0.281001	2.91	3.59	0.84	2.11	1.18	0.4	2.13	2.93	3.73	0	0.64
ENSMUSG00000028034	Fubp1	far upstream element (FUSE) binding protein 1 [Source:MGI Symbol;Acc:MGI:1196294]	563.242	-0.442106	0.185665	-2.3812	0.0172562	0.281001	63.58	61.58	52.33	47.92	37.82	49.37	122.76	63.98	68.06	66.4	49.51
ENSMUSG00000028676	Srsf10	serine/arginine-rich splicing factor 10 [Source:MGI Symbol;Acc:MGI:1333805]	1118.46	-0.534469	0.224474	-2.38099	0.0172664	0.281001	158.45	79.16	102.57	97.56	74.27	53.38	80.11	117.14	102.98	82.33	61.85
ENSMUSG00000036022	Fam122b	family with sequence similarity 122, member B [Source:MGI Symbol;Acc:MGI:1926005]	35.827	-1.20922	0.507936	-2.38065	0.0172823	0.281001	6.5	3.95	1.14	1.46	0.72	0.79	2.38	1.26	2.3	1.82	1.36
ENSMUSG00000039873	Neurl2	neuralized E3 ubiquitin protein ligase 2 [Source:MGI Symbol;Acc:MGI:3043305]	45.3375	-0.72859	0.306178	-2.37963	0.01733	0.281366	12.96	10.06	13.29	8.4	6.14	6.68	14.24	15.26	8.41	6.66	8.68
ENSMUSG00000000881	Dlg3	discs large MAGUK scaffold protein 3 [Source:MGI Symbol;Acc:MGI:1888986]	49.8342	1.16541	0.490038	2.3782	0.0173976	0.282022	2.13	2.73	1.25	4.39	10.84	7.96	3.67	1.06	4.11	3.94	2.33
ENSMUSG00000022972	Cfap298	cilia and flagella associate protien 298 [Source:MGI Symbol;Acc:MGI:1915251]	186.037	0.695181	0.292461	2.37701	0.0174538	0.282022	18.9	29.14	11.8	21.98	38.52	54.64	63.91	49.15	41.7	69.38	58.61
ENSMUSG00000021364	Elovl2	elongation of very long chain fatty acids (FEN1/Elo2, SUR4/Elo3, yeast)-like 2 [Source:MGI Symbol;Acc:MGI:1858960]	11.0825	-2.09995	0.883474	-2.37692	0.0174578	0.282022	0.93	0.85	0.15	0.49	0.16	0.52	1.32	0.42	1.91	0	0.06
ENSMUSG00000056288	Gm11961	predicted gene 11961 [Source:MGI Symbol;Acc:MGI:3652303]	13.5416	-2.47996	1.04348	-2.37663	0.0174715	0.282022	16.69	0	1.92	0.49	0.23	0.94	2	1.75	0.42	0	1.14
ENSMUSG00000032431	Crtap	cartilage associated protein [Source:MGI Symbol;Acc:MGI:1891221]	334.34	0.390827	0.164505	2.37577	0.0175122	0.28227	38.52	40.18	38.71	47.14	53.72	46.33	69.35	45.07	58.18	72.57	82.77
ENSMUSG00000060036	Rpl3	ribosomal protein L3 [Source:MGI Symbol;Acc:MGI:1351605]	8162.73	-0.43237	0.182076	-2.37467	0.0175649	0.282711	1053.85	1877.82	1803.18	1128.97	1370.9	1248.06	1909.39	2169.95	2154.25	1377.8	1407.95
ENSMUSG00000018286	Psmb6	proteasome (prosome, macropain) subunit, beta type 6 [Source:MGI Symbol;Acc:MGI:104880]	1718.68	0.322502	0.135861	2.37376	0.0176078	0.282993	374.65	475.09	413.25	521.82	551.68	619.18	505.72	450.93	488.16	526.3	551.62
ENSMUSG00000036323	Srp72	signal recognition particle 72 [Source:MGI Symbol;Acc:MGI:1333795]	321.932	0.412719	0.173909	2.37319	0.0176352	0.283026	23.13	21.29	18.54	27.21	25.8	30.96	20.03	19.55	20.88	32.83	20.01
ENSMUSG00000031158	Timm17b	translocase of inner mitochondrial membrane 17b [Source:MGI Symbol;Acc:MGI:1343176]	489.905	-0.688085	0.290187	-2.37118	0.0177314	0.283823	90.2	189.04	281.04	75.71	134.02	117.09	266.34	138.1	185.68	151.98	106.75
ENSMUSG00000040506	Ambra1	autophagy/beclin 1 regulator 1 [Source:MGI Symbol;Acc:MGI:2443564]	108.097	0.919223	0.387724	2.37082	0.0177488	0.283823	0.95	4.93	1.51	3.69	5.31	5.45	8.6	4.85	3.25	11.55	6.96
ENSMUSG00000064145	Arih2	ariadne RBR E3 ubiquitin protein ligase 2 [Source:MGI Symbol;Acc:MGI:1344361]	6133.67	0.348932	0.147194	2.37056	0.0177612	0.283823	467.44	648.26	466.98	593.17	515.78	687.3	802.79	711.57	709.94	1197.66	929.38
ENSMUSG00000039004	Bmp6	bone morphogenetic protein 6 [Source:MGI Symbol;Acc:MGI:88182]	14.6234	-1.8874	0.796619	-2.36926	0.0178236	0.284413	1.82	0.65	0.99	0.06	0.54	0	0.83	1.14	5.06	1.08	0.87
ENSMUSG00000031490	Eif4ebp1	eukaryotic translation initiation factor 4E binding protein 1 [Source:MGI Symbol;Acc:MGI:103267]	899.354	0.523507	0.221421	2.36431	0.0180639	0.287713	124.15	205.05	210.78	335	182.84	179.76	129.51	157.37	110.66	191.51	237.09
ENSMUSG00000049470	Aff4	AF4/FMR2 family, member 4 [Source:MGI Symbol;Acc:MGI:2136171]	347.079	-0.833535	0.352684	-2.36341	0.0181078	0.287713	39.31	12.95	8.76	10.33	15.62	17.61	26.45	19.6	11.21	7.29	7.39
ENSMUSG00000015880	Ncapg	non-SMC condensin I complex, subunit G [Source:MGI Symbol;Acc:MGI:1930197]	130.138	-0.774906	0.328006	-2.36248	0.0181532	0.288024	9.2	8.68	7.49	7.27	6.73	1.73	9.13	12.02	10.23	4.34	6.64
ENSMUSG00000071650	Ganab	alpha glucosidase 2 alpha neutral subunit [Source:MGI Symbol;Acc:MGI:1097667]	179.686	0.609315	0.258117	2.36062	0.0182445	0.289062	6.43	4.24	7.53	8.13	6.56	13.09	15.14	8.13	8.82	15.92	16.4
ENSMUSG00000049775	Tmsb4x	thymosin, beta 4, X chromosome [Source:MGI Symbol;Acc:MGI:99510]	76.4689	1.46641	0.621361	2.36	0.0182748	0.289131	44.85	7.62	4.77	31.7	46.78	104.64	0.89	0.45	0.28	0.7	1.14
ENSMUSG00000024835	Coro1b	coronin, actin binding protein 1B [Source:MGI Symbol;Acc:MGI:1345963]	72.2949	0.800208	0.339215	2.359	0.0183242	0.289299	3.8	5.49	1.66	5.98	8.47	11.21	14.99	20.17	13.32	19.67	19.27
ENSMUSG00000047714	Ppp1r2	protein phosphatase 1, regulatory inhibitor subunit 2 [Source:MGI Symbol;Acc:MGI:1914099]	685.873	-0.412716	0.174973	-2.35874	0.0183373	0.289299	80.37	88.2	61.8	72.68	46.17	42.63	143.77	109.8	97.69	95.52	90.52
ENSMUSG00000027900	Dram2	DNA-damage regulated autophagy modulator 2 [Source:MGI Symbol;Acc:MGI:1914421]	116.824	0.80851	0.342873	2.35805	0.0183714	0.289428	4.72	8.59	11.6	18.59	22.66	14.15	17.27	23.67	13.64	13.28	32.47
ENSMUSG00000022808	Snx4	sorting nexin 4 [Source:MGI Symbol;Acc:MGI:1916400]	622.01	0.477215	0.202431	2.35742	0.0184024	0.289507	23.19	35.23	25.8	57.82	36.35	35.87	51.33	39.12	56.2	63.54	54.22
ENSMUSG00000038970	Lmtk2	lemur tyrosine kinase 2 [Source:MGI Symbol;Acc:MGI:3036247]	271.764	0.415191	0.176187	2.35653	0.0184464	0.28979	6.37	8.66	6.54	7.59	9.91	8.1	5.43	5.07	4.05	7.38	7.02
ENSMUSG00000003382	Etv3	ets variant 3 [Source:MGI Symbol;Acc:MGI:1350926]	38.29	1.01867	0.432867	2.3533	0.0186076	0.291463	2.23	1.63	0.4	3.39	3.21	2.75	0.66	1.35	0.85	1.77	1.5
ENSMUSG00000103696	Gm37531	predicted gene, 37531 [Source:MGI Symbol;Acc:MGI:5610759]	14.4323	-1.6691	0.709312	-2.35312	0.0186165	0.291463	0.69	1.34	0.45	0.43	0.44	0	0.58	1.11	0.76	0.09	0.31
ENSMUSG00000066877	Nck2	non-catalytic region of tyrosine kinase adaptor protein 2 [Source:MGI Symbol;Acc:MGI:1306821]	117.718	0.973581	0.413792	2.35283	0.0186313	0.291463	1.73	12.18	11.04	14.71	11.38	12.97	6.82	4.03	2.28	10.05	11.78
ENSMUSG00000069744	Psmb3	proteasome (prosome, macropain) subunit, beta type 3 [Source:MGI Symbol;Acc:MGI:1347014]	1265	0.348896	0.148325	2.35225	0.0186605	0.291511	273.54	355.17	290.17	466.62	430.58	382.3	345.25	385.38	387.79	430.65	401.45
ENSMUSG00000026497	Mixl1	Mix1 homeobox-like 1 (Xenopus laevis) [Source:MGI Symbol;Acc:MGI:1351322]	96.9433	-0.751821	0.31972	-2.35149	0.0186982	0.291692	9.54	7.56	11.68	7.25	3.89	2.54	10.44	12.05	15.92	10.58	9.47
ENSMUSG00000021377	Dek	DEK oncogene (DNA binding) [Source:MGI Symbol;Acc:MGI:1926209]	644.813	-0.421158	0.179294	-2.34898	0.0188249	0.291973	94.71	64.21	65.94	69.61	45.21	60.58	85.52	110.48	85.29	72.82	57.86
ENSMUSG00000064357	mt-Atp6	mitochondrially encoded ATP synthase 6 [Source:MGI Symbol;Acc:MGI:99927]	62455.6	-0.466302	0.198522	-2.34887	0.0188304	0.291973	21887.5	21217.6	26259.1	13391	17178.5	17300.2	19675.7	22888	34944.2	21812.8	17862.3
ENSMUSG00000028759	Hp1bp3	heterochromatin protein 1, binding protein 3 [Source:MGI Symbol;Acc:MGI:109369]	50.6941	0.766533	0.326352	2.34879	0.0188344	0.291973	5.17	1.84	3.89	5.51	5.27	6.74	3.74	5.37	4.12	7.21	8.56
ENSMUSG00000030353	Tead4	TEA domain family member 4 [Source:MGI Symbol;Acc:MGI:106907]	1058.31	0.459633	0.195698	2.34869	0.0188397	0.291973	42.41	74.48	42.23	72.24	60.88	88.98	139.79	103.01	85.96	121.84	161.42
ENSMUSG00000039031	Arhgap18	Rho GTPase activating protein 18 [Source:MGI Symbol;Acc:MGI:1921160]	687.719	0.410714	0.174985	2.34714	0.018918	0.291973	40.06	40.01	28.37	46.2	59.26	56	51.67	58.18	42.27	63.81	49.08
ENSMUSG00000042414	Prdm14	PR domain containing 14 [Source:MGI Symbol;Acc:MGI:3588194]	58.5664	-1.11169	0.473645	-2.34709	0.0189207	0.291973	4.02	2.87	4.28	4.25	2.53	1.41	11.8	8.12	10.81	0.68	4.36
ENSMUSG00000031919	Tmed6	transmembrane p24 trafficking protein 6 [Source:MGI Symbol;Acc:MGI:1913519]	50.1547	-0.875782	0.37316	-2.34693	0.0189287	0.291973	31.59	10.31	13.85	8.27	8.62	10.98	14.28	9.37	18.1	9.12	8
ENSMUSG00000032606	Nicn1	nicolin 1 [Source:MGI Symbol;Acc:MGI:1913507]	79.707	-0.885988	0.377517	-2.34688	0.0189313	0.291973	15.17	7.63	8.58	2.9	6.39	2.17	12.67	11.03	6.85	7.29	9.41
ENSMUSG00000043602	Zfp3	zinc finger protein 3 [Source:MGI Symbol;Acc:MGI:99177]	16.4769	1.93175	0.823254	2.34648	0.0189518	0.291973	0	0.54	0	0.77	0.81	3.43	3.96	1.57	2.3	3.17	3.21
ENSMUSG00000026773	Pfkfb3	6-phosphofructo-2-kinase/fructose-2,6-biphosphatase 3 [Source:MGI Symbol;Acc:MGI:2181202]	194.455	0.637682	0.271841	2.34579	0.018987	0.292111	7.33	3.1	4.92	9.73	8.04	6.66	21.46	11.85	9.99	26.49	16.55
ENSMUSG00000035365	Parpbp	PARP1 binding protein [Source:MGI Symbol;Acc:MGI:1922567]	89.0573	-0.851664	0.363235	-2.34466	0.0190442	0.292589	13.49	4.99	10.37	4.66	6.62	2.28	8.19	6.63	4.5	5.57	2.97
ENSMUSG00000028496	Mllt3	myeloid/lymphoid or mixed-lineage leukemia; translocated to, 3 [Source:MGI Symbol;Acc:MGI:1917372]	28.8761	-1.41184	0.602682	-2.3426	0.0191501	0.293476	8.66	1.83	3.98	1.39	2.16	1.39	1.44	1.39	0.26	0.08	0.72
ENSMUSG00000032637	Atxn2l	ataxin 2-like [Source:MGI Symbol;Acc:MGI:2446242]	498.898	0.491954	0.210094	2.34159	0.0192019	0.293476	18.07	23.24	21.61	26.95	35.17	33.9	54.36	47.92	23.57	55.02	46.94
ENSMUSG00000028243	Ubxn2b	UBX domain protein 2B [Source:MGI Symbol;Acc:MGI:1915303]	32.5044	-1.17544	0.501998	-2.34152	0.0192053	0.293476	0.53	1.03	2.04	0.65	0.56	0.47	0.6	1.71	2.3	0.44	0.86
ENSMUSG00000034205	Loxl2	lysyl oxidase-like 2 [Source:MGI Symbol;Acc:MGI:2137913]	29.1883	1.38593	0.591968	2.34123	0.0192204	0.293476	1.03	0.27	0.35	1.05	0.61	0.85	1.03	1.13	0.23	1.42	5.95
ENSMUSG00000028101	Pias3	protein inhibitor of activated STAT 3 [Source:MGI Symbol;Acc:MGI:1913126]	14.1431	2.12317	0.907116	2.34057	0.0192541	0.293476	0	0.61	0.42	3.87	1.23	0	2.41	0.98	0.75	8.08	1.49
ENSMUSG00000000581	C1d	C1D nuclear receptor co-repressor [Source:MGI Symbol;Acc:MGI:1927354]	1170.47	-0.402081	0.171796	-2.34046	0.0192599	0.293476	153.59	123.45	100.97	94.69	76.27	114.22	105.42	147.14	113.65	99.67	82.18
ENSMUSG00000032640	Chsy1	chondroitin sulfate synthase 1 [Source:MGI Symbol;Acc:MGI:2681120]	14.5757	-1.29364	0.553228	-2.33835	0.019369	0.294737	1.06	1.57	0.49	0.22	0.36	0.52	1.21	1.37	0.51	0.41	0.52
ENSMUSG00000036986	Pml	promyelocytic leukemia [Source:MGI Symbol;Acc:MGI:104662]	73.2539	0.754666	0.322968	2.33666	0.0194568	0.295372	1.94	2.08	2.49	4	4.45	6.98	5.94	6.7	4.36	4.83	7.67
ENSMUSG00000029394	Cdk2ap1	CDK2 (cyclin-dependent kinase 2)-associated protein 1 [Source:MGI Symbol;Acc:MGI:1202069]	6158.33	-0.420544	0.179987	-2.33653	0.0194638	0.295372	2408.04	1707.17	1672.39	1244.06	1296.78	1084.62	1295.89	1441.04	1791.88	1397.35	1365.41
ENSMUSG00000026036	Nif3l1	Ngg1 interacting factor 3-like 1 (S. pombe) [Source:MGI Symbol;Acc:MGI:1929485]	221.438	-0.559154	0.239392	-2.33572	0.0195058	0.295608	30.89	31.96	15.67	20.59	17.21	17.47	36.46	25.66	45.99	22.93	22.92
ENSMUSG00000033417	Cacul1	CDK2 associated, cullin domain 1 [Source:MGI Symbol;Acc:MGI:1926082]	193.729	0.522716	0.223956	2.33401	0.0195951	0.296382	4.21	5.38	5.86	8.43	8.56	10.35	6.3	7.04	6.66	6.16	8.18
ENSMUSG00000039512	Uhrf1bp1	UHRF1 (ICBP90) binding protein 1 [Source:MGI Symbol;Acc:MGI:3041238]	54.4261	-0.947551	0.40633	-2.33198	0.0197019	0.29709	3.74	1.89	3.43	0.86	1.55	0.91	2.31	0.8	0.84	0.99	1.11
ENSMUSG00000071252	2210408I21Rik	RIKEN cDNA 2210408I21 gene [Source:MGI Symbol;Acc:MGI:1919621]	15.2927	-1.33441	0.572436	-2.33112	0.0197473	0.29709	5.7	2.15	3.19	2.93	1.5	2.22	2.26	2.27	3.21	0.66	0.32
ENSMUSG00000024789	Jak2	Janus kinase 2 [Source:MGI Symbol;Acc:MGI:96629]	189.205	-0.83219	0.357227	-2.32958	0.0198282	0.29709	24.22	6.16	6.45	10.63	6.26	7.9	5.05	6.58	7.65	3.13	2.47
ENSMUSG00000049553	Polr1a	polymerase (RNA) I polypeptide A [Source:MGI Symbol;Acc:MGI:1096397]	255.922	-0.540192	0.231909	-2.32933	0.0198414	0.29709	13.67	14.75	12.71	7.38	5.72	13.42	9.12	11.66	8.69	6.47	8
ENSMUSG00000096544	Gm4617	predicted pseudogene 4617 [Source:MGI Symbol;Acc:MGI:3704225]	75.8199	0.67215	0.288569	2.32925	0.0198459	0.29709	45.99	41.89	32.24	100.64	54.32	58.48	46.38	60.22	71.51	74.35	90.02
ENSMUSG00000021245	Mlh3	mutL homolog 3 [Source:MGI Symbol;Acc:MGI:1353455]	102.443	0.632714	0.27164	2.32924	0.0198465	0.29709	4.87	3.94	6.05	6.31	5.61	7.07	2.07	3.05	1.72	5.54	3.38
ENSMUSG00000031885	Cbfb	core binding factor beta [Source:MGI Symbol;Acc:MGI:99851]	99.9971	-1.03161	0.44298	-2.32879	0.01987	0.29709	21.5	10.76	6.58	12.97	3.33	1.88	11.33	9.78	5.49	5.02	3.88
ENSMUSG00000069020	Urm1	ubiquitin related modifier 1 [Source:MGI Symbol;Acc:MGI:1915455]	283.356	0.424224	0.18224	2.32784	0.0199208	0.297312	36.47	49.11	45.62	76.46	45.46	57.05	51.2	48.34	39.19	63.88	55.04
ENSMUSG00000071180	Smim15	small integral membrane protein 15 [Source:MGI Symbol;Acc:MGI:1922866]	167.552	-0.514179	0.220936	-2.32728	0.0199505	0.297312	20.95	23.25	24.34	17.37	9.44	16.45	18.63	23.79	22.13	18.39	15.76
ENSMUSG00000021592	Arsk	arylsulfatase K [Source:MGI Symbol;Acc:MGI:1924291]	14.8864	-1.99399	0.85689	-2.32701	0.0199647	0.297312	4.98	2.94	0.79	0.17	0	0.76	1.44	5.14	0.54	1.12	1.81
ENSMUSG00000081094	Rpl19-ps11	ribosomal protein L19, pseudogene 11 [Source:MGI Symbol;Acc:MGI:3642193]	246.047	-0.430011	0.184873	-2.32598	0.0200196	0.297731	130.54	121.29	103.84	119.24	87.37	95.4	92.84	108.7	94.86	66.26	53.7
ENSMUSG00000021391	Cenpp	centromere protein P [Source:MGI Symbol;Acc:MGI:1913586]	141.318	-0.534913	0.230081	-2.32489	0.020078	0.298129	27.24	29.26	21.21	23.93	19.82	23.83	34.44	39.17	36.75	16.56	19.72
ENSMUSG00000003099	Ppp5c	protein phosphatase 5, catalytic subunit [Source:MGI Symbol;Acc:MGI:102666]	234.395	0.562448	0.241977	2.32438	0.020105	0.298129	9.85	15.56	6.17	13.46	18.16	18.59	44.35	36.75	34.32	40.29	57.83
ENSMUSG00000027536	Chmp4c	charged multivesicular body protein 4C [Source:MGI Symbol;Acc:MGI:1913621]	131.515	0.81986	0.352783	2.32398	0.0201265	0.298129	8.84	4.98	3.13	4.37	5.24	10.36	2.1	2.38	1.9	5.39	6.66
ENSMUSG00000019877	Serinc1	serine incorporator 1 [Source:MGI Symbol;Acc:MGI:1926228]	1087.96	0.577129	0.24871	2.3205	0.0203141	0.300087	39.5	109.13	45.42	92.6	67.02	74.46	64.75	77.28	70.25	133.66	132.34
ENSMUSG00000036526	Card11	caspase recruitment domain family, member 11 [Source:MGI Symbol;Acc:MGI:1916978]	12.1053	2.67484	1.15293	2.32003	0.0203394	0.300087	0	1.81	1.2	0.13	2.27	8.89	0.51	0	0	0.79	2.89
ENSMUSG00000010608	Rbm25	RNA binding motif protein 25 [Source:MGI Symbol;Acc:MGI:1914289]	1207.07	0.460553	0.1988	2.31667	0.0205217	0.302377	195.87	235.09	132.75	304.48	205.71	208.34	115.7	116.87	80.55	194.53	112.03
ENSMUSG00000037351	Actr1b	ARP1 actin-related protein 1B, centractin beta [Source:MGI Symbol;Acc:MGI:1917446]	159.181	0.625014	0.270046	2.31448	0.0206416	0.303742	2.52	6.53	4.11	6.52	8.25	6.92	21.13	12.06	12.14	23.99	16.75
ENSMUSG00000021950	Anxa8	annexin A8 [Source:MGI Symbol;Acc:MGI:1201374]	22.421	1.59791	0.690569	2.3139	0.0206729	0.303802	1.75	1.98	1.32	2.88	0.89	9.48	0	1.89	1.07	2.82	4.32
ENSMUSG00000074748	Atxn7l3b	ataxin 7-like 3B [Source:MGI Symbol;Acc:MGI:1914971]	154.181	0.71796	0.310365	2.31328	0.0207073	0.303907	11.36	3.89	4.58	7.64	14.41	11.94	12.33	11.4	6.35	16.08	14.05
ENSMUSG00000026288	Inpp5d	inositol polyphosphate-5-phosphatase D [Source:MGI Symbol;Acc:MGI:107357]	97.1429	0.971789	0.420205	2.31265	0.0207417	0.304012	1.6	5.33	1.38	6.24	6.46	9.81	7.79	4.74	4.87	3.4	10.12
ENSMUSG00000086725	A630052C17Rik	RIKEN cDNA A630052C17 gene [Source:MGI Symbol;Acc:MGI:2444673]	10.7378	-1.78535	0.773364	-2.30855	0.0209686	0.306935	1.41	1.17	0.6	0.36	0.34	0	0.49	3.8	2.07	1.14	0.44
ENSMUSG00000021693	Kif2a	kinesin family member 2A [Source:MGI Symbol;Acc:MGI:108390]	257.029	-0.50705	0.219718	-2.30773	0.021014	0.307196	20.38	17.26	11.48	11.09	10.07	12.79	5.21	8.71	4.84	4.86	3.85
ENSMUSG00000036158	Prickle1	prickle planar cell polarity protein 1 [Source:MGI Symbol;Acc:MGI:1916034]	105.983	-0.813415	0.352694	-2.30629	0.0210942	0.307675	9.6	2.94	7.25	2.18	2.15	3.93	7.07	5.51	8.47	6.52	5.18
ENSMUSG00000053841	Txlna	taxilin alpha [Source:MGI Symbol;Acc:MGI:105968]	345.595	-0.669316	0.29023	-2.30615	0.021102	0.307675	17.98	12.27	12.57	6.31	8.82	12.42	29.18	43.39	11.54	16.27	16.51
ENSMUSG00000003809	Gcdh	glutaryl-Coenzyme A dehydrogenase [Source:MGI Symbol;Acc:MGI:104541]	205.068	0.64144	0.278205	2.30564	0.0211308	0.307692	8.17	18.09	10.63	17.92	29.03	12.3	23.07	24.11	23.42	28.03	39.44
ENSMUSG00000037926	Ssh2	slingshot protein phosphatase 2 [Source:MGI Symbol;Acc:MGI:2679255]	44.2406	0.909987	0.395071	2.30335	0.0212592	0.308861	1.04	1.67	0.53	1.24	2.87	1.48	0.55	0.51	0.66	1.31	0.93
ENSMUSG00000033161	Atp1a1	ATPase, Na+/K+ transporting, alpha 1 polypeptide [Source:MGI Symbol;Acc:MGI:88105]	357.457	0.546652	0.237342	2.30322	0.0212664	0.308861	13.97	19.92	14.97	19.84	21.02	22.61	28.13	23.97	9.5	31.24	34.41
ENSMUSG00000024773	Atg2a	autophagy related 2A [Source:MGI Symbol;Acc:MGI:1916291]	403.962	0.744297	0.323352	2.30182	0.0213455	0.309165	5.77	21.04	6.61	13.1	20.93	22.94	27.17	18.12	10.4	27.32	28.83
ENSMUSG00000072791	Abcb5	ATP-binding cassette, sub-family B (MDR/TAP), member 5 [Source:MGI Symbol;Acc:MGI:1924956]	142.221	-0.895216	0.389072	-2.3009	0.0213971	0.309165	36.78	15.36	17.38	10.66	2.95	12.06	21.27	27.46	12.85	21.59	12.44
ENSMUSG00000027546	Atp9a	ATPase, class II, type 9A [Source:MGI Symbol;Acc:MGI:1330826]	194.828	0.630729	0.274122	2.3009	0.0213972	0.309165	2.91	7.41	3.48	7.2	8.05	8.81	22.68	21.99	11.89	20.02	27.27
ENSMUSG00000074238	Ap1ar	adaptor-related protein complex 1 associated regulatory protein [Source:MGI Symbol;Acc:MGI:2384822]	127.957	-0.683707	0.29715	-2.30088	0.0213982	0.309165	15.25	7.48	7.55	4.27	9.92	6.79	21.37	17.05	20.31	11.73	8.99
ENSMUSG00000005575	Ube2m	ubiquitin-conjugating enzyme E2M [Source:MGI Symbol;Acc:MGI:108278]	38.138	-0.835251	0.363256	-2.29935	0.0214852	0.309782	8.47	8.35	10.25	5.01	6.43	6.96	13.11	22.27	13.07	9.34	4.61
ENSMUSG00000017692	Rhbdl3	rhomboid like 3 [Source:MGI Symbol;Acc:MGI:2179276]	13.0108	-1.64122	0.713857	-2.29909	0.0215001	0.309782	2.92	1.9	0.22	0.21	0.68	0.37	3.22	2.42	1.38	1.31	0.38
ENSMUSG00000114172	Gm36298	predicted gene, 36298 [Source:MGI Symbol;Acc:MGI:5595457]	11.254	-3.1126	1.35409	-2.29866	0.0215242	0.309782	3.94	5.08	0	0	0.21	0	1.61	3.17	0	0.15	1.55
ENSMUSG00000052632	Asap2	ArfGAP with SH3 domain, ankyrin repeat and PH domain 2 [Source:MGI Symbol;Acc:MGI:2685438]	52.5281	0.994385	0.432922	2.29692	0.0216236	0.310113	0.41	2.6	2.35	2.85	3.77	3.34	1.38	0.78	1.58	3	2.26
ENSMUSG00000026827	Gpd2	glycerol phosphate dehydrogenase 2, mitochondrial [Source:MGI Symbol;Acc:MGI:99778]	2092.81	0.560632	0.244138	2.29637	0.0216545	0.310113	47.18	85.04	30.43	90.81	68.33	63.32	180.57	114.53	103.42	155.33	253.04
ENSMUSG00000046404	Yod1	YOD1 deubiquitinase [Source:MGI Symbol;Acc:MGI:2442596]	30.5428	-1.74428	0.759714	-2.29597	0.0216777	0.310113	5.45	0.18	0.3	0.53	0.39	1.19	1.57	0.41	0.93	0.08	0.35
ENSMUSG00000090935	Synj2bp	synaptojanin 2 binding protein [Source:MGI Symbol;Acc:MGI:1344347]	127.144	-0.640067	0.278784	-2.29592	0.0216802	0.310113	19.71	20.14	13.88	10.84	6.78	12.38	13.16	12.41	19.79	14.95	7.83
ENSMUSG00000021189	Atxn3	ataxin 3 [Source:MGI Symbol;Acc:MGI:1099442]	565.08	-0.368922	0.160693	-2.29582	0.0216862	0.310113	81.27	71.81	82.09	63.96	45.03	64.66	67.63	66.34	78.4	57.29	58.39
ENSMUSG00000039768	Dnajc11	DnaJ heat shock protein family (Hsp40) member C11 [Source:MGI Symbol;Acc:MGI:2443386]	396.509	0.428539	0.186713	2.29518	0.0217228	0.310238	12.56	15.48	12.98	17.6	22.24	21.91	56.49	54.01	33.77	50.84	58.09
ENSMUSG00000033126	Ybey	ybeY metallopeptidase [Source:MGI Symbol;Acc:MGI:2656825]	41.585	0.870735	0.379591	2.29388	0.0217976	0.310549	1.67	1.74	2.35	1.72	3	3.49	0.68	1.12	0.98	3.05	1.72
ENSMUSG00000028961	Pgd	phosphogluconate dehydrogenase [Source:MGI Symbol;Acc:MGI:97553]	1467.94	0.494083	0.215397	2.29383	0.0218002	0.310549	58.1	85.52	63.12	133.66	109.36	101.98	213.13	274.8	125.78	193.69	253.45
ENSMUSG00000038544	Inip	INTS3 and NABP interacting protein [Source:MGI Symbol;Acc:MGI:1913459]	167.624	0.555992	0.242754	2.29035	0.022001	0.313009	19.24	14.36	15.98	32.21	14.49	28.83	13.7	18.77	16.04	21.01	24.25
ENSMUSG00000000958	Slc7a7	solute carrier family 7 (cationic amino acid transporter, y+ system), member 7 [Source:MGI Symbol;Acc:MGI:1337120]	23.6069	1.34253	0.586414	2.28938	0.0220571	0.313193	0.64	3.3	1.12	2.6	3.78	2.1	1.88	0.31	3.07	5.74	7.9
ENSMUSG00000032740	Ccdc88a	coiled coil domain containing 88A [Source:MGI Symbol;Acc:MGI:1925177]	36.6103	-1.51482	0.661738	-2.28916	0.0220701	0.313193	3.42	1.2	0.3	0.53	0.71	1.11	1.31	3.64	0.43	0.65	0.1
ENSMUSG00000027010	Slc25a12	solute carrier family 25 (mitochondrial carrier, Aralar), member 12 [Source:MGI Symbol;Acc:MGI:1926080]	510.846	0.45939	0.200865	2.28705	0.0221927	0.314366	37.14	40.67	26.58	64.77	35.12	53.74	83.81	53.89	48.96	82.21	69.85
ENSMUSG00000029238	Clock	circadian locomotor output cycles kaput [Source:MGI Symbol;Acc:MGI:99698]	44.2366	-0.974534	0.426162	-2.28677	0.0222091	0.314366	3.09	2.32	1.72	1.05	0.37	0.88	0.99	1.31	1.31	1.45	0.78
ENSMUSG00000057666	Gapdh	glyceraldehyde-3-phosphate dehydrogenase [Source:MGI Symbol;Acc:MGI:95640]	60.2971	0.910086	0.398274	2.28507	0.0223084	0.315372	9.41	6.98	6.26	12.63	25.46	14.6	8.49	9.93	16.09	8.08	24.15
ENSMUSG00000017774	Myo1c	myosin IC [Source:MGI Symbol;Acc:MGI:106612]	204.358	0.715235	0.313092	2.28443	0.0223465	0.31551	2.65	7.42	6.88	8.95	9.43	6.64	17.47	6.26	7.75	16.89	20.51
ENSMUSG00000024843	Chka	choline kinase alpha [Source:MGI Symbol;Acc:MGI:107760]	5798.11	0.407839	0.178618	2.2833	0.0224128	0.315936	357.63	499.93	390.34	431.41	569.96	675.02	726.6	539.83	387.5	754.62	627.43
ENSMUSG00000042626	Shc1	src homology 2 domain-containing transforming protein C1 [Source:MGI Symbol;Acc:MGI:98296]	121.53	0.621673	0.272384	2.28234	0.0224692	0.315936	4.52	3.09	5.15	4.69	7.74	8.35	13.28	7.24	12.18	14.75	16.66
ENSMUSG00000022385	Gtse1	G two S phase expressed protein 1 [Source:MGI Symbol;Acc:MGI:1352755]	249.176	0.70071	0.307045	2.28211	0.0224829	0.315936	22.72	11.14	8.04	38.09	15.25	25.83	14.42	18.59	18.3	28.59	17.04
ENSMUSG00000030534	Vps33b	vacuolar protein sorting 33B [Source:MGI Symbol;Acc:MGI:2446237]	141.268	0.792193	0.34715	2.28199	0.02249	0.315936	3.34	15.19	5.23	9.52	15.11	16.62	13.59	14.72	16.97	19.15	30.23
ENSMUSG00000070336	Fbxo47	F-box protein 47 [Source:MGI Symbol;Acc:MGI:1920223]	45.7546	-1.1334	0.496939	-2.28076	0.0225627	0.316313	14.58	10.32	2.3	4.8	1.61	4.81	13.63	7.69	7.37	7.29	2.1
ENSMUSG00000032125	Robo4	roundabout guidance receptor 4 [Source:MGI Symbol;Acc:MGI:1921394]	12.1015	-2.55429	1.12002	-2.28058	0.0225735	0.316313	2.18	1.57	1.54	0.03	0	0	0.55	0.94	1.79	0.53	3.38
ENSMUSG00000033047	Eif3l	eukaryotic translation initiation factor 3, subunit L [Source:MGI Symbol;Acc:MGI:2386251]	2778.84	0.370512	0.162535	2.27958	0.0226325	0.316741	149.45	232.75	200.9	306.66	277.15	274.13	380.1	391.85	399.08	415.06	425.77
ENSMUSG00000042557	Sin3a	transcriptional regulator, SIN3A (yeast) [Source:MGI Symbol;Acc:MGI:107157]	274.924	-0.805695	0.353754	-2.27755	0.0227531	0.318031	44.71	12.79	18.65	8.66	15.04	14.68	19.02	21.15	7.23	13.8	6.43
ENSMUSG00000040250	Ints13	integrator complex subunit 13 [Source:MGI Symbol;Acc:MGI:1918427]	573.293	-0.381624	0.167634	-2.27652	0.0228147	0.318492	71.13	67.16	73.26	66.6	61.6	40.19	99.54	91.75	94.15	74.43	62.74
ENSMUSG00000047030	Spata2	spermatogenesis associated 2 [Source:MGI Symbol;Acc:MGI:2146885]	351.58	0.447922	0.196945	2.27435	0.0229452	0.319913	10.58	8.44	10.51	15.72	14.69	13.73	34.35	29.78	17.03	36.58	27.73
ENSMUSG00000069631	Strada	STE20-related kinase adaptor alpha [Source:MGI Symbol;Acc:MGI:1919399]	441.157	0.367654	0.16186	2.27143	0.023121	0.321962	24.25	36.74	28.56	33.75	36.33	44.08	52.68	56.06	52.6	68.68	68.22
ENSMUSG00000020576	Nbas	neuroblastoma amplified sequence [Source:MGI Symbol;Acc:MGI:1918419]	19.2205	1.24014	0.546331	2.26994	0.0232115	0.32282	0.22	0.82	1	3.05	1.58	1.83	0.93	1.31	0.31	1.37	1.34
ENSMUSG00000072066	6720489N17Rik	RIKEN cDNA 6720489N17 gene [Source:MGI Symbol;Acc:MGI:2443901]	29.86	-1.71032	0.754286	-2.26747	0.0233614	0.324314	6.7	1.28	3.17	0	0.49	0.31	8.63	2.67	3.28	6.41	5.37
ENSMUSG00000003153	Slc2a3	solute carrier family 2 (facilitated glucose transporter), member 3 [Source:MGI Symbol;Acc:MGI:95757]	337.757	-0.62985	0.277808	-2.26721	0.0233771	0.324314	9.51	8.31	6.86	9.6	4.18	3.62	50.84	42.43	30.44	15.38	31.09
ENSMUSG00000030357	Fkbp4	FK506 binding protein 4 [Source:MGI Symbol;Acc:MGI:95543]	1769.2	0.524703	0.231501	2.26652	0.0234194	0.324497	61.63	158.33	108.32	152.39	140.28	145.98	222.88	174.31	162.3	200.99	366.26
ENSMUSG00000031749	St3gal2	ST3 beta-galactoside alpha-2,3-sialyltransferase 2 [Source:MGI Symbol;Acc:MGI:99427]	74.9513	0.778227	0.343624	2.26477	0.023527	0.325271	1.27	1.24	1.19	3.01	3.59	2.47	9.27	9.1	3.26	7.94	7.8
ENSMUSG00000037335	Hand1	heart and neural crest derivatives expressed 1 [Source:MGI Symbol;Acc:MGI:103577]	433.477	-0.600748	0.26536	-2.2639	0.0235803	0.325271	39.05	30.57	32.26	30.45	14.82	11.57	112.08	75.07	92.1	51.95	95.14
ENSMUSG00000109336	Samd4b	sterile alpha motif domain containing 4B [Source:MGI Symbol;Acc:MGI:2448542]	117.271	0.645599	0.285254	2.26325	0.0236206	0.325271	3.38	4.91	4.81	9.25	8.69	9.4	7.01	6.62	3.66	4.53	7.19
ENSMUSG00000053581	Zfand2a	zinc finger, AN1-type domain 2A [Source:MGI Symbol;Acc:MGI:2140729]	770.423	0.37327	0.164927	2.26324	0.0236211	0.325271	44.24	47.13	28.04	60.8	46.23	43.48	63.73	64.85	49.47	72.91	80.57
ENSMUSG00000045427	Hnrnph2	heterogeneous nuclear ribonucleoprotein H2 [Source:MGI Symbol;Acc:MGI:1201779]	682.719	-0.463275	0.204868	-2.26134	0.0237384	0.326484	59.95	47.79	54.89	40.23	39.71	25.47	115.79	64.15	97.02	66.13	84.05
ENSMUSG00000037622	Wdtc1	WD and tetratricopeptide repeats 1 [Source:MGI Symbol;Acc:MGI:2685541]	555.033	0.489306	0.21648	2.26028	0.0238036	0.326977	19.07	16.04	15.72	18.05	20.44	24.94	65.33	67.31	28.18	88.14	78.19
ENSMUSG00000020664	Dld	dihydrolipoamide dehydrogenase [Source:MGI Symbol;Acc:MGI:107450]	329.907	-0.477157	0.211275	-2.25846	0.023917	0.327052	28.05	28.49	29.12	29.53	14.21	25.11	32.68	37.61	40.52	22.76	23.05
ENSMUSG00000002983	Relb	avian reticuloendotheliosis viral (v-rel) oncogene related B [Source:MGI Symbol;Acc:MGI:103289]	124.024	-0.606734	0.26866	-2.25837	0.0239224	0.327052	10.39	7.82	6.36	4.99	4.33	7.23	32.66	24.59	13.65	12.6	16.44
ENSMUSG00000032463	Faim	Fas apoptotic inhibitory molecule [Source:MGI Symbol;Acc:MGI:1344387]	95.2166	-0.773926	0.3427	-2.25832	0.0239259	0.327052	48.35	24.58	18.23	8.43	20.12	19.49	21.54	22.75	27.89	19.53	11.98
ENSMUSG00000002812	Flii	flightless I actin binding protein [Source:MGI Symbol;Acc:MGI:1342286]	133.339	0.637296	0.282315	2.25739	0.0239834	0.327052	13.12	10.6	15.61	12.34	28.22	29.96	22.9	17.68	14.41	25.16	21.61
ENSMUSG00000028848	Gpn2	GPN-loop GTPase 2 [Source:MGI Symbol;Acc:MGI:2140368]	162.482	-0.491515	0.217761	-2.25713	0.0240001	0.327052	30.25	35.59	21.62	15.88	21.55	24.77	28.8	37.78	33.19	23.04	22.71
ENSMUSG00000071350	Setdb2	SET domain, bifurcated 2 [Source:MGI Symbol;Acc:MGI:2685139]	148.98	-0.613001	0.271632	-2.25674	0.0240244	0.327052	21.5	13.09	10.08	7.04	8.18	14.76	18.34	21.59	20.85	14.31	11.2
ENSMUSG00000024078	Ttc27	tetratricopeptide repeat domain 27 [Source:MGI Symbol;Acc:MGI:1921446]	386.978	0.478139	0.211891	2.25653	0.0240374	0.327052	18.94	20.04	14.6	39.23	24.34	19.9	33.54	41.81	31.25	47.89	36.31
ENSMUSG00000022401	Xpnpep3	X-prolyl aminopeptidase 3, mitochondrial [Source:MGI Symbol;Acc:MGI:2445217]	105.461	0.913588	0.404999	2.25578	0.0240844	0.327052	1.53	3.68	1.07	4.45	5.36	8.87	6.63	9.91	5.05	8.85	5.14
ENSMUSG00000015748	Prpf3	pre-mRNA processing factor 3 [Source:MGI Symbol;Acc:MGI:1918017]	422.857	0.392968	0.174216	2.25563	0.0240936	0.327052	25.84	35.33	29.31	41.02	42.61	40.33	53.8	53.54	36.56	69.46	46.02
ENSMUSG00000030577	Cd22	CD22 antigen [Source:MGI Symbol;Acc:MGI:88322]	34.6114	1.12936	0.500778	2.25521	0.0241199	0.327052	1.77	3.88	0.94	4.58	1.24	3.02	0.5	1.12	1.24	3.59	3.21
ENSMUSG00000064302	Clasp1	CLIP associating protein 1 [Source:MGI Symbol;Acc:MGI:1923957]	41.5287	-0.851129	0.377436	-2.25503	0.0241316	0.327052	4.29	3.5	4.44	1.17	2.02	1.87	1.95	3.69	1.76	2.22	1.54
ENSMUSG00000000184	Ccnd2	cyclin D2 [Source:MGI Symbol;Acc:MGI:88314]	11.5233	2.09598	0.92975	2.25435	0.0241745	0.327235	0.21	0.06	0.45	0.35	4.01	1.36	1.45	0.35	0	1.23	0.43
ENSMUSG00000020671	Rab10	RAB10, member RAS oncogene family [Source:MGI Symbol;Acc:MGI:105066]	808.566	0.473989	0.210508	2.25164	0.0243448	0.328899	29.18	32.32	30.29	30.43	45.61	50.54	86.11	53.83	35.65	74.08	82.18
ENSMUSG00000028433	Ubap2	ubiquitin-associated protein 2 [Source:MGI Symbol;Acc:MGI:1916176]	515.25	-0.481681	0.213942	-2.25146	0.0243563	0.328899	36.17	26.75	33.99	27.61	16.92	14.23	51.22	42.55	29.99	34.16	36.67
ENSMUSG00000047911	Npm2	nucleophosmin/nucleoplasmin 2 [Source:MGI Symbol;Acc:MGI:1890811]	69.0782	-0.802372	0.356481	-2.25081	0.0243976	0.329057	28.48	13.01	24.71	12.62	17.59	7.79	15.92	14.49	25.15	14.19	7.42
ENSMUSG00000095625	Esp24	exocrine gland secreted peptide 24 [Source:MGI Symbol;Acc:MGI:5439398]	10.2325	-1.85107	0.822671	-2.25008	0.0244441	0.329086	27.57	16.12	2.77	4.61	0	4.38	63.83	23.39	17.2	20.04	7.11
ENSMUSG00000023067	Cdkn1a	cyclin-dependent kinase inhibitor 1A (P21) [Source:MGI Symbol;Acc:MGI:104556]	1049.67	0.692938	0.307994	2.24985	0.0244587	0.329086	449.52	236.05	155.48	659.26	286.21	254.31	60.69	90.06	81.62	99.9	187.81
ENSMUSG00000043110	Lrrn4	leucine rich repeat neuronal 4 [Source:MGI Symbol;Acc:MGI:2445154]	66.1833	1.10927	0.493218	2.24904	0.0245098	0.329376	1.01	4.91	0.45	5.77	1.97	3.42	3.81	3.93	1.64	7.98	7.79
ENSMUSG00000031451	Gas6	growth arrest specific 6 [Source:MGI Symbol;Acc:MGI:95660]	33.0028	1.45603	0.647898	2.24732	0.0246198	0.330457	0.07	2.02	2.38	4.83	2.78	4.95	2.01	0.75	1.99	1.08	7.26
ENSMUSG00000032175	Tyk2	tyrosine kinase 2 [Source:MGI Symbol;Acc:MGI:1929470]	222.225	-0.550757	0.245403	-2.24429	0.0248137	0.332659	15.28	11.41	10.64	8.31	5.46	8.92	20.36	13.7	10.56	15.21	7.63
ENSMUSG00000071644	Eef1g	eukaryotic translation elongation factor 1 gamma [Source:MGI Symbol;Acc:MGI:1914410]	4710.23	0.296126	0.131989	2.24356	0.0248606	0.332715	388.22	520.44	426.68	573.74	574.45	614.57	630.63	669.42	615.88	751.42	648.56
ENSMUSG00000019188	H13	histocompatibility 13 [Source:MGI Symbol;Acc:MGI:95886]	314.154	0.490083	0.218594	2.24198	0.0249628	0.333455	14.05	27.57	26.3	42.03	31.99	33.8	44.39	32.38	34.59	47.85	39.6
ENSMUSG00000039648	Kyat1	kynurenine aminotransferase 1 [Source:MGI Symbol;Acc:MGI:1917516]	59.1094	0.858369	0.383105	2.24056	0.0250547	0.334282	4.6	8.68	1.29	9.51	8.24	5.84	7.12	5.61	6.66	11.05	13.86
ENSMUSG00000066278	Vps37b	vacuolar protein sorting 37B [Source:MGI Symbol;Acc:MGI:1916724]	241.823	0.599574	0.267693	2.23978	0.025105	0.334553	7.96	17.33	11.95	14.03	17.21	22.08	27.3	28.17	15.55	25.23	47.86
ENSMUSG00000021224	Numb	NUMB endocytic adaptor protein [Source:MGI Symbol;Acc:MGI:107423]	158.418	0.745978	0.333423	2.23733	0.0252645	0.336277	8.13	20.58	10.4	36.03	12.12	19.84	17.71	8.12	12.03	15.16	23.95
ENSMUSG00000031399	Fam3a	family with sequence similarity 3, member A [Source:MGI Symbol;Acc:MGI:1913544]	46.1253	-1.09438	0.489587	-2.23531	0.0253971	0.337452	4.01	3.26	18.17	2.14	3.47	2.74	16.26	7.96	9.57	7.94	7.83
ENSMUSG00000021114	Atp6v1d	ATPase, H+ transporting, lysosomal V1 subunit D [Source:MGI Symbol;Acc:MGI:1921084]	971.542	-0.412571	0.184616	-2.23475	0.0254339	0.337452	172.97	99.7	111.03	117.99	106.5	92.92	173.16	158.31	176.61	125.32	96.05
ENSMUSG00000046909	Tefm	transcription elongation factor, mitochondrial [Source:MGI Symbol;Acc:MGI:1915800]	203.49	-0.47937	0.214558	-2.23422	0.0254683	0.337452	56.36	40.56	34.08	39	31.28	27.69	46.78	63.69	65.17	40.4	38.17
ENSMUSG00000048371	Pdp2	pyruvate dehyrogenase phosphatase catalytic subunit 2 [Source:MGI Symbol;Acc:MGI:1918878]	2548.6	0.54206	0.242626	2.23414	0.0254738	0.337452	146.37	85.78	58.41	121.38	79.43	130.42	73.72	53.11	52.72	95.36	131.54
ENSMUSG00000071281	Zfp65	zinc finger protein 65 [Source:MGI Symbol;Acc:MGI:107769]	25.8139	-1.15627	0.518681	-2.22925	0.0257973	0.338837	7.08	3.66	4.15	0.96	1.84	1.25	1.3	3.38	0.78	1.43	1.68
ENSMUSG00000035311	Gnptab	N-acetylglucosamine-1-phosphate transferase, alpha and beta subunits [Source:MGI Symbol;Acc:MGI:3643902]	619.506	0.413448	0.185468	2.22921	0.0257998	0.338837	26.18	22.65	23.77	28.41	28.48	36.82	29.78	15.76	14.81	27.42	26.39
ENSMUSG00000020015	Cdk17	cyclin-dependent kinase 17 [Source:MGI Symbol;Acc:MGI:97517]	39.6836	1.2006	0.538759	2.22846	0.0258501	0.338837	0	3.53	2.08	4.24	3.59	5.38	1.11	1.41	0.79	2.46	2.34
ENSMUSG00000032288	Imp3	IMP3, U3 small nucleolar ribonucleoprotein [Source:MGI Symbol;Acc:MGI:1916119]	804.898	-0.524678	0.235451	-2.2284	0.0258539	0.338837	269.1	122.28	183.93	169.82	178.42	113.24	251.79	304.88	269.38	129.34	182.89
ENSMUSG00000038954	Supt3	SPT3, SAGA and STAGA complex component [Source:MGI Symbol;Acc:MGI:1923723]	141.298	0.613783	0.275582	2.22723	0.0259322	0.338837	12.9	25.87	16.36	39.37	18.96	23.36	16.54	27.79	21.38	30.54	37.3
ENSMUSG00000029730	Mcm7	minichromosome maintenance complex component 7 [Source:MGI Symbol;Acc:MGI:1298398]	880.114	0.384275	0.172543	2.22712	0.025939	0.338837	55.84	43.15	42.45	61.1	79.49	56.5	144.12	117.06	93.45	122.54	151.45
ENSMUSG00000032328	Tmem30a	transmembrane protein 30A [Source:MGI Symbol;Acc:MGI:106402]	430.466	-0.416064	0.186864	-2.22655	0.0259771	0.338837	38.67	36.24	30.81	26.97	18.4	18.98	27.36	19.21	19.32	22.04	19.63
ENSMUSG00000022159	Rab2b	RAB2B, member RAS oncogene family [Source:MGI Symbol;Acc:MGI:1923588]	131	-0.501028	0.22504	-2.2264	0.0259877	0.338837	14.01	14.13	20.04	11.21	13.95	11.51	18.41	12.53	14.7	10.35	8.78
ENSMUSG00000074501	Gm5612	predicted gene 5612 [Source:MGI Symbol;Acc:MGI:3647118]	2267.24	-0.409273	0.183841	-2.22623	0.0259989	0.338837	2795.03	1819.17	1947.85	1770.05	1495.29	1112.03	1625.03	1284.87	950.8	1072.41	1106.12
ENSMUSG00000108738	Gm44777	predicted gene 44777 [Source:MGI Symbol;Acc:MGI:5753353]	139.661	-0.553685	0.248792	-2.22549	0.0260483	0.338837	29.33	20.44	15.98	15.37	16.05	13.47	14.46	7.47	14.17	7.86	8.2
ENSMUSG00000003623	Crot	carnitine O-octanoyltransferase [Source:MGI Symbol;Acc:MGI:1921364]	79.3977	-0.707341	0.317896	-2.22507	0.0260765	0.338837	9.09	9.7	4.64	6.88	3.26	3.32	4.55	8.02	5.19	3.85	3.75
ENSMUSG00000050705	2310061I04Rik	RIKEN cDNA 2310061I04 gene [Source:MGI Symbol;Acc:MGI:1916912]	56.6174	-0.806074	0.362287	-2.22496	0.026084	0.338837	17.29	13.01	30.06	6.68	7.59	12.19	23.32	12.81	15.81	13	14.59
ENSMUSG00000006356	Crip2	cysteine rich protein 2 [Source:MGI Symbol;Acc:MGI:1915587]	728.424	1.19408	0.536784	2.2245	0.0261145	0.338837	19.42	175.36	121.76	243.83	117.54	136.53	56.93	29.78	47.38	104.83	210.71
ENSMUSG00000028894	Inpp5b	inositol polyphosphate-5-phosphatase B [Source:MGI Symbol;Acc:MGI:103257]	44.8592	-0.962931	0.432885	-2.22445	0.0261183	0.338837	3.79	8.3	1.77	3.16	2.31	1.35	5.49	5.02	9.9	3.67	2.85
ENSMUSG00000054134	Umodl1	uromodulin-like 1 [Source:MGI Symbol;Acc:MGI:1929785]	25.874	-1.35513	0.609219	-2.22437	0.0261238	0.338837	3.19	1.29	0.28	1.4	0.38	0.48	1.69	0.88	1.75	0.26	0.57
ENSMUSG00000026389	Steap3	STEAP family member 3 [Source:MGI Symbol;Acc:MGI:1915678]	330.583	0.902766	0.40594	2.22389	0.0261558	0.338837	1.6	20.65	13.8	24.3	21.52	15.59	23.95	31.84	19.61	42.65	59.1
ENSMUSG00000020827	Mink1	misshapen-like kinase 1 (zebrafish) [Source:MGI Symbol;Acc:MGI:1355329]	12.2924	-1.73083	0.778371	-2.22366	0.0261714	0.338837	2.44	1.53	0.43	0.04	0.24	0.5	2.09	0.43	0.47	0.41	0.6
ENSMUSG00000033282	Rpgrip1l	Rpgrip1-like [Source:MGI Symbol;Acc:MGI:1920563]	13.3524	-2.05619	0.924778	-2.22344	0.0261859	0.338837	2.93	0.07	1.83	0.12	0.37	1.45	0.27	0.44	2.61	0.15	0.1
ENSMUSG00000025499	Hras	Harvey rat sarcoma virus oncogene [Source:MGI Symbol;Acc:MGI:96224]	331.758	-0.426025	0.191708	-2.22225	0.0262661	0.339002	82.99	65.48	91.93	44.83	61.83	63.74	109.89	90.75	84.01	87.39	60.03
ENSMUSG00000066279	Chrna10	cholinergic receptor, nicotinic, alpha polypeptide 10 [Source:MGI Symbol;Acc:MGI:3609260]	28.4744	-1.83303	0.825106	-2.22157	0.0263123	0.339002	5.99	2.05	0.3	1.75	0	0	6.03	3.95	5.3	1.99	1.82
ENSMUSG00000021236	Entpd5	ectonucleoside triphosphate diphosphohydrolase 5 [Source:MGI Symbol;Acc:MGI:1321385]	14.0458	-2.13488	0.961003	-2.22152	0.0263161	0.339002	1.65	2.51	0	0.03	0.69	0.04	1.16	1.98	1.57	0.15	0.75
ENSMUSG00000050424	Pnma5	paraneoplastic antigen family 5 [Source:MGI Symbol;Acc:MGI:2180566]	24.8343	1.96536	0.884716	2.22145	0.0263202	0.339002	0	0.16	0	0.14	0.12	2.48	4.79	5.57	6.7	5.88	6.55
ENSMUSG00000020009	Ifngr1	interferon gamma receptor 1 [Source:MGI Symbol;Acc:MGI:107655]	24.1212	-1.30793	0.589182	-2.21991	0.0264246	0.339301	2.65	2.05	2.53	2.02	1.08	0.1	3.86	5.19	6.13	3.11	0.58
ENSMUSG00000050777	Tmem37	transmembrane protein 37 [Source:MGI Symbol;Acc:MGI:2157899]	359.825	-0.888705	0.400372	-2.2197	0.0264394	0.339301	162.41	97.33	54.72	60.82	14.9	41.34	72.96	56.84	20.19	25.45	55.2
ENSMUSG00000048109	Rbm15	RNA binding motif protein 15 [Source:MGI Symbol;Acc:MGI:2443205]	116.789	-0.594883	0.268004	-2.21968	0.0264404	0.339301	6.98	4.98	5.85	2.78	5.31	4.37	5.01	7.86	7.68	4.42	3.92
ENSMUSG00000067795	4930444P10Rik	RIKEN cDNA 4930444P10 gene [Source:MGI Symbol;Acc:MGI:1923049]	80.7289	-0.652957	0.294215	-2.21932	0.0264651	0.339301	32.41	16.1	18.96	17.66	13.45	16.85	19.42	33.13	25.8	11.81	16.6
ENSMUSG00000040731	Eif4h	eukaryotic translation initiation factor 4H [Source:MGI Symbol;Acc:MGI:1341822]	2702.4	0.399058	0.180022	2.21672	0.0266421	0.340863	137.4	209.72	129.92	220.54	191.21	177.28	342.82	274.01	184.78	312.99	418.31
ENSMUSG00000024667	Tmem216	transmembrane protein 216 [Source:MGI Symbol;Acc:MGI:1920020]	149.969	-0.705364	0.318257	-2.21634	0.0266684	0.340863	78.96	23.95	40.97	24.29	29.93	30.4	27.15	31.53	39.1	28.66	13.53
ENSMUSG00000020741	Cluh	clustered mitochondria (cluA/CLU1) homolog [Source:MGI Symbol;Acc:MGI:1921398]	233.043	0.555502	0.250757	2.2153	0.0267396	0.340863	5.12	6.67	5.89	7.68	10	11.8	17.23	10.92	6.27	12.62	14.73
ENSMUSG00000029104	Htt	huntingtin [Source:MGI Symbol;Acc:MGI:96067]	93.2997	0.616672	0.278371	2.21529	0.0267402	0.340863	2.61	4	3.88	3.73	3.2	5.22	1.08	1.17	1.02	2.33	2.37
ENSMUSG00000037012	Hk1	hexokinase 1 [Source:MGI Symbol;Acc:MGI:96103]	255.74	0.576662	0.260346	2.21498	0.0267613	0.340863	3.53	6.8	8.18	6.15	10.85	8.72	22.76	14.76	12.97	26.57	26.11
ENSMUSG00000007570	Fance	Fanconi anemia, complementation group E [Source:MGI Symbol;Acc:MGI:1920025]	65.2074	-0.62713	0.283183	-2.21457	0.0267894	0.340863	27.14	14.29	18.86	11.14	11.64	10.18	36.28	31.1	21.84	22.58	23.22
ENSMUSG00000031904	Slc7a6	solute carrier family 7 (cationic amino acid transporter, y+ system), member 6 [Source:MGI Symbol;Acc:MGI:2142598]	632.473	-0.519842	0.234755	-2.21441	0.0268009	0.340863	101.92	161.73	96.17	104.5	60.83	104.49	104.63	140.1	168.89	69.86	103.36
ENSMUSG00000113110	Gm48528	predicted gene, 48528 [Source:MGI Symbol;Acc:MGI:6098067]	16.6813	1.68179	0.759652	2.2139	0.0268356	0.340917	0	1.68	5	12.13	19.79	2.68	3.53	9.21	9.91	16.29	10.83
ENSMUSG00000009418	Nav1	neuron navigator 1 [Source:MGI Symbol;Acc:MGI:2183683]	292.419	0.664145	0.300118	2.21295	0.0269013	0.341362	6	4.81	2.68	8.67	4.82	4.64	2.36	3.8	4.06	4.06	8.93
ENSMUSG00000096696	Zfp960	zinc finger protein 960 [Source:MGI Symbol;Acc:MGI:3052731]	1574.31	-0.644569	0.291408	-2.21191	0.0269728	0.34176	117.95	227.43	99.49	145.26	45.02	107.95	137.42	228.72	103.99	100.61	83.73
ENSMUSG00000020330	Hmmr	hyaluronan mediated motility receptor (RHAMM) [Source:MGI Symbol;Acc:MGI:104667]	647.444	-0.478525	0.216391	-2.21139	0.0270086	0.34176	85.17	47.14	49.39	37.96	44.65	32.46	45.38	50.23	49.87	50.22	29.53
ENSMUSG00000033364	Usp37	ubiquitin specific peptidase 37 [Source:MGI Symbol;Acc:MGI:2442483]	1775.33	-0.410579	0.185685	-2.21116	0.0270246	0.34176	107.18	67.62	74.12	50.24	54.94	45.06	46.91	42.28	48.05	47.96	40.53
ENSMUSG00000079423	Gm3286	predicted gene 3286 [Source:MGI Symbol;Acc:MGI:3781464]	683.583	-0.674946	0.305522	-2.20916	0.0271635	0.342807	183.67	67.99	108.17	152.91	44.29	75.34	145.16	109.28	93.37	57.82	54.32
ENSMUSG00000020235	Fzr1	fizzy and cell division cycle 20 related 1 [Source:MGI Symbol;Acc:MGI:1926790]	132.097	0.741336	0.335585	2.20908	0.0271688	0.342807	1.9	2.99	3.21	3.49	6.67	7	20.8	19.73	6.83	19.98	18.12
ENSMUSG00000033669	Zfp7	zinc finger protein 7 [Source:MGI Symbol;Acc:MGI:99208]	125.001	0.610869	0.276847	2.20652	0.0273473	0.344668	6.27	6.03	2.33	9.03	7.88	8.67	12.17	9.9	14.76	15.63	15.41
ENSMUSG00000021133	Susd6	sushi domain containing 6 [Source:MGI Symbol;Acc:MGI:2444661]	228.009	0.67536	0.306213	2.20552	0.0274174	0.345162	3.63	7.58	4.91	12.64	11.2	9.74	21.9	9.15	7.05	13.87	13.42
ENSMUSG00000027544	Nfatc2	nuclear factor of activated T cells, cytoplasmic, calcineurin dependent 2 [Source:MGI Symbol;Acc:MGI:102463]	12.9601	1.95434	0.887614	2.20179	0.0276799	0.347877	0	0.79	0.16	0.87	0.7	1.05	0.24	0	0.78	0.88	2.84
ENSMUSG00000001270	Ckb	creatine kinase, brain [Source:MGI Symbol;Acc:MGI:88407]	2615.72	0.674965	0.306583	2.20157	0.0276954	0.347877	83.76	404.73	254.02	394.55	290.54	375.52	446.64	486.49	263.17	517.79	890.34
ENSMUSG00000027360	Hdc	histidine decarboxylase [Source:MGI Symbol;Acc:MGI:96062]	36.2696	1.15138	0.52322	2.20057	0.0277663	0.348231	4.03	2.16	0.71	3.01	2.38	10.87	2.62	2.01	1.14	3.03	4.48
ENSMUSG00000040078	Ptges3-ps	prostaglandin E synthase 3, pseudogene [Source:MGI Symbol;Acc:MGI:3704271]	127.061	0.58749	0.267005	2.20029	0.0277861	0.348231	22.44	50.97	39.98	67.48	52.17	48.09	76.95	102.61	48.91	114.98	107.47
ENSMUSG00000064128	Cenpj	centromere protein J [Source:MGI Symbol;Acc:MGI:2684927]	39.3691	-1.059	0.481608	-2.19888	0.0278865	0.348758	8.86	2.85	4.99	3.55	1.53	3.73	2.6	2.36	6.78	2.5	0.92
ENSMUSG00000021477	Ctsl	cathepsin L [Source:MGI Symbol;Acc:MGI:88564]	13966	-0.352467	0.160304	-2.19874	0.0278966	0.348758	2799.29	1924.61	1683.93	1354.99	1777.87	1783.45	2425.58	2394.64	2205.74	2013.95	1641.2
ENSMUSG00000046180	4930550L24Rik	RIKEN cDNA 4930550L24 gene [Source:MGI Symbol;Acc:MGI:1922602]	18.0181	4.78045	2.17465	2.19826	0.0279308	0.348758	0	0	0	0	0.88	0	0.28	0.42	0	0.16	26.97
ENSMUSG00000044991	Shld1	shieldin complex subunit 1 [Source:MGI Symbol;Acc:MGI:1920997]	78.695	0.650775	0.296084	2.19794	0.0279531	0.348758	11.48	9.98	12.48	11.47	22.33	24.06	14.46	11.8	18.43	22.62	19.57
ENSMUSG00000078517	Emc1	ER membrane protein complex subunit 1 [Source:MGI Symbol;Acc:MGI:2443696]	610.515	0.529299	0.241165	2.19476	0.028181	0.350953	13.71	14.72	19.82	18.97	23.09	25.08	31.84	17.18	14.2	41.63	20.2
ENSMUSG00000080885	Rpl10-ps6	ribosomal protein L10, pseudogene 6 [Source:MGI Symbol;Acc:MGI:3782343]	16.8609	1.82725	0.832927	2.19377	0.0282516	0.350953	1.64	0	1.53	4.06	14.56	0.12	10.36	5.09	4.36	15.72	12.49
ENSMUSG00000031153	Gripap1	GRIP1 associated protein 1 [Source:MGI Symbol;Acc:MGI:1859616]	53.6104	-1.25321	0.57167	-2.19219	0.0283657	0.350953	3.17	5.74	7.06	0.87	0.34	4.83	15.88	3.75	18.02	6.33	5.76
ENSMUSG00000031074	Fgf3	fibroblast growth factor 3 [Source:MGI Symbol;Acc:MGI:95517]	70.8361	-1.32392	0.603938	-2.19215	0.0283686	0.350953	5.4	4.31	6.7	2.69	0	2.14	18.7	13.63	13.04	1.42	15.4
ENSMUSG00000029416	Slc15a4	solute carrier family 15, member 4 [Source:MGI Symbol;Acc:MGI:2140796]	95.2483	0.758567	0.346133	2.19155	0.0284123	0.350953	3.8	7.12	2.11	7.79	11.87	8.67	19.7	11.29	19.45	20.51	17.87
ENSMUSG00000036371	Serbp1	serpine1 mRNA binding protein 1 [Source:MGI Symbol;Acc:MGI:1914120]	3460.33	0.301284	0.137517	2.19089	0.0284597	0.350953	332.68	340.75	336.95	434.95	409.86	495.38	664.07	646.35	525.73	571.82	765.57
ENSMUSG00000042901	Aida	axin interactor, dorsalization associated [Source:MGI Symbol;Acc:MGI:1919737]	16.543	-1.25899	0.574687	-2.19075	0.0284702	0.350953	3.51	1.39	3.7	1.18	1.26	1.71	4.66	0.84	1.85	0.8	0.86
ENSMUSG00000041685	Fcho2	FCH domain only 2 [Source:MGI Symbol;Acc:MGI:3505790]	149.964	-0.651523	0.297449	-2.19037	0.0284974	0.350953	13.24	10.61	9.07	11.41	6.34	5.35	15.64	9.68	6.28	7.74	3.72
ENSMUSG00000022339	Ebag9	estrogen receptor-binding fragment-associated gene 9 [Source:MGI Symbol;Acc:MGI:1859920]	14.8074	-1.72893	0.789387	-2.19022	0.028508	0.350953	3.48	0.81	0.49	0.9	0.23	0.1	1.33	7.82	1.32	0.65	1.77
ENSMUSG00000107633	Gm44078	predicted gene, 44078 [Source:MGI Symbol;Acc:MGI:5690470]	1186.87	0.551538	0.251903	2.18949	0.0285611	0.350953	111.97	123.44	84.5	153.48	119.04	112.45	63.63	22.06	61.15	89.83	89.56
ENSMUSG00000037108	Zcwpw1	zinc finger, CW type with PWWP domain 1 [Source:MGI Symbol;Acc:MGI:2685899]	59.1831	-0.855812	0.390873	-2.18949	0.0285613	0.350953	2.56	8.27	11.91	4.04	2.93	4.01	13.05	10.81	8.49	5.3	8.33
ENSMUSG00000021118	Plek2	pleckstrin 2 [Source:MGI Symbol;Acc:MGI:1351466]	97.13	-1.00007	0.456785	-2.18938	0.0285694	0.350953	33.37	13.73	13.41	14.22	4.17	3.35	22.08	6.6	15.27	6.74	14.72
ENSMUSG00000031706	Rfx1	regulatory factor X, 1 (influences HLA class II expression) [Source:MGI Symbol;Acc:MGI:105982]	41.8972	0.780378	0.356439	2.18937	0.0285696	0.350953	1.29	1.39	1.48	1.77	2.11	3.23	2.33	3	1.23	4.75	2.59
ENSMUSG00000037029	Zfp146	zinc finger protein 146 [Source:MGI Symbol;Acc:MGI:1347092]	16.3727	-1.64024	0.749791	-2.1876	0.0286986	0.35215	7.27	5.6	0.28	0.73	1.31	1.79	1.51	2.35	2.24	1.27	0.12
ENSMUSG00000049382	Krt8	keratin 8 [Source:MGI Symbol;Acc:MGI:96705]	27.6579	1.37334	0.628431	2.18535	0.028863	0.353592	0.35	0.76	0.98	0.41	1.32	5.57	4.39	4.13	2.99	3.34	10.53
ENSMUSG00000059981	Taok2	TAO kinase 2 [Source:MGI Symbol;Acc:MGI:1915919]	91.0769	0.803766	0.367835	2.18513	0.0288795	0.353592	2.56	2.84	3.76	2.66	3.67	7.25	5.17	3.8	1.31	8.18	5.86
ENSMUSG00000027312	Atrn	attractin [Source:MGI Symbol;Acc:MGI:1341628]	89.4102	-0.743931	0.340528	-2.18464	0.0289155	0.353644	4.06	2.8	2.43	1.82	1.8	1.5	6.3	2.85	1.35	2.3	2.05
ENSMUSG00000102627	Snurf	SNRPN upstream reading frame [Source:MGI Symbol;Acc:MGI:1891236]	15.7468	1.98673	0.909986	2.18326	0.0290167	0.354493	0	8.78	0	35.31	41.31	7.57	52.24	39.1	13.88	52.12	11.69
ENSMUSG00000030346	Rad51ap1	RAD51 associated protein 1 [Source:MGI Symbol;Acc:MGI:1098224]	315.034	-0.529515	0.242601	-2.18265	0.0290615	0.354651	52.77	27.41	38.21	20.96	26.62	26.45	33.11	53.53	59.64	40.72	35.66
ENSMUSG00000055670	Zzef1	zinc finger, ZZ-type with EF hand domain 1 [Source:MGI Symbol;Acc:MGI:2444286]	137.4	-0.594783	0.272623	-2.18171	0.0291311	0.355102	13.64	4.88	6.45	5.05	5.19	5.61	7.96	7.23	7.52	4.64	5.76
ENSMUSG00000019996	Map7	microtubule-associated protein 7 [Source:MGI Symbol;Acc:MGI:1328328]	546.949	0.431094	0.197633	2.18129	0.029162	0.355102	28.33	33.86	39.14	37.18	38.08	41.62	33.25	30.52	16.57	40.43	44.34
ENSMUSG00000021466	Ptch1	patched 1 [Source:MGI Symbol;Acc:MGI:105373]	15.5841	-2.12402	0.974232	-2.1802	0.0292429	0.355611	2.98	0.62	0.13	0.35	0.11	0	0.03	0.22	0.56	0.24	0.03
ENSMUSG00000029992	Gfpt1	glutamine fructose-6-phosphate transaminase 1 [Source:MGI Symbol;Acc:MGI:95698]	635.469	-0.366251	0.168016	-2.17986	0.0292676	0.355611	43.82	39.33	50.79	35.38	31.72	29.69	64.42	46.13	50.65	36.95	52.32
ENSMUSG00000028337	Coro2a	coronin, actin binding protein 2A [Source:MGI Symbol;Acc:MGI:1345966]	41.7461	-0.999334	0.458539	-2.17938	0.0293032	0.355656	3.11	7.2	4.4	1.64	1.01	5.17	7.05	5.98	3.06	2.04	2.74
ENSMUSG00000007646	Rad51c	RAD51 paralog C [Source:MGI Symbol;Acc:MGI:2150020]	61.1189	-1.14574	0.52598	-2.1783	0.0293839	0.356248	14.24	2.91	1.84	3.77	2.28	7.17	8.48	11.72	8.58	2.98	1.66
ENSMUSG00000092837	Rpph1	ribonuclease P RNA component H1 [Source:MGI Symbol;Acc:MGI:1934664]	146.083	0.729768	0.335179	2.17725	0.0294618	0.356721	49.37	103.54	141.88	143.84	156.36	272.17	111.54	45.72	87.59	95.91	122.47
ENSMUSG00000021134	Srsf5	serine/arginine-rich splicing factor 5 [Source:MGI Symbol;Acc:MGI:98287]	1822.67	0.345249	0.158596	2.17692	0.0294869	0.356721	123.56	165.69	170.34	145.67	173.16	204.71	350.67	338.36	328.72	475.87	488.02
ENSMUSG00000022204	Ngdn	neuroguidin, EIF4E binding protein [Source:MGI Symbol;Acc:MGI:1916216]	868.76	0.322501	0.148286	2.17486	0.0296403	0.357903	132.08	144.68	127.9	177.36	187.89	185	153.47	166.94	150.88	203.99	141.71
ENSMUSG00000014470	Rnf166	ring finger protein 166 [Source:MGI Symbol;Acc:MGI:1915968]	61.9825	0.849977	0.390904	2.17439	0.0296759	0.357903	1.56	7	4.09	5.47	8.04	6.83	11.99	8.19	3.6	15.45	14.33
ENSMUSG00000034525	Ice1	interactor of little elongation complex ELL subunit 1 [Source:MGI Symbol;Acc:MGI:2385865]	179.473	-0.708772	0.326015	-2.17405	0.0297017	0.357903	19.15	17.82	15.81	11.77	12.36	15.3	20.39	8.36	14.23	10.48	2.66
ENSMUSG00000038775	Vill	villin-like [Source:MGI Symbol;Acc:MGI:1201781]	31.1491	1.3486	0.620362	2.1739	0.029713	0.357903	0	5.98	2.87	5.14	6.57	6.1	2.74	2.96	3.41	9.13	10.57
ENSMUSG00000029762	Akr1b8	aldo-keto reductase family 1, member B8 [Source:MGI Symbol;Acc:MGI:107673]	76.3774	1.30942	0.602806	2.17221	0.0298395	0.358703	1.17	27.55	14.18	20.17	19.25	16.05	2.58	0.8	4.93	10.56	20.79
ENSMUSG00000027784	Ppm1l	protein phosphatase 1 (formerly 2C)-like [Source:MGI Symbol;Acc:MGI:2139740]	358.754	0.736581	0.33914	2.17191	0.0298624	0.358703	3.34	10.55	4.13	17.8	8.58	7.66	10.01	5.47	4.13	6.17	11.38
ENSMUSG00000022150	Dab2	disabled 2, mitogen-responsive phosphoprotein [Source:MGI Symbol;Acc:MGI:109175]	204.783	1.07968	0.497152	2.17173	0.0298758	0.358703	2.42	33.43	4.63	31.2	19.82	15.68	8.57	10.47	6.06	12.25	32.52
ENSMUSG00000026779	Mastl	microtubule associated serine/threonine kinase-like [Source:MGI Symbol;Acc:MGI:1914371]	235.608	-0.487114	0.224414	-2.1706	0.0299611	0.359101	16.4	13.97	19.17	12.7	8.92	8.91	14.84	17.43	20.16	18.25	11.88
ENSMUSG00000025162	Csnk1d	casein kinase 1, delta [Source:MGI Symbol;Acc:MGI:1355272]	201.743	-0.550872	0.253814	-2.17038	0.0299782	0.359101	10.74	5.06	8.18	5.23	4.29	5.13	24.23	30.98	15.96	14.66	21.61
ENSMUSG00000100394	Gm28791	predicted gene 28791 [Source:MGI Symbol;Acc:MGI:5579497]	34.1952	1.13509	0.523077	2.17002	0.0300056	0.359101	1.56	7.75	1.05	6.74	3.95	4.68	2.31	3.1	1.03	7.81	5.96
ENSMUSG00000084319	Tpt1-ps3	tumor protein, translationally-controlled, pseudogene 3 [Source:MGI Symbol;Acc:MGI:2664997]	793.194	0.412468	0.19012	2.16952	0.0300432	0.359166	312.45	409.46	435.69	345.3	485.77	495.26	288.6	278.86	182.88	418.37	358.55
ENSMUSG00000039357	Fut11	fucosyltransferase 11 [Source:MGI Symbol;Acc:MGI:1920318]	17.1892	-1.36637	0.630536	-2.167	0.0302345	0.359868	2.36	0.53	0.93	0.15	0.97	0.43	1.27	1.45	0.99	0.18	0.69
ENSMUSG00000020721	Helz	helicase with zinc finger domain [Source:MGI Symbol;Acc:MGI:1925705]	199.09	-0.630335	0.290893	-2.1669	0.0302426	0.359868	12.51	19.18	7.57	12.5	7.46	7.54	18	6.91	12.12	6.95	6.71
ENSMUSG00000023022	Lima1	LIM domain and actin binding 1 [Source:MGI Symbol;Acc:MGI:1920992]	50.4183	-0.858598	0.396258	-2.16677	0.0302527	0.359868	6.56	2.01	4.61	2.66	1.73	4.96	6.53	6.04	5.64	2.73	2.18
ENSMUSG00000021270	Hsp90aa1	heat shock protein 90, alpha (cytosolic), class A member 1 [Source:MGI Symbol;Acc:MGI:96250]	20297.8	0.378929	0.174895	2.16661	0.0302644	0.359868	2055.11	3879.08	3222.72	4089.87	3394.51	3587.5	1689.93	2134	1607.69	2472.12	2584.27
ENSMUSG00000024614	Tmx3	thioredoxin-related transmembrane protein 3 [Source:MGI Symbol;Acc:MGI:2442418]	204.188	-0.638565	0.294764	-2.16636	0.0302834	0.359868	7.46	19.06	10.3	8.98	5.51	4.37	10.13	9.39	10.93	10.73	6.14
ENSMUSG00000063145	Bbs5	Bardet-Biedl syndrome 5 (human) [Source:MGI Symbol;Acc:MGI:1919819]	254.969	-0.513941	0.237254	-2.1662	0.0302955	0.359868	41.56	35.08	52.72	24.07	42.68	39.37	54.59	58.39	62.05	30.03	35.65
ENSMUSG00000040479	Dgkz	diacylglycerol kinase zeta [Source:MGI Symbol;Acc:MGI:1278339]	84.9599	0.794218	0.366774	2.16542	0.0303557	0.359936	11.52	13.54	10.76	15.17	12.39	34.46	13.22	8.27	3.55	9.63	17.92
ENSMUSG00000040213	Kyat3	kynurenine aminotransferase 3 [Source:MGI Symbol;Acc:MGI:2677849]	17.9573	-1.69549	0.783033	-2.16529	0.0303658	0.359936	10.74	3.74	1.97	0.61	1.09	0.12	6.47	1.13	4.27	3.29	4.34
ENSMUSG00000025374	Nabp2	nucleic acid binding protein 2 [Source:MGI Symbol;Acc:MGI:1917167]	67.3138	-0.790072	0.364954	-2.16485	0.0303988	0.359946	9.23	17.71	17.67	8.56	8.1	4.91	28.54	13.1	21.48	8.26	21.06
ENSMUSG00000022761	Lztr1	leucine-zipper-like transcriptional regulator, 1 [Source:MGI Symbol;Acc:MGI:1914113]	93.5723	-0.522762	0.24168	-2.16303	0.0305388	0.360611	10.84	10.31	6.21	5.96	5.57	5.04	26.2	26.45	18.73	16.77	19.91
ENSMUSG00000031995	St14	suppression of tumorigenicity 14 (colon carcinoma) [Source:MGI Symbol;Acc:MGI:1338881]	42.4486	1.17619	0.54386	2.16268	0.0305659	0.360611	1.11	1.57	0	3.04	1.54	2.16	6.95	4.49	1.21	6.64	9.03
ENSMUSG00000026867	Gapvd1	GTPase activating protein and VPS9 domains 1 [Source:MGI Symbol;Acc:MGI:1913941]	273.467	-0.554664	0.256543	-2.16207	0.0306128	0.360611	17.33	10.81	18.04	10.72	11.14	7.05	26.91	21.21	12.02	18.68	10.65
ENSMUSG00000024742	Fen1	flap structure specific endonuclease 1 [Source:MGI Symbol;Acc:MGI:102779]	182.64	0.616145	0.285014	2.16181	0.0306331	0.360611	7.04	7.79	9.76	13.05	14.48	23.6	31.49	30.87	15.59	29.29	23.91
ENSMUSG00000107383	Gm4366	predicted gene 4366 [Source:MGI Symbol;Acc:MGI:3782551]	259.916	0.633825	0.293197	2.16177	0.0306358	0.360611	16.74	50.96	21.65	54.13	45.01	68.66	44.26	48.56	26.61	44.17	47.26
ENSMUSG00000078578	Ube2d3	ubiquitin-conjugating enzyme E2D 3 [Source:MGI Symbol;Acc:MGI:1913355]	2729.1	-0.35652	0.164933	-2.1616	0.030649	0.360611	335.97	458.96	344.64	393.57	274.63	226.18	380.63	343.91	385.54	295.11	269.43
ENSMUSG00000037617	Spag1	sperm associated antigen 1 [Source:MGI Symbol;Acc:MGI:1349387]	53.3503	-1.1454	0.530438	-2.15934	0.0308237	0.362285	7.62	5.75	0.97	2.05	6.09	2.25	5.38	9.65	7.6	1.59	1.68
ENSMUSG00000050534	Htr5b	5-hydroxytryptamine (serotonin) receptor 5B [Source:MGI Symbol;Acc:MGI:96284]	53.1582	1.04428	0.484176	2.15682	0.0310198	0.364067	2.42	3.84	1.09	2.88	9.75	3.87	10.57	7.36	2.65	6.25	16.5
ENSMUSG00000029587	Zfp12	zinc finger protein 12 [Source:MGI Symbol;Acc:MGI:99157]	109.935	-0.832745	0.386172	-2.15641	0.0310518	0.364067	13.38	3.99	2.98	2.59	1.97	3.44	6.14	4.44	3.96	3.87	4.23
ENSMUSG00000091080	Prr23a1	proline rich 23A, member 1 [Source:MGI Symbol;Acc:MGI:3645743]	80.2131	-0.939003	0.435525	-2.15603	0.0310816	0.364067	23.62	8.22	5.28	3.03	8.14	7.13	28.27	56.39	47.08	34.58	13.73
ENSMUSG00000038174	Fam126b	family with sequence similarity 126, member B [Source:MGI Symbol;Acc:MGI:1098784]	366.836	0.390651	0.181232	2.15553	0.0311202	0.364067	12.28	10.56	10.36	13.74	13.33	10.55	8.09	6.26	4.72	8.91	10.53
ENSMUSG00000045631	Tmprss12	transmembrane (C-terminal) protease, serine 12 [Source:MGI Symbol;Acc:MGI:1922252]	15.5111	1.79546	0.833044	2.1553	0.0311386	0.364067	0.19	2.18	0	4.29	5.11	2.26	0.64	1.09	6.15	6.46	4.67
ENSMUSG00000049516	Spty2d1	SPT2 chromatin protein domain containing 1 [Source:MGI Symbol;Acc:MGI:2142062]	515.775	0.409315	0.189991	2.1544	0.0312092	0.364415	18.32	25.26	21.01	25.15	27.94	22.86	19.49	14.07	14.05	30.42	17.35
ENSMUSG00000027454	Gins1	GINS complex subunit 1 (Psf1 homolog) [Source:MGI Symbol;Acc:MGI:1916520]	507.992	-0.309624	0.143756	-2.15381	0.0312548	0.364415	126.62	115.89	99.18	95.44	103.47	91.85	140.55	111.66	114.1	83.64	94.84
ENSMUSG00000032531	Amotl2	angiomotin-like 2 [Source:MGI Symbol;Acc:MGI:1929286]	96.3001	0.970327	0.450547	2.15366	0.0312665	0.364415	1.67	5.74	1.75	6.99	5.81	5.29	16.83	1.39	7.91	13.19	18.23
ENSMUSG00000054408	Spcs3	signal peptidase complex subunit 3 homolog (S. cerevisiae) [Source:MGI Symbol;Acc:MGI:1923937]	169.771	0.509744	0.236775	2.15286	0.0313297	0.364415	13.57	9.8	8.24	14.59	15.18	10.55	7.14	8.07	4.61	8.35	12.4
ENSMUSG00000022313	Utp23	UTP23 small subunit processome component [Source:MGI Symbol;Acc:MGI:1925831]	262.256	-0.524914	0.243825	-2.15283	0.0313318	0.364415	112.27	50.91	59.96	43.97	55.64	44.92	74.79	64.78	84.95	45.83	65.62
ENSMUSG00000074061	Fbxw19	F-box and WD-40 domain protein 19 [Source:MGI Symbol;Acc:MGI:3505706]	24.6186	-1.13514	0.527875	-2.1504	0.0315235	0.366263	5.58	2.61	6.34	1.83	3.7	0.87	4.53	1.69	5.71	1.92	1.86
ENSMUSG00000036752	Tubb4b	tubulin, beta 4B class IVB [Source:MGI Symbol;Acc:MGI:1915472]	2766.77	-0.371576	0.172832	-2.14992	0.0315612	0.36632	489.48	350.49	340.06	263.41	272.82	312.91	434.44	394.28	547.91	441.11	324.41
ENSMUSG00000036246	Gmip	Gem-interacting protein [Source:MGI Symbol;Acc:MGI:1926066]	12.8589	-1.46553	0.682106	-2.14854	0.0316711	0.367213	4	8.95	2.21	0.58	1.11	1.59	2.68	3.36	4.53	0.78	3.74
ENSMUSG00000038047	Haus6	HAUS augmin-like complex, subunit 6 [Source:MGI Symbol;Acc:MGI:1923389]	1002.2	-0.558681	0.260102	-2.14793	0.0317192	0.36739	96.29	40.56	44.33	38.1	25.22	28.26	35.15	33.86	27.64	37.63	23.74
ENSMUSG00000006219	Fblim1	filamin binding LIM protein 1 [Source:MGI Symbol;Acc:MGI:1921452]	294.621	0.622273	0.289828	2.14704	0.0317898	0.367444	6.59	26.3	11.67	19.77	17.22	24.55	18.81	22.1	21.32	31.97	38.29
ENSMUSG00000046185	Zfp84	zinc finger protein 84 [Source:MGI Symbol;Acc:MGI:107780]	65.1328	0.644136	0.300093	2.14646	0.0318366	0.367603	2.02	1.77	2.28	2.28	4.35	3.37	2.87	4.39	3.48	6.18	4.21
ENSMUSG00000025034	Trim8	tripartite motif-containing 8 [Source:MGI Symbol;Acc:MGI:1933302]	42.8011	1.13117	0.527389	2.14484	0.0319655	0.36871	0.21	0.45	1.28	2.23	2.46	1.73	7.41	3.45	1.89	2.84	8.53
ENSMUSG00000066568	Lsm14a	LSM14A mRNA processing body assembly factor [Source:MGI Symbol;Acc:MGI:1914320]	140.948	-0.650329	0.303438	-2.14321	0.0320966	0.36984	34.41	14.71	15.71	20.19	8.47	9.96	15.43	19.79	13.7	12.02	10.27
ENSMUSG00000030413	Pglyrp1	peptidoglycan recognition protein 1 [Source:MGI Symbol;Acc:MGI:1345092]	50.7674	-0.656065	0.306323	-2.14174	0.032214	0.370811	28.6	22.51	22.35	18.29	10.43	11.17	24.53	22.66	13.5	14.37	16.01
ENSMUSG00000020232	Hmg20b	high mobility group 20B [Source:MGI Symbol;Acc:MGI:1341190]	143.334	0.474092	0.221554	2.13985	0.0323671	0.371819	18.56	27.16	23.78	25.36	30.75	34.32	29.49	38.94	22.17	40.28	46.71
ENSMUSG00000058407	Txndc9	thioredoxin domain containing 9 [Source:MGI Symbol;Acc:MGI:2138153]	1111.48	-0.400759	0.187285	-2.13983	0.0323683	0.371819	192.48	144.69	220.9	150.12	143.79	102.4	146.55	157.71	182.75	145.92	119.36
ENSMUSG00000091971	Hspa1a	heat shock protein 1A [Source:MGI Symbol;Acc:MGI:96244]	24.3231	-1.5095	0.706054	-2.13793	0.0325221	0.373201	0.48	0	1.43	0	0.38	0.32	7.83	4.49	2.65	1.18	1.97
ENSMUSG00000104706	Gm43421	predicted gene 43421 [Source:MGI Symbol;Acc:MGI:5663558]	12.9644	-1.48919	0.69698	-2.13664	0.0326273	0.373781	3.06	0.88	1.49	0.05	1.03	0.48	0.8	0.77	0.87	0.43	0.33
ENSMUSG00000106341	Gm43330	predicted gene 43330 [Source:MGI Symbol;Acc:MGI:5663467]	13.9493	-1.43736	0.672769	-2.13649	0.0326396	0.373781	4.89	1.2	2.3	0.81	0.28	1.78	1.59	0.9	0.42	0.47	0.34
ENSMUSG00000017747	Ghdc	GH3 domain containing [Source:MGI Symbol;Acc:MGI:1931556]	103.047	0.796807	0.37319	2.13512	0.032751	0.374671	1.53	4.04	4.39	5.45	8.39	12.69	18.37	18.24	9.61	17.34	13.95
ENSMUSG00000058258	Idi1	isopentenyl-diphosphate delta isomerase [Source:MGI Symbol;Acc:MGI:2442264]	168.994	-0.724083	0.339287	-2.13413	0.032832	0.375213	20.3	10.38	11.97	11.92	8.42	4.94	13.46	26.44	9.93	14.46	5.81
ENSMUSG00000018849	Wwc1	WW, C2 and coiled-coil domain containing 1 [Source:MGI Symbol;Acc:MGI:2388637]	11.2683	1.76997	0.829796	2.13302	0.032923	0.375868	0.26	0.08	0.04	0.48	0.1	0.83	0.14	1.11	0.16	0.76	2.13
ENSMUSG00000062175	Tgif2	TGFB-induced factor homeobox 2 [Source:MGI Symbol;Acc:MGI:1915299]	229.426	0.650265	0.304941	2.13243	0.0329716	0.376038	6.87	9.34	6.38	21.69	10.12	12.64	38.41	25.34	12.73	21.36	35.96
ENSMUSG00000029054	Gabrd	gamma-aminobutyric acid (GABA) A receptor, subunit delta [Source:MGI Symbol;Acc:MGI:95622]	237.075	0.764807	0.358815	2.13148	0.0330495	0.376281	6.57	34.28	33.13	23.37	43	38.38	18.28	19.19	22.18	51.17	32.51
ENSMUSG00000031902	Nfatc3	nuclear factor of activated T cells, cytoplasmic, calcineurin dependent 3 [Source:MGI Symbol;Acc:MGI:103296]	172.973	-0.65769	0.308624	-2.13104	0.0330857	0.376281	16.19	7.06	8.87	5.55	5.2	7.37	6.79	2.09	4.87	3.16	3.45
ENSMUSG00000096472	Cdkn2d	cyclin dependent kinase inhibitor 2D [Source:MGI Symbol;Acc:MGI:105387]	80.4436	-0.618943	0.290455	-2.13094	0.0330941	0.376281	11.72	13.32	13.56	9.54	12.71	8.01	23.23	23.5	13.78	7.29	12.35
ENSMUSG00000030760	Acer3	alkaline ceramidase 3 [Source:MGI Symbol;Acc:MGI:1913440]	94.3337	-0.638348	0.299747	-2.12962	0.0332028	0.376749	9.15	18.79	15.94	9.21	6.02	6.58	9.9	12.83	15.03	10.38	11.64
ENSMUSG00000039958	Etfbkmt	electron transfer flavoprotein beta subunit lysine methyltransferase [Source:MGI Symbol;Acc:MGI:2443575]	31.7186	1.04724	0.492391	2.12685	0.0334325	0.378575	2.01	3.53	0.67	5.17	5.62	5.39	9.77	5.15	4.21	14.32	3.9
ENSMUSG00000032384	Csnk1g1	casein kinase 1, gamma 1 [Source:MGI Symbol;Acc:MGI:2660884]	368.606	0.432726	0.203465	2.12678	0.033438	0.378575	20.18	15.71	12.62	18.73	26.49	21.81	12.93	11.07	7.59	15.83	10.52
ENSMUSG00000028222	Calb1	calbindin 1 [Source:MGI Symbol;Acc:MGI:88248]	20.9959	2.42749	1.14157	2.12645	0.0334656	0.378575	2.37	0.43	0.18	1.63	0	9.75	0	0	0.04	0.58	0
ENSMUSG00000021650	Ptcd2	pentatricopeptide repeat domain 2 [Source:MGI Symbol;Acc:MGI:1916177]	180.828	-0.56792	0.267314	-2.12454	0.0336251	0.379403	23.12	35.07	17.94	25.38	20.19	12.88	21.59	33.21	31.83	17.38	14.64
ENSMUSG00000025223	Ldb1	LIM domain binding 1 [Source:MGI Symbol;Acc:MGI:894762]	248.171	0.521892	0.245666	2.12439	0.0336375	0.379403	16.54	22.21	18.95	15.44	27.63	41.24	31.14	23.64	24.09	36.1	35.42
ENSMUSG00000020889	Nr1d1	nuclear receptor subfamily 1, group D, member 1 [Source:MGI Symbol;Acc:MGI:2444210]	74.0995	0.612939	0.28853	2.12435	0.0336408	0.379403	4.79	4.04	3.13	4.46	5.21	4.93	5.43	6.68	4.92	14.61	7.4
ENSMUSG00000039041	Adrm1	adhesion regulating molecule 1 [Source:MGI Symbol;Acc:MGI:1929289]	2548.45	0.287584	0.135426	2.12355	0.0337081	0.379421	312.52	336.11	305.74	462.33	400.47	450.39	626.29	649.9	503.62	665.3	549.59
ENSMUSG00000031570	Plpp5	phospholipid phosphatase 5 [Source:MGI Symbol;Acc:MGI:1919160]	561.632	-0.503886	0.237345	-2.12301	0.0337527	0.379421	125.93	90.78	133.88	70.45	69.41	57.65	50.06	78.71	85.04	53.56	78.74
ENSMUSG00000021178	Psmc1	protease (prosome, macropain) 26S subunit, ATPase 1 [Source:MGI Symbol;Acc:MGI:106054]	1983.37	0.348992	0.164461	2.12204	0.0338346	0.379421	174.44	223.91	178.2	338.91	220.41	231.7	291.16	344.12	348.26	391.64	359.34
ENSMUSG00000078154	Gm12184	predicted gene 12184 [Source:MGI Symbol;Acc:MGI:3652174]	100.501	-0.812203	0.382785	-2.12182	0.0338525	0.379421	25.42	19.54	17.04	11.66	2.8	10.75	15.75	19.59	28.08	24.19	12.54
ENSMUSG00000023923	Tbc1d5	TBC1 domain family, member 5 [Source:MGI Symbol;Acc:MGI:1919488]	11.8918	-1.74888	0.824306	-2.12164	0.0338682	0.379421	1.74	0.4	3	0.07	0.58	0.9	0.81	0.93	0.43	0	0.4
ENSMUSG00000026027	Stradb	STE20-related kinase adaptor beta [Source:MGI Symbol;Acc:MGI:2144047]	25.7589	1.26122	0.594619	2.12106	0.0339165	0.379421	2.1	0.83	0.51	7.25	6.19	1.52	3.7	2.96	4.56	2.74	6.59
ENSMUSG00000023903	Mmp25	matrix metallopeptidase 25 [Source:MGI Symbol;Acc:MGI:2443938]	41.2972	-0.899131	0.423964	-2.12077	0.0339411	0.379421	2.83	1.95	2.9	1.72	0.98	0.41	6.71	3.3	2.72	2.42	3.65
ENSMUSG00000020528	Prpsap2	phosphoribosyl pyrophosphate synthetase-associated protein 2 [Source:MGI Symbol;Acc:MGI:2384838]	708.391	0.295607	0.139389	2.12073	0.0339444	0.379421	78.83	72.25	74	89.83	96.79	101.57	88.67	103.25	81.72	116.22	91.46
ENSMUSG00000082724	Gm14416	predicted gene 14416 [Source:MGI Symbol;Acc:MGI:3702407]	11.1027	-2.57286	1.21351	-2.12017	0.0339917	0.379421	2.67	1.81	1.3	2.35	0.13	0	1.55	0	1.35	0	0
ENSMUSG00000044452	Zfp507	zinc finger protein 507 [Source:MGI Symbol;Acc:MGI:1916378]	10.7614	-1.48982	0.702872	-2.11961	0.0340387	0.379421	1.78	0.71	1.05	0.17	0.21	0.39	2.23	1.21	0.31	1.14	0.47
ENSMUSG00000063200	Nol7	nucleolar protein 7 [Source:MGI Symbol;Acc:MGI:1917328]	943.076	0.311479	0.146958	2.11952	0.0340467	0.379421	232.32	194.37	190.03	245.09	277.08	260.48	191.67	248.67	228.42	274.01	254.41
ENSMUSG00000048799	Cep120	centrosomal protein 120 [Source:MGI Symbol;Acc:MGI:2147298]	98.611	-0.7725	0.364494	-2.11938	0.0340586	0.379421	8.82	2.07	4.6	3.18	4.38	2.04	8.64	5	5.3	2.6	4.06
ENSMUSG00000022246	Rai14	retinoic acid induced 14 [Source:MGI Symbol;Acc:MGI:1922896]	13.447	1.76213	0.831691	2.11873	0.0341131	0.379421	0.04	0.76	0.67	1.02	1.37	1.11	1.11	0.27	0	1.2	3.03
ENSMUSG00000048217	Nags	N-acetylglutamate synthase [Source:MGI Symbol;Acc:MGI:2387600]	12.6354	-1.75213	0.827173	-2.11822	0.0341567	0.379421	1.53	0	0.61	0.09	0.45	0	4.71	5.12	2.09	1.96	0.72
ENSMUSG00000062867	Impdh2	inosine monophosphate dehydrogenase 2 [Source:MGI Symbol;Acc:MGI:109367]	10984.2	0.289027	0.136462	2.118	0.034175	0.379421	1138.74	1336.88	980.98	1556.88	1334.3	1752.13	1885.71	1956.27	1799.31	2059.07	1919.67
ENSMUSG00000034758	Tle6	transducin-like enhancer of split 6 [Source:MGI Symbol;Acc:MGI:2149593]	53.0038	0.935645	0.441822	2.1177	0.0342008	0.379421	2.82	8.83	9.74	25.25	10.67	19.09	12.21	7.97	21.22	16.45	20.67
ENSMUSG00000078503	Zfp990	zinc finger protein 990 [Source:MGI Symbol;Acc:MGI:3652161]	41.8598	0.877606	0.414534	2.11709	0.0342521	0.379421	2.07	3.09	0.68	6.19	3.35	2.84	2.3	3	3.53	5.01	3.86
ENSMUSG00000026889	Rbm18	RNA binding motif protein 18 [Source:MGI Symbol;Acc:MGI:1915139]	364.01	-0.459263	0.216934	-2.11706	0.0342547	0.379421	30.02	42.1	35.44	26.87	23.74	20.56	27.82	31.87	49.83	30.18	29.46
ENSMUSG00000030304	Ergic2	ERGIC and golgi 2 [Source:MGI Symbol;Acc:MGI:1914706]	713.397	-0.514416	0.24312	-2.1159	0.0343537	0.379791	172.72	99.97	230.66	117.43	98.04	81.32	124.22	129.94	109.31	132.3	76.93
ENSMUSG00000041747	Utp15	UTP15 small subunit processome component [Source:MGI Symbol;Acc:MGI:2145443]	619.019	-0.394548	0.186529	-2.11521	0.0344121	0.379791	41.61	34.82	24.42	26.06	29.33	21.19	43.55	38.06	40.45	36.93	23.38
ENSMUSG00000085042	Abhd11os	abhydrolase domain containing 11, opposite strand [Source:MGI Symbol;Acc:MGI:1917062]	52.3977	0.88798	0.419817	2.11516	0.0344163	0.379791	7.35	20.82	28.1	24.48	35.91	30.94	24.63	10.17	9.7	42.79	19.42
ENSMUSG00000032788	Pdxk	pyridoxal (pyridoxine, vitamin B6) kinase [Source:MGI Symbol;Acc:MGI:1351869]	9189.11	0.256384	0.121218	2.11507	0.0344243	0.379791	266.11	363.87	295.34	355.31	338.73	373.29	480.59	397.57	359	480.09	518.79
ENSMUSG00000002329	Mdp1	magnesium-dependent phosphatase 1 [Source:MGI Symbol;Acc:MGI:1915131]	131.553	0.617421	0.292013	2.11437	0.0344841	0.380036	7.84	11.64	9.61	14.52	19.33	22.87	14.98	19.34	22.59	14.9	27.23
ENSMUSG00000025759	Mfsd8	major facilitator superfamily domain containing 8 [Source:MGI Symbol;Acc:MGI:1919425]	58.6868	-0.84542	0.399913	-2.11401	0.0345147	0.380036	6.92	6.15	3.84	1.31	3.32	3.98	2.64	8.37	4.23	2.43	3.6
ENSMUSG00000029221	Slc30a9	solute carrier family 30 (zinc transporter), member 9 [Source:MGI Symbol;Acc:MGI:1923690]	26.983	1.33096	0.6301	2.1123	0.0346604	0.381003	0.58	1.12	2.15	2.31	3.88	5.13	1.79	1.37	2.43	6.93	0.42
ENSMUSG00000109060	Gm4513	predicted gene 4513 [Source:MGI Symbol;Acc:MGI:3782698]	37.9014	-1.58367	0.749921	-2.11178	0.0347049	0.381003	0.61	20.31	4.65	3.82	2.05	0	11.94	7.23	5.96	3.65	4.42
ENSMUSG00000109396	Gm4565	predicted gene 4565 [Source:MGI Symbol;Acc:MGI:3782749]	37.9014	-1.58367	0.749921	-2.11178	0.0347049	0.381003	0.61	20.31	4.65	3.82	2.05	0	11.94	7.23	5.96	3.65	4.42
ENSMUSG00000022433	Csnk1e	casein kinase 1, epsilon [Source:MGI Symbol;Acc:MGI:1351660]	2697.99	0.337922	0.160051	2.11134	0.0347431	0.381047	262.38	390.47	313.2	401.06	435.41	348.89	498.85	644.26	414.37	704.55	617.99
ENSMUSG00000006998	Psmd2	proteasome (prosome, macropain) 26S subunit, non-ATPase, 2 [Source:MGI Symbol;Acc:MGI:1096584]	998.219	0.412094	0.195303	2.11003	0.0348559	0.381498	59.33	70.51	75.58	96.98	88.6	87.51	98.87	110.07	173.49	168.55	171.51
ENSMUSG00000082343	Gm14404	predicted gene 14404 [Source:MGI Symbol;Acc:MGI:3649814]	10.1722	2.92616	1.38679	2.11003	0.034856	0.381498	0	0.45	0	0.5	5.74	0	2.09	0.14	0.46	0	5.17
ENSMUSG00000005514	Por	P450 (cytochrome) oxidoreductase [Source:MGI Symbol;Acc:MGI:97744]	173.915	-0.794971	0.376823	-2.10967	0.0348868	0.381498	4.56	21.2	9.69	3.23	10.33	5.36	30.44	30.48	16.82	17.92	12.73
ENSMUSG00000054520	Sh3bp2	SH3-domain binding protein 2 [Source:MGI Symbol;Acc:MGI:1346349]	16.4316	1.76466	0.836759	2.10892	0.0349514	0.38183	0	0	0.62	3.33	0.56	1.57	3.88	2.43	0.53	1.5	5.14
ENSMUSG00000025986	Slc39a10	solute carrier family 39 (zinc transporter), member 10 [Source:MGI Symbol;Acc:MGI:1914515]	158.324	-0.90605	0.429716	-2.10848	0.0349892	0.381868	23.02	9.44	3.76	4.15	3.88	3.37	7.82	5.08	7	9.56	3.32
ENSMUSG00000026864	Hspa5	heat shock protein 5 [Source:MGI Symbol;Acc:MGI:95835]	1253.22	-0.485014	0.230156	-2.10733	0.0350888	0.381959	163.16	63.32	94.2	102.85	65.64	63.33	152.69	140.15	151.78	115.96	90.46
ENSMUSG00000030220	Arhgdib	Rho, GDP dissociation inhibitor (GDI) beta [Source:MGI Symbol;Acc:MGI:101940]	10.3108	1.79355	0.851198	2.10709	0.0351094	0.381959	2.63	2.98	0.34	6.6	1.82	4.69	1.34	0	0	1.85	4.27
ENSMUSG00000034951	Cog7	component of oligomeric golgi complex 7 [Source:MGI Symbol;Acc:MGI:2685013]	44.8553	0.831346	0.394551	2.10707	0.0351116	0.381959	0.88	2.27	1.5	4.93	3.12	3.64	2.93	3.63	4.85	3.51	5.1
ENSMUSG00000029136	Rbks	ribokinase [Source:MGI Symbol;Acc:MGI:1918586]	10.5343	1.84805	0.87719	2.10678	0.0351367	0.381959	1.03	0.74	0	0.79	5.89	6.23	0.43	2.36	2.73	1.25	4.39
ENSMUSG00000109482	Gm4756	predicted gene 4756 [Source:MGI Symbol;Acc:MGI:3644906]	37.7277	1.33902	0.635759	2.10617	0.0351895	0.381959	6.82	1.35	0	3.29	5.44	10.05	4.68	5.28	4.6	10.04	16.67
ENSMUSG00000041235	Chd7	chromodomain helicase DNA binding protein 7 [Source:MGI Symbol;Acc:MGI:2444748]	342.226	-0.4298	0.204224	-2.10456	0.0353299	0.381959	25.09	17.19	13.91	16.62	14.14	14.03	26.44	23.72	17.41	11.73	17.59
ENSMUSG00000044155	Lsm8	LSM8 homolog, U6 small nuclear RNA associated [Source:MGI Symbol;Acc:MGI:1923772]	415.897	-0.424926	0.201963	-2.10397	0.0353808	0.381959	140.78	117.36	145.49	116.34	81.98	100.98	147.22	102.55	136.88	68.62	121.8
ENSMUSG00000002227	Mov10	Mov10 RISC complex RNA helicase [Source:MGI Symbol;Acc:MGI:97054]	182.629	0.454135	0.215923	2.10322	0.0354464	0.381959	3.04	5.01	4.74	5.61	5.66	7.58	23.98	18.36	15.06	22.1	25.05
ENSMUSG00000040771	Oard1	O-acyl-ADP-ribose deacylase 1 [Source:MGI Symbol;Acc:MGI:2146818]	230.827	-0.49722	0.236478	-2.10261	0.0355002	0.381959	58.01	54.24	45.76	36.25	30	48.6	37.1	66.82	38.5	40.2	23.57
ENSMUSG00000093489	Gm20625	predicted gene 20625 [Source:MGI Symbol;Acc:MGI:5313072]	37.9528	-1.04882	0.498892	-2.10229	0.0355277	0.381959	48.09	8.02	15.03	15.72	4.45	10.59	7.96	8.48	7.89	4.66	4.54
ENSMUSG00000039703	Nploc4	NPL4 homolog, ubiquitin recognition factor [Source:MGI Symbol;Acc:MGI:2679787]	231.318	-0.403312	0.191894	-2.10174	0.0355761	0.381959	12.12	13.91	11.38	10.67	8.64	8.47	23.47	12.92	12.95	12.22	12.27
ENSMUSG00000060739	Nsa2	NSA2 ribosome biogenesis homolog [Source:MGI Symbol;Acc:MGI:1913883]	838.725	0.285861	0.136049	2.10116	0.0356269	0.381959	114.73	108.38	99.32	149.05	112.05	120.01	103.83	101.81	107.61	145.96	114.99
ENSMUSG00000069808	Fam57a	family with sequence similarity 57, member A [Source:MGI Symbol;Acc:MGI:2151840]	11.9814	-1.74864	0.832382	-2.10076	0.0356616	0.381959	2.69	1.04	0.36	0.72	1.28	0.19	4.23	1.17	1.45	0.45	0
ENSMUSG00000027236	Eif3j1	eukaryotic translation initiation factor 3, subunit J1 [Source:MGI Symbol;Acc:MGI:1925905]	450.747	-0.446593	0.212586	-2.10076	0.0356617	0.381959	29.7	20.71	16.77	12.46	18.43	11.27	21.32	19.29	22.74	18.07	18.47
ENSMUSG00000032127	Vps11	VPS11, CORVET/HOPS core subunit [Source:MGI Symbol;Acc:MGI:1918982]	252.011	0.464611	0.221188	2.10053	0.0356824	0.381959	6.44	11.39	7.33	15.55	11.93	15.16	24.86	23.06	19.38	26.17	20.15
ENSMUSG00000026116	Tmem131	transmembrane protein 131 [Source:MGI Symbol;Acc:MGI:1927110]	45.9464	-0.936759	0.44597	-2.1005	0.0356848	0.381959	3.43	1.42	4.02	1.87	0.56	1.26	1.31	0.56	1.09	0.98	0.47
ENSMUSG00000027665	Pik3ca	phosphatidylinositol-4,5-bisphosphate 3-kinase catalytic subunit alpha [Source:MGI Symbol;Acc:MGI:1206581]	97.2855	-0.823994	0.392292	-2.10046	0.0356881	0.381959	11.56	7.57	6.75	3.74	4.4	8	3.33	2.19	7.82	1.35	3.08
ENSMUSG00000039840	Epg5	ectopic P-granules autophagy protein 5 homolog (C. elegans) [Source:MGI Symbol;Acc:MGI:1918673]	50.538	-0.861556	0.410211	-2.10027	0.0357047	0.381959	2.57	0.78	1.38	0.48	1.08	0.75	1.49	0.78	1.17	1.01	0.44
ENSMUSG00000027115	Kif18a	kinesin family member 18A [Source:MGI Symbol;Acc:MGI:2446977]	583.583	-0.526946	0.250924	-2.10002	0.0357269	0.381959	59.64	46.08	27.01	29.11	32.96	15.56	36.52	52.64	45.15	38.6	35.86
ENSMUSG00000033405	Nudt15	nudix (nucleoside diphosphate linked moiety X)-type motif 15 [Source:MGI Symbol;Acc:MGI:2443366]	133.732	0.498189	0.237232	2.10001	0.0357281	0.381959	5.19	5.1	5.77	9.73	7.47	6.66	10.13	10.65	5.32	13.27	9.17
ENSMUSG00000037686	Aspg	asparaginase [Source:MGI Symbol;Acc:MGI:2144822]	191.421	0.499046	0.237747	2.09906	0.0358114	0.381959	7.68	16.51	12.53	15.7	19.7	20.25	49.88	37.26	28.84	43.55	52.11
ENSMUSG00000034252	Senp6	SUMO/sentrin specific peptidase 6 [Source:MGI Symbol;Acc:MGI:1922075]	394.192	-0.35689	0.170051	-2.09872	0.0358413	0.381959	80	66.25	61.26	61.99	60.94	66.97	53.71	45.62	43.84	31.72	27.03
ENSMUSG00000020124	Usp15	ubiquitin specific peptidase 15 [Source:MGI Symbol;Acc:MGI:101857]	503.803	0.44231	0.210766	2.09858	0.0358536	0.381959	46.11	42.17	26.57	73.8	34.6	52.8	36.75	34.69	39.4	49.66	45.21
ENSMUSG00000078941	Ak6	adenylate kinase 6 [Source:MGI Symbol;Acc:MGI:5510732]	2746.28	-0.443122	0.211264	-2.09749	0.0359506	0.382291	929.78	570.91	428.01	478.76	454.3	340.75	443.41	432.25	593.75	405.63	402.49
ENSMUSG00000102555	6430511E19Rik	RIKEN cDNA 6430511E19 gene [Source:MGI Symbol;Acc:MGI:2443259]	33.6915	-1.06425	0.507413	-2.0974	0.0359579	0.382291	4.97	1.57	2.61	1.69	1.31	0.43	0.78	2.4	2.13	1.37	0.96
ENSMUSG00000107054	C730045M19Rik	RIKEN cDNA C730045M19 gene [Source:MGI Symbol;Acc:MGI:3026961]	24.8707	1.21183	0.577869	2.09707	0.0359876	0.382291	2.02	2.88	4.59	13.21	2.95	8.46	2.84	1.25	0.43	1.37	4.38
ENSMUSG00000002820	Atg4d	autophagy related 4D, cysteine peptidase [Source:MGI Symbol;Acc:MGI:2444308]	239.079	0.542326	0.258786	2.09565	0.0361128	0.383135	5.51	12.41	8.36	13.22	13.04	13.96	38.73	32.4	18.63	28.49	48.67
ENSMUSG00000055917	Zfp277	zinc finger protein 277 [Source:MGI Symbol;Acc:MGI:1890393]	130.626	0.622387	0.297103	2.09485	0.0361843	0.383135	4.92	13.03	9.08	13.67	13.18	16.39	10.18	7.55	16.05	17	15.63
ENSMUSG00000037466	Tedc1	tubulin epsilon and delta complex 1 [Source:MGI Symbol;Acc:MGI:2144738]	222.476	0.763571	0.364515	2.09476	0.0361921	0.383135	2.09	9.99	10.19	9.89	10.63	18.26	27.99	19.06	9.6	31.61	28.13
ENSMUSG00000110685	Gm5373	predicted gene 5373 [Source:MGI Symbol;Acc:MGI:3779485]	19.5349	-1.16975	0.558655	-2.09387	0.0362718	0.383135	1.49	5.08	4.03	0.53	2.17	0.8	2.38	1.89	2.17	0.84	1.63
ENSMUSG00000052137	Rbm12b2	RNA binding motif protein 12 B2 [Source:MGI Symbol;Acc:MGI:1924854]	56.4577	0.723525	0.345545	2.09387	0.036272	0.383135	4.16	2.48	2.49	5.26	2.57	5.95	3.53	2.51	1.49	3.69	5.3
ENSMUSG00000028527	Ak4	adenylate kinase 4 [Source:MGI Symbol;Acc:MGI:87979]	833.887	0.642977	0.307079	2.09385	0.0362732	0.383135	19.01	50.73	49.39	50.61	31.66	35.38	31.73	31.43	31.14	68.72	98.89
ENSMUSG00000024589	Nedd4l	neural precursor cell expressed, developmentally down-regulated gene 4-like [Source:MGI Symbol;Acc:MGI:1933754]	549.551	0.768459	0.367134	2.09313	0.0363379	0.383377	7.26	40.38	21.55	62.68	33.66	19.23	40.87	43.36	20.1	48.39	68.16
ENSMUSG00000022858	Tra2b	transformer 2 beta [Source:MGI Symbol;Acc:MGI:106016]	1577.24	0.296609	0.14184	2.09115	0.036515	0.383377	122.82	122.18	94.84	163.56	114.92	135.53	171.58	157.53	168.33	231.29	173.19
ENSMUSG00000042772	Smg7	Smg-7 homolog, nonsense mediated mRNA decay factor (C. elegans) [Source:MGI Symbol;Acc:MGI:2682334]	409.249	0.449364	0.2149	2.09103	0.0365251	0.383377	14.56	17.61	16.44	25.94	20.46	19.94	12.88	5.14	6.32	10.12	11.28
ENSMUSG00000049551	Fzd9	frizzled class receptor 9 [Source:MGI Symbol;Acc:MGI:1313278]	17.6654	-2.04067	0.976001	-2.09085	0.0365419	0.383377	0	1.45	4.31	0.14	0.59	0	2.33	6.31	0.63	1.09	1.81
ENSMUSG00000026098	Pms1	PMS1 homolog 1, mismatch repair system component [Source:MGI Symbol;Acc:MGI:1202302]	31.2206	-1.03203	0.493737	-2.09024	0.0365963	0.383377	5.94	3.07	1.66	0.86	1.34	1.02	2.99	3.71	4.84	4.55	1.66
ENSMUSG00000028657	Ppt1	palmitoyl-protein thioesterase 1 [Source:MGI Symbol;Acc:MGI:1298204]	25.8243	1.00199	0.479371	2.09021	0.0365988	0.383377	0.51	1.08	1.69	1.75	2.76	3.22	1.9	1.96	2.97	2.22	5.33
ENSMUSG00000058966	Fam57b	family with sequence similarity 57, member B [Source:MGI Symbol;Acc:MGI:1916202]	107.157	0.656197	0.314056	2.08943	0.0366693	0.383377	7.97	3.81	4.35	6.94	7.58	13.9	13.52	24.83	14.41	20.41	27.96
ENSMUSG00000025466	Fuom	fucose mutarotase [Source:MGI Symbol;Acc:MGI:1916314]	11.0553	1.3701	0.655795	2.08922	0.0366879	0.383377	1.89	2.14	1	10.89	5.18	4.47	7.72	1.9	5.76	10.49	5.78
ENSMUSG00000006412	Pfdn2	prefoldin 2 [Source:MGI Symbol;Acc:MGI:1276111]	417.368	0.374669	0.179366	2.08885	0.0367211	0.383377	92.33	78.6	97.34	117.81	136.02	119.22	138.28	99.58	99.18	105.49	154.06
ENSMUSG00000005362	Crbn	cereblon [Source:MGI Symbol;Acc:MGI:1913277]	178.031	-0.561383	0.268813	-2.08838	0.0367636	0.383377	18.08	25.18	22.22	17.05	7.53	10.53	22.82	14.69	24.81	19.14	18.25
ENSMUSG00000003234	Abcf3	ATP-binding cassette, sub-family F (GCN20), member 3 [Source:MGI Symbol;Acc:MGI:1351656]	375.388	0.434103	0.207872	2.08832	0.0367686	0.383377	20.18	38.68	21.55	27.66	36.17	39.65	28.55	36.06	30.11	42.41	44.67
ENSMUSG00000029564	4930519G04Rik	RIKEN cDNA 4930519G04 gene [Source:MGI Symbol;Acc:MGI:1914843]	14.0371	-1.45691	0.697679	-2.08823	0.0367772	0.383377	3.72	1.77	1.64	0.3	0.58	2.12	1.44	2	1.74	0.96	0
ENSMUSG00000029015	Slc26a5	solute carrier family 26, member 5 [Source:MGI Symbol;Acc:MGI:1933154]	32.6032	0.912568	0.43719	2.08735	0.0368568	0.383603	3.04	5.99	2.39	6.29	5.22	3.95	1.14	1.73	0.72	1.88	4.5
ENSMUSG00000035268	Pkig	protein kinase inhibitor, gamma [Source:MGI Symbol;Acc:MGI:1343086]	263.402	-0.359514	0.172271	-2.0869	0.0368968	0.383603	62.12	61.27	50.63	40.45	37.37	55.91	76.97	87.69	67.07	58.09	61.35
ENSMUSG00000024483	Ankhd1	ankyrin repeat and KH domain containing 1 [Source:MGI Symbol;Acc:MGI:1921733]	122.069	0.715768	0.34299	2.08685	0.0369021	0.383603	16.79	18.98	9.81	9.6	17.67	25.46	2.54	4.39	2.67	9.44	6.37
ENSMUSG00000079605	Zbtb9	zinc finger and BTB domain containing 9 [Source:MGI Symbol;Acc:MGI:1918022]	35.977	0.721371	0.34602	2.08477	0.0370906	0.385058	2.4	1.18	1.42	2.52	2.36	3.1	3.87	2.2	2.25	4.15	5.33
ENSMUSG00000020890	Gucy2e	guanylate cyclase 2e [Source:MGI Symbol;Acc:MGI:105123]	156.075	0.583421	0.27988	2.08454	0.0371111	0.385058	2.14	4.32	2.19	2.48	4.16	5.89	4.6	5.11	3.09	6.51	6.05
ENSMUSG00000024493	Lars	leucyl-tRNA synthetase [Source:MGI Symbol;Acc:MGI:1913808]	190.148	0.516011	0.247668	2.08348	0.0372073	0.385697	10.58	5.57	9.19	9.48	13.69	12.75	9.91	12.01	5.63	12.81	12.99
ENSMUSG00000023277	Twf2	twinfilin actin binding protein 2 [Source:MGI Symbol;Acc:MGI:1346078]	35.0599	0.932184	0.447859	2.08142	0.0373953	0.387062	3.22	2.44	0.34	5.24	8.25	6.24	7.54	7.72	6.75	7.06	8.14
ENSMUSG00000056019	Zfp709	zinc finger protein 709 [Source:MGI Symbol;Acc:MGI:2384299]	17.2208	1.70921	0.821375	2.08091	0.037442	0.387062	0.26	0.2	1.05	1.49	0.04	1.46	0.09	0.09	0.32	1.13	1.18
ENSMUSG00000026154	Sdhaf4	succinate dehydrogenase complex assembly factor 4 [Source:MGI Symbol;Acc:MGI:1915252]	16.7221	1.196	0.574751	2.0809	0.0374431	0.387062	3.01	2.35	6.64	4.78	4.32	12.77	2.04	2.55	4.33	7.16	12.03
ENSMUSG00000053740	Gm6457	predicted pseudogene 6457 [Source:MGI Symbol;Acc:MGI:3648519]	22.9601	-0.935806	0.449942	-2.07984	0.0375406	0.387711	7.07	13.2	4.57	5.74	5.08	2.98	9.43	6.43	9.4	3.38	4.14
ENSMUSG00000028610	Dmrtb1	DMRT-like family B with proline-rich C-terminal, 1 [Source:MGI Symbol;Acc:MGI:1927125]	371.336	0.655607	0.315361	2.07891	0.0376257	0.3882	24.93	24.92	10.11	23.89	41.79	54.95	92.25	98.73	41.89	72.61	95.91
ENSMUSG00000060679	Mrps9	mitochondrial ribosomal protein S9 [Source:MGI Symbol;Acc:MGI:1916777]	278.409	0.459493	0.221133	2.07791	0.0377178	0.3882	22.1	42.77	33.93	45.19	50.51	60.42	40.07	45.79	42.83	54.04	42.28
ENSMUSG00000028955	Vamp3	vesicle-associated membrane protein 3 [Source:MGI Symbol;Acc:MGI:1321389]	764.88	-0.365191	0.175773	-2.07762	0.0377442	0.3882	92.13	68.19	68.23	59.69	60.56	70.96	89.29	103.7	114.77	83.12	60.26
ENSMUSG00000069539	Scyl2	SCY1-like 2 (S. cerevisiae) [Source:MGI Symbol;Acc:MGI:1289172]	105.339	-0.788718	0.379656	-2.07745	0.0377599	0.3882	11.01	5.52	7.19	10.19	2.59	3.05	6.09	6.56	10.25	4.34	3.16
ENSMUSG00000087640	Gm14798	predicted gene 14798 [Source:MGI Symbol;Acc:MGI:3705098]	76.348	-1.10404	0.531448	-2.07743	0.037762	0.3882	23.57	20.9	24.93	1.57	9.56	5.69	22.18	4.7	15.66	6.42	20.57
ENSMUSG00000032504	Pdcd6ip	programmed cell death 6 interacting protein [Source:MGI Symbol;Acc:MGI:1333753]	245.498	0.416052	0.200421	2.07589	0.0379037	0.388646	9.06	8.53	10.37	17.45	13.42	10.1	16.86	19.02	15.24	18.03	21.88
ENSMUSG00000005506	Celf1	CUGBP, Elav-like family member 1 [Source:MGI Symbol;Acc:MGI:1342295]	650.47	-0.366387	0.176521	-2.07559	0.0379316	0.388646	49.11	52.67	37.75	30.66	31.89	25.12	51.55	36.83	36.59	43.11	37.63
ENSMUSG00000026353	Ubxn4	UBX domain protein 4 [Source:MGI Symbol;Acc:MGI:1915062]	689.403	-0.428753	0.206595	-2.07533	0.0379557	0.388646	78.6	49.83	55.71	62.13	52.19	50.12	75.07	87.21	66.06	54.74	33
ENSMUSG00000031948	Kars	lysyl-tRNA synthetase [Source:MGI Symbol;Acc:MGI:1934754]	1073.79	0.350187	0.168784	2.07477	0.0380083	0.388646	65.94	84.54	73.1	104.47	128.68	94.07	165.4	139.97	126.88	138.19	159.84
ENSMUSG00000026456	Cyb5r1	cytochrome b5 reductase 1 [Source:MGI Symbol;Acc:MGI:1919267]	95.8011	0.615523	0.296689	2.07464	0.0380198	0.388646	3.72	8.52	6.11	8.43	8.27	11.49	8.99	15.86	11.8	22.73	13.32
ENSMUSG00000023074	Mospd1	motile sperm domain containing 1 [Source:MGI Symbol;Acc:MGI:1917630]	1022.42	-0.600492	0.289488	-2.07432	0.0380493	0.388646	159.84	193.94	168.65	86.83	93.94	38.17	156.45	88.84	119.43	127.33	140.2
ENSMUSG00000040596	Pogk	pogo transposable element with KRAB domain [Source:MGI Symbol;Acc:MGI:1918842]	17.9177	1.15504	0.557415	2.07214	0.0382528	0.390092	0.43	0.23	0.48	0.27	0.92	1.54	0.29	0.21	0.23	0.52	0.46
ENSMUSG00000029591	Ung	uracil DNA glycosylase [Source:MGI Symbol;Acc:MGI:109352]	543.244	0.392621	0.189507	2.0718	0.038284	0.390092	23.92	33.13	25.01	37.39	45.01	34.33	116.93	106.53	64.55	99.7	118.4
ENSMUSG00000029127	Zbtb49	zinc finger and BTB domain containing 49 [Source:MGI Symbol;Acc:MGI:1922329]	15.2033	1.12451	0.542892	2.07133	0.038328	0.390092	2.48	1.13	0.87	1.75	3.31	2.87	2.11	0.98	1	2.66	4.81
ENSMUSG00000021470	Ercc6l2	excision repair cross-complementing rodent repair deficiency, complementation group 6 like 2 [Source:MGI Symbol;Acc:MGI:1923501]	70.9384	0.605102	0.292225	2.07067	0.0383898	0.390092	4.07	3.51	3.97	6.64	7.67	8.05	6.87	4.07	5.96	4.86	7.57
ENSMUSG00000028455	Stoml2	stomatin (Epb7.2)-like 2 [Source:MGI Symbol;Acc:MGI:1913842]	716.233	0.363861	0.175773	2.07007	0.0384461	0.390092	105.25	91.82	101.84	128.91	157.67	170.65	241.55	261.69	187.28	229.14	234.81
ENSMUSG00000033629	Hacd3	3-hydroxyacyl-CoA dehydratase 3 [Source:MGI Symbol;Acc:MGI:1889341]	237.14	-0.614268	0.296787	-2.06973	0.0384779	0.390092	32.21	13.29	13.61	16.4	13.04	6.2	25.84	31.52	20.36	17.1	19.19
ENSMUSG00000061755	Bod1l	biorientation of chromosomes in cell division 1-like [Source:MGI Symbol;Acc:MGI:2444804]	789.929	-0.463388	0.22391	-2.06952	0.0384969	0.390092	35.47	24.43	14.64	24.17	20.59	19.12	29.54	28.37	21.4	17.06	12.68
ENSMUSG00000017493	Igfbp4	insulin-like growth factor binding protein 4 [Source:MGI Symbol;Acc:MGI:96439]	13.7815	2.20052	1.06334	2.06943	0.0385055	0.390092	0.04	0.1	0.15	0.41	5.69	0.42	1.85	0.25	1.1	0.32	0.19
ENSMUSG00000057802	Gm10030	predicted gene 10030 [Source:MGI Symbol;Acc:MGI:3641798]	22.823	-1.4246	0.688587	-2.06888	0.0385573	0.390262	4.2	3.21	1.76	0.69	3.88	0.9	1.08	0.5	2.56	0.06	0.38
ENSMUSG00000068860	Gm128	predicted gene 128 [Source:MGI Symbol;Acc:MGI:2684974]	40.898	-0.805775	0.390096	-2.06558	0.0388679	0.393048	3.93	5.32	9.23	3.06	2.09	3.47	6.12	4.69	6.11	2.7	5.64
ENSMUSG00000039828	Wdr70	WD repeat domain 70 [Source:MGI Symbol;Acc:MGI:1921020]	742.733	-0.412239	0.199833	-2.06292	0.0391204	0.393427	206.9	174.03	158.9	154.03	72.76	114.68	140.26	143.07	107.68	113.5	124.12
ENSMUSG00000020225	Tmbim4	transmembrane BAX inhibitor motif containing 4 [Source:MGI Symbol;Acc:MGI:1915462]	365.208	0.437602	0.212153	2.06267	0.039144	0.393427	65.84	123.51	115.88	125.32	121.67	141.84	62.97	73.06	46.8	72.76	99.88
ENSMUSG00000095975	Cphx1	cytoplasmic polyadenylated homeobox 1 [Source:MGI Symbol;Acc:MGI:2145733]	106.615	-1.74158	0.844679	-2.06182	0.039225	0.393427	27.06	15.41	9.74	0.78	13.79	8.46	7.34	80.59	29.82	11.71	1.24
ENSMUSG00000058655	Eif4b	eukaryotic translation initiation factor 4B [Source:MGI Symbol;Acc:MGI:95304]	1398.84	0.34071	0.165296	2.06121	0.039283	0.393427	45.42	54.06	49.05	64.3	54.04	66.41	127.97	105.79	62.25	133.14	113.43
ENSMUSG00000054770	Kctd18	potassium channel tetramerisation domain containing 18 [Source:MGI Symbol;Acc:MGI:3603813]	87.4345	0.598113	0.290215	2.06093	0.0393099	0.393427	3.36	6.65	3.65	6.44	8.38	7.7	12.87	9.94	5.57	10.68	13.33
ENSMUSG00000022095	Fam160b2	family with sequence similarity 160, member B2 [Source:MGI Symbol;Acc:MGI:3036290]	76.0358	0.756074	0.366869	2.06088	0.0393145	0.393427	2.23	1.9	1.02	1.55	3.45	3.19	6.59	6.6	2.04	7.52	9.67
ENSMUSG00000026437	Cdk18	cyclin-dependent kinase 18 [Source:MGI Symbol;Acc:MGI:97518]	27.3277	-1.33608	0.648655	-2.05977	0.0394205	0.393427	0.43	2.49	2.46	0.21	0.18	0.64	5.84	1.45	3.56	4.23	1.43
ENSMUSG00000029512	Ulk1	unc-51 like kinase 1 [Source:MGI Symbol;Acc:MGI:1270126]	1726.92	0.349747	0.169844	2.05923	0.0394726	0.393427	77.43	64.22	55.88	83.99	83.73	83.71	117.65	85.47	53.89	109.17	100.23
ENSMUSG00000066571	4931406P16Rik	RIKEN cDNA 4931406P16 gene [Source:MGI Symbol;Acc:MGI:1924311]	101.26	-0.557265	0.270687	-2.0587	0.0395228	0.393427	26.15	14.29	11.93	10.71	10.56	11.15	9.13	7.78	7.18	7.73	4.34
ENSMUSG00000081965	Gm11620	predicted gene 11620 [Source:MGI Symbol;Acc:MGI:3650770]	12.2067	1.33375	0.647903	2.05857	0.0395356	0.393427	0.47	0.4	1.04	1.99	0.74	1.98	1.87	0.18	1.29	3.69	2.4
ENSMUSG00000099552	9830004L10Rik	RIKEN cDNA 9830004L10 gene [Source:MGI Symbol;Acc:MGI:3642808]	53.8494	0.778505	0.378204	2.05843	0.0395493	0.393427	7.15	3.76	2.03	9.82	6.02	5.96	4.22	6.83	5.96	13.08	6.47
ENSMUSG00000037172	E330009J07Rik	RIKEN cDNA E330009J07 gene [Source:MGI Symbol;Acc:MGI:2444256]	25.8016	-1.57269	0.764224	-2.05789	0.0396003	0.393427	3.75	2.97	1.16	0.64	0.9	0	0.19	0.56	0.87	0	0.67
ENSMUSG00000026466	Tor1aip1	torsin A interacting protein 1 [Source:MGI Symbol;Acc:MGI:3582693]	408.049	-0.533702	0.259352	-2.05783	0.0396068	0.393427	85.66	30.87	46.59	40.89	34.13	35.21	53.86	76.25	85.89	59.07	42.88
ENSMUSG00000033581	Igf2bp2	insulin-like growth factor 2 mRNA binding protein 2 [Source:MGI Symbol;Acc:MGI:1890358]	609.78	0.416552	0.20244	2.05766	0.0396231	0.393427	17.88	28.63	32.26	42.94	39.01	26	51.88	44.89	41.85	54.29	62.49
ENSMUSG00000026035	Ppil3	peptidylprolyl isomerase (cyclophilin)-like 3 [Source:MGI Symbol;Acc:MGI:1917475]	108.375	-0.732992	0.356255	-2.05749	0.0396389	0.393427	19.47	52.24	18.53	15.66	20.2	26.75	29.66	21.16	48.92	17.72	14.35
ENSMUSG00000039089	L3mbtl3	L3MBTL3 histone methyl-lysine binding protein [Source:MGI Symbol;Acc:MGI:2143628]	69.5723	-1.02776	0.499548	-2.05738	0.0396495	0.393427	12.88	4.17	4.63	4.74	1.92	2.86	2.1	3.24	1	2.17	0.21
ENSMUSG00000043190	Rfesd	Rieske (Fe-S) domain containing [Source:MGI Symbol;Acc:MGI:2145198]	13.7767	-2.00464	0.974533	-2.05703	0.0396834	0.393427	8.51	0.26	1.34	0.34	1.93	2.97	2.23	5.83	0.4	0.36	0
ENSMUSG00000023175	Bsg	basigin [Source:MGI Symbol;Acc:MGI:88208]	1094.54	0.302418	0.147057	2.05647	0.0397373	0.393427	135.97	150.19	163.6	195.07	206.54	172.31	215.85	205.75	198.69	281.82	198.21
ENSMUSG00000029578	Wipi2	WD repeat domain, phosphoinositide interacting 2 [Source:MGI Symbol;Acc:MGI:1923831]	2450.89	0.366736	0.178385	2.05587	0.0397951	0.393427	129	251.13	152.83	254.74	187.83	190.5	252.38	236.18	210.37	310.57	335.6
ENSMUSG00000073758	Sh3d21	SH3 domain containing 21 [Source:MGI Symbol;Acc:MGI:1914188]	87.5963	1.22482	0.595845	2.05559	0.0398217	0.393427	0	5.25	4.78	15.92	7.45	3.44	10.28	6.21	11.53	18.85	17.99
ENSMUSG00000029004	Kmt2e	lysine (K)-specific methyltransferase 2E [Source:MGI Symbol;Acc:MGI:1924825]	68.7782	0.68988	0.33564	2.05542	0.0398386	0.393427	2.27	5.7	4.12	3.7	6.92	9.4	6.79	4.78	6.08	8.72	9.05
ENSMUSG00000029577	Ube3b	ubiquitin protein ligase E3B [Source:MGI Symbol;Acc:MGI:1891295]	125.047	0.546585	0.266018	2.05469	0.0399087	0.393427	3.14	4.48	5.43	5.89	7.91	9.3	6.95	7.63	4.5	7.57	6.64
ENSMUSG00000024965	Fermt3	fermitin family member 3 [Source:MGI Symbol;Acc:MGI:2147790]	93.0448	-0.891862	0.434064	-2.05468	0.0399101	0.393427	3.12	4.41	3.81	3.41	5.18	0.77	22.22	18.32	16.24	3.57	7.61
ENSMUSG00000033767	Tmem131l	transmembrane 131 like [Source:MGI Symbol;Acc:MGI:2443399]	56.0866	-0.747043	0.363654	-2.05427	0.0399497	0.393427	5.45	4.27	5.7	2.67	2.94	2.05	8.44	2.21	3.15	3.08	3.59
ENSMUSG00000031967	Afg3l1	AFG3-like AAA ATPase 1 [Source:MGI Symbol;Acc:MGI:1928277]	98.6309	0.719621	0.350344	2.05404	0.0399719	0.393427	9.68	8.02	6.7	6.27	9.05	21.8	11.94	6.67	4.73	15.66	11.41
ENSMUSG00000045287	Rtn4rl1	reticulon 4 receptor-like 1 [Source:MGI Symbol;Acc:MGI:2661375]	14.1636	-1.74444	0.849362	-2.05383	0.0399925	0.393427	0.77	0.31	0.27	0	0.3	0	4.98	0.63	1.27	1.26	0.41
ENSMUSG00000033792	Atp7a	ATPase, Cu++ transporting, alpha polypeptide [Source:MGI Symbol;Acc:MGI:99400]	75.5025	-1.15431	0.562071	-2.05368	0.0400071	0.393427	14.67	0.97	3.38	2.9	2.19	0.93	5.66	5.42	1.68	3.8	1.86
ENSMUSG00000036885	Arhgef26	Rho guanine nucleotide exchange factor (GEF) 26 [Source:MGI Symbol;Acc:MGI:1918053]	31.4491	1.30282	0.63457	2.05308	0.0400647	0.393427	3.28	1.1	0.76	3.6	1.22	0.91	0.51	0.11	0.16	1.91	1.61
ENSMUSG00000033400	Agl	amylo-1,6-glucosidase, 4-alpha-glucanotransferase [Source:MGI Symbol;Acc:MGI:1924809]	34.2248	-1.26564	0.61653	-2.05284	0.040088	0.393427	3.98	1.17	0.38	0.23	0.69	1.03	2.49	1.13	0.35	0.53	0.69
ENSMUSG00000059323	Tonsl	tonsoku-like, DNA repair protein [Source:MGI Symbol;Acc:MGI:1919999]	66.0984	0.79305	0.386371	2.05256	0.0401153	0.393427	6.35	5.83	6.58	8.87	13.69	6.09	10.19	2.27	5.51	8.82	14.01
ENSMUSG00000024266	Adad2	adenosine deaminase domain containing 2 [Source:MGI Symbol;Acc:MGI:1923023]	11.5665	1.55026	0.755373	2.05231	0.0401399	0.393427	0	0.39	0.5	0.91	1.34	1.36	2.01	1.18	1.23	0.65	5.1
ENSMUSG00000031903	Pla2g15	phospholipase A2, group XV [Source:MGI Symbol;Acc:MGI:2178076]	1112.74	0.420814	0.205165	2.0511	0.0402568	0.393937	19.54	40.66	33.9	37.77	51.07	49.98	186.28	140.69	127.1	169.27	177.23
ENSMUSG00000032525	Nktr	natural killer tumor recognition sequence [Source:MGI Symbol;Acc:MGI:97346]	596.024	-0.52333	0.255194	-2.05071	0.0402949	0.393937	104.27	61.56	79.73	39.6	40.9	53.49	29.69	38.62	17.7	34.34	18.22
ENSMUSG00000074768	Bhmt	betaine-homocysteine methyltransferase [Source:MGI Symbol;Acc:MGI:1339972]	9584.57	0.503403	0.245481	2.05068	0.0402979	0.393937	346.74	1051.49	568.59	1014.21	840	756.01	766.1	595.91	870.26	943.06	1296.53
ENSMUSG00000014301	Pam16	presequence translocase-asssociated motor 16 homolog (S. cerevisiae) [Source:MGI Symbol;Acc:MGI:1913699]	432.643	0.33049	0.161581	2.04536	0.0408197	0.398641	164.07	222.05	142.78	250.04	192.97	202.31	142.61	116.71	128.93	151.35	176.41
ENSMUSG00000001016	Ilf2	interleukin enhancer binding factor 2 [Source:MGI Symbol;Acc:MGI:1915031]	781.729	-0.303276	0.148302	-2.04499	0.0408556	0.398641	108.29	77.98	84.91	77.1	77.33	61.1	94.73	96	95.91	76.6	79.14
ENSMUSG00000026103	Gls	glutaminase [Source:MGI Symbol;Acc:MGI:95752]	157.851	0.90863	0.444452	2.04438	0.0409159	0.398641	10.74	24.18	3.06	29.28	21.99	6.57	4.69	2.33	2.53	6.58	8.02
ENSMUSG00000050856	Atp5k	ATP synthase, H+ transporting, mitochondrial F1F0 complex, subunit E [Source:MGI Symbol;Acc:MGI:106636]	261.408	0.362659	0.177415	2.04414	0.0409401	0.398641	183.75	123.12	171.98	210.41	217.16	199.66	159.85	145.91	172.57	204.21	194.57
ENSMUSG00000015357	Clpx	caseinolytic mitochondrial matrix peptidase chaperone subunit [Source:MGI Symbol;Acc:MGI:1346017]	4052.62	0.275378	0.134728	2.04396	0.0409578	0.398641	213.72	283.83	197.27	315.51	256.76	234	363.36	359.95	339.99	423.96	457.22
ENSMUSG00000026663	Atf6	activating transcription factor 6 [Source:MGI Symbol;Acc:MGI:1926157]	271.651	0.413296	0.202294	2.04305	0.0410476	0.398715	4.21	7.82	6.5	9.34	6.87	9	7.42	9.38	8.26	11.11	10.15
ENSMUSG00000025451	Paip1	polyadenylate binding protein-interacting protein 1 [Source:MGI Symbol;Acc:MGI:2384993]	355.093	0.449375	0.219976	2.04283	0.0410688	0.398715	36.29	36.78	24.43	41.66	28.46	40.6	16.23	16.33	22.65	26.1	36.39
ENSMUSG00000024101	Washc1	WASH complex subunit 1 [Source:MGI Symbol;Acc:MGI:1916017]	59.1911	0.652691	0.319655	2.04186	0.0411653	0.398956	2.31	3.56	3.47	6.71	4.13	3.64	5.59	3.63	2.88	8.13	4.34
ENSMUSG00000024512	Dynap	dynactin associated protein [Source:MGI Symbol;Acc:MGI:1922827]	238.534	-0.69753	0.341781	-2.04087	0.041264	0.398956	64.2	48.34	45.15	45.72	27.02	22.09	24.95	32.38	92.59	36.76	28.48
ENSMUSG00000022960	Donson	downstream neighbor of SON [Source:MGI Symbol;Acc:MGI:1890621]	59.0235	-0.660283	0.323538	-2.04082	0.0412687	0.398956	13.9	20.93	11.38	8.43	5	8.06	8.19	5.35	7.8	5.7	7.36
ENSMUSG00000021488	Nsd1	nuclear receptor-binding SET-domain protein 1 [Source:MGI Symbol;Acc:MGI:1276545]	593.957	-0.401245	0.196643	-2.04048	0.0413028	0.398956	35.3	26.83	33.79	28.61	25.47	16.56	26.61	35.56	35.32	27.38	23.21
ENSMUSG00000068921	Dap3	death associated protein 3 [Source:MGI Symbol;Acc:MGI:1929538]	94.472	-0.721752	0.353775	-2.04015	0.0413357	0.398956	12.16	30.73	15.53	16.59	12.59	6.59	13.52	27.23	24.86	16.08	9.3
ENSMUSG00000028868	Wasf2	WAS protein family, member 2 [Source:MGI Symbol;Acc:MGI:1098641]	296.579	0.401302	0.196745	2.0397	0.0413798	0.398956	26.81	32.24	29.69	40.4	36.72	37.55	32.78	34.07	15.86	38.19	33.46
ENSMUSG00000025199	Chuk	conserved helix-loop-helix ubiquitous kinase [Source:MGI Symbol;Acc:MGI:99484]	233.246	-0.52142	0.255647	-2.03961	0.0413894	0.398956	16.32	15.82	21.16	15.61	8.22	13.99	18.97	10.75	19.66	14.35	8.22
ENSMUSG00000039458	Mtmr12	myotubularin related protein 12 [Source:MGI Symbol;Acc:MGI:2443034]	66.9844	-0.916423	0.449335	-2.03951	0.0413992	0.398956	7.63	1.21	2.65	1.23	2.12	2.89	5.76	4.85	1.92	2.03	2.03
ENSMUSG00000042682	Selenok	selenoprotein K [Source:MGI Symbol;Acc:MGI:1931466]	638.668	-0.383946	0.188301	-2.039	0.0414501	0.398956	180.37	179.39	264.9	154.07	169.73	176.71	171.35	219.33	212.74	165.16	124.97
ENSMUSG00000045210	Vcpip1	valosin containing protein (p97)/p47 complex interacting protein 1 [Source:MGI Symbol;Acc:MGI:1917925]	115.139	-0.715375	0.350876	-2.03882	0.0414675	0.398956	5.51	5.02	2.85	1.69	4.61	1.81	1.39	1.38	0.58	0.6	0.66
ENSMUSG00000019814	Ltv1	LTV1 ribosome biogenesis factor [Source:MGI Symbol;Acc:MGI:2447810]	2145.74	0.285879	0.140233	2.03859	0.0414909	0.398956	136.88	185.3	155.8	213.42	163.63	161.3	210.43	221.13	213.06	273.67	293.32
ENSMUSG00000029462	Vps29	VPS29 retromer complex component [Source:MGI Symbol;Acc:MGI:1928344]	67.416	-0.911786	0.447441	-2.03778	0.0415719	0.39917	6.36	21.36	28.22	12.42	9.81	15.48	16.75	11.99	34.12	5.4	11.15
ENSMUSG00000032743	D430042O09Rik	RIKEN cDNA D430042O09 gene [Source:MGI Symbol;Acc:MGI:2442760]	23.4659	1.45747	0.715291	2.03759	0.0415914	0.39917	0.59	0.06	0.15	0.75	1.62	3.04	2.14	0.99	0.73	0.42	1.56
ENSMUSG00000003233	Dvl3	dishevelled segment polarity protein 3 [Source:MGI Symbol;Acc:MGI:108100]	156.283	0.508607	0.249648	2.0373	0.0416205	0.39917	4.11	7.87	9.15	9.14	10.35	7.35	8.05	6.51	7.18	12.15	11.11
ENSMUSG00000029048	Rer1	retention in endoplasmic reticulum sorting receptor 1 [Source:MGI Symbol;Acc:MGI:1915080]	1534.21	-0.242426	0.119026	-2.03675	0.0416749	0.399171	217.07	226.4	197.26	195.48	165.22	165.95	223.55	209.09	230.39	205.63	174.64
ENSMUSG00000007891	Ctsd	cathepsin D [Source:MGI Symbol;Acc:MGI:88562]	2095.11	0.355065	0.174365	2.03634	0.0417167	0.399171	100.72	131.61	121.41	164.06	150.08	159.52	350.68	419.68	205.53	410.95	350.74
ENSMUSG00000103975	Gm37676	predicted gene, 37676 [Source:MGI Symbol;Acc:MGI:5610904]	24.2632	-1.57243	0.772228	-2.03622	0.0417279	0.399171	30.38	20.48	22.36	12.67	20.57	6.36	0	6.72	0.7	0	0
ENSMUSG00000015023	Ddx19a	DEAD (Asp-Glu-Ala-Asp) box polypeptide 19a [Source:MGI Symbol;Acc:MGI:99526]	73.9407	-0.626518	0.307882	-2.03493	0.0418578	0.40007	14.51	7.64	8.8	8.35	10.51	5.76	9.42	7.36	7.84	3.9	3.82
ENSMUSG00000008730	Hipk1	homeodomain interacting protein kinase 1 [Source:MGI Symbol;Acc:MGI:1314873]	449.237	-0.467914	0.230074	-2.03376	0.0419763	0.400149	24.72	14.27	13.57	13.79	11.09	11.08	14.89	6.5	7.82	7.3	7.27
ENSMUSG00000044285	Gm1821	predicted gene 1821 [Source:MGI Symbol;Acc:MGI:3037679]	3308.78	-0.399347	0.196365	-2.0337	0.0419815	0.400149	903.68	1465.98	1117.98	1208.18	664.31	989.57	1003	1387.62	1319.13	857.76	825.04
ENSMUSG00000031691	Tnpo2	transportin 2 (importin 3, karyopherin beta 2b) [Source:MGI Symbol;Acc:MGI:2384849]	271.396	0.472426	0.23232	2.03351	0.0420009	0.400149	10.2	8.42	6.76	17.12	9.01	9.42	18.99	12.95	9.96	22.04	15.2
ENSMUSG00000003131	Pafah1b2	platelet-activating factor acetylhydrolase, isoform 1b, subunit 2 [Source:MGI Symbol;Acc:MGI:108415]	1078.76	-0.317381	0.156086	-2.03338	0.0420145	0.400149	91.95	72.63	94.18	64.1	60.07	57.63	99.69	78.03	85.39	92.28	71.1
ENSMUSG00000064351	mt-Co1	mitochondrially encoded cytochrome c oxidase I [Source:MGI Symbol;Acc:MGI:102504]	46277.2	-0.497136	0.244525	-2.03307	0.0420454	0.400149	8788.41	6670.7	10204.1	4213.66	5978.17	5504.6	4722.7	4710.58	9277.5	4444.21	6156.27
ENSMUSG00000036850	Mrpl41	mitochondrial ribosomal protein L41 [Source:MGI Symbol;Acc:MGI:1333816]	160.166	-0.509204	0.250518	-2.0326	0.0420927	0.400196	75.37	34.38	50.31	37.49	42.08	48.47	54.85	47.75	64.51	34.16	31.64
ENSMUSG00000000916	Nsun5	NOL1/NOP2/Sun domain family, member 5 [Source:MGI Symbol;Acc:MGI:2140844]	459.346	0.316048	0.155512	2.03231	0.0421221	0.400196	25.97	30.64	32.2	38.24	36.14	45.2	69.16	53.53	54.65	65.03	65.75
ENSMUSG00000111027	Gm2981	predicted gene 2981 [Source:MGI Symbol;Acc:MGI:3781159]	15.566	-4.30644	2.11979	-2.03154	0.0422001	0.400596	3.23	0	22.12	0	0	0	4.03	18.2	0	6.03	4.09
ENSMUSG00000035161	Ints6	integrator complex subunit 6 [Source:MGI Symbol;Acc:MGI:1202397]	236.212	-0.731459	0.360198	-2.03072	0.0422837	0.400769	28.72	19.56	7.87	13.81	15.25	5.86	13.6	7.49	11.67	3.34	8.71
ENSMUSG00000024939	Fam89b	family with sequence similarity 89, member B [Source:MGI Symbol;Acc:MGI:106595]	27.4586	-0.90883	0.447584	-2.03052	0.0423033	0.400769	7	5.09	3.8	6.37	2.1	3.4	9.34	6.03	8.64	2.54	2.68
ENSMUSG00000029405	G3bp2	GTPase activating protein (SH3 domain) binding protein 2 [Source:MGI Symbol;Acc:MGI:2442040]	3269.66	0.285373	0.140591	2.02982	0.0423751	0.400769	178.15	226.3	194.11	274.84	219.98	217.82	243.22	182.5	150.96	258.91	209.36
ENSMUSG00000037278	Tmem97	transmembrane protein 97 [Source:MGI Symbol;Acc:MGI:1916321]	1386.72	-0.401437	0.197774	-2.02978	0.0423793	0.400769	239.95	241.1	212.46	204.3	158.17	113.71	259.18	240.88	319.68	180.2	279.47
ENSMUSG00000006589	Aprt	adenine phosphoribosyl transferase [Source:MGI Symbol;Acc:MGI:88061]	3560.92	0.306601	0.151065	2.02959	0.042398	0.400769	983.76	1176.28	681.97	1174.76	1132.71	1356.77	1503.28	1469.63	1116.86	1561.79	1521.78
ENSMUSG00000020745	Pafah1b1	platelet-activating factor acetylhydrolase, isoform 1b, subunit 1 [Source:MGI Symbol;Acc:MGI:109520]	509.891	-0.513381	0.253043	-2.02883	0.0424756	0.401162	33.35	32.41	27.31	26.91	28.06	17.85	42.84	46.91	21.96	30.56	13.04
ENSMUSG00000028345	Tex10	testis expressed gene 10 [Source:MGI Symbol;Acc:MGI:1344413]	635.012	-0.472265	0.232976	-2.0271	0.0426527	0.402494	60.91	55.69	52.87	63.56	41	30.26	63.09	38.57	64.12	27.02	42.07
ENSMUSG00000049504	Proser1	proline and serine rich 1 [Source:MGI Symbol;Acc:MGI:1919933]	16.2972	-1.23447	0.609179	-2.02645	0.0427191	0.40278	1.95	0.61	0.98	0.42	0.27	0.18	2.59	2.05	0.62	0.77	1.73
ENSMUSG00000022552	Sharpin	SHANK-associated RH domain interacting protein [Source:MGI Symbol;Acc:MGI:1913331]	76.1748	0.673085	0.332351	2.02523	0.0428441	0.40353	14.17	12.78	22.46	13.12	32.28	26.13	13.47	20.49	19.2	37.42	25.9
ENSMUSG00000025316	Banp	BTG3 associated nuclear protein [Source:MGI Symbol;Acc:MGI:1889023]	162.018	0.493868	0.243932	2.02461	0.0429071	0.40353	13.55	23.61	13.94	17.58	16.28	28.64	15.27	18.82	12.9	27.13	23.19
ENSMUSG00000034994	Eef2	eukaryotic translation elongation factor 2 [Source:MGI Symbol;Acc:MGI:95288]	5273.82	0.35391	0.174865	2.0239	0.0429802	0.40353	228.39	294.08	243.77	331.72	348.48	355.94	733.69	696.36	353.97	646.88	711.13
ENSMUSG00000046679	C87436	expressed sequence C87436 [Source:MGI Symbol;Acc:MGI:2141787]	74.606	-0.606461	0.29967	-2.02376	0.0429948	0.40353	16.94	10.03	11.21	4.85	7.6	8.4	8.83	10.32	12.9	8.36	9.28
ENSMUSG00000037661	Gpr160	G protein-coupled receptor 160 [Source:MGI Symbol;Acc:MGI:1919112]	115.475	-0.658575	0.325461	-2.02352	0.0430199	0.40353	16.34	31.37	17	17.2	7.21	12.57	13.38	25.52	26.12	11.33	19.38
ENSMUSG00000033964	Zbtb41	zinc finger and BTB domain containing 41 [Source:MGI Symbol;Acc:MGI:2444487]	112.743	-0.779622	0.385281	-2.02351	0.0430202	0.40353	6.32	2.59	3	3.81	3.62	1.83	4.42	2.29	5.47	0.94	2.13
ENSMUSG00000038417	Fig4	FIG4 phosphoinositide 5-phosphatase [Source:MGI Symbol;Acc:MGI:2143585]	541.907	0.542852	0.268313	2.02321	0.0430519	0.40353	8.94	28.29	19.78	23.88	34.01	21.46	52.58	44.81	34.26	50.88	78.06
ENSMUSG00000023147	Wrb	tryptophan rich basic protein [Source:MGI Symbol;Acc:MGI:2136882]	186.943	-0.584888	0.289184	-2.02255	0.0431199	0.403828	23.67	23.28	14.05	10.62	19.25	12.83	14.52	11.62	24.38	12.77	7.94
ENSMUSG00000051527	Usp29	ubiquitin specific peptidase 29 [Source:MGI Symbol;Acc:MGI:1888998]	139.748	0.5634	0.278642	2.02195	0.0431818	0.404068	4.49	4.35	2.03	4.34	8.11	5.84	9.22	6.86	6.68	10.7	7.49
ENSMUSG00000015575	Atp6v0e	ATPase, H+ transporting, lysosomal V0 subunit E [Source:MGI Symbol;Acc:MGI:1328318]	2225.84	-0.277853	0.137529	-2.02032	0.04335	0.404937	724.19	766.84	903.55	655.92	515.76	613.66	575.4	615.09	523.8	526.15	527.23
ENSMUSG00000050627	Gpd1l	glycerol-3-phosphate dehydrogenase 1-like [Source:MGI Symbol;Acc:MGI:1289257]	11617.3	0.40596	0.200947	2.02023	0.0433595	0.404937	276.3	488.65	328.87	415.82	414.43	434.42	786.75	875.67	413.54	1140.04	947.11
ENSMUSG00000028318	Polr1e	polymerase (RNA) I polypeptide E [Source:MGI Symbol;Acc:MGI:1929022]	447.716	-0.427439	0.211633	-2.01972	0.0434126	0.404937	108.44	94.35	73.19	78.73	41.51	50.71	87.42	117.05	81.91	83.08	90.49
ENSMUSG00000105643	Gm42611	predicted gene 42611 [Source:MGI Symbol;Acc:MGI:5662748]	31.6775	-0.92066	0.455852	-2.01965	0.0434198	0.404937	4.9	5.57	2.65	2.62	1.05	1.4	0.5	0.65	0.53	0.44	0.57
ENSMUSG00000024413	Npc1	NPC intracellular cholesterol transporter 1 [Source:MGI Symbol;Acc:MGI:1097712]	159.165	0.552431	0.2736	2.01912	0.0434745	0.405108	4.18	10.41	5.23	10.73	6.14	8.92	4.66	3.35	3.52	5.19	7.48
ENSMUSG00000032076	Cadm1	cell adhesion molecule 1 [Source:MGI Symbol;Acc:MGI:1889272]	96.8854	0.909014	0.450361	2.01841	0.0435482	0.405456	2.24	11.19	10.25	17.71	10.13	5.67	6.36	9.72	2.54	18.78	13.1
ENSMUSG00000025384	Faap100	Fanconi anemia core complex associated protein 100 [Source:MGI Symbol;Acc:MGI:1919135]	21.46	1.23325	0.611142	2.01795	0.0435968	0.40557	4.16	0.74	0.92	1.61	3.85	4.82	2.23	1.77	0.52	2.63	6.77
ENSMUSG00000053291	Rab4b	RAB4B, member RAS oncogene family [Source:MGI Symbol;Acc:MGI:105071]	19.1717	-1.08811	0.539478	-2.01697	0.0436986	0.406178	5.37	7.08	5.85	1.26	0.86	3.48	2.41	5.76	4.56	3.25	3.38
ENSMUSG00000006642	Tcf23	transcription factor 23 [Source:MGI Symbol;Acc:MGI:1934960]	17.4324	-2.10589	1.04489	-2.01542	0.0438602	0.406638	0.82	0	1.46	0	0.11	0	2.71	2.08	0.3	0.42	2.51
ENSMUSG00000016427	Ndufa1	NADH:ubiquinone oxidoreductase subunit A1 [Source:MGI Symbol;Acc:MGI:1929511]	184.312	-0.633192	0.314206	-2.01521	0.0438822	0.406638	89.4	114.95	217.51	59.51	85.2	72.7	171.61	67.64	131.03	98.29	108.89
ENSMUSG00000034321	Exosc1	exosome component 1 [Source:MGI Symbol;Acc:MGI:1913833]	394.437	-0.412431	0.204663	-2.01517	0.043887	0.406638	64.31	50.6	51.32	38.09	46.54	51.63	49.11	67.55	78.58	47.25	39.54
ENSMUSG00000022849	Hspbap1	Hspb associated protein 1 [Source:MGI Symbol;Acc:MGI:1913917]	333.532	0.392818	0.19497	2.01477	0.0439289	0.406638	32.23	42.4	20.24	32.85	39.32	36.7	46.58	38.68	36.73	62.26	57.97
ENSMUSG00000116924	4933401D09Rik	RIKEN cDNA 4933401D09 gene [Source:MGI Symbol;Acc:MGI:1918258]	10.3108	1.76207	0.874733	2.01441	0.0439664	0.406638	1.01	3.03	0.45	1.3	3.82	2.36	0.83	1.13	0.85	0.29	12.39
ENSMUSG00000093445	Lrch4	leucine-rich repeats and calponin homology (CH) domain containing 4 [Source:MGI Symbol;Acc:MGI:1917193]	17.7203	3.40234	1.689	2.01441	0.0439668	0.406638	0.09	0	0	1.12	1.46	0	2.57	3.43	0	1.92	10.8
ENSMUSG00000029314	Gpat3	glycerol-3-phosphate acyltransferase 3 [Source:MGI Symbol;Acc:MGI:3603816]	2153.29	0.652532	0.324041	2.01373	0.0440376	0.406955	41.96	172.55	50.86	118.6	187.64	142.06	118.65	242.08	205.92	241.41	281.44
ENSMUSG00000090031	4732440D04Rik	RIKEN cDNA 4732440D04 gene [Source:MGI Symbol;Acc:MGI:3604103]	67.5949	-0.849654	0.422172	-2.01258	0.044159	0.40734	4.34	9.03	1.88	1.96	2.49	1	2.08	3.17	2.47	2.72	1.76
ENSMUSG00000044465	Fam160a2	family with sequence similarity 160, member A2 [Source:MGI Symbol;Acc:MGI:1921599]	28.8531	0.971154	0.482544	2.01257	0.0441595	0.40734	3.26	0.83	0.59	3.33	2.24	3.31	3.92	4.7	1.94	5.32	8.89
ENSMUSG00000045394	Epcam	epithelial cell adhesion molecule [Source:MGI Symbol;Acc:MGI:106653]	373.22	-0.417719	0.207608	-2.01205	0.0442142	0.40734	49.19	41.07	54.36	44.9	33.55	22.06	35.9	44.47	39.72	33.51	31.72
ENSMUSG00000027680	Fxr1	fragile X mental retardation gene 1, autosomal homolog [Source:MGI Symbol;Acc:MGI:104860]	413.021	-0.399995	0.198809	-2.01195	0.0442253	0.40734	46.71	37.94	34.43	36.08	40.77	32.03	56.34	44.02	48.98	34.25	23.29
ENSMUSG00000037336	Mfsd2b	major facilitator superfamily domain containing 2B [Source:MGI Symbol;Acc:MGI:3583946]	14.9907	1.48008	0.735953	2.0111	0.0443146	0.407414	0	0.38	0.47	0.27	1.36	1.97	1.63	0.94	1.45	3.69	1.01
ENSMUSG00000010663	Fads1	fatty acid desaturase 1 [Source:MGI Symbol;Acc:MGI:1923517]	32.6512	-0.958387	0.476571	-2.01101	0.0443249	0.407414	2.86	1.16	1.14	0.54	0.3	0.63	3.79	4.05	2.29	3.8	2.51
ENSMUSG00000030166	Rad52	RAD52 homolog, DNA repair protein [Source:MGI Symbol;Acc:MGI:101949]	77.1028	0.618177	0.307423	2.01083	0.0443429	0.407414	8.86	7.83	3.65	12.83	8.5	13.21	12.73	14.05	6.66	14.97	13.54
ENSMUSG00000072774	Zfp951	zinc finger protein 951 [Source:MGI Symbol;Acc:MGI:2441896]	366.344	-0.473449	0.235914	-2.00687	0.0447635	0.41094	28.97	37.59	30.94	19.23	14.61	16.06	25.12	41.22	31.25	33.71	35.69
ENSMUSG00000060733	Ipmk	inositol polyphosphate multikinase [Source:MGI Symbol;Acc:MGI:1916968]	162.11	-0.576025	0.287294	-2.005	0.044963	0.411956	14.91	4.59	7.01	7.2	5.9	6.57	14.46	14.77	10.5	6.24	9.19
ENSMUSG00000006641	Slc5a6	solute carrier family 5 (sodium-dependent vitamin transporter), member 6 [Source:MGI Symbol;Acc:MGI:2660847]	7178.8	0.300029	0.149682	2.00445	0.0450219	0.411956	222.98	319.05	201.92	363.3	329.44	319.81	848.23	832.18	665.57	818.4	822.57
ENSMUSG00000072676	Tmem254a	transmembrane protein 254a [Source:MGI Symbol;Acc:MGI:1196450]	11.0605	1.7438	0.870175	2.00397	0.0450737	0.412092	0	1.32	0	1.77	3.19	4.13	4.79	1	1.99	2.86	3.63
ENSMUSG00000015971	Actr8	ARP8 actin-related protein 8 [Source:MGI Symbol;Acc:MGI:1860775]	150.522	0.455565	0.227423	2.00316	0.0451601	0.412286	8.57	13.09	14.2	21.91	13.71	17.07	19.6	16.12	12.88	18.72	20.77
ENSMUSG00000067148	Polr1c	polymerase (RNA) I polypeptide C [Source:MGI Symbol;Acc:MGI:103288]	1694.75	0.278688	0.13913	2.00308	0.0451689	0.412286	270.3	261.59	202.63	381.33	307.35	297.53	405.72	391.75	345.22	405.14	386.23
ENSMUSG00000041881	Ndufa7	NADH:ubiquinone oxidoreductase subunit A7 [Source:MGI Symbol;Acc:MGI:1913666]	325.817	0.322859	0.161269	2.00198	0.0452864	0.412342	168.52	142.07	158.69	182.26	198	229.32	125.22	144.51	133.34	170.69	144.77
ENSMUSG00000016018	Mtrex	Mtr4 exosome RNA helicase [Source:MGI Symbol;Acc:MGI:1919448]	1133.42	0.364456	0.18206	2.00185	0.045301	0.412342	57.46	60.29	48.68	51.75	88.96	65.31	61.17	83.34	72.1	94.11	95.69
ENSMUSG00000030662	Ipo5	importin 5 [Source:MGI Symbol;Acc:MGI:1917822]	5023.94	0.253749	0.126762	2.00178	0.0453084	0.412342	200.41	203.19	143.24	231.84	200.57	203.63	284.71	291.89	231.37	354.73	288.83
ENSMUSG00000027652	Ralgapb	Ral GTPase activating protein, beta subunit (non-catalytic) [Source:MGI Symbol;Acc:MGI:2444531]	49.1634	-0.89434	0.44701	-2.00072	0.0454228	0.412787	3.83	2.07	3.13	0.91	1.2	2.01	4.25	0.86	1.35	1.85	0.91
ENSMUSG00000035984	Nme5	NME/NM23 family member 5 [Source:MGI Symbol;Acc:MGI:1922783]	101.256	-0.557521	0.278709	-2.00037	0.0454605	0.412787	50.52	27.73	24.15	26.06	20.39	33.88	42.24	36.04	34.74	17.05	24.42
ENSMUSG00000078681	Tm2d3	TM2 domain containing 3 [Source:MGI Symbol;Acc:MGI:1915884]	255.072	0.390705	0.195341	2.00012	0.0454875	0.412787	62.12	46.42	49.83	81.87	91.1	75.6	85.77	73.34	70.16	88.23	67.69
ENSMUSG00000038990	Cables2	CDK5 and Abl enzyme substrate 2 [Source:MGI Symbol;Acc:MGI:2182335]	43.554	-0.703607	0.351864	-1.99966	0.0455372	0.412787	2.24	4.19	3.42	2.91	1.97	2.75	5.07	3	5.1	2.09	1.79
ENSMUSG00000041769	Ppp2r2d	protein phosphatase 2, regulatory subunit B, delta [Source:MGI Symbol;Acc:MGI:1289252]	209.907	-0.480145	0.240135	-1.99948	0.0455568	0.412787	36.65	24.23	21.01	29.31	17.93	20.28	18.95	26.33	26.5	15.31	12.97
ENSMUSG00000096647	Gm6223	predicted gene 6223 [Source:MGI Symbol;Acc:MGI:3646615]	253.281	-0.539651	0.269959	-1.99901	0.0456073	0.412909	55.85	109.57	62.68	62.29	27.9	40.92	59.47	93.04	85.43	59.99	73.86
ENSMUSG00000038301	Snx10	sorting nexin 10 [Source:MGI Symbol;Acc:MGI:1919232]	255.856	0.506031	0.253237	1.99825	0.0456896	0.413319	13.91	29.71	13.72	32.32	17.48	33.39	20.54	14.87	16.27	20.65	25.2
ENSMUSG00000020962	Gtf2a1	general transcription factor II A, 1 [Source:MGI Symbol;Acc:MGI:1933277]	442.748	-0.412551	0.206642	-1.99645	0.0458846	0.414485	27.14	19.65	15.96	15.35	11.72	11.68	13.98	12.71	13.79	15.63	9.82
ENSMUSG00000034931	Dhx8	DEAH (Asp-Glu-Ala-His) box polypeptide 8 [Source:MGI Symbol;Acc:MGI:1306823]	410.105	-0.436546	0.218669	-1.99638	0.0458929	0.414485	33.44	14.54	17.01	16.23	15.1	13.36	28.53	30.68	22.73	22.16	20.84
ENSMUSG00000021816	Ppp3cb	protein phosphatase 3, catalytic subunit, beta isoform [Source:MGI Symbol;Acc:MGI:107163]	23.4771	-1.08028	0.541277	-1.9958	0.045956	0.414618	2.01	2.95	1.89	1.01	2.44	1.6	5.93	1.32	2.12	0.65	0.79
ENSMUSG00000113640	Adat3	adenosine deaminase, tRNA-specific 3 [Source:MGI Symbol;Acc:MGI:1924344]	74.5922	-0.762432	0.382065	-1.99556	0.045982	0.414618	15.96	6.1	11.56	5.62	2.73	10.05	13.89	27.69	14.6	10.7	13.57
ENSMUSG00000039242	B3galnt2	UDP-GalNAc:betaGlcNAc beta 1,3-galactosaminyltransferase, polypeptide 2 [Source:MGI Symbol;Acc:MGI:2145517]	53.9746	-0.695781	0.348868	-1.99439	0.0461089	0.414849	10.03	6.81	6.28	7.09	4.04	3.52	4.6	10.34	6.85	3.1	5.24
ENSMUSG00000074277	Phldb3	pleckstrin homology like domain, family B, member 3 [Source:MGI Symbol;Acc:MGI:3642959]	18.8881	1.00796	0.505459	1.99416	0.0461348	0.414849	0.93	1.3	1.93	1.11	2.42	2.88	1.49	1.13	0.72	2.26	3.83
ENSMUSG00000055296	Tmem245	transmembrane protein 245 [Source:MGI Symbol;Acc:MGI:2445107]	195.545	0.662311	0.332151	1.99401	0.0461513	0.414849	1.06	2.52	3.91	6.07	3.12	3.63	2.06	2.74	3.74	4.54	3.79
ENSMUSG00000034247	Plekhm1	pleckstrin homology domain containing, family M (with RUN domain) member 1 [Source:MGI Symbol;Acc:MGI:2443207]	436.325	-0.359962	0.180526	-1.99396	0.0461564	0.414849	17.6	12.3	19.91	14.27	13.33	12.41	22.41	15.94	14.89	14.09	12.06
ENSMUSG00000035181	Heatr5a	HEAT repeat containing 5A [Source:MGI Symbol;Acc:MGI:2444133]	88.3513	0.802055	0.402409	1.99313	0.0462469	0.415329	1.83	4.95	2.22	4.44	2.6	6.14	2.54	2.2	1.15	6.46	1.61
ENSMUSG00000000552	Zfp385a	zinc finger protein 385A [Source:MGI Symbol;Acc:MGI:1352495]	15.5091	1.54266	0.774263	1.99242	0.0463245	0.415566	0.08	0.33	0.09	1.5	1.29	2.26	4.05	3.01	1.15	0.9	2.42
ENSMUSG00000035958	Tdp2	tyrosyl-DNA phosphodiesterase 2 [Source:MGI Symbol;Acc:MGI:1860486]	516.732	-0.482538	0.242212	-1.99221	0.0463479	0.415566	87.83	54.52	30.72	47.68	53.95	36.46	104.01	89.74	84.38	51.26	59.53
ENSMUSG00000090693	Trim43a	tripartite motif-containing 43A [Source:MGI Symbol;Acc:MGI:3645218]	8042.23	0.377219	0.18949	1.99071	0.0465129	0.416711	691.23	1038.15	871.2	1028.15	876.99	860.12	705.32	571.82	817.81	983.05	1299.91
ENSMUSG00000016181	Utp25	UTP25 small subunit processome component [Source:MGI Symbol;Acc:MGI:2138080]	74.1379	-0.581176	0.29223	-1.98876	0.0467278	0.418117	6.41	6.97	7.57	5.47	2.34	4.69	6.77	4.98	4.11	3.75	4.37
ENSMUSG00000020167	Tcf3	transcription factor 3 [Source:MGI Symbol;Acc:MGI:98510]	53.3927	-0.838894	0.421853	-1.98859	0.0467461	0.418117	4.68	4.99	4.45	0.67	3.96	2.52	13.9	12.98	4.58	6.74	5.3
ENSMUSG00000003559	As3mt	arsenic (+3 oxidation state) methyltransferase [Source:MGI Symbol;Acc:MGI:1929882]	18.9988	1.58726	0.798416	1.98801	0.0468105	0.418117	0.89	1.7	0.33	6.03	0	1.28	1.73	2.04	1.15	3.61	7.89
ENSMUSG00000028410	Dnaja1	DnaJ heat shock protein family (Hsp40) member A1 [Source:MGI Symbol;Acc:MGI:1270129]	10843.6	0.414184	0.20835	1.98793	0.0468198	0.418117	505.25	1205.61	785.61	1162.72	928.71	872.49	887.3	1085.76	976.81	1356.46	1606.53
ENSMUSG00000094800	Gm9780	predicted gene 9780 [Source:MGI Symbol;Acc:MGI:3710532]	313.113	0.448079	0.22548	1.98722	0.046898	0.41848	30.05	48.56	42.51	37.04	46.86	54.76	55.81	40.67	65.49	97.25	82.05
ENSMUSG00000039789	Zfp597	zinc finger protein 597 [Source:MGI Symbol;Acc:MGI:1918313]	53.4995	-0.763218	0.38446	-1.98517	0.0471256	0.420175	4.59	4.48	2.64	2.36	1.5	1.96	3.31	3.68	1	1.16	2.46
ENSMUSG00000048279	Sacs	sacsin [Source:MGI Symbol;Acc:MGI:1354724]	11.8254	-2.05061	1.03326	-1.9846	0.0471885	0.420399	0.65	0.38	0.09	0.03	0	0.38	0.47	0.17	0.02	0.03	0
ENSMUSG00000053950	Adnp2	ADNP homeobox 2 [Source:MGI Symbol;Acc:MGI:2448562]	26.1847	1.29075	0.650659	1.98375	0.0472832	0.420571	1.42	0.58	0.26	0.96	1.36	3.03	0.71	0.82	0.14	2.45	0.24
ENSMUSG00000027498	Cstf1	cleavage stimulation factor, 3' pre-RNA, subunit 1 [Source:MGI Symbol;Acc:MGI:1914587]	532.548	-0.371879	0.187542	-1.98291	0.047378	0.421079	42.94	38.18	43.89	27	31.91	30.53	49.95	51.1	72.99	55.78	42.41
ENSMUSG00000037910	1700018B24Rik	RIKEN cDNA 1700018B24 gene [Source:MGI Symbol;Acc:MGI:1913582]	17.5416	-1.01478	0.511895	-1.98241	0.0474338	0.421239	9.96	9.64	8.15	5.31	3.1	1.87	9.57	10.19	7.79	2.8	9.56
ENSMUSG00000037805	Rpl10a	ribosomal protein L10A [Source:MGI Symbol;Acc:MGI:1343877]	2305.96	-0.331161	0.167092	-1.98191	0.0474894	0.421398	623.95	635.85	769.37	432.28	535.95	698.57	631.27	724.12	664.75	538.8	472.91
ENSMUSG00000057234	Mettl15	methyltransferase like 15 [Source:MGI Symbol;Acc:MGI:1924144]	24.8865	-1.01109	0.510314	-1.98132	0.0475558	0.421651	9.76	3.34	2.53	4.9	1.84	2.04	4.86	4.17	3.58	1.08	2.24
ENSMUSG00000040263	Klhdc4	kelch domain containing 4 [Source:MGI Symbol;Acc:MGI:2384569]	232.709	0.493666	0.249275	1.98041	0.0476576	0.422219	16.41	15.14	15.52	14.67	20.79	24.43	39.04	46.74	20.69	41.51	66.6
ENSMUSG00000020409	Slu7	SLU7 splicing factor homolog (S. cerevisiae) [Source:MGI Symbol;Acc:MGI:2385598]	631.468	0.348519	0.176089	1.97922	0.0477913	0.422731	40.01	46.62	33.54	72.07	56.16	45.5	75.41	62.81	59.76	77.08	62.07
ENSMUSG00000025521	Tmem192	transmembrane protein 192 [Source:MGI Symbol;Acc:MGI:1920317]	627.864	-0.266463	0.134659	-1.97879	0.0478393	0.42282	140.19	153.61	123.45	133.23	113.58	114.01	172.66	143.62	160.71	116.39	128.98
ENSMUSG00000075595	Zfp652	zinc finger protein 652 [Source:MGI Symbol;Acc:MGI:2442221]	16.7367	-1.40529	0.710392	-1.97818	0.0479082	0.423094	1.27	1.14	0.16	0.44	0.5	0.41	1.43	0.43	0.7	0.36	0
ENSMUSG00000033386	Frrs1	ferric-chelate reductase 1 [Source:MGI Symbol;Acc:MGI:108076]	1048.54	0.477774	0.241677	1.97691	0.0480522	0.423695	30.35	80.58	78.29	78.73	75.27	77.18	81.4	107.19	81.45	127.95	160.78
ENSMUSG00000020476	Dbnl	drebrin-like [Source:MGI Symbol;Acc:MGI:700006]	377.032	0.505287	0.255761	1.97562	0.0481976	0.424642	10.35	30.23	15.83	26.76	23.35	37.41	56.59	47.86	48.27	54.34	69.96
ENSMUSG00000024181	Mrpl28	mitochondrial ribosomal protein L28 [Source:MGI Symbol;Acc:MGI:1915861]	442.002	0.338604	0.171457	1.97486	0.0482835	0.424766	77.71	100.92	71.55	115.32	93.1	116.53	75.02	96.15	97.66	117.34	97.83
ENSMUSG00000042148	Cox10	heme A:farnesyltransferase cytochrome c oxidase assembly factor 10 [Source:MGI Symbol;Acc:MGI:1917633]	239.438	0.501806	0.254109	1.97477	0.0482947	0.424766	13.93	19.35	15.1	27.58	24.45	11.98	25.13	27.49	39.43	44.41	48.21
ENSMUSG00000098950	Gm28036	predicted gene, 28036 [Source:MGI Symbol;Acc:MGI:5547772]	11.128	-4.79352	2.42773	-1.97449	0.0483259	0.424766	1.04	0	1.29	0	0	0	1.36	2.37	0	0.71	0
ENSMUSG00000029175	Slc35f6	solute carrier family 35, member F6 [Source:MGI Symbol;Acc:MGI:1922169]	227.061	0.69731	0.353476	1.97273	0.0485268	0.426195	3.93	16.28	9.79	20.9	11.94	21.57	28.56	9.78	18.19	18.66	32.21
ENSMUSG00000023456	Tpi1	triosephosphate isomerase 1 [Source:MGI Symbol;Acc:MGI:98797]	109.82	0.578463	0.293458	1.9712	0.0487012	0.427391	11.65	11.65	12.72	16.38	28.81	17.12	14.99	11.55	9.96	9.01	19.73
ENSMUSG00000032579	Hemk1	HemK methyltransferase family member 1 [Source:MGI Symbol;Acc:MGI:1916786]	29.4388	1.39794	0.709596	1.97005	0.0488331	0.428211	5.06	0.17	1.47	3.97	6.83	11.34	6.77	4.8	2.04	16.13	1.23
ENSMUSG00000028194	Ddah1	dimethylarginine dimethylaminohydrolase 1 [Source:MGI Symbol;Acc:MGI:1916469]	767.648	0.678467	0.344602	1.96885	0.0489708	0.429009	18.48	80.11	32.12	129.05	55.61	47.73	61.73	48.34	37.99	45.64	86.98
ENSMUSG00000043424	Eif3j2	eukaryotic translation initiation factor 3, subunit J2 [Source:MGI Symbol;Acc:MGI:3704486]	1336.58	-0.290317	0.147475	-1.96858	0.0490011	0.429009	129.02	99.07	89.91	84.7	94.91	73.84	170.05	165.66	164.13	125.19	148.77
ENSMUSG00000030213	Atf7ip	activating transcription factor 7 interacting protein [Source:MGI Symbol;Acc:MGI:1858965]	374.288	0.518785	0.263594	1.96812	0.0490543	0.429139	22.99	18.02	15.66	26.67	23.41	20	30.25	8.99	14.86	25.63	33.6
ENSMUSG00000038167	Plekhg6	pleckstrin homology domain containing, family G (with RhoGef domain) member 6 [Source:MGI Symbol;Acc:MGI:2682298]	16.2897	-1.5459	0.785712	-1.96751	0.0491241	0.42915	0.26	1.22	2.11	0.24	0	0.54	3.53	0.77	1.2	0.6	1.47
ENSMUSG00000024052	Lpin2	lipin 2 [Source:MGI Symbol;Acc:MGI:1891341]	19.6983	-1.33287	0.677464	-1.96744	0.0491325	0.42915	1.88	2.92	1.47	1.02	1.26	0.51	4.15	0.79	0.19	0.74	0.32
ENSMUSG00000020526	Znhit3	zinc finger, HIT type 3 [Source:MGI Symbol;Acc:MGI:3051596]	3037.5	-0.332282	0.169002	-1.96614	0.0492824	0.429523	1000.09	710.51	588.62	643.67	544.73	506.49	750.33	672.09	850.42	595.39	698.67
ENSMUSG00000032058	Ppp2r1b	protein phosphatase 2, regulatory subunit A, beta [Source:MGI Symbol;Acc:MGI:1920949]	53.7119	-0.847668	0.431146	-1.96608	0.0492891	0.429523	3.1	2.24	3.51	4.02	1.48	1.15	4.36	9.64	3.88	2.89	1.62
ENSMUSG00000040836	Gpr161	G protein-coupled receptor 161 [Source:MGI Symbol;Acc:MGI:2685054]	616.477	0.405539	0.206269	1.96607	0.0492908	0.429523	12.38	18.38	18.42	19.09	15.78	15.93	26.35	36.66	25.54	53.17	50.79
ENSMUSG00000090534	Gm4675	predicted gene 4675 [Source:MGI Symbol;Acc:MGI:3782856]	94.7271	0.61418	0.312451	1.96568	0.0493352	0.429574	58.78	41.03	53.26	113.52	54.32	37.13	34.95	29.08	23.69	45.59	58.13
ENSMUSG00000001424	Snd1	staphylococcal nuclease and tudor domain containing 1 [Source:MGI Symbol;Acc:MGI:1929266]	67.4968	0.734082	0.373833	1.96366	0.0495695	0.43114	2.45	5.49	2.74	3.55	6.65	5.61	5.03	8.05	4.55	5.51	15.77
ENSMUSG00000083844	Ube2d-ps	ubiquitin-conjugating enzyme E2D, pseudogene [Source:MGI Symbol;Acc:MGI:1913774]	63.6043	0.711058	0.362145	1.96346	0.0495923	0.43114	14.74	5.12	6.99	9.58	16.87	18.58	13.13	13.78	6.41	20.64	13.29
ENSMUSG00000026991	Pkp4	plakophilin 4 [Source:MGI Symbol;Acc:MGI:109281]	77.1039	0.629599	0.320765	1.96281	0.0496685	0.431466	5.17	5.58	3.41	11.74	9.35	8.02	6.31	2.77	4.22	3.69	5.19
ENSMUSG00000041688	Amot	angiomotin [Source:MGI Symbol;Acc:MGI:108440]	74.7886	0.973606	0.496157	1.96229	0.0497283	0.43165	2.89	1.7	3.84	4.32	3.4	4	1.71	0.69	0.36	0.57	4.79
ENSMUSG00000045216	Hs6st1	heparan sulfate 6-O-sulfotransferase 1 [Source:MGI Symbol;Acc:MGI:1354958]	102.23	0.730468	0.372491	1.96103	0.0498752	0.432047	1.56	5.47	5.37	8.65	7.47	9.36	7.83	4.07	2.41	4.81	6.59
ENSMUSG00000029580	Actb	actin, beta [Source:MGI Symbol;Acc:MGI:87904]	6815.47	0.471229	0.240328	1.96077	0.0499055	0.432047	613.18	1065.06	1016.66	1542.6	1145.06	709.84	418.42	640.69	687.51	803.99	1007.29
ENSMUSG00000034007	Scaper	S phase cyclin A-associated protein in the ER [Source:MGI Symbol;Acc:MGI:1925976]	25.7636	0.897907	0.458025	1.96039	0.0499505	0.432047	1.69	1.34	0.54	1	2.38	2.33	0.49	0.65	0.52	1.3	1.12
ENSMUSG00000026960	Arl6ip6	ADP-ribosylation factor-like 6 interacting protein 6 [Source:MGI Symbol;Acc:MGI:1929507]	182.337	-0.691299	0.352634	-1.96038	0.0499509	0.432047	20.96	23.67	22.31	14.32	21.42	3.54	16.15	24.27	22.61	11.69	15.5
ENSMUSG00000030117	Gdf3	growth differentiation factor 3 [Source:MGI Symbol;Acc:MGI:95686]	42.6435	1.45627	0.742902	1.96024	0.0499678	0.432047	0	6.27	0.72	4.71	3.28	3.7	2.83	4.4	1.03	2.83	21.52
ENSMUSG00000054892	Txk	TXK tyrosine kinase [Source:MGI Symbol;Acc:MGI:102960]	18.1543	-1.0199	0.520426	-1.95974	0.0500257	0.432213	1.89	3.38	2.49	1.74	0.69	0.46	1.66	2.06	1.99	0.8	1.79
ENSMUSG00000022747	St3gal6	ST3 beta-galactoside alpha-2,3-sialyltransferase 6 [Source:MGI Symbol;Acc:MGI:1888707]	32.9535	-1.0795	0.551371	-1.95785	0.0502471	0.43379	5.89	9.68	4.56	3.28	1.86	2.07	2.9	1.85	3.84	0.13	3.55
ENSMUSG00000027367	Stard7	START domain containing 7 [Source:MGI Symbol;Acc:MGI:2139090]	34.9683	-1.09125	0.557867	-1.9561	0.0504528	0.435229	8.18	1.49	5.02	1.65	2.39	0.74	6.49	4.74	2.53	5.66	1.16
ENSMUSG00000026869	Psmd5	proteasome (prosome, macropain) 26S subunit, non-ATPase, 5 [Source:MGI Symbol;Acc:MGI:1914248]	522.926	-0.38389	0.196481	-1.95383	0.0507216	0.43721	62.7	58.54	49.79	63	38.94	34.29	60.45	62.97	78.6	45.5	51.8
ENSMUSG00000041329	Atp1b2	ATPase, Na+/K+ transporting, beta 2 polypeptide [Source:MGI Symbol;Acc:MGI:88109]	30.878	-0.759353	0.388803	-1.95306	0.050813	0.437659	3.08	2.71	3.28	1.29	1.64	2.84	3.8	6.47	3.39	2.56	2.11
ENSMUSG00000113566	Gm40977	predicted gene, 40977 [Source:MGI Symbol;Acc:MGI:5623862]	329.986	-0.521018	0.266825	-1.95266	0.0508604	0.437729	104.76	143.35	111.75	117.78	51.89	60.69	78.99	153.75	70.75	67.23	86.37
ENSMUSG00000042595	Fam199x	family with sequence similarity 199, X-linked [Source:MGI Symbol;Acc:MGI:2384304]	37.9277	-1.08266	0.554727	-1.9517	0.0509742	0.43837	3.93	0.52	1.14	1.21	0.28	0.73	0.75	0.49	0.51	0.53	0.17
ENSMUSG00000020677	Ddx52	DEAD (Asp-Glu-Ala-Asp) box polypeptide 52 [Source:MGI Symbol;Acc:MGI:1925644]	664.976	-0.38854	0.19929	-1.94962	0.0512216	0.4396	66.72	36.07	37.51	37.82	32.44	35.46	52.01	63.12	53.65	52.4	33.63
ENSMUSG00000032215	Rsl24d1	ribosomal L24 domain containing 1 [Source:MGI Symbol;Acc:MGI:2681840]	3580.1	-0.258588	0.132672	-1.94907	0.0512866	0.4396	654.74	519.76	561.3	516.67	453.47	410.3	496.39	568.26	550.34	480.77	462.54
ENSMUSG00000038188	Scarf1	scavenger receptor class F, member 1 [Source:MGI Symbol;Acc:MGI:2449455]	20.1822	-1.56264	0.801766	-1.949	0.0512957	0.4396	2.1	0.26	0.22	0	0.06	0.76	1.95	5.96	3.9	1.43	1.57
ENSMUSG00000041995	Zbed3	zinc finger, BED type containing 3 [Source:MGI Symbol;Acc:MGI:1919364]	93.9221	-0.683668	0.350979	-1.94789	0.0514283	0.4396	18.8	15.47	12.39	3.62	9	8.97	8.67	14.73	6.3	10.93	6.19
ENSMUSG00000030200	Bcl2l14	BCL2-like 14 (apoptosis facilitator) [Source:MGI Symbol;Acc:MGI:1914063]	1342.08	0.363558	0.18668	1.94749	0.0514755	0.4396	107.57	142.09	87.58	187.83	137.27	107	143.2	200.21	148.06	199.97	212.85
ENSMUSG00000025912	Mybl1	myeloblastosis oncogene-like 1 [Source:MGI Symbol;Acc:MGI:99925]	32.08	-1.2848	0.659733	-1.94745	0.0514808	0.4396	8.07	1.67	1.11	0.81	1.18	1.19	0.13	0.32	0.61	0.46	0.05
ENSMUSG00000031924	Cyb5b	cytochrome b5 type B [Source:MGI Symbol;Acc:MGI:1913677]	370.931	-0.500502	0.257004	-1.94745	0.0514811	0.4396	30.59	18.86	12.49	17.07	11.27	15.82	36.09	18.2	31.71	23.6	15.7
ENSMUSG00000025228	Actr1a	ARP1 actin-related protein 1A, centractin alpha [Source:MGI Symbol;Acc:MGI:1858964]	292.71	0.507426	0.260585	1.94725	0.0515042	0.4396	6.75	11.25	11.44	16.02	20.17	20.99	48.57	30.09	27.82	33.95	31.79
ENSMUSG00000004561	Mettl17	methyltransferase like 17 [Source:MGI Symbol;Acc:MGI:1098577]	212.309	0.395041	0.202877	1.94719	0.0515114	0.4396	17.3	27.9	14.52	26.73	23.47	30.28	39.16	32.48	38.27	48.71	40.86
ENSMUSG00000037649	H2-DMa	histocompatibility 2, class II, locus DMa [Source:MGI Symbol;Acc:MGI:95921]	16.165	1.42421	0.731928	1.94583	0.0516747	0.439954	0.45	0.72	0	1.26	3.16	4.75	4.15	4.62	4.17	2.39	3.83
ENSMUSG00000021482	Prxl2c	peroxiredoxin like 2C [Source:MGI Symbol;Acc:MGI:1913379]	135.475	-0.642788	0.330375	-1.94563	0.0516993	0.439954	22.58	20.41	58.31	17.51	13.82	22.39	22.06	21.63	27.28	16.03	22.99
ENSMUSG00000066007	Zfp600	zinc finger protein 600 [Source:MGI Symbol;Acc:MGI:3705222]	307.566	0.768479	0.394993	1.94555	0.0517088	0.439954	23.23	28.41	5.65	61.08	24.91	25.17	14.61	9.6	24.21	31.67	14.27
ENSMUSG00000070709	Zfp974	zinc finger protein 974 [Source:MGI Symbol;Acc:MGI:1920680]	80.8832	0.664113	0.341352	1.94554	0.0517105	0.439954	4.46	2.03	3.41	8.53	4.84	2.93	3.12	1.84	2.8	4.8	3.1
ENSMUSG00000062038	Gm10108	predicted pseudogene 10108 [Source:MGI Symbol;Acc:MGI:3642431]	102.779	0.580819	0.298643	1.94486	0.0517921	0.440312	81.83	72.23	41.63	137.79	77.85	98.63	85.03	51.99	98.16	78.46	134.3
ENSMUSG00000035505	Cox18	cytochrome c oxidase assembly protein 18 [Source:MGI Symbol;Acc:MGI:2448532]	181.461	-0.409925	0.210816	-1.94447	0.0518387	0.440372	33.99	43.55	46.02	25.95	24.25	30.93	35.47	49.84	39.94	33.01	40.29
ENSMUSG00000028156	Eif4e	eukaryotic translation initiation factor 4E [Source:MGI Symbol;Acc:MGI:95305]	7280.69	-0.363764	0.187198	-1.9432	0.0519915	0.440853	1681.57	1777.46	1166.37	1275.47	842.08	802.61	1191.51	1246.22	1293.66	1111.65	1331.32
ENSMUSG00000015474	Ppt2	palmitoyl-protein thioesterase 2 [Source:MGI Symbol;Acc:MGI:1860075]	1216.18	0.473752	0.2438	1.9432	0.051992	0.440853	88.46	266.5	116.69	236.92	165.26	221.87	127.96	142.52	110.8	164.19	198.16
ENSMUSG00000027809	Etfdh	electron transferring flavoprotein, dehydrogenase [Source:MGI Symbol;Acc:MGI:106100]	58.3509	0.772097	0.39737	1.94302	0.0520138	0.440853	2.61	6.42	4.56	4.39	7.11	3.28	3.64	2.53	5.29	11.44	10.05
ENSMUSG00000084786	Ubl5	ubiquitin-like 5 [Source:MGI Symbol;Acc:MGI:1913427]	668.645	0.243164	0.125178	1.94255	0.0520701	0.440995	347.63	326.48	351.45	429.11	376.89	418.51	242.65	216.63	239.04	269.29	267.85
ENSMUSG00000028910	Mecr	mitochondrial trans-2-enoyl-CoA reductase [Source:MGI Symbol;Acc:MGI:1349441]	75.5225	0.557716	0.287226	1.94173	0.0521694	0.441501	7.11	10.75	9.01	18.35	14.73	15.92	16.99	13.94	19.7	14.62	22.7
ENSMUSG00000039959	Hip1	huntingtin interacting protein 1 [Source:MGI Symbol;Acc:MGI:1099804]	301.312	0.473258	0.243831	1.94093	0.0522671	0.441768	13.65	18.83	13.87	13.79	17.72	14.67	12.59	7.14	6.77	19.96	15.26
ENSMUSG00000115918	A930001M01Rik	RIKEN cDNA A930001M01 gene [Source:MGI Symbol;Acc:MGI:1925191]	18.5936	1.13082	0.582651	1.94082	0.0522802	0.441768	0.82	0.95	0.3	0.75	0.84	2.27	0.64	0	0.43	1.14	0.87
ENSMUSG00000026974	Zmynd19	zinc finger, MYND domain containing 19 [Source:MGI Symbol;Acc:MGI:1914437]	309.312	-0.499997	0.257749	-1.93986	0.052397	0.442304	23.59	12.5	21.4	7.48	13.7	10.66	39.18	31.61	36.94	39.54	27.76
ENSMUSG00000041309	Nkx6-2	NK6 homeobox 2 [Source:MGI Symbol;Acc:MGI:1352738]	62.1548	-0.713676	0.367953	-1.93959	0.0524298	0.442304	5.06	8.17	17.38	6.89	4.37	4.46	12.07	7.53	8.67	7.14	7.18
ENSMUSG00000003363	Pld3	phospholipase D family, member 3 [Source:MGI Symbol;Acc:MGI:1333782]	895.653	0.453817	0.23404	1.93906	0.052494	0.442304	62.72	117.49	72.04	120.84	91.78	131.23	250.87	175.49	94.48	193.73	261.04
ENSMUSG00000023106	Denr	density-regulated protein [Source:MGI Symbol;Acc:MGI:1915434]	1242.91	-0.276898	0.142816	-1.93885	0.0525197	0.442304	251.35	191.5	205.59	206.79	175.32	151.39	160.79	172.87	160.88	125.6	142.43
ENSMUSG00000030269	Mtmr14	myotubularin related protein 14 [Source:MGI Symbol;Acc:MGI:1916075]	129.917	0.681898	0.351757	1.93855	0.0525566	0.442304	8.91	15.14	4.42	14.02	20.66	12.24	11.83	17.87	15.76	11.48	32.64
ENSMUSG00000052915	Msl1	male specific lethal 1 [Source:MGI Symbol;Acc:MGI:1921276]	123.722	-0.559536	0.288668	-1.93834	0.0525819	0.442304	24.88	16.49	29.04	8.24	16.03	21.14	16.07	16.84	16.21	10.2	13.3
ENSMUSG00000021095	Gsc	goosecoid homeobox [Source:MGI Symbol;Acc:MGI:95841]	31.1597	-1.76178	0.909071	-1.938	0.0526231	0.442304	6.7	0	1.69	0.39	0.73	0	11.09	21.11	6.04	15.82	0.4
ENSMUSG00000007659	Bcl2l1	BCL2-like 1 [Source:MGI Symbol;Acc:MGI:88139]	117.545	0.645015	0.332979	1.93711	0.0527325	0.442304	2.42	9.3	3.61	10.1	7.8	8.22	14.93	8.5	16.68	17.38	18.57
ENSMUSG00000032263	Bckdhb	branched chain ketoacid dehydrogenase E1, beta polypeptide [Source:MGI Symbol;Acc:MGI:88137]	140.492	0.718221	0.370798	1.93696	0.0527502	0.442304	7	40.23	28.62	49.51	32.13	32.74	13.13	16.48	20.81	23.61	37.17
ENSMUSG00000039062	Anpep	alanyl (membrane) aminopeptidase [Source:MGI Symbol;Acc:MGI:5000466]	114.644	-0.71027	0.366791	-1.93644	0.0528133	0.442304	47.25	33.29	21.21	34.92	13.42	7.68	18.64	9.68	15.03	11.04	8.65
ENSMUSG00000054693	Adam10	a disintegrin and metallopeptidase domain 10 [Source:MGI Symbol;Acc:MGI:109548]	234.617	-0.338252	0.174719	-1.93598	0.0528696	0.442304	15.35	14.39	12.98	11.19	11.39	13.77	9.53	7.5	8.58	5.36	6.53
ENSMUSG00000089951	Gm14435	predicted gene 14435 [Source:MGI Symbol;Acc:MGI:3702420]	15.2194	-1.17557	0.607351	-1.93557	0.0529204	0.442304	5.87	11.93	7.36	6.57	6.99	1.4	4.33	10.08	10.33	2.16	2.07
ENSMUSG00000072479	Xlr5b	X-linked lymphocyte-regulated 5B [Source:MGI Symbol;Acc:MGI:3574109]	21.866	-1.76174	0.91022	-1.93551	0.0529272	0.442304	2.14	1.39	6.86	1.16	0	0.21	10.79	3.76	9.06	0	9.7
ENSMUSG00000085241	Snhg3	small nucleolar RNA host gene 3 [Source:MGI Symbol;Acc:MGI:2684817]	114.024	-0.623703	0.322279	-1.93529	0.0529546	0.442304	135.2	73.06	71.69	48.02	35.24	36.16	49.15	39.77	66.94	60.16	52.27
ENSMUSG00000107336	Gm43461	predicted gene 43461 [Source:MGI Symbol;Acc:MGI:5663598]	14.5827	1.06619	0.55097	1.93512	0.052976	0.442304	1.76	2.71	1.15	5.34	3.65	2.95	0.83	3.36	3.61	4.45	6.08
ENSMUSG00000005103	Wdr1	WD repeat domain 1 [Source:MGI Symbol;Acc:MGI:1337100]	96.7614	-0.535752	0.27686	-1.9351	0.0529782	0.442304	10.23	12.99	5.9	5.56	5.88	8.33	13	6.64	7.59	6.27	5.88
ENSMUSG00000031337	Mtm1	X-linked myotubular myopathy gene 1 [Source:MGI Symbol;Acc:MGI:1099452]	62.5695	0.950018	0.49122	1.934	0.0531134	0.442864	3.58	6.22	2.14	3.38	8.64	1.47	1.5	1.79	2.74	8.84	5.58
ENSMUSG00000037885	Stk35	serine/threonine kinase 35 [Source:MGI Symbol;Acc:MGI:1914583]	351.888	-0.467076	0.24152	-1.93391	0.0531247	0.442864	21.4	13.16	13.85	10.06	13.51	8.83	37.99	45.38	21.43	20.97	32.26
ENSMUSG00000018861	Fdxr	ferredoxin reductase [Source:MGI Symbol;Acc:MGI:104724]	10.3457	-1.28498	0.664636	-1.93336	0.0531916	0.443092	1.58	1.33	2.55	0.49	1.25	0.14	1.75	2.16	1.22	1.16	0.5
ENSMUSG00000024400	Wdr33	WD repeat domain 33 [Source:MGI Symbol;Acc:MGI:1921570]	418.961	-0.445002	0.230212	-1.93301	0.0532355	0.443126	64.95	66.78	77.62	52.3	63.83	45.98	57.99	39.22	86.21	42.73	40.77
ENSMUSG00000029715	Pop7	processing of precursor 7, ribonuclease P family, (S. cerevisiae) [Source:MGI Symbol;Acc:MGI:1921347]	318.909	-0.413718	0.214249	-1.93101	0.0534813	0.44484	84.18	96.51	138.8	68.08	69.68	89.87	73.19	57.82	86.81	58.52	58
ENSMUSG00000051769	Wfdc15a	WAP four-disulfide core domain 15A [Source:MGI Symbol;Acc:MGI:1915471]	12.4894	1.46139	0.75707	1.93032	0.0535677	0.444903	1.21	1.73	3.55	3.7	18.37	14.09	1.5	9.77	2.97	4.1	5.71
ENSMUSG00000037815	Ctnna1	catenin (cadherin associated protein), alpha 1 [Source:MGI Symbol;Acc:MGI:88274]	708.351	0.336618	0.174396	1.9302	0.0535824	0.444903	24.11	41.8	32.13	44.53	39.35	34.45	47.63	45.93	32.37	50.59	57.56
ENSMUSG00000079553	Kifc1	kinesin family member C1 [Source:MGI Symbol;Acc:MGI:109596]	25.2391	1.04332	0.540585	1.92999	0.0536085	0.444903	4.96	2.92	1.48	1.48	4.42	6.49	3.8	3.42	1.44	6.47	10.92
ENSMUSG00000028687	Mutyh	mutY DNA glycosylase [Source:MGI Symbol;Acc:MGI:1917853]	108.228	0.711982	0.369087	1.92904	0.0537262	0.445384	4.37	9.74	7.86	5.42	16.71	21.53	24.66	33.53	18.46	37.33	25.92
ENSMUSG00000026003	Acadl	acyl-Coenzyme A dehydrogenase, long-chain [Source:MGI Symbol;Acc:MGI:87866]	1210.83	0.359985	0.186665	1.92851	0.0537915	0.445384	68.79	134.8	80.98	154.32	105.76	128.79	177.43	161.3	142.84	173.69	195.46
ENSMUSG00000003279	Dlgap1	DLG associated protein 1 [Source:MGI Symbol;Acc:MGI:1346065]	19.8813	-1.86675	0.968006	-1.92845	0.0537995	0.445384	0.06	3	0.32	0	0	0.26	1.24	2.68	2.56	2.71	1.1
ENSMUSG00000001403	Ube2c	ubiquitin-conjugating enzyme E2C [Source:MGI Symbol;Acc:MGI:1915862]	6202.64	-0.272878	0.141517	-1.92823	0.0538262	0.445384	1577.82	1726.7	1723.54	1477.46	1151.18	1173	1380.81	1469.89	1473.19	1141.01	1486.3
ENSMUSG00000037451	Slc22a20	solute carrier family 22 (organic anion transporter), member 20 [Source:MGI Symbol;Acc:MGI:2685809]	68.7542	-0.55896	0.290018	-1.92733	0.053939	0.445543	8.96	5.88	12.21	8.41	5.3	4.91	9.42	9.22	9.17	6.51	5.96
ENSMUSG00000033055	Ankrd54	ankyrin repeat domain 54 [Source:MGI Symbol;Acc:MGI:2444209]	107.032	-0.667202	0.346266	-1.92685	0.0539988	0.445543	5.64	7.81	13.52	6.43	9.66	3.93	40.45	23.4	22.35	18.8	10.14
ENSMUSG00000062202	Btbd9	BTB (POZ) domain containing 9 [Source:MGI Symbol;Acc:MGI:1916625]	32.8694	1.07524	0.558048	1.92679	0.0540053	0.445543	0.1	0.65	0.47	1.2	0.27	2.09	1.51	1.28	0.75	1.59	1.62
ENSMUSG00000024891	Slc29a2	solute carrier family 29 (nucleoside transporters), member 2 [Source:MGI Symbol;Acc:MGI:1345278]	89.281	-0.54252	0.281629	-1.92636	0.0540591	0.445543	4.38	6.56	4.22	1.98	3.17	4.46	18.3	14.27	10.85	12.22	8.57
ENSMUSG00000037440	Vnn1	vanin 1 [Source:MGI Symbol;Acc:MGI:108395]	1401.16	0.477983	0.248174	1.926	0.0541041	0.445543	68.27	196.47	115.71	123.47	132.65	141.75	108.24	85.06	79.91	182.73	164.76
ENSMUSG00000027852	Nras	neuroblastoma ras oncogene [Source:MGI Symbol;Acc:MGI:97376]	208.636	-0.401659	0.208566	-1.92581	0.0541283	0.445543	14.26	14.65	14.96	10.1	11.89	13.79	15.64	24.11	23.03	14.8	13.64
ENSMUSG00000008958	Vps72	vacuolar protein sorting 72 [Source:MGI Symbol;Acc:MGI:1202305]	523.183	0.388255	0.201618	1.9257	0.0541424	0.445543	76.18	72.7	54.52	67.49	114.43	89.61	122.85	136.76	75.83	133.13	139.46
ENSMUSG00000028890	Mtf1	metal response element binding transcription factor 1 [Source:MGI Symbol;Acc:MGI:101786]	379.957	-0.411255	0.213583	-1.9255	0.0541667	0.445543	80.98	46.95	40.88	37.77	36.72	40.87	63.35	61.2	58.35	38.6	62.04
ENSMUSG00000030619	Eed	embryonic ectoderm development [Source:MGI Symbol;Acc:MGI:95286]	1132.38	0.336697	0.174915	1.92492	0.0542393	0.445543	180.19	320.5	185.44	302.23	281.03	290.14	204.88	238.41	240.2	274.49	280.69
ENSMUSG00000014850	Msh3	mutS homolog 3 [Source:MGI Symbol;Acc:MGI:109519]	167.335	-0.572677	0.297514	-1.92488	0.0542448	0.445543	17.93	13.67	20.05	7.65	12.75	8.88	13.34	17.37	15.96	19.09	6.53
ENSMUSG00000109718	Trim61	tripartite motif-containing 61 [Source:MGI Symbol;Acc:MGI:2387432]	45.2651	-0.83487	0.433872	-1.92423	0.0543256	0.445644	12.9	10.92	2.71	4.34	3.54	2.86	5.79	8.03	3.7	5.51	3.72
ENSMUSG00000032705	Exd2	exonuclease 3'-5' domain containing 2 [Source:MGI Symbol;Acc:MGI:1922485]	205.748	-0.558449	0.290233	-1.92414	0.054337	0.445644	22.99	14.82	12.23	5.03	13.17	16.41	21.83	24.98	18.37	13.86	13.98
ENSMUSG00000030614	Tmem126b	transmembrane protein 126B [Source:MGI Symbol;Acc:MGI:1915722]	25.0395	-0.980551	0.50976	-1.92355	0.0544106	0.445919	3.05	1.1	3.96	1.19	1.27	0.53	4.26	3.84	2.33	3.77	1.3
ENSMUSG00000047986	Palm3	paralemmin 3 [Source:MGI Symbol;Acc:MGI:1921587]	16.2131	-1.21546	0.631999	-1.9232	0.0544544	0.44595	1.82	1.8	2.01	1.87	0.12	0.74	4.23	1.76	1.11	1.02	0.7
ENSMUSG00000055660	Mettl4	methyltransferase like 4 [Source:MGI Symbol;Acc:MGI:1924031]	95.217	-0.463737	0.241207	-1.92257	0.0545344	0.44617	12.53	10.84	10.99	10.04	8.52	10.68	11.47	10.19	7.54	6.77	4.21
ENSMUSG00000035235	Trim13	tripartite motif-containing 13 [Source:MGI Symbol;Acc:MGI:1913847]	210.373	-0.595161	0.3096	-1.92235	0.0545612	0.44617	53.35	13.55	34.78	27.92	16.85	18.05	33.63	29.41	44.29	25.27	26.75
ENSMUSG00000040374	Pex2	peroxisomal biogenesis factor 2 [Source:MGI Symbol;Acc:MGI:107486]	76.2744	-0.727343	0.37843	-1.922	0.0546057	0.446206	14.76	7.69	7.51	9.08	5	2.1	10.58	22	16.76	11.14	11.37
ENSMUSG00000021238	Aldh6a1	aldehyde dehydrogenase family 6, subfamily A1 [Source:MGI Symbol;Acc:MGI:1915077]	44.9962	0.835861	0.435043	1.92133	0.0546898	0.446394	1.45	0.66	1.2	2.44	1.35	4.43	2.99	4.12	4.65	6.99	2.93
ENSMUSG00000025907	Rb1cc1	RB1-inducible coiled-coil 1 [Source:MGI Symbol;Acc:MGI:1341850]	4285.25	-0.40038	0.208478	-1.92049	0.0547959	0.446394	539.15	356.7	257.81	315.35	213.24	189.62	324.6	319.38	258.66	310.48	254.03
ENSMUSG00000035891	Cerk	ceramide kinase [Source:MGI Symbol;Acc:MGI:2386052]	10.182	1.90316	0.991013	1.92042	0.0548052	0.446394	0.11	0	0	0.1	1.2	0.78	0.27	1.1	1.44	0.61	0.75
ENSMUSG00000031601	Cnot7	CCR4-NOT transcription complex, subunit 7 [Source:MGI Symbol;Acc:MGI:1298230]	738.934	-0.506437	0.263735	-1.92025	0.0548269	0.446394	103.85	106.13	65.37	55.23	32.66	36.59	97.8	91.6	58.11	93.28	97.15
ENSMUSG00000036698	Ago2	argonaute RISC catalytic subunit 2 [Source:MGI Symbol;Acc:MGI:2446632]	1626.33	0.296487	0.154402	1.92023	0.0548288	0.446394	26.58	24.33	25.77	29.7	30.61	36.34	56.71	72.32	41.42	68.95	62.33
ENSMUSG00000063450	Syne2	spectrin repeat containing, nuclear envelope 2 [Source:MGI Symbol;Acc:MGI:2449316]	453.104	0.333052	0.17357	1.91883	0.0550052	0.447194	15.97	26.25	16.45	23.71	23.67	21.6	35.88	31.86	23.12	41.95	37.49
ENSMUSG00000020390	Ube2b	ubiquitin-conjugating enzyme E2B [Source:MGI Symbol;Acc:MGI:102944]	792.338	-0.346377	0.180516	-1.91882	0.0550071	0.447194	166.66	102.33	124.45	121.17	95.47	72.29	152.69	129.89	120.46	118.65	106.92
ENSMUSG00000021116	Eif2s1	eukaryotic translation initiation factor 2, subunit 1 alpha [Source:MGI Symbol;Acc:MGI:95299]	3167.43	-0.366906	0.191314	-1.91783	0.0551331	0.447248	514.54	654.23	492.92	532.86	318.85	267.09	406.16	466.63	454.56	394.24	411.14
ENSMUSG00000007041	Clic1	chloride intracellular channel 1 [Source:MGI Symbol;Acc:MGI:2148924]	12.3054	1.49763	0.781015	1.91754	0.0551694	0.447248	1.1	1.39	0	2.09	2.21	2.24	1.19	2.05	1.64	0.52	8.32
ENSMUSG00000044948	Cfap43	cilia and flagella associated protein 43 [Source:MGI Symbol;Acc:MGI:1289258]	15.2622	1.52211	0.793879	1.91731	0.0551987	0.447248	1.18	0	0	1.97	1.76	3.82	1.42	1.88	1.99	2.24	1.55
ENSMUSG00000070780	Rbm47	RNA binding motif protein 47 [Source:MGI Symbol;Acc:MGI:2384294]	1475.86	0.504187	0.263004	1.91704	0.0552335	0.447248	44.41	96.25	84.13	81.13	82.95	104.79	82.17	44.04	37.76	61.72	121.25
ENSMUSG00000049396	Gemin4	gem nuclear organelle associated protein 4 [Source:MGI Symbol;Acc:MGI:2449313]	372.965	0.457303	0.238584	1.91674	0.0552709	0.447248	9.89	13.92	7.82	18.44	17.47	17.49	30.16	45.12	36.99	49.57	28.06
ENSMUSG00000052917	Senp7	SUMO1/sentrin specific peptidase 7 [Source:MGI Symbol;Acc:MGI:1913565]	33.6476	-0.950617	0.496003	-1.91656	0.0552945	0.447248	14.62	7.3	8.62	3.24	3.87	2.6	1.12	6.31	4.81	3.66	4.27
ENSMUSG00000032261	Sh3bgrl2	SH3 domain binding glutamic acid-rich protein like 2 [Source:MGI Symbol;Acc:MGI:1915350]	16.1042	-1.63717	0.854905	-1.91503	0.0554892	0.44814	3.57	2.8	0	0.39	1.25	0.17	1.59	1.32	0.9	0.81	0.11
ENSMUSG00000033319	Fem1c	fem-1 homolog c (C.elegans) [Source:MGI Symbol;Acc:MGI:2444737]	292.45	-0.4929	0.257399	-1.91493	0.055502	0.44814	20.21	15.74	7.29	12.23	6.81	8.19	13.04	10.4	7.72	8.4	8.11
ENSMUSG00000030386	Zfp606	zinc finger protein 606 [Source:MGI Symbol;Acc:MGI:1914620]	14.4415	1.60205	0.836985	1.91407	0.0556108	0.44814	1.08	0	0.16	2.32	0.98	0.8	0.96	0	0.31	1.64	0.69
ENSMUSG00000039263	Npepl1	aminopeptidase-like 1 [Source:MGI Symbol;Acc:MGI:2448523]	16.3455	1.07443	0.561384	1.9139	0.0556334	0.44814	0.7	1.05	0.54	3.54	0.92	1.3	1.55	0.59	1.78	1.92	2.43
ENSMUSG00000027168	Pax6	paired box 6 [Source:MGI Symbol;Acc:MGI:97490]	189.956	0.759752	0.396986	1.9138	0.0556459	0.44814	6.55	8.63	5.71	33.41	13.23	18.53	42.92	22.87	24.09	12.92	30.13
ENSMUSG00000036391	Sec24a	Sec24 related gene family, member A (S. cerevisiae) [Source:MGI Symbol;Acc:MGI:1924621]	246.643	-0.504807	0.263844	-1.91328	0.0557123	0.448352	17.51	7.3	10.37	7.08	7.13	7.22	13.79	7.72	5.88	7.91	6.98
ENSMUSG00000052906	Ubxn8	UBX domain protein 8 [Source:MGI Symbol;Acc:MGI:1337129]	668.459	0.336294	0.175925	1.91157	0.055931	0.449463	39.82	40.12	28.26	59.16	45.82	45.66	60.02	87.24	64.96	77.36	76.66
ENSMUSG00000057778	Cyb5d2	cytochrome b5 domain containing 2 [Source:MGI Symbol;Acc:MGI:2684848]	46.0126	-0.763277	0.399368	-1.91121	0.0559771	0.449509	4.07	3.99	7.44	5.35	3.84	2.34	5.09	8.51	3.05	2.44	2.2
ENSMUSG00000003923	Tfam	transcription factor A, mitochondrial [Source:MGI Symbol;Acc:MGI:107810]	211.131	-0.418793	0.219223	-1.91035	0.0560878	0.449516	21.62	26.45	16.89	22.86	11.13	17.94	31.12	36.73	33.74	23.32	22.69
ENSMUSG00000020657	Dnajc27	DnaJ heat shock protein family (Hsp40) member C27 [Source:MGI Symbol;Acc:MGI:2443036]	37.5446	-1.07412	0.56235	-1.91006	0.0561252	0.449516	1.62	2.63	1.63	0.2	0.66	0.94	1.7	2.76	4.08	4.03	0.51
ENSMUSG00000029557	Mrm2	mitochondrial rRNA methyltransferase 2 [Source:MGI Symbol;Acc:MGI:1915267]	146.296	0.446814	0.234053	1.90903	0.056258	0.449516	11.45	15.4	19.21	21.04	21.79	20.17	24.49	18.41	29.16	36.8	28.3
ENSMUSG00000043683	Fem1a	feminization 1 homolog a (C. elegans) [Source:MGI Symbol;Acc:MGI:1335089]	21.7381	1.00998	0.529076	1.90896	0.0562674	0.449516	0.64	0.05	0.3	0.82	1.11	0.66	0.52	0.46	0.86	0.74	1.19
ENSMUSG00000023931	Efhb	EF hand domain family, member B [Source:MGI Symbol;Acc:MGI:3045296]	46.2645	0.833192	0.436512	1.90875	0.0562947	0.449516	1.68	4	2.56	7.76	2.77	2.78	1.92	4.93	1.7	4.12	6.76
ENSMUSG00000032092	Mpzl2	myelin protein zero-like 2 [Source:MGI Symbol;Acc:MGI:1289160]	33.6863	1.46987	0.770234	1.90834	0.0563474	0.449516	1.33	1.93	0.25	2.56	3	0.11	2.93	0	1.37	8.86	4.97
ENSMUSG00000020530	Ggnbp2	gametogenetin binding protein 2 [Source:MGI Symbol;Acc:MGI:2387356]	123.899	0.682391	0.357618	1.90816	0.0563707	0.449516	10.97	10.17	2.48	12.46	10	11.98	15.19	9.37	23.61	28.11	27.72
ENSMUSG00000024335	Brd2	bromodomain containing 2 [Source:MGI Symbol;Acc:MGI:99495]	680.224	0.481252	0.252246	1.90787	0.0564085	0.449516	108.6	52.17	43.4	90.33	93.15	67.41	49.23	38.45	22.08	54.37	59.38
ENSMUSG00000028982	Slc25a33	solute carrier family 25, member 33 [Source:MGI Symbol;Acc:MGI:1917806]	52.2232	-0.813973	0.426651	-1.90782	0.0564147	0.449516	5.08	3.63	10.04	2.04	7.22	2.4	10.1	7.58	9.22	4.09	4.79
ENSMUSG00000034947	Tmem106a	transmembrane protein 106A [Source:MGI Symbol;Acc:MGI:1922056]	78.2798	-0.616465	0.32313	-1.90779	0.0564179	0.449516	9.65	6.88	9.58	4.41	6.46	3.49	15.48	14.1	6.31	6.93	11.46
ENSMUSG00000029910	Mad2l1	MAD2 mitotic arrest deficient-like 1 [Source:MGI Symbol;Acc:MGI:1860374]	1049.26	-0.428658	0.224691	-1.90777	0.0564212	0.449516	175.6	195.62	156.64	143.55	76.95	72.08	106.76	117.75	116.42	124.41	114.11
ENSMUSG00000113569	Gm48035	predicted gene, 48035 [Source:MGI Symbol;Acc:MGI:6097350]	46.4416	0.802057	0.420614	1.90687	0.0565373	0.450119	2.82	4.56	5.74	5.67	2.14	7.33	4.76	7.19	5.65	17.95	15.05
ENSMUSG00000030314	Atg7	autophagy related 7 [Source:MGI Symbol;Acc:MGI:1921494]	562.577	0.363865	0.191155	1.90351	0.0569739	0.453121	42.91	28.23	34.75	40.9	51.41	39.24	88.64	70.93	48.65	78.14	101.2
ENSMUSG00000026018	Ica1l	islet cell autoantigen 1-like [Source:MGI Symbol;Acc:MGI:1917625]	31.4471	-1.28979	0.677645	-1.90334	0.0569956	0.453121	3.11	2.21	8.82	3.11	0.04	2.83	4.23	6.41	4.57	1.22	2.98
ENSMUSG00000051391	Ywhag	tyrosine 3-monooxygenase/tryptophan 5-monooxygenase activation protein, gamma polypeptide [Source:MGI Symbol;Acc:MGI:108109]	532.387	0.338956	0.178152	1.90262	0.0570899	0.453497	61.64	66.72	43.41	79.92	63.71	73.43	59.8	38.36	34.13	46.87	60.27
ENSMUSG00000026017	Carf	calcium response factor [Source:MGI Symbol;Acc:MGI:2182269]	43.8488	-1.13014	0.59407	-1.90236	0.0571242	0.453497	9.29	1.48	4.21	0.24	0.99	3.63	4.2	3.58	2.89	2.83	2.07
ENSMUSG00000019849	Prep	prolyl endopeptidase [Source:MGI Symbol;Acc:MGI:1270863]	357.613	0.518993	0.272877	1.90193	0.0571803	0.453619	2.07	6.81	3.07	7.06	4.08	5.59	6.96	9.34	8.44	11.13	12.47
ENSMUSG00000029346	Srrd	SRR1 domain containing [Source:MGI Symbol;Acc:MGI:1917368]	62.312	-0.837937	0.440984	-1.90015	0.0574129	0.454542	22.12	10.87	13.65	6.3	17.26	2.94	14.41	31.67	21.66	15.02	8.78
ENSMUSG00000023262	Acy1	aminoacylase 1 [Source:MGI Symbol;Acc:MGI:87913]	40.2096	1.29499	0.681675	1.89972	0.0574702	0.454542	4.2	0.37	0.53	1.53	4.28	15.66	11.64	17.81	3.94	20.41	8.28
ENSMUSG00000026024	Als2	alsin Rho guanine nucleotide exchange factor [Source:MGI Symbol;Acc:MGI:1921268]	480.61	-0.414172	0.218034	-1.89957	0.0574895	0.454542	22.99	15.87	14.25	10.21	16.59	15.13	36.39	40.84	22.64	26.06	18.99
ENSMUSG00000048410	Zfp407	zinc finger protein 407 [Source:MGI Symbol;Acc:MGI:2685179]	166.188	-0.532256	0.280279	-1.89902	0.057562	0.454542	11.6	8.22	8.24	7.22	5.74	3.95	2.43	4.06	2.96	3.61	1.53
ENSMUSG00000035960	Apex1	apurinic/apyrimidinic endonuclease 1 [Source:MGI Symbol;Acc:MGI:88042]	1864.95	-0.274492	0.144574	-1.89862	0.0576142	0.454542	334.5	312.48	343.12	278.61	309.75	229.88	411.94	391.15	464.99	350.55	337.61
ENSMUSG00000065353	Snora73b	small nucleolar RNA, H/ACA box 73b [Source:MGI Symbol;Acc:MGI:4360049]	85.1976	0.515855	0.27171	1.89855	0.0576236	0.454542	145.58	112.26	120.54	117.55	210.23	176.8	86.84	80.49	116.23	166.41	128.41
ENSMUSG00000028708	Mknk1	MAP kinase-interacting serine/threonine kinase 1 [Source:MGI Symbol;Acc:MGI:894316]	223.061	-0.334142	0.176014	-1.89839	0.057645	0.454542	21.6	22.51	24.13	20.53	14.71	18.01	37.13	24.63	27.27	22.48	24.59
ENSMUSG00000036639	Nudt1	nudix (nucleoside diphosphate linked moiety X)-type motif 1 [Source:MGI Symbol;Acc:MGI:109280]	62.569	0.50968	0.268482	1.89838	0.0576461	0.454542	7.59	11.7	10.57	14.3	13.13	14.22	15.52	17.34	19.99	29.17	21.29
ENSMUSG00000092118	Fancf	Fanconi anemia, complementation group F [Source:MGI Symbol;Acc:MGI:3689889]	12.2816	-1.23967	0.65306	-1.89825	0.0576633	0.454542	1.34	0.66	1.35	0.28	0.27	0.48	4.47	4.81	0.87	1.95	1.89
ENSMUSG00000026715	Serpinc1	serine (or cysteine) peptidase inhibitor, clade C (antithrombin), member 1 [Source:MGI Symbol;Acc:MGI:88095]	79.7488	-0.895868	0.472287	-1.89687	0.057845	0.454726	8.63	11.57	25.14	10.11	2.38	7.2	9.47	3.86	17.53	9	6.04
ENSMUSG00000049676	Catsperg1	cation channel sperm associated auxiliary subunit gamma 1 [Source:MGI Symbol;Acc:MGI:2443617]	11.9371	-1.64439	0.867028	-1.89658	0.0578833	0.454726	2.86	1.35	1.3	0	2	0.16	1.38	1.16	1.7	0.48	0.15
ENSMUSG00000027495	Fam210b	family with sequence similarity 210, member B [Source:MGI Symbol;Acc:MGI:1914267]	20.8616	0.985373	0.519577	1.89649	0.0578954	0.454726	0.71	0.61	0.52	0.65	1.69	1.92	2.22	0.97	0.55	1.37	2.47
ENSMUSG00000032386	Trip4	thyroid hormone receptor interactor 4 [Source:MGI Symbol;Acc:MGI:1928469]	182.203	0.428671	0.226039	1.89644	0.0579013	0.454726	7.39	11.67	11.27	16.88	11.56	13.17	11.57	11.45	13.37	19.74	11.95
ENSMUSG00000001482	Def8	differentially expressed in FDCP 8 [Source:MGI Symbol;Acc:MGI:1346331]	973.604	0.342996	0.180868	1.89639	0.0579089	0.454726	24.2	38.53	29.38	34.96	28.52	46	126.42	120.54	82.82	159.96	132.29
ENSMUSG00000026427	Eif2d	eukaryotic translation initiation factor 2D [Source:MGI Symbol;Acc:MGI:109342]	263.702	0.41727	0.22011	1.89573	0.0579953	0.454726	22.59	26.46	21.19	29.74	23.51	30.07	29.84	49.49	23.45	43.95	58.02
ENSMUSG00000064370	mt-Cytb	mitochondrially encoded cytochrome b [Source:MGI Symbol;Acc:MGI:102501]	65721.3	-0.377084	0.198931	-1.89555	0.0580193	0.454726	10253.2	13879.1	14906.1	8154.85	9334.41	11672.1	12304.6	15019.1	19820.7	14591.2	10509.6
ENSMUSG00000038594	Cep85l	centrosomal protein 85-like [Source:MGI Symbol;Acc:MGI:3642684]	109.089	-0.596244	0.314622	-1.89512	0.0580772	0.454726	5.71	7.1	5.59	3.21	5.76	5.34	8.67	7.48	4.39	5.2	1.89
ENSMUSG00000034723	Tmx4	thioredoxin-related transmembrane protein 4 [Source:MGI Symbol;Acc:MGI:106558]	14.8231	1.33283	0.703344	1.895	0.0580928	0.454726	0.77	0.99	0.35	1.67	1.01	1.14	0	0.17	0.57	1.73	0.48
ENSMUSG00000022718	Dgcr8	DGCR8, microprocessor complex subunit [Source:MGI Symbol;Acc:MGI:2151114]	207.09	0.48056	0.253596	1.89499	0.0580944	0.454726	12.19	14.87	12.93	15.95	21.9	19.62	19.16	9.84	6.23	13.91	15.75
ENSMUSG00000026959	Grin1	glutamate receptor, ionotropic, NMDA1 (zeta 1) [Source:MGI Symbol;Acc:MGI:95819]	206.232	0.619049	0.32682	1.89416	0.0582039	0.454887	13.13	13.62	9.98	7.05	18.18	24.86	31.06	14.18	15.52	45.82	22.79
ENSMUSG00000026792	Lrsam1	leucine rich repeat and sterile alpha motif containing 1 [Source:MGI Symbol;Acc:MGI:2684789]	17.9456	1.46505	0.773557	1.89391	0.0582372	0.454887	0	0.55	0	0.31	1.94	2.09	1.55	4.02	1.42	2.53	2.17
ENSMUSG00000058056	Palld	palladin, cytoskeletal associated protein [Source:MGI Symbol;Acc:MGI:1919583]	11.7883	1.27057	0.671068	1.89336	0.0583104	0.454978	0.73	0	0.21	1.02	0.53	1.48	0.72	0.6	0.51	1.76	0.63
ENSMUSG00000046351	Zfp322a	zinc finger protein 322A [Source:MGI Symbol;Acc:MGI:2442566]	82.4719	-0.620644	0.327923	-1.89265	0.0584041	0.454978	12.22	4.91	9.82	5.2	4.5	3.47	4.66	3.48	4.03	4.72	2.89
ENSMUSG00000059495	Arhgef12	Rho guanine nucleotide exchange factor (GEF) 12 [Source:MGI Symbol;Acc:MGI:1916882]	185.109	-0.538256	0.2844	-1.8926	0.0584112	0.454978	10.8	5.62	4.19	4.85	3.39	4.13	5.93	3	2.9	2.62	3.55
ENSMUSG00000058835	Abi1	abl-interactor 1 [Source:MGI Symbol;Acc:MGI:104913]	161.693	0.543955	0.28742	1.89254	0.0584191	0.454978	7.35	15.81	8.68	14.24	13.1	11.21	12.1	7.08	4.46	10.66	16.24
ENSMUSG00000018398	Sept8	septin 8 [Source:MGI Symbol;Acc:MGI:894310]	122.317	0.716738	0.378894	1.89166	0.0585364	0.454978	2.91	9.8	4.11	9.96	5.7	11.48	3.37	7.54	2.02	5.53	8.03
ENSMUSG00000072980	Oip5	Opa interacting protein 5 [Source:MGI Symbol;Acc:MGI:1917895]	429.71	-0.457063	0.241626	-1.89161	0.0585424	0.454978	43.12	79.35	87.93	61.57	43.54	32.79	76.34	72.2	84.83	53.7	74.09
ENSMUSG00000085793	Lin52	lin-52 homolog (C. elegans) [Source:MGI Symbol;Acc:MGI:3045391]	321.234	-0.383979	0.203041	-1.89114	0.0586055	0.454978	33.1	28.44	24.4	27.19	25.33	14.88	40.43	51.14	42.85	36.8	28.44
ENSMUSG00000022788	Fgd4	FYVE, RhoGEF and PH domain containing 4 [Source:MGI Symbol;Acc:MGI:2183747]	61.0459	0.851902	0.450477	1.89111	0.0586095	0.454978	0.38	3.55	0.89	1.96	3.14	2.3	3.49	3.4	2.08	6.61	5.13
ENSMUSG00000033356	Pus7l	pseudouridylate synthase 7-like [Source:MGI Symbol;Acc:MGI:1926145]	25.9345	-0.941745	0.498062	-1.89082	0.0586485	0.454978	2.83	2.62	3.26	0.33	1	3.1	3.67	2.71	3.37	1.66	1.79
ENSMUSG00000073771	Btbd19	BTB (POZ) domain containing 19 [Source:MGI Symbol;Acc:MGI:1925861]	34.7631	0.852246	0.450769	1.89065	0.0586713	0.454978	2.47	5.87	1.12	6.67	4.82	10.38	6.2	6.9	7.49	7.99	9.37
ENSMUSG00000084350	Znf41-ps	ZNF41, pseudogene [Source:MGI Symbol;Acc:MGI:1917255]	30.8597	1.41735	0.749742	1.89045	0.0586976	0.454978	0.26	2.77	0	2.1	4.52	3.42	1.76	1.14	4.65	8.05	1.61
ENSMUSG00000022865	Cxadr	coxsackie virus and adenovirus receptor [Source:MGI Symbol;Acc:MGI:1201679]	364.032	-0.548094	0.289993	-1.89002	0.0587548	0.455105	28.47	39	23.31	18.28	9.62	16.54	18.38	32.7	28.3	18.45	35.04
ENSMUSG00000024491	Rbm27	RNA binding motif protein 27 [Source:MGI Symbol;Acc:MGI:2147194]	347.501	-0.501006	0.265176	-1.88934	0.0588466	0.455499	24.74	11.31	17.02	11.93	12.9	9.33	13.03	8.14	4.97	5.32	7.93
ENSMUSG00000026433	Rab29	RAB29, member RAS oncogene family [Source:MGI Symbol;Acc:MGI:2385107]	144.965	0.813083	0.430594	1.88828	0.0589883	0.455915	3.76	32.07	27.61	37.48	31.97	22.18	17.73	11.6	26.48	30.59	52.01
ENSMUSG00000022427	Tomm22	translocase of outer mitochondrial membrane 22 [Source:MGI Symbol;Acc:MGI:2450248]	3086.73	-0.29622	0.156895	-1.88802	0.0590232	0.455915	1031.49	633.3	827.1	631.41	692.23	644.01	654.6	625.41	701.5	525.51	573.28
ENSMUSG00000037740	Mrps26	mitochondrial ribosomal protein S26 [Source:MGI Symbol;Acc:MGI:1333830]	384.316	-0.406644	0.215407	-1.8878	0.0590529	0.455915	43.17	75.5	88.28	57.32	51.55	40.81	94.76	93.01	106.96	79.33	75.63
ENSMUSG00000031438	Rnf128	ring finger protein 128 [Source:MGI Symbol;Acc:MGI:1914139]	14.7598	-1.68157	0.891132	-1.88701	0.0591595	0.455915	3.02	0.84	0	0.23	0.6	0.73	4.1	1.63	1.77	1.04	0
ENSMUSG00000010362	Rdm1	RAD52 motif 1 [Source:MGI Symbol;Acc:MGI:1913849]	260.562	0.40215	0.213132	1.88686	0.0591794	0.455915	56.77	35.46	46.49	46.98	72	64.71	49.59	54.95	61.74	64.45	79.93
ENSMUSG00000038366	Lasp1	LIM and SH3 protein 1 [Source:MGI Symbol;Acc:MGI:109656]	367.578	0.764385	0.405165	1.8866	0.0592142	0.455915	5.25	34.03	14.75	24.25	18.06	27.86	32.9	22.7	12.1	22.8	76.05
ENSMUSG00000022419	Deptor	DEP domain containing MTOR-interacting protein [Source:MGI Symbol;Acc:MGI:2146322]	364.114	0.621891	0.329685	1.88632	0.0592523	0.455915	4.19	17.9	10.26	20.9	13.55	10.58	11.79	8.29	11.75	11.75	24.37
ENSMUSG00000015335	Zdhhc12	zinc finger, DHHC domain containing 12 [Source:MGI Symbol;Acc:MGI:1913470]	56.8474	-0.621354	0.329464	-1.88595	0.0593014	0.455915	13.08	12.77	18.18	13.12	5.37	7.13	10.02	14.94	8.74	8.1	8.61
ENSMUSG00000050786	Ccdc126	coiled-coil domain containing 126 [Source:MGI Symbol;Acc:MGI:1889376]	79.4233	-0.703519	0.37304	-1.88591	0.0593075	0.455915	11.13	10.98	8.56	3.7	4.62	4.53	10.71	2.6	8.8	5.42	8.59
ENSMUSG00000001558	Klhl10	kelch-like 10 [Source:MGI Symbol;Acc:MGI:2181067]	430.549	-0.458472	0.243106	-1.8859	0.059309	0.455915	79.12	51.12	37.58	36.12	42.3	34.96	70.42	32.5	46.34	29.79	46.33
ENSMUSG00000102070	Gm28661	predicted gene 28661 [Source:MGI Symbol;Acc:MGI:5579367]	83.0452	4.15802	2.20555	1.88525	0.0593956	0.456084	0.04	0.22	0.2	0.01	0.07	0	0.23	0.22	0.21	39.07	295.72
ENSMUSG00000034382	AI661453	expressed sequence AI661453 [Source:MGI Symbol;Acc:MGI:2146908]	31.2326	-0.922982	0.489613	-1.88513	0.0594128	0.456084	3.39	3.04	6.72	3.07	3.68	2.75	6.78	5.47	1.27	1.45	1.43
ENSMUSG00000039159	Ube2h	ubiquitin-conjugating enzyme E2H [Source:MGI Symbol;Acc:MGI:104632]	462.604	0.492341	0.261307	1.88415	0.0595446	0.456781	21.55	32.9	15.14	27.46	38.33	18.25	14.22	8.02	12.47	16.04	21.66
ENSMUSG00000048000	Gigyf2	GRB10 interacting GYF protein 2 [Source:MGI Symbol;Acc:MGI:2138584]	837.173	-0.419341	0.222736	-1.88268	0.0597442	0.457975	237.89	113	113.99	99.33	101.63	84.79	108.8	115.59	84.02	87.32	102.22
ENSMUSG00000016386	Mpped2	metallophosphoesterase domain containing 2 [Source:MGI Symbol;Acc:MGI:1924265]	24.659	1.02299	0.54345	1.8824	0.0597822	0.457975	2.76	3.08	1.86	6.99	1.76	2.01	1.2	3.76	3.87	8.08	9.85
ENSMUSG00000035851	Ythdc1	YTH domain containing 1 [Source:MGI Symbol;Acc:MGI:2443713]	522.425	0.397088	0.211017	1.88178	0.0598663	0.458068	58.65	50.55	27.89	56.06	59.04	46.21	34.71	47.12	30.01	49.25	59.12
ENSMUSG00000059518	Znhit1	zinc finger, HIT domain containing 1 [Source:MGI Symbol;Acc:MGI:1917353]	164.076	0.349923	0.186012	1.88119	0.0599468	0.458068	44.62	39.4	47.15	47.63	57.5	63.45	59.02	50.85	50.08	60.94	71.35
ENSMUSG00000089774	Slc5a3	solute carrier family 5 (inositol transporters), member 3 [Source:MGI Symbol;Acc:MGI:1858226]	263.926	-0.606363	0.322392	-1.88083	0.0599956	0.458068	15.98	7.23	7.64	4.5	3.45	3.89	2.66	2.04	1.79	2.98	2.4
ENSMUSG00000024966	Stip1	stress-induced phosphoprotein 1 [Source:MGI Symbol;Acc:MGI:109130]	8256.71	0.246185	0.130894	1.8808	0.0599997	0.458068	505.97	718.8	555.47	742.47	590.84	684.51	950.18	1020.43	962.44	1262.27	1145.93
ENSMUSG00000110944	Gm19174	predicted gene, 19174 [Source:MGI Symbol;Acc:MGI:5011359]	24.9724	0.841618	0.447628	1.88017	0.0600848	0.458404	8.32	6.67	4.73	13.13	12.06	6.58	2.45	1.23	0.95	3.9	2.17
ENSMUSG00000024856	Cdk2ap2	CDK2-associated protein 2 [Source:MGI Symbol;Acc:MGI:1098779]	301.12	-0.380365	0.202464	-1.87868	0.060288	0.45964	100.96	81.37	103.98	88.17	58.99	50.27	64.35	67.04	67.61	50.71	65.12
ENSMUSG00000056515	Rab31	RAB31, member RAS oncogene family [Source:MGI Symbol;Acc:MGI:1914603]	92.0114	-0.81032	0.431459	-1.87809	0.0603685	0.459939	13.09	4.83	4.7	6.62	2.15	2	8.15	2.93	8.32	6.05	3.19
ENSMUSG00000107705	Gm45062	predicted gene 45062 [Source:MGI Symbol;Acc:MGI:5753638]	25.5094	-2.94187	1.56723	-1.87712	0.060502	0.460219	3.22	2	2.36	0	0.47	0.32	1.26	0	0	0.14	0
ENSMUSG00000039985	Sinhcaf	SIN3-HDAC complex associated factor [Source:MGI Symbol;Acc:MGI:1929091]	494.215	-0.424581	0.226195	-1.87706	0.0605102	0.460219	60.63	65.72	44.33	50.57	27.26	28.33	37.96	38.68	42.04	27.64	44.59
ENSMUSG00000048878	Hexim1	hexamethylene bis-acetamide inducible 1 [Source:MGI Symbol;Acc:MGI:2385923]	31.6389	-0.876673	0.467081	-1.87692	0.0605291	0.460219	1.46	1.36	3.92	0.94	1.28	1.53	4.24	1.36	2.31	0.92	1.86
ENSMUSG00000030245	Golt1b	golgi transport 1B [Source:MGI Symbol;Acc:MGI:1914214]	719.66	-0.395031	0.210519	-1.87646	0.0605924	0.460387	64.41	71.74	74.2	45.74	26.97	50.95	52.05	54.08	50.83	59.84	48.16
ENSMUSG00000029490	Mfsd7a	major facilitator superfamily domain containing 7A [Source:MGI Symbol;Acc:MGI:2442629]	60.5655	0.846149	0.45106	1.87591	0.0606672	0.460641	0.96	2.2	4.46	2.77	2.76	6.07	9.78	3.96	2.67	10.65	12.62
ENSMUSG00000025777	Gdap1	ganglioside-induced differentiation-associated-protein 1 [Source:MGI Symbol;Acc:MGI:1338002]	74.9361	-0.773611	0.412469	-1.87556	0.0607154	0.460694	10.41	6.55	6.5	4.67	1.7	1.86	1.66	2.09	2.72	1.81	3.05
ENSMUSG00000026791	Slc2a8	solute carrier family 2, (facilitated glucose transporter), member 8 [Source:MGI Symbol;Acc:MGI:1860103]	236.083	0.456501	0.243458	1.87507	0.0607831	0.460888	8.17	17.19	13.65	16.8	14.49	14.69	39.48	40.9	21.89	44.35	62.19
ENSMUSG00000059326	Csf2ra	colony stimulating factor 2 receptor, alpha, low-affinity (granulocyte-macrophage) [Source:MGI Symbol;Acc:MGI:1339754]	23.4189	0.987977	0.527055	1.87452	0.0608584	0.460888	1.88	3.02	1.55	2.76	3.05	1.86	3.27	0.35	1.39	6	5.46
ENSMUSG00000082002	Gm6568	predicted pseudogene 6568 [Source:MGI Symbol;Acc:MGI:3647518]	12.9418	-1.42849	0.762337	-1.87383	0.0609543	0.460888	3.9	3.21	11.9	0.28	1.33	1.02	3.69	3.98	6.98	7.73	3.04
ENSMUSG00000024366	Gfra3	glial cell line derived neurotrophic factor family receptor alpha 3 [Source:MGI Symbol;Acc:MGI:1201403]	87.768	-0.803662	0.42906	-1.87308	0.0610578	0.460888	17.82	2.61	9.69	4.07	2.9	9.53	14.35	16.55	11.55	6.57	10.47
ENSMUSG00000095403	Gm21092	predicted gene, 21092 [Source:MGI Symbol;Acc:MGI:5434447]	13.663	1.36786	0.730293	1.87303	0.0610649	0.460888	0	2.1	0.84	4.56	3.87	2.16	5.23	1.38	4.59	9.21	2.7
ENSMUSG00000032418	Me1	malic enzyme 1, NADP(+)-dependent, cytosolic [Source:MGI Symbol;Acc:MGI:97043]	254.093	-0.690056	0.368429	-1.87297	0.0610725	0.460888	25.82	17.32	24.55	12.77	11.48	3.12	18.3	13.3	28.05	17.71	23.2
ENSMUSG00000086922	Gm13835	predicted gene 13835 [Source:MGI Symbol;Acc:MGI:3650921]	1089.27	-0.36275	0.193677	-1.87296	0.0610735	0.460888	372.27	579.59	468.15	371.21	291.36	240.78	310.39	354.85	374.78	338.59	342.3
ENSMUSG00000029016	Clcn6	chloride channel, voltage-sensitive 6 [Source:MGI Symbol;Acc:MGI:1347049]	58.801	-0.860587	0.459531	-1.87275	0.0611027	0.460888	0.94	6.03	2.46	0.72	1.83	1.1	6.41	3.42	4.75	4.89	2.37
ENSMUSG00000001510	Dlx3	distal-less homeobox 3 [Source:MGI Symbol;Acc:MGI:94903]	14.5007	2.06854	1.10459	1.87268	0.061113	0.460888	0	0	0	1.03	0.46	0	5.56	2.95	0.83	1.24	2.24
ENSMUSG00000028646	Rragc	Ras-related GTP binding C [Source:MGI Symbol;Acc:MGI:1858751]	126.858	-0.814287	0.434937	-1.87219	0.0611797	0.46108	21.45	10.3	5.7	18.94	10.45	3.63	13.31	13.71	10.4	3.94	3.47
ENSMUSG00000039456	Morc3	microrchidia 3 [Source:MGI Symbol;Acc:MGI:2136841]	1001.37	-0.390898	0.208875	-1.87144	0.0612837	0.461476	110.72	75.12	77.95	53.68	61.02	59.76	59.36	47.96	38.29	58.32	27.55
ENSMUSG00000097048	1600020E01Rik	RIKEN cDNA 1600020E01 gene [Source:MGI Symbol;Acc:MGI:1919262]	72.4547	-0.796356	0.425611	-1.87109	0.0613327	0.461476	42.41	13.92	33.31	9.53	28.58	12.93	16.92	15.61	37.56	17.02	10.32
ENSMUSG00000018583	G3bp1	GTPase activating protein (SH3 domain) binding protein 1 [Source:MGI Symbol;Acc:MGI:1351465]	1720.32	0.291704	0.155952	1.87047	0.0614188	0.461476	21.97	30.17	27	40.44	35.18	32.8	87.92	105.45	78.41	95.13	93.13
ENSMUSG00000032536	Trak1	trafficking protein, kinesin binding 1 [Source:MGI Symbol;Acc:MGI:1914345]	128.094	0.49536	0.264839	1.87042	0.0614252	0.461476	4.5	7.72	3.81	5.87	7.96	10.52	8.42	7.04	5.79	10.35	6.86
ENSMUSG00000026049	Tex30	testis expressed 30 [Source:MGI Symbol;Acc:MGI:1922873]	203.417	-0.495916	0.26515	-1.87032	0.0614392	0.461476	78.28	44.28	40.73	42.31	38.24	24.28	49.6	50.95	46.48	52.7	24.35
ENSMUSG00000094724	Rnaset2b	ribonuclease T2B [Source:MGI Symbol;Acc:MGI:3702087]	782.39	0.455347	0.243533	1.86976	0.0615178	0.461545	89.92	262.7	158.43	293.91	222.81	247.4	179.88	186.88	235.39	236.28	249.29
ENSMUSG00000026088	Mitd1	MIT, microtubule interacting and transport, domain containing 1 [Source:MGI Symbol;Acc:MGI:1916278]	68.9898	-0.623063	0.333252	-1.86964	0.0615332	0.461545	14.7	14.37	20.51	9.39	14.11	17.14	12.12	15.33	10.49	8.19	3.47
ENSMUSG00000027287	Snap23	synaptosomal-associated protein 23 [Source:MGI Symbol;Acc:MGI:109356]	740.017	-0.359627	0.192379	-1.86936	0.0615725	0.461545	62.63	84.47	70.37	80.92	50.76	41.29	91.91	71.05	69.42	49.98	64.69
ENSMUSG00000029426	Scarb2	scavenger receptor class B, member 2 [Source:MGI Symbol;Acc:MGI:1196458]	205.339	0.502666	0.269009	1.86858	0.0616811	0.462049	3.75	7.11	8.67	5.4	9.32	10.43	9.89	10.9	7.72	16.39	13.13
ENSMUSG00000027247	Arhgap1	Rho GTPase activating protein 1 [Source:MGI Symbol;Acc:MGI:2445003]	1246.85	0.322801	0.17307	1.86515	0.062161	0.464935	72.78	93.51	60.59	81.56	88.51	115.37	112.18	148.8	132.52	178.29	140.05
ENSMUSG00000034575	Tent4a	terminal nucleotidyltransferase 4A [Source:MGI Symbol;Acc:MGI:2682295]	58.9041	-0.811345	0.435021	-1.86507	0.0621713	0.464935	10.26	2.1	2.77	2.15	3.96	3.91	2.32	2.14	1.79	1.11	0.72
ENSMUSG00000021124	Vti1b	vesicle transport through interaction with t-SNAREs 1B [Source:MGI Symbol;Acc:MGI:1855688]	157.583	0.446883	0.239665	1.86461	0.0622357	0.464935	16.64	36.68	27.51	37.78	43.58	32.28	41.29	29.86	27.08	45.12	37.23
ENSMUSG00000026281	Dtymk	deoxythymidylate kinase [Source:MGI Symbol;Acc:MGI:108396]	579.742	0.317867	0.170494	1.86438	0.0622678	0.464935	120.51	129.05	110.14	115.54	156.77	135.05	104.31	97	129.95	152.63	151.73
ENSMUSG00000017009	Sdc4	syndecan 4 [Source:MGI Symbol;Acc:MGI:1349164]	179.008	1.71268	0.918653	1.86433	0.0622748	0.464935	23.01	7.79	1.7	107.85	3.74	9.46	0.78	0.39	2.58	2.95	4.26
ENSMUSG00000030172	Erc1	ELKS/RAB6-interacting/CAST family member 1 [Source:MGI Symbol;Acc:MGI:2151013]	113.262	0.452724	0.242962	1.86335	0.0624125	0.465651	3.88	4.71	3.27	4.77	6.87	3.67	2.49	2.27	1.98	3.58	2.78
ENSMUSG00000036291	Ap5m1	adaptor-related protein complex 5, mu 1 subunit [Source:MGI Symbol;Acc:MGI:1921635]	162.761	-0.629089	0.337681	-1.86297	0.0624666	0.465743	26.91	21.11	19.48	12.69	5.5	9.57	5.36	7.52	10.79	8.15	9.94
ENSMUSG00000024507	Hsd17b4	hydroxysteroid (17-beta) dehydrogenase 4 [Source:MGI Symbol;Acc:MGI:105089]	135.548	0.444847	0.238972	1.8615	0.0626736	0.466407	4.02	8.8	5.57	8.22	10.07	8.79	16.99	16.45	15.69	17.3	20.97
ENSMUSG00000027523	Gnas	GNAS (guanine nucleotide binding protein, alpha stimulating) complex locus [Source:MGI Symbol;Acc:MGI:95777]	202.955	0.618149	0.332123	1.86121	0.0627147	0.466407	7.56	20.83	24.31	20.18	22.15	19.01	33.18	13.23	29.61	50.73	56.49
ENSMUSG00000018999	Slc35b4	solute carrier family 35, member B4 [Source:MGI Symbol;Acc:MGI:1931249]	103.192	-0.665406	0.357524	-1.86115	0.0627229	0.466407	4.59	10.73	6.32	3.9	1.94	2.42	8.91	6.47	8.41	11.01	6.81
ENSMUSG00000027300	Ubox5	U box domain containing 5 [Source:MGI Symbol;Acc:MGI:2154658]	116.876	0.541852	0.29128	1.86024	0.0628511	0.46705	5.31	3.13	2.51	7.65	5.78	8.3	11.15	6.76	7.58	8.47	7.91
ENSMUSG00000026707	Nsun6	NOL1/NOP2/Sun domain family member 6 [Source:MGI Symbol;Acc:MGI:1921705]	47.2048	-0.803274	0.431928	-1.85974	0.0629221	0.467245	10.28	9.3	7.75	1.93	6.36	9.32	6.79	10.01	13.68	6.74	2.9
ENSMUSG00000006205	Htra1	HtrA serine peptidase 1 [Source:MGI Symbol;Acc:MGI:1929076]	10.0124	2.44785	1.31643	1.85947	0.0629612	0.467245	0	0.23	0.12	0	5.51	3.78	1.28	1.26	5.83	2.74	0
ENSMUSG00000026820	Ptges2	prostaglandin E synthase 2 [Source:MGI Symbol;Acc:MGI:1917592]	169.826	0.610236	0.328284	1.85887	0.063046	0.467253	6.84	12.55	4.79	7.99	9.8	20.69	31.55	31.7	13.56	29.9	39.04
ENSMUSG00000033624	Pdpr	pyruvate dehydrogenase phosphatase regulatory subunit [Source:MGI Symbol;Acc:MGI:2442188]	41.1246	-0.931467	0.501094	-1.85887	0.063046	0.467253	3.69	2.75	4.08	0.95	1.39	0.4	2.09	1.66	1.16	2.81	1.02
ENSMUSG00000029449	Rhof	ras homolog family member F (in filopodia) [Source:MGI Symbol;Acc:MGI:1345629]	16.5657	-1.28682	0.69257	-1.85804	0.0631632	0.467781	1.31	0.79	0.4	1.07	0.28	0.09	1.21	3.36	2.32	0.24	1.03
ENSMUSG00000032555	Topbp1	topoisomerase (DNA) II binding protein 1 [Source:MGI Symbol;Acc:MGI:1920018]	821.571	-0.391323	0.210678	-1.85744	0.0632483	0.467781	121.35	68.67	64.35	51.23	64.51	57.5	56.44	41.26	37.46	47.17	29.23
ENSMUSG00000023852	Chd1	chromodomain helicase DNA binding protein 1 [Source:MGI Symbol;Acc:MGI:88393]	601.11	-0.373598	0.201163	-1.85719	0.0632843	0.467781	56.5	42	35.54	49.31	33.46	26.16	35.5	24.96	30.88	20.2	22.79
ENSMUSG00000042655	Shisal2b	shisa like 2B [Source:MGI Symbol;Acc:MGI:1925053]	67.649	-0.724046	0.389863	-1.85718	0.0632851	0.467781	81.2	25.62	33.49	19.86	17.27	16.48	34.95	22.3	28.56	25	34.34
ENSMUSG00000050240	Hic2	hypermethylated in cancer 2 [Source:MGI Symbol;Acc:MGI:1929869]	245.153	0.421491	0.227086	1.85609	0.0634408	0.468621	8.44	8.59	7.76	10.59	11.97	8.36	8.47	3.77	4.34	6.51	9.03
ENSMUSG00000029202	Pds5a	PDS5 cohesin associated factor A [Source:MGI Symbol;Acc:MGI:1918771]	477.935	-0.486192	0.261989	-1.85577	0.063486	0.468645	85.86	35.92	35.2	37.71	33.55	34.81	26.67	24.4	22.88	25.59	11.4
ENSMUSG00000049657	Zbtb5	zinc finger and BTB domain containing 5 [Source:MGI Symbol;Acc:MGI:1924601]	129.948	0.534007	0.287984	1.85429	0.0636972	0.469144	9.16	5.31	3.08	8.69	7.83	8.49	6.13	5.9	2.87	7.91	6.07
ENSMUSG00000002103	Acp2	acid phosphatase 2, lysosomal [Source:MGI Symbol;Acc:MGI:87882]	26.1955	0.980251	0.528659	1.85422	0.0637073	0.469144	0.71	1.93	0.17	2.7	1.26	3.11	1.24	1.61	1.31	1.67	1.92
ENSMUSG00000034667	Xpot	exportin, tRNA (nuclear export receptor for tRNAs) [Source:MGI Symbol;Acc:MGI:1920442]	1235.45	0.273457	0.147496	1.85399	0.0637407	0.469144	70.28	82.18	66.04	81.21	88.25	66.54	82.04	94.34	84.19	128.01	107.37
ENSMUSG00000030094	Xpc	xeroderma pigmentosum, complementation group C [Source:MGI Symbol;Acc:MGI:103557]	25.3825	-1.3943	0.752084	-1.85391	0.0637519	0.469144	1.3	0.8	2.94	0.39	0.84	0.11	3.34	5.21	0.1	2.29	0.93
ENSMUSG00000028044	Cks1b	CDC28 protein kinase 1b [Source:MGI Symbol;Acc:MGI:1889208]	1420.93	-0.311445	0.168006	-1.85377	0.0637723	0.469144	413.48	493.6	488.43	452.59	347.41	303.34	319.87	327.17	414.02	322.52	257.9
ENSMUSG00000028969	Cdk5	cyclin-dependent kinase 5 [Source:MGI Symbol;Acc:MGI:101765]	12.8125	-1.29286	0.69751	-1.85353	0.063806	0.469144	2.15	2.39	3.85	0	1.18	1.16	3.69	1.41	4.7	1.66	2.44
ENSMUSG00000025410	Dctn2	dynactin 2 [Source:MGI Symbol;Acc:MGI:107733]	250.078	0.477664	0.257748	1.85322	0.0638506	0.469163	17.95	17.28	17.8	13.8	27.77	33.94	51.9	40.75	22.95	51.74	48.24
ENSMUSG00000030352	Tspan9	tetraspanin 9 [Source:MGI Symbol;Acc:MGI:1924558]	29.0636	1.11092	0.599695	1.85247	0.0639586	0.469647	0	4.13	4.02	4.52	4.39	4.35	2.99	2.48	1.3	8.55	4.68
ENSMUSG00000030876	Mettl9	methyltransferase like 9 [Source:MGI Symbol;Acc:MGI:1914862]	144.806	0.587052	0.316998	1.85191	0.064039	0.469727	16.12	11.23	15.25	33.54	22.31	14.96	19.41	11.5	16.45	10.66	30.53
ENSMUSG00000019437	Tlcd1	TLC domain containing 1 [Source:MGI Symbol;Acc:MGI:1915572]	238.53	-0.470243	0.253937	-1.85181	0.0640537	0.469727	45.62	38.06	40.76	16.03	32.92	24.72	56.09	44	65.6	61.05	38.7
ENSMUSG00000070424	Art5	ADP-ribosyltransferase 5 [Source:MGI Symbol;Acc:MGI:107948]	12.0007	-1.37378	0.742337	-1.85062	0.0642243	0.470669	3.29	1.57	2.42	0.11	0.3	1.21	4.3	0.65	3.42	1.68	2.29
ENSMUSG00000030283	St8sia1	ST8 alpha-N-acetyl-neuraminide alpha-2,8-sialyltransferase 1 [Source:MGI Symbol;Acc:MGI:106011]	21.8677	1.88755	1.02076	1.84916	0.0644351	0.471257	0	0.64	0	1.43	1.81	0.55	0.96	0	4.88	3.75	4.45
ENSMUSG00000019659	Ccdc12	coiled-coil domain containing 12 [Source:MGI Symbol;Acc:MGI:1919904]	297.775	0.37907	0.205006	1.84906	0.0644485	0.471257	71.65	93.3	119.77	128.03	108.34	107.38	83.72	72.46	70	82.81	128.49
ENSMUSG00000075602	Ly6a	lymphocyte antigen 6 complex, locus A [Source:MGI Symbol;Acc:MGI:107527]	337.353	0.783674	0.423947	1.84852	0.0645273	0.471257	29.05	89.7	27.5	100.83	32.75	99.39	53.42	46.97	198.03	173.48	207.38
ENSMUSG00000001281	Itgb7	integrin beta 7 [Source:MGI Symbol;Acc:MGI:96616]	111.98	0.588105	0.318225	1.84808	0.0645906	0.471257	12.31	5.5	3.46	7.64	10.61	15.94	31	23.09	22.68	32.37	34.64
ENSMUSG00000038925	E330034G19Rik	RIKEN cDNA E330034G19 gene [Source:MGI Symbol;Acc:MGI:2145557]	18.9765	-0.901497	0.487845	-1.84792	0.0646145	0.471257	6.53	3.08	3.89	2.52	3.69	2.29	2.97	1.71	3.83	1.42	0.96
ENSMUSG00000031505	Naxd	NAD(P)HX dehydratase [Source:MGI Symbol;Acc:MGI:1913353]	133.575	0.449188	0.243088	1.84784	0.0646254	0.471257	20.82	22.5	13.08	33.06	28.58	29.61	31.45	27.39	16.29	26.43	25.62
ENSMUSG00000037730	Mynn	myoneurin [Source:MGI Symbol;Acc:MGI:1931415]	246.877	0.375473	0.203205	1.84775	0.0646387	0.471257	15.75	18.42	12.27	25.66	13.52	15.6	13.62	12.64	11.49	18.24	17.58
ENSMUSG00000027712	Anxa5	annexin A5 [Source:MGI Symbol;Acc:MGI:106008]	17.8247	1.25968	0.681878	1.84737	0.064694	0.471257	2.9	2.23	0.56	6.05	5.25	5.15	0.43	2.92	2.59	0.66	6.08
ENSMUSG00000041268	Dmxl2	Dmx-like 2 [Source:MGI Symbol;Acc:MGI:2444630]	150.126	-0.585435	0.316927	-1.84723	0.0647144	0.471257	10.97	8.81	7.97	9.14	6.64	11.74	6.33	12.75	8.08	3.26	3.35
ENSMUSG00000000308	Ckmt1	creatine kinase, mitochondrial 1, ubiquitous [Source:MGI Symbol;Acc:MGI:99441]	366.188	0.736932	0.398959	1.84714	0.064727	0.471257	6.67	56.71	24.03	71.46	48.46	42.26	127.15	117.38	55.99	81.69	193.48
ENSMUSG00000017418	Arl5b	ADP-ribosylation factor-like 5B [Source:MGI Symbol;Acc:MGI:1923119]	80.4416	-0.707863	0.383289	-1.84681	0.0647747	0.471296	17.68	10.75	9.78	9.69	2.75	14.51	16.78	14.54	9.29	7.09	6.54
ENSMUSG00000028271	Gtf2b	general transcription factor IIB [Source:MGI Symbol;Acc:MGI:2385191]	152.632	-0.582005	0.315209	-1.84641	0.0648324	0.471304	16.67	18.88	38.62	12.86	14.51	12.88	28.48	30.59	27.89	36.14	13.91
ENSMUSG00000025193	Cutc	cutC copper transporter [Source:MGI Symbol;Acc:MGI:1913638]	107.313	-0.634204	0.343515	-1.84622	0.0648603	0.471304	13.39	20.13	30.04	10.05	17.76	22.17	25.1	48.81	21.3	17.04	14
ENSMUSG00000018921	Pelp1	proline, glutamic acid and leucine rich protein 1 [Source:MGI Symbol;Acc:MGI:1922523]	587.104	0.273798	0.148358	1.84552	0.0649614	0.471424	56.9	49.6	45.8	54.87	63.62	73.58	86.19	88.21	72.47	100.85	83.3
ENSMUSG00000054676	1600014C10Rik	RIKEN cDNA 1600014C10 gene [Source:MGI Symbol;Acc:MGI:1919494]	23.3047	-0.922544	0.50018	-1.84442	0.0651213	0.471872	2.48	3.28	3.55	1.38	1.01	0.91	3.22	5.56	2.98	5.05	1.26
ENSMUSG00000074656	Eif2s2	eukaryotic translation initiation factor 2, subunit 2 (beta) [Source:MGI Symbol;Acc:MGI:1914454]	13962.7	0.261838	0.141965	1.84439	0.0651268	0.471872	1063.6	1199.25	1125.31	1401.91	1243.17	1348.39	851.6	1108.78	1176.33	1294.18	1242.16
ENSMUSG00000058498	Rnf207	ring finger protein 207 [Source:MGI Symbol;Acc:MGI:2684989]	11.1327	1.12563	0.610393	1.84411	0.0651671	0.471872	0.49	0.45	0.54	1.15	2.46	0.89	3.26	2.67	3.62	5.9	3.67
ENSMUSG00000054509	Parp4	poly (ADP-ribose) polymerase family, member 4 [Source:MGI Symbol;Acc:MGI:2685589]	21.9378	1.10795	0.600864	1.84394	0.0651923	0.471872	0.9	3.53	1.73	7.36	5.23	6.09	3.49	0.87	2.36	4.91	0.65
ENSMUSG00000099881	2810013P06Rik	RIKEN cDNA 2810013P06 gene [Source:MGI Symbol;Acc:MGI:1914456]	34.8511	-0.793424	0.430476	-1.84313	0.0653097	0.472415	3.07	2.08	1.69	0.52	1.91	1.7	9.13	8.75	4.01	3.05	4.58
ENSMUSG00000024273	2700062C07Rik	RIKEN cDNA 2700062C07 gene [Source:MGI Symbol;Acc:MGI:1915296]	567.739	-0.314715	0.170805	-1.84254	0.0653959	0.472689	114.05	112.61	117.93	107	87.54	102.79	125.23	197.97	154.63	119.62	111.59
ENSMUSG00000115987	Vps28	vacuolar protein sorting 28 [Source:MGI Symbol;Acc:MGI:1914164]	121.494	0.485185	0.263359	1.84229	0.0654323	0.472689	13.84	23.87	23.68	28.72	33.65	35.42	22.26	35.15	32.26	40.24	29.83
ENSMUSG00000025280	Polr3a	polymerase (RNA) III (DNA directed) polypeptide A [Source:MGI Symbol;Acc:MGI:2681836]	214.975	-0.532936	0.28935	-1.84184	0.0654982	0.472763	29.13	10.53	15.05	8.51	13.85	12.12	22.46	13.38	9.93	10.72	11.9
ENSMUSG00000095990	Zfp97	zinc finger protein 97 [Source:MGI Symbol;Acc:MGI:105921]	339.523	-0.70744	0.384174	-1.84146	0.0655547	0.472763	21.57	58.35	20.41	26.77	8.58	26.17	19.69	61.68	17.08	21.6	17.25
ENSMUSG00000043909	Trp53bp1	transformation related protein 53 binding protein 1 [Source:MGI Symbol;Acc:MGI:1351320]	308.869	-0.511082	0.277613	-1.84099	0.0656234	0.472763	22.26	16.19	17.32	21.8	18.48	14.37	47.75	69.18	31.99	17.12	26.84
ENSMUSG00000053754	Chd8	chromodomain helicase DNA binding protein 8 [Source:MGI Symbol;Acc:MGI:1915022]	157.173	-0.396367	0.215321	-1.84082	0.0656479	0.472763	15.51	27.49	16.72	13.57	13.49	13.11	10.73	9.75	11.09	9.66	8.55
ENSMUSG00000078817	Nlrp12	NLR family, pyrin domain containing 12 [Source:MGI Symbol;Acc:MGI:2676630]	145.442	0.681697	0.370363	1.84062	0.0656775	0.472763	4.62	6.12	4.06	3.26	7.84	3.34	3.28	1.13	2.4	6.98	5.79
ENSMUSG00000061455	Stx17	syntaxin 17 [Source:MGI Symbol;Acc:MGI:1914977]	189.801	0.686093	0.372813	1.84031	0.0657224	0.472763	3.74	15.68	20.52	24.9	13.89	15.48	10.16	20.09	10.38	25.21	27.68
ENSMUSG00000002948	Map2k7	mitogen-activated protein kinase kinase 7 [Source:MGI Symbol;Acc:MGI:1346871]	77.3337	0.605782	0.329194	1.8402	0.0657392	0.472763	9.64	6.52	4.6	11.93	5.62	12.8	9.08	9.71	3.89	11.08	12.12
ENSMUSG00000026638	Irf6	interferon regulatory factor 6 [Source:MGI Symbol;Acc:MGI:1859211]	17.0831	2.08786	1.13483	1.8398	0.0657981	0.472882	1.24	0	0	0.04	0.65	3.37	1.34	0.31	0	5.54	1.05
ENSMUSG00000099370	Platr10	pluripotency associated transcript 10 [Source:MGI Symbol;Acc:MGI:1916443]	12.6711	1.56289	0.849698	1.83934	0.0658646	0.472938	0	2.63	0.97	5.84	7.81	1.23	1.98	2.29	1.48	0.51	5.99
ENSMUSG00000026942	Traf2	TNF receptor-associated factor 2 [Source:MGI Symbol;Acc:MGI:101835]	109.914	0.691864	0.37622	1.83899	0.0659167	0.472938	7.29	4.43	1.62	6.18	10.51	6.8	11.99	15.3	5.64	19.56	10.45
ENSMUSG00000027668	Mfn1	mitofusin 1 [Source:MGI Symbol;Acc:MGI:1914664]	1086.98	0.433311	0.235729	1.83817	0.0660372	0.472938	118.17	63.61	42.08	128.82	94.99	120.54	115.88	117.91	94.56	104.84	136.97
ENSMUSG00000069910	Spdl1	spindle apparatus coiled-coil protein 1 [Source:MGI Symbol;Acc:MGI:1917635]	557.122	-0.45891	0.249679	-1.838	0.0660621	0.472938	90.41	58.4	31.53	54.34	27.7	34.34	60.95	55.13	58.65	50.84	45.26
ENSMUSG00000022673	Mcm4	minichromosome maintenance complex component 4 [Source:MGI Symbol;Acc:MGI:103199]	425.952	-0.450954	0.245386	-1.83773	0.0661023	0.472938	28.69	21.75	18.7	10.94	20.6	15.77	28.44	47.01	42.53	38.79	22.52
ENSMUSG00000046192	Iqub	IQ motif and ubiquitin domain containing [Source:MGI Symbol;Acc:MGI:3041159]	84.6414	-0.678319	0.369217	-1.83718	0.0661831	0.472938	6.48	8.99	6.32	4.16	3.27	2.28	4.28	3.04	6.24	2.1	6.34
ENSMUSG00000114797	Gm49336	predicted gene, 49336 [Source:MGI Symbol;Acc:MGI:6121524]	371.148	-0.34215	0.186263	-1.83692	0.0662224	0.472938	17.96	21.4	21.6	11.6	17.77	18.08	25.27	19.14	19.62	19.02	14.33
ENSMUSG00000052423	B4galt3	UDP-Gal:betaGlcNAc beta 1,4-galactosyltransferase, polypeptide 3 [Source:MGI Symbol;Acc:MGI:1928767]	689.21	0.481488	0.262136	1.83678	0.0662417	0.472938	28.49	52.86	25.58	69.33	58.81	82.11	128.46	141.81	88.13	107.28	97.11
ENSMUSG00000027739	Rab33b	RAB33B, member RAS oncogene family [Source:MGI Symbol;Acc:MGI:1330805]	32.3198	0.826485	0.449979	1.83672	0.0662511	0.472938	0.63	1.67	1.35	1.57	4.11	2.62	1.09	2.18	1.85	2.2	2
ENSMUSG00000020493	Prr11	proline rich 11 [Source:MGI Symbol;Acc:MGI:2444496]	316.205	-0.456348	0.248495	-1.83645	0.0662914	0.472938	29.17	20.1	14.37	17.24	11.04	11.46	21.03	17.34	18.71	22.41	10.58
ENSMUSG00000040433	Zbtb38	zinc finger and BTB domain containing 38 [Source:MGI Symbol;Acc:MGI:2442866]	10.634	-2.1572	1.17476	-1.83629	0.0663155	0.472938	3.34	0.54	0	0.02	0.52	0.59	0	0.21	0.38	0.03	0
ENSMUSG00000039321	Uts2r	urotensin 2 receptor [Source:MGI Symbol;Acc:MGI:2183450]	13.7564	-1.99915	1.08875	-1.83619	0.0663297	0.472938	2.97	0.44	0	0	0	0.24	0.51	6.11	4.32	2.53	3.05
ENSMUSG00000027787	Nmd3	NMD3 ribosome export adaptor [Source:MGI Symbol;Acc:MGI:2140103]	1820.34	-0.359304	0.195699	-1.836	0.0663571	0.472938	446.31	408.58	249.13	396.37	248.04	290.92	371.06	537.18	462.2	313.25	315.41
ENSMUSG00000113123	Gm40864	predicted gene, 40864 [Source:MGI Symbol;Acc:MGI:5623749]	31.4358	0.874759	0.476553	1.8356	0.0664175	0.472988	6.4	20.74	8.38	25.69	21.82	13.93	25.41	6.87	15.33	15.87	43.38
ENSMUSG00000023909	Paqr4	progestin and adipoQ receptor family member IV [Source:MGI Symbol;Acc:MGI:1923748]	52.1094	-0.618179	0.336812	-1.83538	0.066449	0.472988	5.84	3.84	4.38	2.84	1.75	2.94	9.31	5.75	3.63	4.3	5.6
ENSMUSG00000017221	Psmd3	proteasome (prosome, macropain) 26S subunit, non-ATPase, 3 [Source:MGI Symbol;Acc:MGI:98858]	1327.6	0.404602	0.220621	1.83392	0.0666656	0.474227	47.71	87.77	69.22	83.21	110.55	82.24	251.24	212.02	106.59	220.22	247.52
ENSMUSG00000018548	Trim37	tripartite motif-containing 37 [Source:MGI Symbol;Acc:MGI:2153072]	187.308	0.538834	0.293927	1.83322	0.0667694	0.474663	5.13	4.56	8.63	4.91	11.43	12.49	7.15	5.54	7.28	9.89	7.48
ENSMUSG00000111497	Gm38431	predicted gene, 38431 [Source:MGI Symbol;Acc:MGI:5621316]	43.3457	-1.30296	0.7109	-1.83283	0.0668275	0.474773	4.49	5.28	1.53	1.48	1.29	3.03	4.55	0.18	1.43	1.09	0
ENSMUSG00000035764	Fbxo45	F-box protein 45 [Source:MGI Symbol;Acc:MGI:2447775]	129.539	-0.612428	0.334342	-1.83174	0.0669902	0.475323	16.73	5.83	5.38	9.15	6.91	4.45	6.5	4.47	5.4	2.6	3.34
ENSMUSG00000040234	Tm7sf3	transmembrane 7 superfamily member 3 [Source:MGI Symbol;Acc:MGI:1914873]	65.1794	0.708883	0.387137	1.83109	0.0670875	0.475602	0.84	2.03	2.67	2.7	4.66	5.93	6.34	6.97	7.04	7.04	6.75
ENSMUSG00000063019	Manbal	mannosidase, beta A, lysosomal-like [Source:MGI Symbol;Acc:MGI:1916411]	92.6799	0.496651	0.271293	1.83068	0.0671477	0.475602	13.4	10.38	12.64	19.43	12.6	19.39	32.66	17.17	13.62	32.82	25.61
ENSMUSG00000030327	Necap1	NECAP endocytosis associated 1 [Source:MGI Symbol;Acc:MGI:1914852]	622.465	0.396864	0.216814	1.83043	0.0671852	0.475602	28.22	62.42	47.62	68.82	51.5	45.69	48.92	55.18	61.07	79.58	80.46
ENSMUSG00000052293	Taf9	TATA-box binding protein associated factor 9 [Source:MGI Symbol;Acc:MGI:1888697]	48.7722	-0.789791	0.431501	-1.83033	0.0672	0.475602	24.14	5.11	8.07	9.07	5.69	5.15	17.06	7.91	7.25	5.64	7.54
ENSMUSG00000074994	Qser1	glutamine and serine rich 1 [Source:MGI Symbol;Acc:MGI:2138986]	15.7609	-1.07165	0.585701	-1.82969	0.0672962	0.475949	0.9	0.52	0.21	0.17	0.28	0.33	0.51	0.45	0.3	0.33	0.05
ENSMUSG00000006056	Calcoco2	calcium binding and coiled-coil domain 2 [Source:MGI Symbol;Acc:MGI:1343177]	10297.3	0.467961	0.255833	1.82916	0.0673754	0.475949	539.28	1634.72	1251.67	1323.45	1299.64	1298.3	1041.98	1367.07	1284.28	2666.04	1586.98
ENSMUSG00000080776	Gm12174	predicted gene 12174 [Source:MGI Symbol;Acc:MGI:3651722]	17.8759	-1.01588	0.555384	-1.82915	0.067377	0.475949	2.7	10.98	10.85	4.53	1.98	4.79	3	4.33	5.82	2.12	2.76
ENSMUSG00000052397	Ezr	ezrin [Source:MGI Symbol;Acc:MGI:98931]	23.0547	1.68854	0.923618	1.82818	0.0675229	0.476044	1.4	0.46	0	0.89	0.09	2.67	2.14	1.1	0.06	1.94	10.02
ENSMUSG00000038773	Kdm3b	KDM3B lysine (K)-specific demethylase 3B [Source:MGI Symbol;Acc:MGI:1923356]	289.382	0.395862	0.216554	1.82801	0.0675486	0.476044	8.8	13.7	13.97	16.97	18.01	19.63	21.03	11.66	12.71	16.73	15.91
ENSMUSG00000021040	Slirp	SRA stem-loop interacting RNA binding protein [Source:MGI Symbol;Acc:MGI:1916394]	222.061	0.389041	0.212832	1.82792	0.0675612	0.476044	96.39	121	167.23	141.12	185.13	188.96	117.81	110.79	84.01	121.58	136.99
ENSMUSG00000020733	Slc9a3r1	solute carrier family 9 (sodium/hydrogen exchanger), member 3 regulator 1 [Source:MGI Symbol;Acc:MGI:1349482]	10.3346	1.95499	1.06993	1.82721	0.0676679	0.476345	2.16	0	0.4	0.08	1.26	3.26	0.22	0.5	0	3.53	1.28
ENSMUSG00000031826	Usp10	ubiquitin specific peptidase 10 [Source:MGI Symbol;Acc:MGI:894652]	1827	0.283148	0.154974	1.82707	0.0676894	0.476345	134.63	201.38	177.12	202.52	200.85	247.43	306.36	254.27	198.27	289.81	276.72
ENSMUSG00000023345	Poc1a	POC1 centriolar protein A [Source:MGI Symbol;Acc:MGI:1917485]	120.803	0.870441	0.476563	1.8265	0.0677753	0.476394	1.98	14	8.86	13.28	20.73	32.43	15.62	52.62	14.84	31.22	27.7
ENSMUSG00000015143	Actn1	actinin, alpha 1 [Source:MGI Symbol;Acc:MGI:2137706]	74.5575	0.873753	0.478396	1.82642	0.0677865	0.476394	1.39	7.96	6.66	8.54	6.27	9.5	3.3	3.11	0.48	3.79	6.1
ENSMUSG00000011427	Zfp790	zinc finger protein 790 [Source:MGI Symbol;Acc:MGI:1923431]	29.1345	0.827388	0.453072	1.82617	0.0678244	0.476394	0.56	0.65	1.56	1.59	2.72	2.88	2.76	1.88	1.55	1.99	2.59
ENSMUSG00000047281	Sfn	stratifin [Source:MGI Symbol;Acc:MGI:1891831]	4022.57	0.358535	0.196373	1.82579	0.0678818	0.476497	398.85	409.49	662.57	531.61	431.99	682.2	570.89	461.02	398.26	710.78	713.59
ENSMUSG00000020023	Tmcc3	transmembrane and coiled coil domains 3 [Source:MGI Symbol;Acc:MGI:2442900]	20.1396	-1.06323	0.582815	-1.8243	0.0681071	0.477777	1.89	1.24	0.4	0.22	0.62	0.96	1.37	0.63	0.42	0.44	0.22
ENSMUSG00000042589	Cux2	cut-like homeobox 2 [Source:MGI Symbol;Acc:MGI:107321]	278.903	0.414371	0.22722	1.82366	0.0682037	0.478155	16.91	9.4	8.47	19.33	11.21	13.16	17.18	11.25	12.28	17.89	19.74
ENSMUSG00000051346	Spryd4	SPRY domain containing 4 [Source:MGI Symbol;Acc:MGI:1913951]	51.5451	0.751035	0.411952	1.82311	0.0682864	0.478196	7.29	3.79	2.07	6.19	7.85	10.57	3.29	7.38	9.56	11.72	8.3
ENSMUSG00000025792	Slc25a10	solute carrier family 25 (mitochondrial carrier, dicarboxylate transporter), member 10 [Source:MGI Symbol;Acc:MGI:1353497]	261.151	0.403055	0.221088	1.82305	0.0682953	0.478196	12.41	20.78	11.09	12.82	21.23	20.95	46.15	34.78	40.39	53.6	56.14
ENSMUSG00000074366	Obox5	oocyte specific homeobox 5 [Source:MGI Symbol;Acc:MGI:2149035]	11.5383	-1.5132	0.830414	-1.82222	0.068421	0.478565	2.47	2.6	2.22	0.09	0.83	2.43	2.55	2.33	0.4	0.69	0
ENSMUSG00000025237	Parp6	poly (ADP-ribose) polymerase family, member 6 [Source:MGI Symbol;Acc:MGI:1914537]	28.7421	1.18432	0.649961	1.82214	0.0684338	0.478565	3.15	3.42	1.69	4.61	6.22	8.37	6.64	2.93	0	6.89	6.01
ENSMUSG00000044167	Foxo1	forkhead box O1 [Source:MGI Symbol;Acc:MGI:1890077]	72.1276	0.684428	0.376008	1.82025	0.0687213	0.479973	2.06	1.46	2.23	1.98	3.47	1.15	1.21	0.57	0.68	2.4	1.55
ENSMUSG00000004865	Srpk1	serine/arginine-rich protein specific kinase 1 [Source:MGI Symbol;Acc:MGI:106908]	2521.94	0.282288	0.155154	1.81941	0.0688492	0.480356	232.48	218.37	224.28	263.78	231.36	189.02	150.58	118.64	119.26	181.39	203.3
ENSMUSG00000101188	Eif4a-ps4	eukaryotic translation initiation factor 4A, pseudogene 4 [Source:MGI Symbol;Acc:MGI:1195958]	1012.03	0.516178	0.28372	1.81932	0.0688623	0.480356	77.81	203.92	72.42	244.71	110.79	153.49	211.85	282.32	135.83	267.34	305.98
ENSMUSG00000025351	Cd63	CD63 antigen [Source:MGI Symbol;Acc:MGI:99529]	9539.77	0.226272	0.124477	1.81777	0.0690986	0.481704	1645.23	1820.76	1821.89	2131.81	2351.54	1871.37	2245.9	2015.86	2124.24	2503.04	2211.44
ENSMUSG00000010755	Cars	cysteinyl-tRNA synthetase [Source:MGI Symbol;Acc:MGI:1351477]	75.7018	0.636968	0.350572	1.81694	0.0692264	0.482193	5.34	10.15	5.85	17.73	13.12	10.49	11.02	13.7	9.65	6.92	19.49
ENSMUSG00000068206	Pick1	protein interacting with C kinase 1 [Source:MGI Symbol;Acc:MGI:894645]	19.3544	1.38278	0.761196	1.81659	0.0692804	0.482193	1.09	2.49	0.39	1.24	1.12	2.79	3.1	2.05	0	9.73	6.83
ENSMUSG00000033543	Gtf2a2	general transcription factor II A, 2 [Source:MGI Symbol;Acc:MGI:1933289]	176.448	-0.443711	0.244314	-1.81615	0.069347	0.482193	44.81	66.01	69.44	42.08	34.45	62.99	51.95	49.86	51.23	44.39	25.21
ENSMUSG00000051579	Tceal8	transcription elongation factor A (SII)-like 8 [Source:MGI Symbol;Acc:MGI:1913934]	16.1049	2.10713	1.16044	1.81581	0.0693998	0.482193	0	0.61	0	0.26	5.6	0.89	11.97	0	3.74	11.12	1.21
ENSMUSG00000022023	Wbp4	WW domain binding protein 4 [Source:MGI Symbol;Acc:MGI:109568]	180.08	-0.426768	0.235053	-1.81562	0.0694282	0.482193	22.77	19.9	20.21	14.78	12.26	19.01	32.52	28.75	13.18	17.76	18.51
ENSMUSG00000005836	Gata6	GATA binding protein 6 [Source:MGI Symbol;Acc:MGI:107516]	952.695	0.533468	0.29392	1.81501	0.0695222	0.482545	16.61	61.8	56.78	83.44	59.18	87.33	89.26	74.24	43.7	80.71	77.25
ENSMUSG00000036537	Rnf113a1	ring finger protein 113A1 [Source:MGI Symbol;Acc:MGI:1917192]	13.1574	-1.42029	0.78301	-1.81389	0.069695	0.483261	1.45	1.24	2.08	0	0.76	0	7.39	4.33	3.21	1.69	5.55
ENSMUSG00000028691	Prdx1	peroxiredoxin 1 [Source:MGI Symbol;Acc:MGI:99523]	1909.33	-0.391171	0.215689	-1.81359	0.0697409	0.483261	449.59	433.23	220.51	408.5	240.82	251.53	420.64	470.72	484.94	265.25	361.07
ENSMUSG00000075502	Kbtbd6	kelch repeat and BTB (POZ) domain containing 6 [Source:MGI Symbol;Acc:MGI:3643058]	16.7408	1.24825	0.688312	1.8135	0.0697552	0.483261	0	0.25	0.82	0.58	1.98	0.96	1.41	1.01	1.72	1.98	2.66
ENSMUSG00000028454	Pigo	phosphatidylinositol glycan anchor biosynthesis, class O [Source:MGI Symbol;Acc:MGI:1861452]	98.8238	0.616447	0.339988	1.81314	0.0698102	0.483342	6.99	6.7	6.18	10.77	8.79	23.61	17.53	20.06	10.92	18.98	12.81
ENSMUSG00000038780	Smurf1	SMAD specific E3 ubiquitin protein ligase 1 [Source:MGI Symbol;Acc:MGI:1923038]	29.4531	0.820251	0.452575	1.81241	0.0699232	0.483533	1.01	1.15	0.94	0.93	1.33	2.46	1.69	0.4	0.53	1.82	1.77
ENSMUSG00000027243	Harbi1	harbinger transposase derived 1 [Source:MGI Symbol;Acc:MGI:2443194]	63.8116	-0.570445	0.314746	-1.8124	0.0699246	0.483533	5.28	3.43	5.22	2.46	2.11	3.25	11.18	10.86	7.61	11.19	5.27
ENSMUSG00000114133	Gm20075	predicted gene, 20075 [Source:MGI Symbol;Acc:MGI:5012260]	414.69	-0.340138	0.187805	-1.81112	0.0701216	0.483834	36.89	60.21	45.41	35.55	32.63	30.26	42.69	46.2	43.62	33.22	46.93
ENSMUSG00000059897	Zfp930	zinc finger protein 930 [Source:MGI Symbol;Acc:MGI:2675306]	110.028	-0.689717	0.380842	-1.81103	0.0701355	0.483834	9.53	37.54	18.87	9.1	8.8	7	15.01	11.04	12.43	18.23	9.85
ENSMUSG00000028530	Jak1	Janus kinase 1 [Source:MGI Symbol;Acc:MGI:96628]	123.75	-0.654369	0.361331	-1.811	0.0701411	0.483834	16	5.01	6.43	3.41	4	6.85	7.48	3.56	8.42	4.8	5.69
ENSMUSG00000042406	Atf4	activating transcription factor 4 [Source:MGI Symbol;Acc:MGI:88096]	1138.03	0.250203	0.138164	1.81092	0.0701537	0.483834	106.08	143.25	127.11	134.68	150.95	165.46	152.77	132.38	140.23	170.39	155.91
ENSMUSG00000010760	Phlda2	pleckstrin homology like domain, family A, member 2 [Source:MGI Symbol;Acc:MGI:1202307]	79.3219	-2.08765	1.15335	-1.81008	0.0702829	0.483834	156.47	21.45	8.35	33.88	0	1.71	43.64	8.65	10.3	4.81	7.26
ENSMUSG00000044477	Zfand3	zinc finger, AN1-type domain 3 [Source:MGI Symbol;Acc:MGI:1096572]	59.6303	-0.64749	0.357795	-1.80967	0.0703476	0.483834	8.53	14.8	12.01	3.24	5.11	7.84	7.68	11.1	6.71	7.27	8.57
ENSMUSG00000029836	Cbx3	chromobox 3 [Source:MGI Symbol;Acc:MGI:108515]	4625.71	-0.312634	0.172803	-1.8092	0.0704202	0.483834	1029.93	871.78	726.14	672.44	539.82	538.85	413.29	462.21	542.95	509.7	439.61
ENSMUSG00000034708	Grn	granulin [Source:MGI Symbol;Acc:MGI:95832]	3212.84	0.423852	0.234288	1.80911	0.0704347	0.483834	131.27	274.08	143.66	276.78	225.09	385.62	659.61	771.15	461.24	629.23	655.19
ENSMUSG00000028576	Ift74	intraflagellar transport 74 [Source:MGI Symbol;Acc:MGI:1914944]	22.0143	0.954886	0.527871	1.80894	0.0704608	0.483834	0.67	1.31	1.91	2.23	2.97	5.93	2.84	3.05	2.28	4.81	1.62
ENSMUSG00000015002	Efr3a	EFR3 homolog A [Source:MGI Symbol;Acc:MGI:1923990]	54.2435	-0.871997	0.48207	-1.80886	0.0704728	0.483834	4	1.55	4.45	0.83	4.24	3.32	6.68	7.87	5.36	1.39	2.54
ENSMUSG00000026127	Imp4	IMP4, U3 small nucleolar ribonucleoprotein [Source:MGI Symbol;Acc:MGI:106572]	1207.27	-0.217999	0.120532	-1.80864	0.0705069	0.483834	188.32	186.83	158.73	179.38	132.06	161.07	273.33	264.59	233.46	210.57	206.44
ENSMUSG00000041453	Rpl21	ribosomal protein L21 [Source:MGI Symbol;Acc:MGI:1278340]	3193.78	0.238591	0.131948	1.80822	0.0705716	0.483834	814.19	693.62	740.19	894.77	959.68	1007.33	639.08	732.82	565.81	657.54	692.5
ENSMUSG00000030421	Uri1	URI1, prefoldin-like chaperone [Source:MGI Symbol;Acc:MGI:1342294]	150.844	0.411319	0.227509	1.80792	0.0706182	0.483834	8.41	7.38	10.25	10.14	10.55	15.31	16.67	11.8	9.46	17.92	13.45
ENSMUSG00000027823	Gmps	guanine monophosphate synthetase [Source:MGI Symbol;Acc:MGI:2448526]	845.683	-0.343138	0.189813	-1.80777	0.070643	0.483834	31.62	20.02	20.31	20.21	15.64	14.53	21.73	24.91	27.55	20.2	24.36
ENSMUSG00000021901	Bap1	Brca1 associated protein 1 [Source:MGI Symbol;Acc:MGI:1206586]	179.924	0.491666	0.27198	1.80773	0.0706486	0.483834	7.68	5.8	4.89	5.71	10.32	5.3	17.43	17.92	8.73	25.1	23.94
ENSMUSG00000035051	Dhx57	DEAH (Asp-Glu-Ala-Asp/His) box polypeptide 57 [Source:MGI Symbol;Acc:MGI:2147067]	99.2667	0.571349	0.316079	1.80761	0.0706665	0.483834	2.85	3.1	2.79	1.97	3.72	7.43	4.55	4.56	3.78	6.13	6.11
ENSMUSG00000033323	Ctdp1	CTD (carboxy-terminal domain, RNA polymerase II, polypeptide A) phosphatase, subunit 1 [Source:MGI Symbol;Acc:MGI:1926953]	168.089	-0.51894	0.287125	-1.80736	0.0707055	0.483834	28.54	12.54	14.64	12.82	11.83	15.6	31.11	40.91	14.87	18.96	18.71
ENSMUSG00000039176	Polg	polymerase (DNA directed), gamma [Source:MGI Symbol;Acc:MGI:1196389]	48.8486	0.773438	0.42852	1.8049	0.0710898	0.486041	4.25	7.93	9.26	9.22	6.54	8.17	5.91	2.99	1.43	11.98	7.17
ENSMUSG00000084145	Gm12263	predicted gene 12263 [Source:MGI Symbol;Acc:MGI:3650086]	180.244	0.380317	0.210758	1.80452	0.0711493	0.486041	13.6	24.19	11.75	21.11	17.01	20.09	37.76	31.3	30.96	51.31	41.81
ENSMUSG00000036002	Fam214b	family with sequence similarity 214, member B [Source:MGI Symbol;Acc:MGI:2441854]	164.785	0.447179	0.247818	1.80446	0.0711588	0.486041	8.98	7.65	5.88	7.18	9.28	9.62	16.39	15.86	7.42	23.83	17.93
ENSMUSG00000026821	Ralgds	ral guanine nucleotide dissociation stimulator [Source:MGI Symbol;Acc:MGI:107485]	124.12	-0.435952	0.241643	-1.80411	0.0712134	0.486116	8.5	8.82	11.57	5.27	6.57	7.32	16.66	15.89	9	10.05	12.46
ENSMUSG00000045411	2410002F23Rik	RIKEN cDNA 2410002F23 gene [Source:MGI Symbol;Acc:MGI:1914226]	445.318	0.492713	0.273192	1.80354	0.0713029	0.486323	14.14	29.55	20.12	13.35	28.18	35.92	64.86	91.16	58.6	127.59	104.09
ENSMUSG00000025019	Lcor	ligand dependent nuclear receptor corepressor [Source:MGI Symbol;Acc:MGI:2443930]	61.1916	-0.626773	0.347557	-1.80337	0.0713309	0.486323	6.34	3.48	3.27	2.41	1.89	1.74	1.66	1.64	2.64	2.2	1.8
ENSMUSG00000032409	Atr	ataxia telangiectasia and Rad3 related [Source:MGI Symbol;Acc:MGI:108028]	75.658	-0.891182	0.494361	-1.8027	0.071436	0.486742	3.74	6.57	11.61	2.38	2.13	0.96	3.01	2.47	1.42	4.16	1.96
ENSMUSG00000066952	Myo1h	myosin 1H [Source:MGI Symbol;Acc:MGI:1914674]	44.9525	-0.648445	0.359796	-1.80226	0.0715046	0.486912	6.42	4.03	5.4	4.55	1.95	5.35	3	2.78	2.65	1.28	1.48
ENSMUSG00000038039	Gcc2	GRIP and coiled-coil domain containing 2 [Source:MGI Symbol;Acc:MGI:1917547]	148.159	-0.64271	0.356703	-1.80181	0.0715753	0.487097	25.35	11.23	37.39	21.01	22.14	27.49	22.15	22.27	19.59	5.54	10.07
ENSMUSG00000040455	Usp45	ubiquitin specific petidase 45 [Source:MGI Symbol;Acc:MGI:101850]	100.874	-0.643507	0.357525	-1.7999	0.0718771	0.488852	17.4	22.28	13	11.06	3.96	6.38	6.62	6.45	5.59	9.16	4.87
ENSMUSG00000008976	Gabpa	GA repeat binding protein, alpha [Source:MGI Symbol;Acc:MGI:95610]	1725.03	-0.48491	0.269475	-1.79946	0.0719453	0.489018	223.06	141.6	110.55	112.09	50.08	75.38	98.35	126.85	112.31	147.28	97.8
ENSMUSG00000014907	Naf1	nuclear assembly factor 1 ribonucleoprotein [Source:MGI Symbol;Acc:MGI:2682306]	208.415	-0.630588	0.350509	-1.79907	0.0720083	0.489043	38.11	14.54	8.97	14.04	16.29	15.92	13.84	24.65	8.56	8.02	7.6
ENSMUSG00000039936	Pik3cd	phosphatidylinositol-4,5-bisphosphate 3-kinase catalytic subunit delta [Source:MGI Symbol;Acc:MGI:1098211]	23.0948	-1.11124	0.617905	-1.7984	0.0721135	0.489043	1.1	1.64	1.57	0.46	1.25	0.66	4.82	2.01	0.33	0.41	1.18
ENSMUSG00000051517	Arhgef39	Rho guanine nucleotide exchange factor (GEF) 39 [Source:MGI Symbol;Acc:MGI:3036286]	87.126	0.629438	0.350012	1.79833	0.0721244	0.489043	5.4	13.62	8.75	8.94	16.89	18.91	14.31	13.75	27.64	30.68	22.76
ENSMUSG00000022538	Lsg1	large 60S subunit nuclear export GTPase 1 [Source:MGI Symbol;Acc:MGI:107236]	536.283	-0.392238	0.218191	-1.79768	0.0722272	0.489276	76.17	43.75	55.65	46.72	59.06	31.37	46.94	54.53	59.05	41.11	36.71
ENSMUSG00000032024	Clmp	CXADR-like membrane protein [Source:MGI Symbol;Acc:MGI:1918816]	59.8652	1.02295	0.569078	1.79756	0.0722465	0.489276	0.25	1.96	3.34	2.34	7.28	3.48	1.83	3.16	4.93	8.89	2.32
ENSMUSG00000053093	Myh7	myosin, heavy polypeptide 7, cardiac muscle, beta [Source:MGI Symbol;Acc:MGI:2155600]	24.3404	1.72991	0.962645	1.79704	0.0723291	0.489483	0	1.58	0.03	4.51	0	2.73	3.6	2.83	2.4	6.21	4.71
ENSMUSG00000016833	Mrps18c	mitochondrial ribosomal protein S18C [Source:MGI Symbol;Acc:MGI:1915985]	344.549	0.318192	0.177086	1.79682	0.0723649	0.489483	124.67	157.83	183.79	186.96	163.88	177.48	106.87	78.85	97.94	132.77	130.6
ENSMUSG00000021745	Ptprg	protein tyrosine phosphatase, receptor type, G [Source:MGI Symbol;Acc:MGI:97814]	53.9736	-0.669273	0.372572	-1.79636	0.0724376	0.489678	8.34	9.62	3.39	5.41	2.8	4.36	12.1	4.29	7.32	4.75	5.52
ENSMUSG00000015217	Hmgb3	high mobility group box 3 [Source:MGI Symbol;Acc:MGI:1098219]	1408.62	-0.426429	0.237493	-1.79554	0.0725676	0.49026	182.12	181.48	125.09	132.63	105.81	70.66	380.37	169.61	323.28	219	294.05
ENSMUSG00000014767	Tbp	TATA box binding protein [Source:MGI Symbol;Acc:MGI:101838]	447.032	-0.451511	0.251548	-1.79493	0.0726652	0.490471	82.15	77.68	55.79	56	36.82	27.8	46.79	38.15	60.58	40.89	56.45
ENSMUSG00000021136	Smoc1	SPARC related modular calcium binding 1 [Source:MGI Symbol;Acc:MGI:1929878]	12.3727	1.24258	0.692364	1.79469	0.0727036	0.490471	0	0.86	0.56	1.43	1.35	1.17	0.5	0.56	0.32	0.95	0.64
ENSMUSG00000047036	Zfp445	zinc finger protein 445 [Source:MGI Symbol;Acc:MGI:2143340]	251.66	0.406099	0.2263	1.79452	0.0727307	0.490471	15.65	13.23	7.58	11.64	17.8	12.93	6.23	5.19	5.09	9.03	7.53
ENSMUSG00000030982	Vps35l	VPS35 endosomal protein sorting factor like [Source:MGI Symbol;Acc:MGI:1918767]	541.525	0.441623	0.246277	1.79319	0.072942	0.491521	48.68	93.73	63.27	112.9	69.32	84.1	72.58	74.41	82.7	66.29	150.01
ENSMUSG00000038080	Kdm1b	lysine (K)-specific demethylase 1B [Source:MGI Symbol;Acc:MGI:2145261]	34.2433	-0.753174	0.420076	-1.79295	0.0729817	0.491521	3.72	2.42	2.66	1.27	1.36	0.99	1.62	1.65	2.56	1.03	2.73
ENSMUSG00000027132	Katnbl1	katanin p80 subunit B like 1 [Source:MGI Symbol;Acc:MGI:1919675]	638.687	-0.271654	0.151536	-1.79267	0.0730255	0.491521	54.2	53.35	44.26	50.03	39.63	35.87	58	49.34	54.69	38.16	49.38
ENSMUSG00000021302	Ggps1	geranylgeranyl diphosphate synthase 1 [Source:MGI Symbol;Acc:MGI:1341724]	119.126	-0.652646	0.364111	-1.79244	0.0730628	0.491521	21.95	13.34	20.24	10.15	5.62	13.5	8.38	16.24	9.52	14.5	3.95
ENSMUSG00000003868	Ruvbl2	RuvB-like protein 2 [Source:MGI Symbol;Acc:MGI:1342299]	1830.02	0.367681	0.205166	1.79211	0.0731153	0.491578	127.85	283.07	197.14	305.8	217.24	314.81	299.32	385.88	277.52	376.86	368.51
ENSMUSG00000001151	Pcnt	pericentrin (kendrin) [Source:MGI Symbol;Acc:MGI:102722]	415.812	-0.443893	0.247858	-1.79092	0.0733066	0.491941	60.75	31.46	38.77	33.57	22.6	37.97	40.75	20.67	42.51	25.45	26.44
ENSMUSG00000031984	2810004N23Rik	RIKEN cDNA 2810004N23 gene [Source:MGI Symbol;Acc:MGI:1913773]	408.397	0.345778	0.193078	1.79087	0.0733139	0.491941	25.89	32.41	29.34	25.72	39.67	35.07	47.07	44.88	27.34	58.92	51.12
ENSMUSG00000001524	Gtf2h4	general transcription factor II H, polypeptide 4 [Source:MGI Symbol;Acc:MGI:1338799]	422.661	0.460935	0.257409	1.79067	0.0733457	0.491941	27.48	43.64	22.91	53.66	50.58	75.66	103.85	119.71	80.47	92.02	83.56
ENSMUSG00000029817	Tra2a	transformer 2 alpha [Source:MGI Symbol;Acc:MGI:1933972]	1206.78	0.335835	0.187662	1.78958	0.0735221	0.492828	80.88	175.83	136.19	172.82	145.73	161.51	127.34	109.4	112.75	160.28	139.27
ENSMUSG00000073435	Nme3	NME/NM23 nucleoside diphosphate kinase 3 [Source:MGI Symbol;Acc:MGI:1930182]	19.658	0.877265	0.490645	1.78798	0.0737786	0.493717	8.57	4.37	2.47	7.78	12.43	13.22	3.86	5.59	2.44	5.46	5.72
ENSMUSG00000015656	Hspa8	heat shock protein 8 [Source:MGI Symbol;Acc:MGI:105384]	32988.8	0.372172	0.208222	1.78738	0.0738753	0.493717	2474.67	5300.8	3537.47	5865.73	3876.92	3696.82	3789.27	3340.95	4233.27	6108.6	4669.02
ENSMUSG00000024908	Ppp6r3	protein phosphatase 6, regulatory subunit 3 [Source:MGI Symbol;Acc:MGI:1921807]	1398.75	0.348078	0.194744	1.78736	0.0738795	0.493717	71.11	109.54	86.36	93.91	77.33	90.38	58.94	49.93	48.34	107.6	72.24
ENSMUSG00000030583	Sipa1l3	signal-induced proliferation-associated 1 like 3 [Source:MGI Symbol;Acc:MGI:1921456]	16.0415	-1.1005	0.615718	-1.78734	0.0738818	0.493717	0.54	2.43	3.26	0.39	1.07	1.36	2.18	1.52	1.11	1.09	0.47
ENSMUSG00000026496	Parp1	poly (ADP-ribose) polymerase family, member 1 [Source:MGI Symbol;Acc:MGI:1340806]	1536.77	0.38289	0.214239	1.78721	0.0739036	0.493717	77.02	145.28	105.08	139.52	150.83	107.91	194.34	155.84	95.6	164.31	238.57
ENSMUSG00000099858	Gm6652	predicted gene 6652 [Source:MGI Symbol;Acc:MGI:3647244]	26.4197	0.790808	0.442507	1.78711	0.0739203	0.493717	1.03	5.3	2.51	5.19	4.13	5.49	8.07	5.99	4.29	8.42	11.67
ENSMUSG00000038552	Fndc4	fibronectin type III domain containing 4 [Source:MGI Symbol;Acc:MGI:1917195]	12.5006	-1.14411	0.640369	-1.78664	0.0739963	0.493929	4.13	2.87	3.87	2.15	1.18	2.28	2.61	1.37	3.37	1.88	0
ENSMUSG00000019891	Dcbld1	discoidin, CUB and LCCL domain containing 1 [Source:MGI Symbol;Acc:MGI:1913936]	391.059	0.546563	0.306123	1.78543	0.0741908	0.494411	8.37	40.41	19.84	24.18	30.04	29.1	29.7	23.5	18.53	45.53	38.03
ENSMUSG00000026516	Nvl	nuclear VCP-like [Source:MGI Symbol;Acc:MGI:1914709]	761.377	0.330889	0.185341	1.7853	0.0742129	0.494411	27.71	21.3	20.95	25.74	26.24	36.9	25.08	14.57	19.24	27.39	20.25
ENSMUSG00000020458	Rtn4	reticulon 4 [Source:MGI Symbol;Acc:MGI:1915835]	1358.2	0.399482	0.223822	1.78482	0.0742902	0.494411	97.74	101.35	110.54	110.97	142.95	154.54	132.3	47.68	62.76	111.63	93.44
ENSMUSG00000027506	Tpd52	tumor protein D52 [Source:MGI Symbol;Acc:MGI:107749]	2533.26	0.32093	0.180038	1.78256	0.0746574	0.49599	152.85	287.22	197.78	266.6	223.67	215.98	162.14	191.04	163.11	220.68	266.67
ENSMUSG00000053253	Ndfip2	Nedd4 family interacting protein 2 [Source:MGI Symbol;Acc:MGI:1923523]	99.3298	-0.518566	0.290912	-1.78255	0.0746594	0.49599	8.82	10.39	10.24	8.42	3.48	7.56	12.1	22.81	12.51	11.04	12.23
ENSMUSG00000020843	Timm22	translocase of inner mitochondrial membrane 22 [Source:MGI Symbol;Acc:MGI:1929742]	1050.71	0.295113	0.165568	1.78243	0.0746792	0.49599	138.96	181.03	204.79	208.75	215.71	237.65	211.9	150.15	144.06	173.41	215.58
ENSMUSG00000078435	AU041133	expressed sequence AU041133 [Source:MGI Symbol;Acc:MGI:2143755]	41.4942	0.917417	0.514795	1.7821	0.0747327	0.49599	1.29	3.49	5.85	5.81	2.27	6.91	2.51	1.22	2.4	9.08	2.31
ENSMUSG00000027011	Ube2e3	ubiquitin-conjugating enzyme E2E 3 [Source:MGI Symbol;Acc:MGI:107412]	1422.68	-0.371595	0.208527	-1.782	0.0747497	0.49599	248.03	157.1	99.44	112.2	121.37	123.19	136.28	154.19	154.46	111.89	136.73
ENSMUSG00000021102	Glrx5	glutaredoxin 5 [Source:MGI Symbol;Acc:MGI:1920296]	65.6578	-0.649278	0.364468	-1.78144	0.0748407	0.496298	28.42	18.32	12.37	7.02	7.04	15.44	18.83	12.3	13.74	8.54	16.71
ENSMUSG00000024764	Naa40	N(alpha)-acetyltransferase 40, NatD catalytic subunit [Source:MGI Symbol;Acc:MGI:1918249]	212.017	0.424785	0.23856	1.78062	0.0749745	0.49689	5.05	8.37	9.02	11.68	12.66	13.12	18.23	20.51	17.69	22.4	15.5
ENSMUSG00000051950	B3glct	beta-3-glucosyltransferase [Source:MGI Symbol;Acc:MGI:2685903]	43.4778	-0.821887	0.461683	-1.7802	0.0750433	0.497051	2.97	6.66	2.29	2.99	0.62	3.94	4.02	4.79	2.74	1.67	1.99
ENSMUSG00000032177	Pde4a	phosphodiesterase 4A, cAMP specific [Source:MGI Symbol;Acc:MGI:99558]	29.7994	-1.11761	0.628105	-1.77933	0.075185	0.497694	1.62	0	0.69	0.13	0.78	0.21	7.67	3.77	3.51	2.92	1.64
ENSMUSG00000030591	Psmd8	proteasome (prosome, macropain) 26S subunit, non-ATPase, 8 [Source:MGI Symbol;Acc:MGI:1888669]	1625.5	0.363885	0.204608	1.77845	0.0753305	0.498279	142.72	286.63	227.78	326.41	208.09	241.06	220.55	229.83	284.11	347.81	348.25
ENSMUSG00000024308	Tapbp	TAP binding protein [Source:MGI Symbol;Acc:MGI:1201689]	24.6425	0.899812	0.506132	1.77782	0.0754332	0.498279	3.37	1.39	1.04	2.93	2.96	2.41	1.32	0.22	0.44	1.98	1.51
ENSMUSG00000024170	Telo2	telomere maintenance 2 [Source:MGI Symbol;Acc:MGI:1918968]	89.4285	-0.553833	0.311531	-1.77778	0.0754405	0.498279	18.81	8.95	12.97	8.56	4.81	9.22	12.51	10.19	12.48	7.58	13.11
ENSMUSG00000038416	Cdc16	CDC16 cell division cycle 16 [Source:MGI Symbol;Acc:MGI:1917207]	541.026	0.410013	0.230716	1.77713	0.0755469	0.498279	28.97	60.02	36.21	78.97	51.45	64.78	59.29	82	62.53	84.62	59.52
ENSMUSG00000020719	Ddx5	DEAD (Asp-Glu-Ala-Asp) box polypeptide 5 [Source:MGI Symbol;Acc:MGI:105037]	6624.84	0.309324	0.174089	1.77681	0.0755993	0.498279	265.53	332.65	212.24	483.03	345.98	321.02	509.86	539.98	561.97	530.62	566.29
ENSMUSG00000022335	Zfat	zinc finger and AT hook domain containing [Source:MGI Symbol;Acc:MGI:2681865]	35.8332	0.86826	0.488899	1.77595	0.0757414	0.498279	2.15	0.94	0.55	3.25	3.26	1.84	2.04	2.19	0.41	2.02	1.88
ENSMUSG00000022414	Tab1	TGF-beta activated kinase 1/MAP3K7 binding protein 1 [Source:MGI Symbol;Acc:MGI:1913763]	18.7339	1.91916	1.08075	1.77577	0.0757701	0.498279	0	0.75	0	0	1.57	4.78	2.29	4.31	0.12	4.44	1.31
ENSMUSG00000008167	Fbxw9	F-box and WD-40 domain protein 9 [Source:MGI Symbol;Acc:MGI:1915878]	131.32	0.592645	0.333743	1.77575	0.0757737	0.498279	21.76	7.9	15	12.68	12.09	22.7	15.93	16.65	11.32	41	25.29
ENSMUSG00000022391	Rangap1	RAN GTPase activating protein 1 [Source:MGI Symbol;Acc:MGI:103071]	699.951	0.404896	0.228026	1.77565	0.0757901	0.498279	32.57	36.55	20.93	28.03	47.36	36.73	90.85	69.26	38.72	80.23	97.75
ENSMUSG00000022663	Atg3	autophagy related 3 [Source:MGI Symbol;Acc:MGI:1915091]	683.784	-0.391532	0.220511	-1.77557	0.0758039	0.498279	78.78	68.46	30.89	41.19	41.23	52.66	98.12	123.47	107.67	74.5	88.4
ENSMUSG00000023723	Mrps23	mitochondrial ribosomal protein S23 [Source:MGI Symbol;Acc:MGI:1928138]	355.316	0.335169	0.188771	1.77554	0.0758095	0.498279	53.63	55.02	70.14	72.73	65.38	100.43	63.12	53.44	50.41	75.75	53.56
ENSMUSG00000037465	Klf10	Kruppel-like factor 10 [Source:MGI Symbol;Acc:MGI:1101353]	171.888	0.912615	0.514139	1.77503	0.0758922	0.498295	2.55	23.79	15.14	29.63	9.2	5.68	6.93	6.78	5.33	13.3	32.71
ENSMUSG00000003119	Cdk12	cyclin-dependent kinase 12 [Source:MGI Symbol;Acc:MGI:1098802]	187.692	-0.472209	0.266036	-1.77498	0.0759013	0.498295	14.7	11.5	7.82	9.49	10.34	9.11	6.58	5.16	9.26	4.98	2.96
ENSMUSG00000015759	Cnih1	cornichon family AMPA receptor auxiliary protein 1 [Source:MGI Symbol;Acc:MGI:1277202]	449.397	-0.435188	0.245254	-1.77444	0.0759905	0.498314	71.18	62.96	49.75	41.55	43.16	43.83	75.08	50.73	132.51	71.79	64.39
ENSMUSG00000019139	Isyna1	myo-inositol 1-phosphate synthase A1 [Source:MGI Symbol;Acc:MGI:1919030]	15162.6	0.426762	0.240508	1.77442	0.0759936	0.498314	509.28	1580.3	1380.34	1672.98	1433.37	1542.84	2357.38	2528.62	1602.97	2948.61	2753.56
ENSMUSG00000025091	Pnliprp2	pancreatic lipase-related protein 2 [Source:MGI Symbol;Acc:MGI:1336202]	53.9318	0.969577	0.546608	1.77381	0.076095	0.498686	3.46	7.18	3.2	10.06	2.55	21.36	1.66	4.79	10.37	8.92	7.75
ENSMUSG00000042359	Osbpl6	oxysterol binding protein-like 6 [Source:MGI Symbol;Acc:MGI:2139014]	449.479	0.379724	0.214157	1.77311	0.0762112	0.498786	19.55	24.67	17.39	39.78	30.97	18.92	40.43	42	30.26	36.89	44.96
ENSMUSG00000040667	Nup88	nucleoporin 88 [Source:MGI Symbol;Acc:MGI:104900]	1123.76	0.321748	0.181483	1.77288	0.0762487	0.498786	66.98	68.56	61.5	109.76	107.66	94.75	122.89	141.81	132.98	122.76	116.56
ENSMUSG00000027394	Ttl	tubulin tyrosine ligase [Source:MGI Symbol;Acc:MGI:1916987]	223.582	0.428267	0.241572	1.77283	0.0762563	0.498786	5.88	10.55	9.97	8.64	12.88	10.48	15.14	17.26	8.8	22.01	18.31
ENSMUSG00000021709	Erbin	Erbb2 interacting protein [Source:MGI Symbol;Acc:MGI:1890169]	67.4795	-0.604943	0.341268	-1.77264	0.0762892	0.498786	4.84	3.5	2.12	2.93	2.26	1.68	1.95	1.44	1.93	0.6	1.66
ENSMUSG00000022708	Zbtb20	zinc finger and BTB domain containing 20 [Source:MGI Symbol;Acc:MGI:1929213]	19.922	1.07867	0.609101	1.77092	0.0765738	0.500154	1.83	0.4	0.54	1.42	3.11	0.78	0.7	1.27	0.2	1.29	1.06
ENSMUSG00000059689	Zfp637	zinc finger protein 637 [Source:MGI Symbol;Acc:MGI:2448537]	147.823	-0.549908	0.310536	-1.77084	0.076588	0.500154	41.97	41.8	29.53	24.45	12.22	38.25	41.69	33.05	33.85	36.84	13.97
ENSMUSG00000019082	Slc25a22	solute carrier family 25 (mitochondrial carrier, glutamate), member 22 [Source:MGI Symbol;Acc:MGI:1915517]	270.302	0.502714	0.284084	1.7696	0.0767946	0.500916	7.95	16.08	13.49	16.23	24.63	21.02	55.85	39.58	18.03	44.88	39.21
ENSMUSG00000014504	Srp19	signal recognition particle 19 [Source:MGI Symbol;Acc:MGI:1913634]	563.377	-0.323836	0.183049	-1.76912	0.0768743	0.501028	232.83	143.99	173.51	142.57	132.97	151.77	130.72	138.1	177.4	119	125.67
ENSMUSG00000026781	Acbd5	acyl-Coenzyme A binding domain containing 5 [Source:MGI Symbol;Acc:MGI:1921409]	320.192	-0.620733	0.350927	-1.76884	0.0769206	0.501028	55.81	21.74	9.83	20.9	15.15	11.01	27.3	16.33	25.61	21.13	15.68
ENSMUSG00000037211	Spry1	sprouty RTK signaling antagonist 1 [Source:MGI Symbol;Acc:MGI:1345139]	12.5307	-2.05946	1.16454	-1.76847	0.0769816	0.501028	3.72	0.3	0	0.97	0.18	0.08	1.74	4.71	0	0.51	0.2
ENSMUSG00000079225	Gm9531	predicted gene 9531 [Source:MGI Symbol;Acc:MGI:3779940]	2393.53	0.487464	0.275692	1.76815	0.0770363	0.501028	287.53	300.47	344.91	956.4	330.16	275.74	1049.83	1227.84	955.2	1337.76	1066.27
ENSMUSG00000002342	Tmem161a	transmembrane protein 161A [Source:MGI Symbol;Acc:MGI:2384577]	17.5302	-1.55558	0.879947	-1.76781	0.0770932	0.501076	0	0.15	1.61	0	0	0.08	5.74	6.79	5.53	5.26	4.66
ENSMUSG00000054199	Gon4l	gon-4-like (C.elegans) [Source:MGI Symbol;Acc:MGI:1917579]	111.507	0.477555	0.270177	1.76757	0.0771336	0.501076	2.41	2.03	3.28	3.86	5.45	3.14	4.57	3.33	2.79	4.8	3.36
ENSMUSG00000030522	Mtmr10	myotubularin related protein 10 [Source:MGI Symbol;Acc:MGI:2142292]	169.055	0.486178	0.275385	1.76545	0.0774886	0.50309	5.64	6.13	6.99	8.08	8.66	5.9	7.29	4.67	5.19	13.9	4.97
ENSMUSG00000094627	Gm10182	predicted pseudogene 10182 [Source:MGI Symbol;Acc:MGI:3704327]	46.3672	0.59014	0.334393	1.76481	0.0775957	0.503257	24.31	19.38	47.53	51.15	57.81	58.67	55.04	52.39	45.06	54.37	66.8
ENSMUSG00000033382	Trappc8	trafficking protein particle complex 8 [Source:MGI Symbol;Acc:MGI:2443008]	322.59	-0.377478	0.213898	-1.76476	0.0776047	0.503257	28.56	18.75	13.09	12.76	12.84	13.74	10.01	8.06	9.15	8.51	8.35
ENSMUSG00000031939	Taf1d	TATA-box binding protein associated factor, RNA polymerase I, D [Source:MGI Symbol;Acc:MGI:1922566]	1730.83	-0.293982	0.166665	-1.76391	0.0777475	0.503891	451.63	287.61	297.92	262.69	256.76	281.67	296.22	391.24	324.49	324.4	253.93
ENSMUSG00000032279	Idh3a	isocitrate dehydrogenase 3 (NAD+) alpha [Source:MGI Symbol;Acc:MGI:1915084]	214.732	-0.499744	0.283467	-1.76297	0.077906	0.504624	22.27	31.34	48.02	22.96	20.77	12.75	22.12	27.13	32.77	27.04	25.13
ENSMUSG00000013539	Tango2	transport and golgi organization 2 [Source:MGI Symbol;Acc:MGI:101825]	153.054	-0.585556	0.332267	-1.76231	0.0780177	0.505055	21.69	23.18	19	13.2	13.58	14.32	49.62	13.72	40.53	12.54	34.11
ENSMUSG00000031816	Mthfsd	methenyltetrahydrofolate synthetase domain containing [Source:MGI Symbol;Acc:MGI:2679252]	124.621	0.700525	0.397917	1.76048	0.0783266	0.506318	16.83	16.71	24.63	14.36	8.96	33.71	15.32	15.11	20.31	36.37	64.04
ENSMUSG00000020454	Eif4enif1	eukaryotic translation initiation factor 4E nuclear import factor 1 [Source:MGI Symbol;Acc:MGI:1921453]	205.626	-0.470238	0.267155	-1.76017	0.0783796	0.506318	24.58	11.79	13.03	15.61	13.3	13.19	25.09	12.84	11.57	8.84	9.59
ENSMUSG00000010406	Mrpl52	mitochondrial ribosomal protein L52 [Source:MGI Symbol;Acc:MGI:1916086]	163.364	0.403105	0.229026	1.76008	0.0783935	0.506318	76.13	77.72	129.24	104.07	145.67	124.58	91.64	72.4	77.66	102.93	106.94
ENSMUSG00000019370	Calm3	calmodulin 3 [Source:MGI Symbol;Acc:MGI:103249]	133.967	-0.385577	0.219101	-1.75981	0.0784398	0.506318	49.93	32.23	37.19	32.62	27.93	38.3	41.71	36.94	45.88	26.9	30.4
ENSMUSG00000024429	Gnl1	guanine nucleotide binding protein-like 1 [Source:MGI Symbol;Acc:MGI:95764]	91.4896	0.759954	0.431942	1.75939	0.0785114	0.506387	1.68	2.32	1.26	3.04	6.01	5.68	20.15	13.12	4.87	6.98	14.31
ENSMUSG00000011179	Odc1	ornithine decarboxylase, structural 1 [Source:MGI Symbol;Acc:MGI:97402]	12605.7	0.376172	0.21383	1.75921	0.0785413	0.506387	613.1	1054.56	709.31	776.94	811.11	1510.45	1937.28	1924.47	1208.87	2310.82	1903.34
ENSMUSG00000114196	Gm47547	predicted gene, 47547 [Source:MGI Symbol;Acc:MGI:6096561]	21.3268	1.12324	0.638623	1.75885	0.0786037	0.506497	1.55	0.22	0.31	2.33	2.4	0.46	0.89	1.05	2.96	3.51	3.03
ENSMUSG00000112822	A130012E19Rik	RIKEN cDNA A130012E19 gene [Source:MGI Symbol;Acc:MGI:2443640]	16.6115	1.22881	0.699304	1.75719	0.0788861	0.507463	0.27	0.93	0.84	3.15	0.48	2.03	0.68	1.12	0.29	2.29	0.23
ENSMUSG00000081766	2210409E12Rik	RIKEN cDNA 2210409E12 gene [Source:MGI Symbol;Acc:MGI:1919631]	365.475	-0.565718	0.321956	-1.75713	0.0788964	0.507463	138.41	545.53	285.99	414.55	165.19	240.82	375.15	299.39	283.21	161.09	151.96
ENSMUSG00000032702	Kank1	KN motif and ankyrin repeat domains 1 [Source:MGI Symbol;Acc:MGI:2147707]	31.4244	0.938762	0.534327	1.75691	0.0789337	0.507463	0.64	0.75	1.71	2.75	1.18	1.75	1.34	1.73	0.25	3.29	1.02
ENSMUSG00000029484	Anxa3	annexin A3 [Source:MGI Symbol;Acc:MGI:1201378]	25.6397	1.18507	0.674526	1.7569	0.0789356	0.507463	5.58	6.18	0	5.88	5.72	10.59	4.43	2.67	0.58	5.17	7.92
ENSMUSG00000021147	Wdr37	WD repeat domain 37 [Source:MGI Symbol;Acc:MGI:1920393]	130.938	-0.469772	0.267448	-1.7565	0.0790027	0.507601	8.24	11.25	9.62	7.65	8.13	5.01	11.9	7.06	16.1	8.47	8.43
ENSMUSG00000028249	Sdcbp	syndecan binding protein [Source:MGI Symbol;Acc:MGI:1337026]	99.2972	-0.572508	0.326032	-1.75599	0.0790904	0.507872	18.03	9.46	4.97	8.95	6.85	7.75	8.67	15.09	9.04	7.13	5.78
ENSMUSG00000019734	Tmc4	transmembrane channel-like gene family 4 [Source:MGI Symbol;Acc:MGI:2669035]	41.0706	-0.732391	0.417207	-1.75546	0.0791803	0.507917	10.1	3.23	9.57	2.49	6.66	5.98	10.41	14.42	14.38	6.22	7.72
ENSMUSG00000028552	Eps15	epidermal growth factor receptor pathway substrate 15 [Source:MGI Symbol;Acc:MGI:104583]	232.97	0.601149	0.342454	1.75541	0.0791884	0.507917	3.55	17.71	19.07	21.84	14.05	16.25	23.11	21.95	17.67	36.99	38.71
ENSMUSG00000037503	Fam168b	family with sequence similarity 168, member B [Source:MGI Symbol;Acc:MGI:2448487]	224.606	-0.517756	0.295179	-1.75404	0.079423	0.509041	12.01	28.75	32.67	20.9	12.15	12.02	32.44	19.54	20.56	24.61	14.55
ENSMUSG00000087107	AI662270	expressed sequence AI662270 [Source:MGI Symbol;Acc:MGI:2144254]	15.8674	-1.56591	0.892837	-1.75386	0.0794549	0.509041	10.34	1.41	2.17	1.37	1.53	0.38	3.82	0	7.98	3.57	0.42
ENSMUSG00000030872	Gga2	golgi associated, gamma adaptin ear containing, ARF binding protein 2 [Source:MGI Symbol;Acc:MGI:1921355]	362.143	0.554202	0.316388	1.75166	0.079833	0.510698	3.68	14.8	13.2	22.96	18.69	16.7	48.59	40.53	25.77	33.38	48.32
ENSMUSG00000019872	Smpdl3a	sphingomyelin phosphodiesterase, acid-like 3A [Source:MGI Symbol;Acc:MGI:1931437]	703.422	0.433761	0.247659	1.75144	0.0798693	0.510698	43.29	78.19	53	136.21	60.29	56.74	101.69	77.82	68.04	85.56	112.44
ENSMUSG00000051735	Rinl	Ras and Rab interactor-like [Source:MGI Symbol;Acc:MGI:2444024]	90.1894	-0.753444	0.430248	-1.75119	0.0799139	0.510698	12.08	5.41	7.8	0.9	5.36	8.57	35.55	19.09	21.47	19.16	11.08
ENSMUSG00000030505	Prmt3	protein arginine N-methyltransferase 3 [Source:MGI Symbol;Acc:MGI:1919224]	565.524	-0.334834	0.191209	-1.75114	0.079922	0.510698	30.34	51.29	53.49	46.37	34.11	31.92	79.82	76.82	72.38	59.84	52.42
ENSMUSG00000049421	Zfp260	zinc finger protein 260 [Source:MGI Symbol;Acc:MGI:1347071]	36.4571	0.890755	0.508707	1.75102	0.0799425	0.510698	1.41	4.26	3.1	3.59	10.74	4.88	4.34	1.21	5.26	3.29	7.18
ENSMUSG00000035329	Fbxo33	F-box protein 33 [Source:MGI Symbol;Acc:MGI:1917861]	427.794	0.379474	0.21676	1.75067	0.0800036	0.510732	50.3	45.78	24.57	44.9	58.43	59.33	27.03	20.23	24.73	34.98	22.7
ENSMUSG00000033883	Zfp267	zinc finger protein 267 [Source:MGI Symbol;Acc:MGI:1098769]	198.762	-0.707181	0.403998	-1.75046	0.0800394	0.510732	19.39	5.67	9.75	8.42	2.18	3.3	2.8	3.9	4.71	4.54	3.45
ENSMUSG00000030729	Pgm2l1	phosphoglucomutase 2-like 1 [Source:MGI Symbol;Acc:MGI:1918224]	81.6609	-0.601416	0.343789	-1.74937	0.0802265	0.511633	6.93	3.24	2.81	1.68	3.28	2.12	1.76	2.45	2.37	2.2	1.4
ENSMUSG00000059895	Ptp4a3	protein tyrosine phosphatase 4a3 [Source:MGI Symbol;Acc:MGI:1277098]	44.9358	-0.726108	0.415197	-1.74883	0.080321	0.511943	4.05	2.45	4.24	3.91	4.01	3.39	9.17	14.53	12.37	4.39	2.65
ENSMUSG00000031400	G6pdx	glucose-6-phosphate dehydrogenase X-linked [Source:MGI Symbol;Acc:MGI:105979]	150.908	-0.533528	0.30522	-1.74801	0.0804628	0.512554	9.47	8.49	12.91	4.81	8.18	5.58	29.4	9.53	22.1	18.41	14.2
ENSMUSG00000058486	Wdr91	WD repeat domain 91 [Source:MGI Symbol;Acc:MGI:2141558]	80.2888	0.61349	0.351193	1.74687	0.080659	0.513116	5	5.63	3.95	4.27	6.19	6.09	9.99	8.37	2.97	9.75	18.85
ENSMUSG00000022952	Runx1	runt related transcription factor 1 [Source:MGI Symbol;Acc:MGI:99852]	15.0741	1.49187	0.854122	1.74667	0.080695	0.513116	1.26	0.93	0.06	0.81	1.37	0.41	0.14	0.44	0	0.7	2.32
ENSMUSG00000022698	Naa50	N(alpha)-acetyltransferase 50, NatE catalytic subunit [Source:MGI Symbol;Acc:MGI:1919367]	1047.38	-0.266235	0.152426	-1.74665	0.0806989	0.513116	67.7	74.76	67.32	69.89	55.68	51.73	76.68	103.77	68.98	62.16	69.98
ENSMUSG00000005370	Msh6	mutS homolog 6 [Source:MGI Symbol;Acc:MGI:1343961]	793.035	0.352016	0.201563	1.74644	0.080735	0.513116	27.36	29.14	38.94	36.07	43.77	41.82	59.92	32.67	27.56	51.97	46.97
ENSMUSG00000083410	Gm14300	predicted gene 14300 [Source:MGI Symbol;Acc:MGI:3650106]	397.067	0.529147	0.303088	1.74585	0.0808369	0.513471	67.93	111.71	54.63	110.2	78.22	50.85	109.03	42.42	90.03	171.55	169.48
ENSMUSG00000005682	Pan2	PAN2 poly(A) specific ribonuclease subunit [Source:MGI Symbol;Acc:MGI:1918984]	137.426	0.47197	0.270463	1.74505	0.0809765	0.514065	5.63	4.46	2.37	5.02	6.78	5.24	10.48	9.03	5.31	13.52	8.6
ENSMUSG00000038214	Bend3	BEN domain containing 3 [Source:MGI Symbol;Acc:MGI:2677212]	692.904	0.366263	0.209931	1.74469	0.0810393	0.514171	25.67	26.56	24.68	24.51	31.29	36.5	36.3	19.54	19.93	44.21	24.59
ENSMUSG00000025202	Scd3	stearoyl-coenzyme A desaturase 3 [Source:MGI Symbol;Acc:MGI:1353437]	21.8868	-1.41664	0.812495	-1.74357	0.0812335	0.51425	3.14	1.22	1.28	3.21	0.05	0.3	2.06	2.39	0.54	0.15	0.44
ENSMUSG00000055401	Fbxo6	F-box protein 6 [Source:MGI Symbol;Acc:MGI:1354743]	976.532	-0.402278	0.230766	-1.74323	0.0812938	0.51425	186.4	110.92	160.38	109.02	169.04	137.78	383.88	260.45	177.77	155.77	158.54
ENSMUSG00000028885	Smpdl3b	sphingomyelin phosphodiesterase, acid-like 3B [Source:MGI Symbol;Acc:MGI:1916022]	40.2941	0.96528	0.553807	1.74299	0.0813353	0.51425	3.62	2.59	1.33	7.14	3.18	0.7	2.46	3.06	5.1	4.51	14.8
ENSMUSG00000033658	Ddx19b	DEAD (Asp-Glu-Ala-Asp) box polypeptide 19b [Source:MGI Symbol;Acc:MGI:2148251]	346.608	0.369175	0.211806	1.74299	0.0813354	0.51425	8.03	15.66	9.2	13.8	10.09	15.64	30.7	19.75	19.77	31.87	31.29
ENSMUSG00000030695	Aldoa	aldolase A, fructose-bisphosphate [Source:MGI Symbol;Acc:MGI:87994]	736.922	0.360932	0.207189	1.74204	0.081501	0.51425	55.87	90.6	63.74	111.82	79.67	113.35	115.35	116.72	168.37	147.95	143.3
ENSMUSG00000038365	Fbxo25	F-box protein 25 [Source:MGI Symbol;Acc:MGI:1914072]	20.1822	1.00331	0.575956	1.74199	0.0815098	0.51425	3.04	2.03	2.56	1.33	5.43	2.41	0.37	0.8	1	2.17	3.68
ENSMUSG00000050150	Slc9b1	solute carrier family 9, subfamily B (NHA1, cation proton antiporter 1), member 1 [Source:MGI Symbol;Acc:MGI:1921696]	17.4194	1.22417	0.702864	1.74169	0.0815619	0.51425	0.59	1.79	0.84	1.35	0.65	8.77	6.67	3.17	3.5	8.15	5.91
ENSMUSG00000027612	Mmp24	matrix metallopeptidase 24 [Source:MGI Symbol;Acc:MGI:1341867]	21.7414	1.45691	0.836625	1.74141	0.081611	0.51425	0.05	0.19	0.17	1.91	1.8	0.37	3.07	1.68	1.32	1.39	0.14
ENSMUSG00000106166	Gm43484	predicted gene 43484 [Source:MGI Symbol;Acc:MGI:5663621]	15.6122	1.61424	0.927141	1.74109	0.081667	0.51425	0.08	0.67	0.34	1.74	0.57	1.75	0	0.26	0	0	0.32
ENSMUSG00000050966	Lin28a	lin-28 homolog A (C. elegans) [Source:MGI Symbol;Acc:MGI:1890546]	173.192	0.428753	0.246283	1.74089	0.0817025	0.51425	12.63	8.64	10.63	9.46	12.45	11.62	10.07	7.25	6.65	18.12	10.54
ENSMUSG00000020709	Adap2	ArfGAP with dual PH domains 2 [Source:MGI Symbol;Acc:MGI:2663075]	16.8423	1.00512	0.577423	1.74069	0.0817376	0.51425	0.49	1.04	1.4	3.58	0.85	2.73	3.37	1.45	1.44	4.62	1.93
ENSMUSG00000061371	Zfp873	zinc finger protein 873 [Source:MGI Symbol;Acc:MGI:3040689]	188.514	-0.38775	0.222795	-1.74039	0.0817906	0.51425	30.79	22.87	24.45	17.1	16.33	14.27	14.72	22.17	14	17.56	16.12
ENSMUSG00000051319	Mtln	mitoregulin [Source:MGI Symbol;Acc:MGI:1915135]	18.6858	1.08599	0.624011	1.74034	0.0817986	0.51425	0.46	5.91	1.27	3.17	7.65	10.18	5.7	4.29	5.81	5.34	9.11
ENSMUSG00000019978	Epb41l2	erythrocyte membrane protein band 4.1 like 2 [Source:MGI Symbol;Acc:MGI:103009]	84.7287	0.48958	0.281322	1.74029	0.0818089	0.51425	5.04	8.12	4.15	5.2	6.71	6.73	4.59	3.78	2.43	6.78	6.75
ENSMUSG00000115423	AL731706.1	novel protein	51.2702	-0.690562	0.396842	-1.74014	0.0818339	0.51425	23.42	16.42	18.46	13.28	10.99	8.67	12.75	3.86	11.01	10.23	2.76
ENSMUSG00000003813	Rad23a	RAD23 homolog A, nucleotide excision repair protein [Source:MGI Symbol;Acc:MGI:105126]	129.659	0.540295	0.310533	1.7399	0.0818773	0.51425	15.21	39	26.94	23.3	44.77	45.66	51.18	22.76	34.6	60.44	46.28
ENSMUSG00000069208	Zfp825	zinc finger protein 825 [Source:MGI Symbol;Acc:MGI:2385315]	129.422	-0.565112	0.324834	-1.7397	0.0819121	0.51425	22.53	28.91	19.22	10.68	14.35	16.5	16.21	44.09	13.63	15.08	22.76
ENSMUSG00000113623	Gm48691	predicted gene, 48691 [Source:MGI Symbol;Acc:MGI:6098320]	39.4369	-0.686276	0.394503	-1.73959	0.0819302	0.51425	9.8	16.95	12.86	12.03	6.3	5.9	6.57	15.22	11.35	4.52	9.2
ENSMUSG00000020817	Rabep1	rabaptin, RAB GTPase binding effector protein 1 [Source:MGI Symbol;Acc:MGI:1860236]	457.658	-0.289906	0.166659	-1.73952	0.0819441	0.51425	29	31.06	27.15	25.27	23.73	25.98	44.18	24.61	28.46	22.99	25.24
ENSMUSG00000056124	B4galt6	UDP-Gal:betaGlcNAc beta 1,4-galactosyltransferase, polypeptide 6 [Source:MGI Symbol;Acc:MGI:1928380]	13.7939	-1.12835	0.648766	-1.73922	0.0819961	0.51425	1.4	0.31	1.19	0.43	0.38	0.51	0.51	0.27	0.06	0.13	0.12
ENSMUSG00000071632	2510002D24Rik	RIKEN cDNA 2510002D24 gene [Source:MGI Symbol;Acc:MGI:1919557]	36.7057	-0.726222	0.417734	-1.73848	0.0821262	0.51425	14.15	8.59	16.77	5.05	7.03	4.78	5.13	2.91	7.14	5.88	4.13
ENSMUSG00000024759	Atl3	atlastin GTPase 3 [Source:MGI Symbol;Acc:MGI:1924270]	96.8065	-0.646996	0.372223	-1.73819	0.082177	0.51425	4.72	1.87	2.22	1.65	1.98	0.56	4.3	6.27	3.84	4.73	3.72
ENSMUSG00000053113	Socs3	suppressor of cytokine signaling 3 [Source:MGI Symbol;Acc:MGI:1201791]	650.045	0.508024	0.292285	1.73811	0.082191	0.51425	11.84	19.03	13.14	12.86	25.62	32.17	136.92	117.05	43.88	129.21	100.2
ENSMUSG00000035198	Tubg1	tubulin, gamma 1 [Source:MGI Symbol;Acc:MGI:101834]	570.11	-0.277886	0.159879	-1.7381	0.0821932	0.51425	71.83	53.88	56.68	56.9	42.44	49.78	93.96	93.23	93.81	91.74	62.71
ENSMUSG00000030134	Rasgef1a	RasGEF domain family, member 1A [Source:MGI Symbol;Acc:MGI:1917977]	16.3405	1.45034	0.834653	1.73766	0.0822703	0.51425	0.47	0.17	0.11	1.75	1.52	1.51	2.59	2.95	0	1.34	2.03
ENSMUSG00000020180	Snrpd3	small nuclear ribonucleoprotein D3 [Source:MGI Symbol;Acc:MGI:1914582]	444.343	0.240749	0.138555	1.73758	0.0822855	0.51425	107.96	108.51	98.46	133.82	130.7	110.41	147.73	129.22	107.96	136.04	155.1
ENSMUSG00000034522	Zfp395	zinc finger protein 395 [Source:MGI Symbol;Acc:MGI:2682318]	25.9242	1.2951	0.745376	1.73751	0.0822966	0.51425	0.08	2.15	1.28	3.1	1.87	0.66	2.05	0	0.51	2.09	4.89
ENSMUSG00000067916	Zfp991	zinc finger protein 991 [Source:MGI Symbol;Acc:MGI:3701604]	12.173	1.74889	1.00742	1.73602	0.0825609	0.515558	0	1.55	0	1.26	2.58	2.84	0	0.54	1.19	1.58	1.42
ENSMUSG00000032334	Loxl1	lysyl oxidase-like 1 [Source:MGI Symbol;Acc:MGI:106096]	69.2943	-0.765589	0.441057	-1.7358	0.0825984	0.515558	3	2.44	5.88	5.23	1.36	2.41	9.44	5.5	8.4	1.5	4.76
ENSMUSG00000078958	Atp6ap1l	ATPase, H+ transporting, lysosomal accessory protein 1-like [Source:MGI Symbol;Acc:MGI:3648665]	13.9012	-1.12267	0.647015	-1.73515	0.0827138	0.515637	6.48	1.21	7.48	1.82	1.79	1.43	7.5	2.22	2.53	4.15	1.49
ENSMUSG00000054823	Nsd3	nuclear receptor binding SET domain protein 3 [Source:MGI Symbol;Acc:MGI:2142581]	76.8955	-0.572381	0.329906	-1.73498	0.0827438	0.515637	10.69	4.76	4.18	5.09	4.14	6.9	5.24	3.99	4.06	2.53	1.85
ENSMUSG00000017718	Afmid	arylformamidase [Source:MGI Symbol;Acc:MGI:2448704]	306.633	0.560988	0.323345	1.73495	0.0827496	0.515637	10.74	13.27	16.19	7.63	25.08	32.37	62.15	54.26	40.05	88.47	44.29
ENSMUSG00000060802	B2m	beta-2 microglobulin [Source:MGI Symbol;Acc:MGI:88127]	326.28	-0.403159	0.232499	-1.73403	0.0829133	0.515828	147.42	108.18	95.71	95.53	59.36	91.78	49.51	72.83	92.41	56.39	62.52
ENSMUSG00000023571	C1qtnf12	C1q and tumor necrosis factor related 12 [Source:MGI Symbol;Acc:MGI:1914639]	100.149	-0.778443	0.448949	-1.73392	0.0829321	0.515828	13.89	26.84	37.17	19.85	19.87	2.42	63.15	34.82	61.16	19.05	46.74
ENSMUSG00000040167	Ikzf5	IKAROS family zinc finger 5 [Source:MGI Symbol;Acc:MGI:1914393]	61.4197	-0.745532	0.430015	-1.73373	0.0829653	0.515828	6.11	2.88	3.13	2.79	2.6	1.38	4.21	11.61	1.98	3.81	3.38
ENSMUSG00000030291	Med21	mediator complex subunit 21 [Source:MGI Symbol;Acc:MGI:1347064]	634.695	-0.400363	0.23098	-1.73332	0.0830384	0.515945	291.4	258.71	189.15	146.7	177.43	125.85	195.4	147.38	173.58	107.41	221.72
ENSMUSG00000003345	Csnk1g2	casein kinase 1, gamma 2 [Source:MGI Symbol;Acc:MGI:1920014]	38.0638	-0.984423	0.568055	-1.73297	0.0831008	0.515945	11.36	1.99	1.38	1.55	2.72	5.41	10.18	13.05	4.47	3.12	3.14
ENSMUSG00000032548	Slco2a1	solute carrier organic anion transporter family, member 2a1 [Source:MGI Symbol;Acc:MGI:1346021]	21.3243	1.20039	0.692727	1.73285	0.0831229	0.515945	0.53	2.11	0.16	2.25	1.79	0.26	0.34	0.28	0.34	0.68	1.61
ENSMUSG00000034968	Lbx2	ladybird homeobox 2 [Source:MGI Symbol;Acc:MGI:1342288]	16.4506	-0.946825	0.546499	-1.73253	0.0831795	0.516009	11.1	4.69	4.87	4.59	6.66	4.07	7.8	7.54	2.99	2.28	1.27
ENSMUSG00000039195	1110008P14Rik	RIKEN cDNA 1110008P14 gene [Source:MGI Symbol;Acc:MGI:1920987]	111.54	-0.578594	0.334124	-1.73167	0.0833315	0.516664	58.86	27.66	76.45	19.19	24.61	35.92	32.45	28.74	37.15	33.96	31.58
ENSMUSG00000028899	Taf12	TATA-box binding protein associated factor 12 [Source:MGI Symbol;Acc:MGI:1913714]	351.443	-0.264297	0.152669	-1.73118	0.0834196	0.516839	63.76	53.3	63.13	46.75	44.37	53.05	69.4	71.32	51.08	53.8	55.66
ENSMUSG00000024505	Dtwd2	DTW domain containing 2 [Source:MGI Symbol;Acc:MGI:1916107]	128.982	-0.400352	0.231313	-1.73078	0.0834908	0.516839	10.64	13.25	10.05	12.24	8.73	6.96	13.74	11.13	13.3	10.05	6.88
ENSMUSG00000063801	Ap3s2	adaptor-related protein complex 3, sigma 2 subunit [Source:MGI Symbol;Acc:MGI:1337060]	269.907	0.388698	0.224585	1.73074	0.0834987	0.516839	9.85	20.98	16.27	18.42	16.8	25.58	21.42	23.63	16.61	29.85	23.25
ENSMUSG00000027935	Rab13	RAB13, member RAS oncogene family [Source:MGI Symbol;Acc:MGI:1927232]	16.0147	-1.11332	0.643532	-1.73002	0.0836267	0.51709	9.09	5.71	2.05	2.74	2.07	0.29	2.83	4.79	3.15	1.88	3.48
ENSMUSG00000054874	Pcnx3	pecanex homolog 3 [Source:MGI Symbol;Acc:MGI:1861733]	54.841	-0.828276	0.478852	-1.72971	0.0836817	0.51709	2.99	3.29	10.86	2.57	2.77	4.14	9.82	3.54	3.45	1.34	4.94
ENSMUSG00000094005	Gm12625	predicted gene 12625 [Source:MGI Symbol;Acc:MGI:3650564]	586.824	-0.300312	0.173623	-1.72967	0.0836885	0.51709	676.09	419.44	500.15	494.07	368.22	361.56	318.44	314.74	289.39	235.99	292.43
ENSMUSG00000028140	Mrpl9	mitochondrial ribosomal protein L9 [Source:MGI Symbol;Acc:MGI:2137211]	603.956	0.299611	0.173268	1.72917	0.0837787	0.51709	50.69	88.92	64.01	83.31	87.03	88.5	88.12	82.49	77.85	82.36	106.99
ENSMUSG00000055717	Slain1	SLAIN motif family, member 1 [Source:MGI Symbol;Acc:MGI:2145578]	42.3278	-0.752324	0.435088	-1.72913	0.0837857	0.51709	7.27	2.67	5.48	2.92	2.48	6.34	1.9	3.64	3.3	0.97	1.46
ENSMUSG00000086390	1810019D21Rik	RIKEN cDNA 1810019D21 gene [Source:MGI Symbol;Acc:MGI:1917021]	99.342	-0.777265	0.449566	-1.72892	0.0838228	0.51709	60.85	10.66	38.58	14.3	8.84	10.66	30.05	17.78	15.76	26.35	25.54
ENSMUSG00000073557	Ppp1r12b	protein phosphatase 1, regulatory subunit 12B [Source:MGI Symbol;Acc:MGI:1916417]	15.8531	-1.23057	0.71185	-1.7287	0.0838636	0.51709	3.09	0.88	1.71	0.17	1.36	0.85	5.41	0.51	2.65	1.68	0.63
ENSMUSG00000029780	Nt5c3	5'-nucleotidase, cytosolic III [Source:MGI Symbol;Acc:MGI:1927186]	154.739	-0.610979	0.353571	-1.72803	0.0839834	0.517542	18.9	48.77	11.7	26.38	22.12	19.1	27.96	30.88	23.62	7.99	15.67
ENSMUSG00000058028	Zscan5b	zinc finger and SCAN domain containing 5B [Source:MGI Symbol;Acc:MGI:2159640]	880.437	-0.44291	0.256404	-1.72739	0.0840973	0.517877	127.72	74.57	53.43	74.99	74.69	32.86	173.11	137.67	151.35	135.24	93.01
ENSMUSG00000033916	Chmp2a	charged multivesicular body protein 2A [Source:MGI Symbol;Acc:MGI:1916203]	391.638	-0.402343	0.23296	-1.72709	0.0841515	0.517877	116.65	80.51	120.69	43.03	88.95	88.02	120.68	131.3	105.32	112.78	84.33
ENSMUSG00000047508	Mbd3l2	methyl-CpG binding domain protein 3-like 2 [Source:MGI Symbol;Acc:MGI:2158460]	160.409	-0.494514	0.286351	-1.72695	0.0841771	0.517877	19.51	16.25	26.56	12.64	21.34	9.33	15.93	12.28	21.62	12.22	11.88
ENSMUSG00000018427	Ypel2	yippee like 2 [Source:MGI Symbol;Acc:MGI:1925114]	2452.89	0.29206	0.169149	1.72664	0.0842318	0.517928	103.54	134.28	117.03	117.19	143.63	147	81.53	50.06	75.35	99.15	79.69
ENSMUSG00000028830	AU040320	expressed sequence AU040320 [Source:MGI Symbol;Acc:MGI:2140475]	85.9119	-0.659021	0.381864	-1.7258	0.0843837	0.518177	5.73	9.93	2.56	1.13	4.24	4.07	7.81	7.99	7.32	5.68	5.53
ENSMUSG00000029208	Guf1	GUF1 homolog, GTPase [Source:MGI Symbol;Acc:MGI:2140726]	45.1286	-0.756002	0.438186	-1.7253	0.0844736	0.518177	3.2	4.15	4.47	2.5	1.1	2.13	2.59	6.64	9.14	2.74	6.62
ENSMUSG00000067038	Rps12-ps3	ribosomal protein S12, pseudogene 3 [Source:MGI Symbol;Acc:MGI:3704503]	352.036	0.337487	0.195662	1.72484	0.0845558	0.518177	133.17	192.35	170.59	209.24	199.97	247.34	182.22	106.24	129.16	135.08	185.96
ENSMUSG00000024926	Kat5	K(lysine) acetyltransferase 5 [Source:MGI Symbol;Acc:MGI:1932051]	122.222	0.405397	0.235051	1.72472	0.0845786	0.518177	4.83	7.11	5.6	11.25	7.81	6.88	24.64	19.83	16.39	25.91	20.15
ENSMUSG00000024735	Prpf19	pre-mRNA processing factor 19 [Source:MGI Symbol;Acc:MGI:106247]	63.298	-0.483865	0.280596	-1.72442	0.0846323	0.518177	13.19	8.58	13.22	8.66	9.99	6.74	12.83	9.52	9.09	5.85	8.62
ENSMUSG00000034021	Pds5b	PDS5 cohesin associated factor B [Source:MGI Symbol;Acc:MGI:2140945]	109.848	-0.522756	0.303177	-1.72426	0.0846615	0.518177	6.88	8.1	4.8	4.26	6.92	3.92	3.21	1.33	2.89	1.69	1.23
ENSMUSG00000019295	Tmem129	transmembrane protein 129 [Source:MGI Symbol;Acc:MGI:1915616]	74.9201	-0.586893	0.340398	-1.72414	0.084683	0.518177	8.47	4.75	7.56	3.69	2.23	6.2	6.27	12.23	9.44	8.34	6.44
ENSMUSG00000037761	Actr5	ARP5 actin-related protein 5 [Source:MGI Symbol;Acc:MGI:1924748]	240.632	-0.460541	0.267119	-1.7241	0.0846893	0.518177	22.34	12.03	13.73	12.31	11.92	16.7	58.16	41.64	21.82	20.61	25.77
ENSMUSG00000046032	Snx12	sorting nexin 12 [Source:MGI Symbol;Acc:MGI:1919331]	105.488	-0.585257	0.339628	-1.72323	0.0848467	0.518177	12.44	27.74	38.21	24.83	13.14	11.35	27.72	16.59	28.48	18.57	16.25
ENSMUSG00000039530	Tusc3	tumor suppressor candidate 3 [Source:MGI Symbol;Acc:MGI:1933134]	46.2412	0.596166	0.346037	1.72284	0.0849176	0.518177	3.35	3.98	2.84	7.57	5.19	8.2	9.56	8.23	9.67	12.32	6.59
ENSMUSG00000025156	Gps1	G protein pathway suppressor 1 [Source:MGI Symbol;Acc:MGI:2384801]	526.185	-0.224031	0.130106	-1.72192	0.0850844	0.518177	49.69	50.86	48.92	48.85	43.02	43.75	108.72	95.38	90.93	72.18	81.07
ENSMUSG00000061517	Sox21	SRY (sex determining region Y)-box 21 [Source:MGI Symbol;Acc:MGI:2654070]	155.458	0.39628	0.230222	1.72129	0.0851974	0.518177	10.15	9.86	8.3	12.3	9.74	9.92	6.72	6.64	3.25	7.28	9.79
ENSMUSG00000031574	Star	steroidogenic acute regulatory protein [Source:MGI Symbol;Acc:MGI:102760]	11.9967	1.4462	0.840357	1.72094	0.0852625	0.518177	0.5	0.81	0.37	0.19	1.95	1.76	0	0.63	0.04	0.37	1.07
ENSMUSG00000024858	Grk2	G protein-coupled receptor kinase 2 [Source:MGI Symbol;Acc:MGI:87940]	159.854	-0.382749	0.222422	-1.72082	0.0852828	0.518177	19.3	19.63	18.22	10.16	15.5	15.75	15.63	9.3	9.54	10.49	7.87
ENSMUSG00000056394	Lig1	ligase I, DNA, ATP-dependent [Source:MGI Symbol;Acc:MGI:101789]	128.302	0.403656	0.23464	1.72032	0.0853746	0.518177	11.17	19.25	12.76	15.27	17.02	20.54	18.75	19.68	11.67	26.76	19.3
ENSMUSG00000067736	Gm10222	predicted gene 10222 [Source:MGI Symbol;Acc:MGI:3642643]	4883.1	-0.358544	0.208451	-1.72004	0.0854249	0.518177	3726.62	6232.39	6189.07	2913.73	4446.74	4061	4397.28	4062.92	5931.01	4081.77	4260.35
ENSMUSG00000057409	Zfp53	zinc finger protein 53 [Source:MGI Symbol;Acc:MGI:99200]	22.145	-1.60925	0.935623	-1.71998	0.0854358	0.518177	7.48	4.68	1.3	3.78	0	0	1.36	4.23	0.89	0.98	0.71
ENSMUSG00000029014	Dnajc2	DnaJ heat shock protein family (Hsp40) member C2 [Source:MGI Symbol;Acc:MGI:99470]	1350.01	0.347808	0.20222	1.71995	0.0854415	0.518177	97.82	166.46	133.15	243.66	206.05	154.22	172.01	161.42	150.81	138.89	179.8
ENSMUSG00000031600	Vps37a	vacuolar protein sorting 37A [Source:MGI Symbol;Acc:MGI:1261835]	242.914	-0.436372	0.253725	-1.71986	0.0854572	0.518177	9.07	9.07	7.09	7.39	4.38	3.58	15.1	9.08	6.64	10.45	8.06
ENSMUSG00000029922	Mkrn1	makorin, ring finger protein, 1 [Source:MGI Symbol;Acc:MGI:1859353]	3903.55	0.319699	0.185947	1.7193	0.085559	0.518177	426.41	853.69	808.17	768.96	766.54	917.07	948.87	947.33	850.29	1159.4	1256.58
ENSMUSG00000029571	Tmem106b	transmembrane protein 106B [Source:MGI Symbol;Acc:MGI:1919150]	106.638	-0.590824	0.34366	-1.71921	0.085576	0.518177	7.55	7.9	4.7	5.54	5.73	1.45	14.25	17.93	17.25	14.38	8.26
ENSMUSG00000070990	Foxe1	forkhead box E1 [Source:MGI Symbol;Acc:MGI:1353500]	74.7955	-0.555272	0.323001	-1.7191	0.0855957	0.518177	5.93	2.77	5.21	3.04	3.23	4.31	9.73	13.86	5.06	5.78	5.48
ENSMUSG00000032898	Fbxo21	F-box protein 21 [Source:MGI Symbol;Acc:MGI:1924223]	11.7871	-1.52054	0.88464	-1.71882	0.0856473	0.518177	0.84	0	1.21	0.55	0	0	1.89	3.19	1.26	0.7	1.27
ENSMUSG00000027808	Serp1	stress-associated endoplasmic reticulum protein 1 [Source:MGI Symbol;Acc:MGI:92638]	582.887	-0.291063	0.169342	-1.71879	0.0856525	0.518177	27.42	24.73	25.99	29.39	17.67	18.09	31.43	37.51	31.01	26.53	25.88
ENSMUSG00000064358	mt-Co3	mitochondrially encoded cytochrome c oxidase III [Source:MGI Symbol;Acc:MGI:102502]	1649.01	-1.41802	0.825041	-1.71872	0.085665	0.518177	506.4	1704.47	953.98	689.37	445.74	304.91	374.45	7.67	18.57	30.29	40.46
ENSMUSG00000026553	Copa	coatomer protein complex subunit alpha [Source:MGI Symbol;Acc:MGI:1334462]	453.755	0.368047	0.214167	1.71851	0.0857043	0.518177	18.85	15.54	27.7	23.33	28.65	33.67	37.81	27.59	22.89	39.39	29.35
ENSMUSG00000020571	Pdia6	protein disulfide isomerase associated 6 [Source:MGI Symbol;Acc:MGI:1919103]	122.24	0.388126	0.225854	1.71848	0.0857091	0.518177	7.94	10.37	8.93	14.3	14.76	10.51	12.09	13.48	13.56	16.95	12.26
ENSMUSG00000018377	Vezf1	vascular endothelial zinc finger 1 [Source:MGI Symbol;Acc:MGI:1313291]	30.7224	-0.862192	0.501776	-1.71828	0.0857455	0.518177	2.38	3.07	1.75	1.97	0.52	0.82	0.41	2	1.29	0.69	1
ENSMUSG00000036817	Sun1	Sad1 and UNC84 domain containing 1 [Source:MGI Symbol;Acc:MGI:1924303]	2089.97	0.337592	0.196593	1.71721	0.0859404	0.518177	71.23	102.77	91.84	89.84	90.81	87.42	193.11	175.6	100.12	281.18	220.5
ENSMUSG00000070808	Bicra	BRD4 interacting chromatin remodeling complex associated protein [Source:MGI Symbol;Acc:MGI:2154263]	15.9383	1.15072	0.670149	1.71711	0.0859591	0.518177	0.23	0.42	0.06	0.16	0.71	1.18	0.53	1.01	0.3	1.23	0.56
ENSMUSG00000027942	4933434E20Rik	RIKEN cDNA 4933434E20 gene [Source:MGI Symbol;Acc:MGI:1914027]	775.691	-0.358682	0.208891	-1.71708	0.085965	0.518177	243.64	183.84	145.97	129.2	121.12	119.44	120.33	151.85	197.21	166.21	139.16
ENSMUSG00000030259	Rassf8	Ras association (RalGDS/AF-6) domain family (N-terminal) member 8 [Source:MGI Symbol;Acc:MGI:1918573]	31.6015	0.846931	0.493263	1.717	0.0859799	0.518177	5.81	2.49	2.48	8.2	3.31	6.97	2.97	1.62	0.48	2.57	3.45
ENSMUSG00000002897	Il17ra	interleukin 17 receptor A [Source:MGI Symbol;Acc:MGI:107399]	30.144	-1.37192	0.799032	-1.71698	0.0859822	0.518177	4.95	0.15	1.02	0.1	0.19	0.27	1.26	2.15	0.97	2.36	2.43
ENSMUSG00000084883	Ccdc85c	coiled-coil domain containing 85C [Source:MGI Symbol;Acc:MGI:3644008]	61.3128	-0.960246	0.55927	-1.71696	0.0859857	0.518177	9.2	2.2	4.92	4.32	2.49	0.78	4.02	1.1	1.08	0.29	2.01
ENSMUSG00000025983	Ccdc150	coiled-coil domain containing 150 [Source:MGI Symbol;Acc:MGI:1925266]	11.243	2.39477	1.39502	1.71665	0.0860426	0.518177	0	0	0.36	4.23	0	3.51	0.23	1.7	0.1	0	0.83
ENSMUSG00000017734	Dbndd2	dysbindin (dystrobrevin binding protein 1) domain containing 2 [Source:MGI Symbol;Acc:MGI:106562]	23.6202	1.50997	0.879697	1.71646	0.0860776	0.518177	0	3.64	0	2.3	4.62	10.81	4.1	4.12	7.1	10.36	2.39
ENSMUSG00000083396	Gm15542	predicted gene 15542 [Source:MGI Symbol;Acc:MGI:3782990]	535.126	0.417489	0.243232	1.71643	0.0860842	0.518177	46.24	78.87	86.29	127.34	86.39	91.15	105.71	152.21	69.76	105.4	152.73
ENSMUSG00000030042	Pole4	polymerase (DNA-directed), epsilon 4 (p12 subunit) [Source:MGI Symbol;Acc:MGI:1914229]	1201.11	-0.354753	0.206735	-1.71598	0.0861664	0.518253	317.85	220.93	269.26	221.09	129.28	188.15	162.27	210.35	242.48	217.56	173.84
ENSMUSG00000037679	Inf2	inverted formin, FH2 and WH2 domain containing [Source:MGI Symbol;Acc:MGI:1917685]	18.4163	1.39593	0.813548	1.71585	0.0861896	0.518253	0.37	0.4	0.55	2.25	2.23	0.52	1.32	1.35	4.65	0.12	8.73
ENSMUSG00000042684	Npl	N-acetylneuraminate pyruvate lyase [Source:MGI Symbol;Acc:MGI:1921341]	2179.9	-0.322193	0.187852	-1.71515	0.0863183	0.518689	314.32	298.97	149.31	213.8	183.33	181.39	481.02	337.31	295.09	306.06	300.97
ENSMUSG00000106751	Gm42467	predicted gene 42467 [Source:MGI Symbol;Acc:MGI:5662604]	14.8426	-1.20793	0.704354	-1.71495	0.0863552	0.518689	4.37	6.24	0.67	1.34	1.81	0.28	1.66	1.36	3.84	2.12	0.86
ENSMUSG00000001687	Ubl3	ubiquitin-like 3 [Source:MGI Symbol;Acc:MGI:1344373]	171.983	0.409073	0.238571	1.71468	0.0864039	0.518703	13.72	9.69	14.76	13.43	16.95	14.92	17.87	9.12	8.65	17.44	17.99
ENSMUSG00000022957	Itsn1	intersectin 1 (SH3 domain protein 1A) [Source:MGI Symbol;Acc:MGI:1338069]	253.896	0.480738	0.28071	1.71258	0.0867903	0.520462	7.16	8.43	7.81	8.92	15.42	13.67	37.55	51.55	16.57	34.08	42.74
ENSMUSG00000114875	Gm30363	predicted gene, 30363 [Source:MGI Symbol;Acc:MGI:5589522]	16.2836	1.54169	0.900486	1.71206	0.0868852	0.520635	0.04	1.58	0.24	3.98	0.8	0.92	1.93	0	2.31	2.93	4.28
ENSMUSG00000034032	Rpap1	RNA polymerase II associated protein 1 [Source:MGI Symbol;Acc:MGI:1916175]	74.8621	-0.429113	0.250701	-1.71165	0.0869606	0.520635	2.86	2.54	3.38	2.24	2.56	2.11	6.15	6.82	4.35	4.4	3.52
ENSMUSG00000032890	Rims3	regulating synaptic membrane exocytosis 3 [Source:MGI Symbol;Acc:MGI:2443331]	68.2035	0.887149	0.518331	1.71155	0.0869801	0.520635	0.66	0.56	1.74	1.6	1.8	6.46	16.86	13.09	4.76	8.68	11.06
ENSMUSG00000031889	D230025D16Rik	RIKEN cDNA D230025D16 gene [Source:MGI Symbol;Acc:MGI:2443049]	1728.36	0.280045	0.163634	1.71141	0.0870059	0.520635	75.11	125.11	92	143.3	110.44	122.75	157.14	170.33	166.84	200.46	164.31
ENSMUSG00000020692	Nle1	notchless homolog 1 [Source:MGI Symbol;Acc:MGI:2429770]	175.557	0.394094	0.230362	1.71076	0.087126	0.521019	11.53	17.15	12.32	14.31	14.87	19.85	38.13	46.94	26.6	41.7	62.55
ENSMUSG00000066357	Wdr6	WD repeat domain 6 [Source:MGI Symbol;Acc:MGI:1930140]	23.7881	1.09245	0.638653	1.71055	0.0871635	0.521019	0	1	0.42	0.62	0.48	1.18	2.04	0.78	1.05	4.38	2.12
ENSMUSG00000022426	Josd1	Josephin domain containing 1 [Source:MGI Symbol;Acc:MGI:1921408]	48.158	0.72875	0.426148	1.71009	0.0872497	0.521255	2.58	0.74	1.04	4.69	3.26	3.76	4.43	3.79	2.46	2.23	4
ENSMUSG00000022668	Gtpbp8	GTP-binding protein 8 (putative) [Source:MGI Symbol;Acc:MGI:1913317]	83.4332	0.540922	0.316375	1.70975	0.0873125	0.521325	7.94	4.85	11.92	9.88	8.8	16.9	12.17	6.54	8.6	14.65	12.42
ENSMUSG00000036534	Slc38a7	solute carrier family 38, member 7 [Source:MGI Symbol;Acc:MGI:2679005]	78.7349	-0.590827	0.34561	-1.70952	0.0873549	0.521325	8.5	2.96	5.18	4.84	3.11	3.05	17.22	11.16	5.48	8.21	6.49
ENSMUSG00000079523	Tmsb10	thymosin, beta 10 [Source:MGI Symbol;Acc:MGI:109146]	155.126	0.478371	0.280015	1.70838	0.087566	0.521328	61.23	44.66	63.26	104.41	62.72	64.26	44.76	63.59	48.76	42.48	105.47
ENSMUSG00000040351	Ankib1	ankyrin repeat and IBR domain containing 1 [Source:MGI Symbol;Acc:MGI:1918047]	135.478	0.507388	0.297013	1.7083	0.0875799	0.521328	6.51	7.83	4.71	4.13	6.06	9.81	3.99	3.45	2.45	6.01	7.23
ENSMUSG00000080916	Gm12463	predicted gene 12463 [Source:MGI Symbol;Acc:MGI:3650648]	68.8321	-0.615856	0.360514	-1.70827	0.0875857	0.521328	20.88	27.69	6.25	14.27	7.24	11.35	24.94	33.45	24.07	21.41	16.5
ENSMUSG00000095325	Zfp870	zinc finger protein 870 [Source:MGI Symbol;Acc:MGI:3029586]	11.0857	1.60138	0.937493	1.70815	0.0876078	0.521328	0.03	0.35	0.15	1.26	1.2	0.92	1.3	0	0.56	0.1	1.11
ENSMUSG00000024096	Ralbp1	ralA binding protein 1 [Source:MGI Symbol;Acc:MGI:108466]	240.28	0.420837	0.24639	1.70801	0.0876348	0.521328	11.56	15.56	8.44	20.73	14.3	11.96	15.55	10.27	6.81	11.59	16.44
ENSMUSG00000001089	Luzp1	leucine zipper protein 1 [Source:MGI Symbol;Acc:MGI:107629]	454.333	0.39979	0.234069	1.708	0.0876358	0.521328	63.03	63.92	72.86	89.2	86.74	45.27	58.81	33.67	38.66	59.05	80.86
ENSMUSG00000026601	Axdnd1	axonemal dynein light chain domain containing 1 [Source:MGI Symbol;Acc:MGI:1924602]	41.5795	-0.887283	0.519669	-1.7074	0.0877477	0.521376	20.38	3.12	10.99	8.1	3.85	2.73	11.08	9.21	2.59	4.24	6.62
ENSMUSG00000027642	Rpn2	ribophorin II [Source:MGI Symbol;Acc:MGI:98085]	796.706	-0.31465	0.184326	-1.70703	0.0878163	0.521376	48.75	63.31	69.62	71.37	43.67	46.82	113.97	124.14	109.53	74.96	86.8
ENSMUSG00000041583	Obox6	oocyte specific homeobox 6 [Source:MGI Symbol;Acc:MGI:2149036]	9213.58	-0.318813	0.186768	-1.707	0.0878218	0.521376	1762.84	1281.9	1482.16	1038.88	1477.36	826.03	1792.01	1698.64	2073.93	1744.73	1486.51
ENSMUSG00000002428	Hltf	helicase-like transcription factor [Source:MGI Symbol;Acc:MGI:1196437]	101.303	0.683294	0.4003	1.70695	0.0878309	0.521376	9.18	14.22	8.82	7.74	14.55	8.76	3.75	1.44	4.62	13.14	6
ENSMUSG00000027699	Ect2	ect2 oncogene [Source:MGI Symbol;Acc:MGI:95281]	947.119	0.326761	0.19168	1.70472	0.0882464	0.523494	37.4	59.54	48.51	60.35	44.75	48.04	58.78	42.6	39.09	85.16	56.71
ENSMUSG00000030559	Rab38	RAB38, member RAS oncogene family [Source:MGI Symbol;Acc:MGI:1919683]	22.395	-1.16946	0.686088	-1.70453	0.0882816	0.523494	8.21	2.49	1.22	0.82	2.24	0	6.47	3.31	4.91	5	2.51
ENSMUSG00000034024	Cct2	chaperonin containing Tcp1, subunit 2 (beta) [Source:MGI Symbol;Acc:MGI:107186]	2657.81	0.253869	0.149062	1.7031	0.0885485	0.524519	263.02	381.6	290.35	371.79	390.62	451.91	461.71	502.3	453.46	519.39	467.52
ENSMUSG00000027552	E2f5	E2F transcription factor 5 [Source:MGI Symbol;Acc:MGI:105091]	101.426	-0.573841	0.33703	-1.70264	0.0886354	0.524742	20.44	9.8	7.04	3.86	9.18	10.32	16.87	17.74	18.05	11.11	13.86
ENSMUSG00000090963	Gm17655	predicted gene, 17655 [Source:MGI Symbol;Acc:MGI:4937289]	27.2295	1.2742	0.748577	1.70216	0.0887252	0.524742	2.71	2.33	5.2	18.41	9.2	1.71	0.38	5.7	0.22	4.14	3.69
ENSMUSG00000021785	Ngly1	N-glycanase 1 [Source:MGI Symbol;Acc:MGI:1913276]	25.8444	-1.08831	0.639416	-1.70204	0.0887475	0.524742	7.54	2.61	1.76	2.36	0.45	0.17	6.12	3.59	3.34	3.41	4.33
ENSMUSG00000096370	Gm21992	predicted gene 21992 [Source:MGI Symbol;Acc:MGI:5439461]	74.5946	0.801476	0.470931	1.7019	0.0887743	0.524742	6.02	13.85	1.88	13.26	27.07	10.2	20.69	30.76	9.27	27.07	18.12
ENSMUSG00000031556	Tm2d2	TM2 domain containing 2 [Source:MGI Symbol;Acc:MGI:1916992]	86.2648	0.438636	0.257793	1.7015	0.0888487	0.524904	9.81	18.94	9.75	17.52	19.27	13.69	14.57	12.89	13.55	20.01	16.58
ENSMUSG00000020067	Mypn	myopalladin [Source:MGI Symbol;Acc:MGI:1916052]	61.7119	0.585813	0.344401	1.70096	0.0889501	0.525224	1.93	0.76	1.86	1.45	2.14	3.01	4.88	3.06	2.62	6.6	4.29
ENSMUSG00000045795	Whamm	WAS protein homolog associated with actin, golgi membranes and microtubules [Source:MGI Symbol;Acc:MGI:2142282]	42.1413	1.04129	0.612314	1.70058	0.0890219	0.525371	0	4.26	3.57	7.1	6.49	4.1	3.16	2.18	1.3	3.39	4.28
ENSMUSG00000042323	Pbrm1	polybromo 1 [Source:MGI Symbol;Acc:MGI:1923998]	276.633	-0.484407	0.285087	-1.69916	0.0892899	0.526284	11.34	19.06	17.45	7.31	7.28	8.02	17.16	7.89	10.74	16.01	11.38
ENSMUSG00000025409	Mbd6	methyl-CpG binding domain protein 6 [Source:MGI Symbol;Acc:MGI:106378]	17.6417	-0.9271	0.545679	-1.69898	0.0893221	0.526284	5.32	4.76	4.22	1.32	3	0.96	1.46	0.66	1.24	0.55	1.19
ENSMUSG00000007029	Vars	valyl-tRNA synthetase [Source:MGI Symbol;Acc:MGI:90675]	144.952	-0.461432	0.271695	-1.69835	0.0894424	0.526284	11.89	20.64	15.21	12.09	12.07	18.51	35.96	36.01	18.09	15.44	16.79
ENSMUSG00000027286	Lrrc57	leucine rich repeat containing 57 [Source:MGI Symbol;Acc:MGI:1913856]	467.358	-0.303409	0.178703	-1.69784	0.0895378	0.526284	72.7	55.74	53.35	50.45	46.03	47	56.11	86.22	52.88	59.67	46.78
ENSMUSG00000047368	Abhd17b	abhydrolase domain containing 17B [Source:MGI Symbol;Acc:MGI:1917816]	28.3033	-1.08767	0.640883	-1.69714	0.0896705	0.526284	6.74	3.87	0.46	2.11	2.44	0.32	2.33	2.59	3.3	2.12	0.59
ENSMUSG00000112096	A430103D13Rik	RIKEN cDNA A430103D13 gene [Source:MGI Symbol;Acc:MGI:1925025]	49.1734	0.561675	0.331038	1.69671	0.0897522	0.526284	16.61	10.04	8.22	15.44	19.8	10.93	7.67	11.52	9.88	17.32	14.78
ENSMUSG00000032604	Qars	glutaminyl-tRNA synthetase [Source:MGI Symbol;Acc:MGI:1915851]	1035.03	0.264911	0.156195	1.69603	0.08988	0.526284	154.07	199.92	186.91	213.31	190.97	254.22	232.11	219.51	213.87	310.05	206.05
ENSMUSG00000009614	Sardh	sarcosine dehydrogenase [Source:MGI Symbol;Acc:MGI:2183102]	105.162	0.604204	0.356262	1.69595	0.089895	0.526284	8.65	3.98	2.6	7.51	9.17	12.88	23.1	42.22	18.2	38.29	26.42
ENSMUSG00000110620	Gm45733	predicted gene 45733 [Source:MGI Symbol;Acc:MGI:5804848]	46.2947	0.701445	0.413635	1.6958	0.0899229	0.526284	26.76	10.22	16.38	27.04	46.98	50.54	34.96	18.52	13.76	19.35	23.67
ENSMUSG00000047139	Cd24a	CD24a antigen [Source:MGI Symbol;Acc:MGI:88323]	104.454	-0.828835	0.488791	-1.69568	0.0899457	0.526284	37.42	21.12	2.64	14.34	4.79	17.08	6.77	11.79	9.19	5.56	3.93
ENSMUSG00000031357	Syap1	synapse associated protein 1 [Source:MGI Symbol;Acc:MGI:1914293]	913.951	0.420336	0.24791	1.69552	0.0899772	0.526284	29.98	67.26	72.3	62.49	77.04	51.49	140.13	84.93	119.43	190.25	180.86
ENSMUSG00000073700	Klhl21	kelch-like 21 [Source:MGI Symbol;Acc:MGI:1919288]	390.582	-0.459339	0.270925	-1.69545	0.0899909	0.526284	26.68	12.79	14.43	12.14	12.9	13.12	48.1	32.61	16.23	17.37	28.75
ENSMUSG00000024054	Smchd1	SMC hinge domain containing 1 [Source:MGI Symbol;Acc:MGI:1921605]	567.694	-0.370914	0.21887	-1.69468	0.0901358	0.526284	51.63	48.85	46.78	52.58	35.18	35.1	41.12	21.36	34.08	16.23	27.92
ENSMUSG00000057667	Bloc1s3	biogenesis of lysosomal organelles complex-1, subunit 3 [Source:MGI Symbol;Acc:MGI:2678952]	31.2894	0.912309	0.538499	1.69417	0.0902329	0.526284	0.75	0.23	0.35	0.59	1.88	2.5	3.66	4.4	3.05	4.2	2.28
ENSMUSG00000063904	Dpp3	dipeptidylpeptidase 3 [Source:MGI Symbol;Acc:MGI:1922471]	132.495	0.553917	0.326987	1.694	0.0902644	0.526284	3.45	4.66	2.89	4.88	6.28	4.02	24.67	18.48	5.93	18.66	29.07
ENSMUSG00000026782	Abi2	abl-interactor 2 [Source:MGI Symbol;Acc:MGI:106913]	20.887	-0.843768	0.49815	-1.6938	0.0903024	0.526284	3.52	1.29	1.8	0.93	0.49	1.48	0.77	0.55	0.56	0.37	0.5
ENSMUSG00000022772	Senp5	SUMO/sentrin specific peptidase 5 [Source:MGI Symbol;Acc:MGI:2443596]	225.139	-0.440977	0.260352	-1.69377	0.0903083	0.526284	22.52	9.84	8.7	9.71	7.99	8.02	14.89	9.93	11.2	10.64	10.39
ENSMUSG00000049739	Zfp646	zinc finger protein 646 [Source:MGI Symbol;Acc:MGI:3665412]	46.7165	-0.807027	0.476507	-1.69363	0.0903351	0.526284	5.11	1.54	2.29	1.11	1.94	3.17	2.86	2.31	0.68	1.12	0.51
ENSMUSG00000041840	Haus1	HAUS augmin-like complex, subunit 1 [Source:MGI Symbol;Acc:MGI:2385076]	124.007	-0.50368	0.297403	-1.6936	0.0903419	0.526284	33.88	21.51	38.17	18.12	16.98	27.6	28.04	21.08	47.85	25.26	24.39
ENSMUSG00000039795	Zfand1	zinc finger, AN1-type domain 1 [Source:MGI Symbol;Acc:MGI:1913611]	77.688	0.689926	0.407453	1.69327	0.0904045	0.526284	8.94	5.27	3.94	7.4	16	20.82	11.2	15.8	15.08	18.49	7.83
ENSMUSG00000101939	Gm28438	predicted gene 28438 [Source:MGI Symbol;Acc:MGI:5579144]	798.88	-2.6431	1.56154	-1.69262	0.0905273	0.526284	0	0	10.47	0	0.03	0	1145.88	2338.03	1369.33	1000.78	1421.79
ENSMUSG00000033014	Trim33	tripartite motif-containing 33 [Source:MGI Symbol;Acc:MGI:2137357]	846.971	-0.408685	0.241477	-1.69244	0.0905625	0.526284	86.06	77.08	63.98	67.51	42.7	42.98	37.5	16.28	42.26	28.47	26.4
ENSMUSG00000074576	Mocs3	molybdenum cofactor synthesis 3 [Source:MGI Symbol;Acc:MGI:1916622]	61.3404	-0.821752	0.485801	-1.69154	0.0907338	0.526284	4.65	3.01	0.87	1.29	1.85	3.69	17.88	27.2	6.21	5.74	6.34
ENSMUSG00000078201	Tmem203	transmembrane protein 203 [Source:MGI Symbol;Acc:MGI:2443597]	26.2517	-1.22082	0.721813	-1.69132	0.0907756	0.526284	23.33	3.66	5.66	0	6.94	3.74	7.96	9.97	6.31	3.11	6.06
ENSMUSG00000082079	Dnmt3c	DNA methyltransferase 3C [Source:MGI Symbol;Acc:MGI:3649996]	36.5859	-0.767411	0.453796	-1.69109	0.0908189	0.526284	4.06	1.72	1.82	0.93	2.22	0.73	6.15	7.24	6.73	2.36	6.42
ENSMUSG00000029674	Limk1	LIM-domain containing, protein kinase [Source:MGI Symbol;Acc:MGI:104572]	11.8737	-1.45415	0.859905	-1.69106	0.0908255	0.526284	2.15	0.47	0.3	0.26	0.37	0	0.71	0.71	3.16	0.36	1.56
ENSMUSG00000023905	Tnfrsf12a	tumor necrosis factor receptor superfamily, member 12a [Source:MGI Symbol;Acc:MGI:1351484]	93.0988	-0.546202	0.323005	-1.691	0.0908366	0.526284	29.09	19.24	15.81	9.3	18.59	12.31	48.2	30.36	22.04	15.8	32.48
ENSMUSG00000022962	Gart	phosphoribosylglycinamide formyltransferase [Source:MGI Symbol;Acc:MGI:95654]	798.739	0.255784	0.151263	1.69099	0.0908379	0.526284	65.88	46.84	48.59	56.24	66.01	75.27	125	114.23	113.83	135.24	131.71
ENSMUSG00000047879	Usp14	ubiquitin specific peptidase 14 [Source:MGI Symbol;Acc:MGI:1928898]	2387.21	0.518381	0.306578	1.69086	0.0908636	0.526284	308.19	157.4	166.97	464.79	137.54	150.53	148.08	159.33	218.17	354.38	279.76
ENSMUSG00000022464	Slc38a4	solute carrier family 38, member 4 [Source:MGI Symbol;Acc:MGI:1916604]	35.7174	1.35144	0.799312	1.69075	0.0908839	0.526284	3.4	3.25	2.1	9.82	0	2.44	1.74	0.88	0.2	4.07	5.61
ENSMUSG00000035504	Reep6	receptor accessory protein 6 [Source:MGI Symbol;Acc:MGI:1917585]	30.0385	-1.09486	0.647565	-1.69073	0.0908883	0.526284	5.12	3.68	6.49	0	3.12	3.93	3.27	7.56	4.41	2.99	1.83
ENSMUSG00000046861	Hectd3	HECT domain E3 ubiquitin protein ligase 3 [Source:MGI Symbol;Acc:MGI:1923858]	66.1527	-0.66848	0.3955	-1.69022	0.0909864	0.526284	5.36	3.83	1.59	1.71	1.12	3.65	7.61	6.99	3.6	4.94	2.87
ENSMUSG00000046062	Ppp1r15b	protein phosphatase 1, regulatory subunit 15B [Source:MGI Symbol;Acc:MGI:2444211]	501.179	0.41237	0.243989	1.69012	0.0910048	0.526284	29.81	22.44	22.56	29.37	34.5	27.73	25.82	12.37	16.01	36.72	15.19
ENSMUSG00000030647	Ndufc2	NADH:ubiquinone oxidoreductase subunit C2 [Source:MGI Symbol;Acc:MGI:1344370]	175.611	0.436786	0.258442	1.69007	0.0910141	0.526284	32.03	41.65	78.22	75.48	62.21	83.01	47.93	55.68	49.96	64.52	62.46
ENSMUSG00000040451	Sgms1	sphingomyelin synthase 1 [Source:MGI Symbol;Acc:MGI:2444110]	33.4281	0.831163	0.491803	1.69003	0.0910218	0.526284	0.51	1.78	1.43	3.92	1.95	3.5	1.47	3.54	3.52	4.45	1.91
ENSMUSG00000043384	Gprasp1	G protein-coupled receptor associated sorting protein 1 [Source:MGI Symbol;Acc:MGI:1917418]	27.2878	-1.04763	0.620038	-1.68962	0.0911003	0.526284	0.76	10.18	10.55	5.04	4.57	1.86	4.42	1.57	2.7	0.87	1.33
ENSMUSG00000008668	Rps18	ribosomal protein S18 [Source:MGI Symbol;Acc:MGI:98146]	5977.04	0.224364	0.132802	1.68946	0.0911313	0.526284	2098.75	2417.89	2416.71	3017.97	2817.06	3040.13	2308.72	2713.27	2022.97	2444.22	2336.31
ENSMUSG00000078952	Lncenc1	long non-coding RNA, embryonic stem cells expressed 1 [Source:MGI Symbol;Acc:MGI:3780541]	28.8736	-1.24838	0.738986	-1.68931	0.0911597	0.526284	2.33	3.5	0.62	0	1.49	2.27	3.7	1.29	8.31	1.46	0.88
ENSMUSG00000092341	Malat1	metastasis associated lung adenocarcinoma transcript 1 (non-coding RNA) [Source:MGI Symbol;Acc:MGI:1919539]	1416.09	0.402671	0.238368	1.68929	0.0911648	0.526284	265.54	620.26	470.55	491.42	402	597.49	343.47	264.91	342.49	397.12	632.6
ENSMUSG00000028953	Abcf2	ATP-binding cassette, sub-family F (GCN20), member 2 [Source:MGI Symbol;Acc:MGI:1351657]	1744.1	0.240273	0.142238	1.68923	0.091175	0.526284	97.17	105.96	86.84	122.22	109.45	136.39	166.5	202.38	196.67	206.86	193.16
ENSMUSG00000003814	Calr	calreticulin [Source:MGI Symbol;Acc:MGI:88252]	431.11	-0.364237	0.215676	-1.68881	0.091255	0.526284	72.67	41.05	51.88	42.94	39.98	59.92	89.36	70.82	46.72	44.68	46.21
ENSMUSG00000021975	Ints9	integrator complex subunit 9 [Source:MGI Symbol;Acc:MGI:1098533]	195.009	-0.33263	0.196985	-1.6886	0.0912955	0.526284	18.34	15.56	17.12	15.97	12.15	10.23	17.04	21.62	13.68	13.75	15.2
ENSMUSG00000022136	Dnajc3	DnaJ heat shock protein family (Hsp40) member C3 [Source:MGI Symbol;Acc:MGI:107373]	378.24	-0.354641	0.210046	-1.6884	0.0913341	0.526284	22.41	19.46	13.58	15.67	9.03	15.08	19.08	11.85	16.97	14.58	12.73
ENSMUSG00000041328	Pcf11	PCF11 cleavage and polyadenylation factor subunit [Source:MGI Symbol;Acc:MGI:1919579]	179.659	0.584734	0.346338	1.68833	0.0913472	0.526284	7.38	17.65	6.15	14.36	10.18	8.56	5.63	3.71	7.35	16.8	8.04
ENSMUSG00000021929	Kpna3	karyopherin (importin) alpha 3 [Source:MGI Symbol;Acc:MGI:1100863]	339.006	-0.319502	0.189281	-1.68797	0.0914167	0.526324	26.71	23.25	20.21	24.59	12.4	19.42	14.97	13.32	14.09	11.46	10.76
ENSMUSG00000024896	Minpp1	multiple inositol polyphosphate histidine phosphatase 1 [Source:MGI Symbol;Acc:MGI:1336159]	52.0091	-0.45613	0.270261	-1.68774	0.0914613	0.526324	4	4.07	2.89	2.65	2.87	2.37	7.81	6.72	5.18	5.04	4.27
ENSMUSG00000105176	Gm43668	predicted gene 43668 [Source:MGI Symbol;Acc:MGI:5663805]	19.5276	1.02092	0.604971	1.68756	0.0914956	0.526324	0.25	0.34	0.45	1.75	0.72	1.66	1.06	0.3	0.7	0.87	0.27
ENSMUSG00000112989	Gm48143	predicted gene, 48143 [Source:MGI Symbol;Acc:MGI:6097510]	31.2451	0.62776	0.372079	1.68717	0.0915713	0.526488	7.14	12.14	6.52	12	11.67	11.2	5.5	5.97	8.57	15.38	8.38
ENSMUSG00000023068	Nus1	NUS1 dehydrodolichyl diphosphate synthase subunit [Source:MGI Symbol;Acc:MGI:1196365]	104.134	0.390465	0.23147	1.68689	0.0916248	0.526524	4.12	4.42	3.78	4.16	4.94	5.58	5.57	4.26	4	5.02	8.16
ENSMUSG00000097180	2700038G22Rik	RIKEN cDNA 2700038G22 gene [Source:MGI Symbol;Acc:MGI:1914444]	145.998	-0.590601	0.350185	-1.68654	0.0916921	0.526639	60.61	22.24	29.34	22.18	15.51	11.61	20.36	17.7	28.4	29.41	19.25
ENSMUSG00000014856	Tmem208	transmembrane protein 208 [Source:MGI Symbol;Acc:MGI:1913570]	555.17	-0.296101	0.175705	-1.68521	0.0919471	0.527439	133.07	180.86	226.77	160.22	128.54	160.85	183.87	167.44	158.89	142.49	124.1
ENSMUSG00000026927	Entr1	endosome associated trafficking regulator 1 [Source:MGI Symbol;Acc:MGI:1915362]	256.592	-0.320061	0.189927	-1.68517	0.0919551	0.527439	22.65	26.01	36.8	25.21	22.36	21.61	37.64	34.35	36.41	30.65	26.12
ENSMUSG00000024068	Spast	spastin [Source:MGI Symbol;Acc:MGI:1858896]	197.203	-0.427307	0.253583	-1.68508	0.0919731	0.527439	17.7	7.69	8.93	7.35	8.95	9.48	11.94	11.15	11.59	6.4	10.19
ENSMUSG00000020630	Rnaseh1	ribonuclease H1 [Source:MGI Symbol;Acc:MGI:1335073]	230.703	-0.408082	0.24225	-1.68455	0.0920756	0.527755	24.22	30.71	27.28	16.31	18.31	27.79	63.99	70.62	31.55	47.36	32.42
ENSMUSG00000000171	Sdhd	succinate dehydrogenase complex, subunit D, integral membrane protein [Source:MGI Symbol;Acc:MGI:1914175]	189.761	-0.49681	0.295071	-1.6837	0.0922401	0.528426	25.65	28.72	53.41	38.14	23.01	21.51	41.86	31.73	54.12	35.8	19.81
ENSMUSG00000056204	Pgpep1	pyroglutamyl-peptidase I [Source:MGI Symbol;Acc:MGI:1913772]	23.6844	-1.0988	0.652938	-1.68286	0.0924031	0.529059	3.71	3.41	6.79	3.73	0.27	2.7	3.94	3.99	10.34	1.2	4.89
ENSMUSG00000015112	Slc25a13	solute carrier family 25 (mitochondrial carrier, adenine nucleotide translocator), member 13 [Source:MGI Symbol;Acc:MGI:1354721]	12.9159	-1.18682	0.705334	-1.68264	0.0924454	0.529059	1.04	1.79	2.89	0.51	0.26	0.72	1.24	1.87	1.35	0.16	2.13
ENSMUSG00000030007	Cct7	chaperonin containing Tcp1, subunit 7 (eta) [Source:MGI Symbol;Acc:MGI:107184]	4361.83	0.25708	0.152845	1.68197	0.0925743	0.529102	264.68	420.79	320	443.02	430.77	432.58	714	788.88	575.77	737.37	710.51
ENSMUSG00000051223	Bzw1	basic leucine zipper and W2 domains 1 [Source:MGI Symbol;Acc:MGI:1914132]	4119.52	-0.309957	0.18431	-1.68172	0.0926231	0.529102	291.46	333.28	208.79	291.62	164.79	175.22	254.05	340.06	259.88	235.82	250.43
ENSMUSG00000001348	Acp5	acid phosphatase 5, tartrate resistant [Source:MGI Symbol;Acc:MGI:87883]	273.91	0.557689	0.331646	1.68158	0.09265	0.529102	12.04	54.9	25.69	64.48	36.71	33.43	66.45	37.04	33.16	53.15	76.33
ENSMUSG00000030493	Faap24	Fanconi anemia core complex associated protein 24 [Source:MGI Symbol;Acc:MGI:2142208]	206.331	-0.463522	0.275677	-1.68139	0.0926869	0.529102	44.11	17.95	20.07	22.49	12.94	12.89	36.11	34.33	29.19	31.77	29.26
ENSMUSG00000021242	Npc2	NPC intracellular cholesterol transporter 2 [Source:MGI Symbol;Acc:MGI:1915213]	2929.16	0.241597	0.143707	1.68118	0.0927284	0.529102	131.46	179.16	183.38	199.6	200.31	213.98	181.34	190.84	186.69	217	190.26
[truncated: 8,627 more rows]
