# Supplementary material for: Global translation during early development depends on the essential transcription factor PRDM10
Source: Nat Commun. 2020 Jul 17;11:3603. doi: 10.1038/s41467-020-17304-3 (PMC7368010; doi:10.1038/s41467-020-17304-3)
Supplement: Supplementary file 10 — Supplementary Data 6 [file 41467_2020_17304_MOESM10_ESM.xlsx]

## Sheet: S6
Supplementary Data 6: Genes associated with PRDM10 binding sites
ensembl_id	gene_name	peak_chr	peak_start	peak_end	peak_score	peak_signalVal	peak_qVal
ENSMUSG00000034928	Rnf44	chr13	54693719	54694427	1000	899.825	2.78462
ENSMUSG00000014633	Cmc2	chr8	116921365	116921834	1000	837.673	2.78462
ENSMUSG00000031756	Cenpn	chr8	116921365	116921834	1000	837.673	2.78462
ENSMUSG00000034917	Tjp3	chr10	81293003	81293447	1000	772.209	2.78462
ENSMUSG00000034902	Pip5k1c	chr10	81293003	81293447	1000	772.209	2.78462
ENSMUSG00000041459	Tardbp	chr4	148626674	148627136	1000	770.777	2.78462
ENSMUSG00000086841	2410006H16Rik	chr11	62602584	62602964	1000	763.521	2.78462
ENSMUSG00000064437	Snord49b	chr11	62602584	62602964	1000	763.521	2.78462
ENSMUSG00000065734	Snord49a	chr11	62602584	62602964	1000	763.521	2.78462
ENSMUSG00000077457	Snord65	chr11	62602584	62602964	1000	763.521	2.78462
ENSMUSG00000085762	Lrrc75aos2	chr11	62602584	62602964	1000	763.521	2.78462
ENSMUSG00000085719	4933424L21Rik	chr11	57645059	57645529	1000	758.938	2.78462
ENSMUSG00000020520	Galnt10	chr11	57645059	57645529	1000	758.938	2.78462
ENSMUSG00000087601	Uchl1os	chr5	66675955	66676333	1000	730.934	2.78462
ENSMUSG00000029223	Uchl1	chr5	66675955	66676333	1000	730.934	2.78462
ENSMUSG00000020362	Cnot6	chr11	49712642	49713034	1000	729.657	2.78462
ENSMUSG00000032633	Flcn	chr11	59809736	59810373	1000	704.359	2.78462
ENSMUSG00000087249	Gm16062	chr11	59809736	59810373	1000	704.359	2.78462
ENSMUSG00000088950	Gm24939	chr11	59809736	59810373	1000	704.359	2.78462
ENSMUSG00000058013	Sept11	chr5	93093046	93093494	1000	700.945	2.78462
ENSMUSG00000020680	Taf15	chr11	83472747	83473187	1000	693.779	2.78462
ENSMUSG00000031591	Asah1	chr8	41374545	41374930	1000	684.432	2.78462
ENSMUSG00000030619	Eed	chr7	89980862	89981353	1000	677.574	2.78462
ENSMUSG00000097585	Gm26529	chr7	89980862	89981353	1000	677.574	2.78462
ENSMUSG00000028664	Ephb2	chr4	136835891	136836346	1000	674.685	2.78462
ENSMUSG00000084883	Ccdc85c	chr12	108275374	108275832	1000	665.627	2.78462
ENSMUSG00000065954	Tacc1	chr8	25201477	25201851	1000	636.07	2.78462
ENSMUSG00000021000	Ctage5	chr12	59131224	59131589	1000	633.562	2.78462
ENSMUSG00000077505	Gm24233	chr12	59131224	59131589	1000	633.562	2.78462
ENSMUSG00000030170	Wnt5b	chr6	119479166	119479583	1000	633.032	2.78462
ENSMUSG00000030019	Fbxl14	chr6	119479166	119479583	1000	633.032	2.78462
ENSMUSG00000028484	Psip1	chr4	83486357	83486809	1000	625.947	2.78462
ENSMUSG00000024974	Smc3	chr19	53599997	53600463	1000	608.934	2.78462
ENSMUSG00000009079	Ewsr1	chr11	5098986	5099440	1000	603.147	2.78462
ENSMUSG00000034175	Rhbdd3	chr11	5098986	5099440	1000	603.147	2.78462
ENSMUSG00000041605	5730559C18Rik	chr1	136233975	136234426	1000	602.64	2.78462
ENSMUSG00000037643	Prkci	chr3	30995397	30995832	1000	593.239	2.78462
ENSMUSG00000037801	Iqch	chr9	63602402	63602773	1000	588.11	2.78462
ENSMUSG00000037257	Aagab	chr9	63602402	63602773	1000	588.11	2.78462
ENSMUSG00000061589	Dot1l	chr10	80754918	80755308	1000	581.793	2.78462
ENSMUSG00000048930	Tada3	chr6	113377762	113378217	1000	580.611	2.78462
ENSMUSG00000079426	Arpc4	chr6	113377762	113378217	1000	580.611	2.78462
ENSMUSG00000056665	Them6	chr15	74720961	74721335	1000	575.276	2.78462
ENSMUSG00000054843	Atrnl1	chr19	57610566	57611024	1000	572.61	2.78462
ENSMUSG00000022111	Uchl3	chr14	101653657	101654070	1000	565.195	2.78462
ENSMUSG00000023087	Ccrn4l	chr3	51224545	51224991	1000	564.874	2.78462
ENSMUSG00000022673	Mcm4	chr16	15637357	15637727	1000	554.424	2.78462
ENSMUSG00000022672	Prkdc	chr16	15637357	15637727	1000	554.424	2.78462
ENSMUSG00000021650	Ptcd2	chr13	99344571	99344914	1000	554.018	2.78462
ENSMUSG00000041632	Mrps27	chr13	99344571	99344914	1000	554.018	2.78462
ENSMUSG00000015305	Sash1	chr10	8886005	8886386	1000	553.348	2.78462
ENSMUSG00000097597	Gm26674	chr10	8886005	8886386	1000	553.348	2.78462
ENSMUSG00000037013	Ss18	chr18	14682699	14683118	1000	550.622	2.78462
ENSMUSG00000019433	Gipc1	chr8	83652353	83652682	1000	544.363	2.78462
ENSMUSG00000087590	2410004N09Rik	chr18	33794656	33794970	1000	543.611	2.78462
ENSMUSG00000092819	Gm23639	chr18	33794656	33794970	1000	543.611	2.78462
ENSMUSG00000025220	Mgea5	chr19	45783483	45783831	1000	534.95	2.78462
ENSMUSG00000041890	Git2	chr5	114774476	114774950	1000	533.898	2.78462
ENSMUSG00000092183	4930515G01Rik	chr5	114774476	114774950	1000	533.898	2.78462
ENSMUSG00000041870	Ankrd13a	chr5	114774476	114774950	1000	533.898	2.78462
ENSMUSG00000094439	Gm21969	chr4	139622746	139623168	1000	533.362	2.78462
ENSMUSG00000028737	Aldh4a1	chr4	139622746	139623168	1000	533.362	2.78462
ENSMUSG00000069170	Gpr98	chr13	81633104	81633457	1000	531.848	2.78462
ENSMUSG00000022508	Bcl6	chr16	23988597	23988995	1000	521.73	2.78462
ENSMUSG00000103861	RP23-274H19.2	chr16	23988597	23988995	1000	521.73	2.78462
ENSMUSG00000024120	Lrpprc	chr17	84790475	84790901	1000	520.563	2.78462
ENSMUSG00000029600	Rita1	chr5	120612467	120612969	1000	520.107	2.78462
ENSMUSG00000029599	Ddx54	chr5	120612467	120612969	1000	520.107	2.78462
ENSMUSG00000041781	Cpsf2	chr12	101975638	101976036	1000	517.803	2.78462
ENSMUSG00000004056	Akt2	chr7	27591835	27592163	1000	516.222	2.78462
ENSMUSG00000004642	Slbp	chr5	33652282	33652708	1000	515.013	2.78462
ENSMUSG00000019295	Tmem129	chr5	33652282	33652708	1000	515.013	2.78462
ENSMUSG00000038446	Cdc40	chr10	40883493	40883914	1000	513.57	2.78462
ENSMUSG00000019831	Wasf1	chr10	40883493	40883914	1000	513.57	2.78462
ENSMUSG00000024142	Mlst8	chr17	24479020	24479462	1000	511.426	2.78462
ENSMUSG00000019370	Calm3	chr7	16924225	16924638	1000	511.127	2.78462
ENSMUSG00000030795	Fus	chr7	127967133	127967548	1000	508.342	2.78462
ENSMUSG00000023075	Akirin1	chr4	123750189	123750549	1000	508.067	2.78462
ENSMUSG00000026317	Cln8	chr8	14888442	14888892	1000	505.933	2.78462
ENSMUSG00000020882	Cacnb1	chr11	98026662	98027035	1000	504.156	2.78462
ENSMUSG00000086716	Gm11629	chr11	98026662	98027035	1000	504.156	2.78462
ENSMUSG00000017404	Rpl19	chr11	98026662	98027035	1000	504.156	2.78462
ENSMUSG00000098992	Gm27597	chr11	98026662	98027035	1000	504.156	2.78462
ENSMUSG00000087373	Gm15892	chr11	88067902	88068303	1000	502.999	2.78462
ENSMUSG00000018377	Vezf1	chr11	88067902	88068303	1000	502.999	2.78462
ENSMUSG00000040687	Madd	chr2	91182929	91183460	1000	497.619	2.78462
ENSMUSG00000002108	Nr1h3	chr2	91182929	91183460	1000	497.619	2.78462
ENSMUSG00000027203	Dut	chr2	125247454	125247777	1000	490.753	2.78462
ENSMUSG00000041189	Chrnb1	chr11	69800433	69800818	1000	489.836	2.78462
ENSMUSG00000042826	Fgf11	chr11	69800433	69800818	1000	489.836	2.78462
ENSMUSG00000051223	Bzw1	chr1	58392730	58393166	1000	489.497	2.78462
ENSMUSG00000097755	2010110K18Rik	chr18	34758967	34759573	1000	488.759	2.78462
ENSMUSG00000034300	Fam53c	chr18	34758967	34759573	1000	488.759	2.78462
ENSMUSG00000032905	Atg12	chr18	46741508	46741910	1000	487.538	2.78462
ENSMUSG00000024480	Ap3s1	chr18	46741508	46741910	1000	487.538	2.78462
ENSMUSG00000062859	Tcp11	chr17	28080529	28080877	1000	486.164	2.78462
ENSMUSG00000085521	4930526A20Rik	chr17	28080529	28080877	1000	486.164	2.78462
ENSMUSG00000034923	Ly6g6f	chr17	35089347	35089674	1000	485.443	2.78462
ENSMUSG00000007036	Abhd16a	chr17	35089347	35089674	1000	485.443	2.78462
ENSMUSG00000020831	0610010K14Rik	chr11	70239834	70240194	1000	484.969	2.78462
ENSMUSG00000040904	Gm21988	chr11	70239834	70240194	1000	484.969	2.78462
ENSMUSG00000093989	Rnasek	chr11	70239834	70240194	1000	484.969	2.78462
ENSMUSG00000097075	D830044I16Rik	chr7	126976037	126976435	1000	484.617	2.78462
ENSMUSG00000030682	Cdipt	chr7	126976037	126976435	1000	484.617	2.78462
ENSMUSG00000022307	Oxr1	chr15	41788591	41788979	1000	484.346	2.78462
ENSMUSG00000097232	Gm26854	chr15	41788591	41788979	1000	484.346	2.78462
ENSMUSG00000063882	Uqcrh	chr4	116075040	116075441	1000	483.876	2.78462
ENSMUSG00000028703	Lrrc41	chr4	116075040	116075441	1000	483.876	2.78462
ENSMUSG00000054499	Dedd2	chr7	25219023	25219393	1000	482.627	2.78462
ENSMUSG00000098325	Mir7048	chr7	25219023	25219393	1000	482.627	2.78462
ENSMUSG00000046541	Zfp526	chr7	25219023	25219393	1000	482.627	2.78462
ENSMUSG00000097625	Gm26561	chr17	70990553	70990918	1000	481.018	2.78462
ENSMUSG00000034868	Myl12b	chr17	70990553	70990918	1000	481.018	2.78462
ENSMUSG00000030269	Mtmr14	chr6	113237530	113237843	1000	480.744	2.78462
ENSMUSG00000005514	Por	chr5	135688927	135689276	1000	475.849	2.78462
ENSMUSG00000047649	Cd3eap	chr7	19359376	19359732	1000	474.152	2.78462
ENSMUSG00000040734	Ppp1r13l	chr7	19359376	19359732	1000	474.152	2.78462
ENSMUSG00000020034	Tcp11l2	chr10	84576552	84576928	1000	471.082	2.78462
ENSMUSG00000027593	Raly	chr2	154791023	154791410	1000	470.752	2.78462
ENSMUSG00000027596	a	chr2	154791023	154791410	1000	470.752	2.78462
ENSMUSG00000006930	Hap1	chr11	100356025	100356393	1000	465.779	2.78462
ENSMUSG00000028931	Kcnab2	chr4	152477876	152478227	1000	462.898	2.78462
ENSMUSG00000039577	Nphp4	chr4	152477876	152478227	1000	462.898	2.78462
ENSMUSG00000027784	Ppm1l	chr3	69316414	69316837	1000	462.833	2.78462
ENSMUSG00000047604	Frat2	chr19	41848090	41848484	1000	461.374	2.78462
ENSMUSG00000019777	Hdac2	chr10	36974210	36974604	1000	456.414	2.78462
ENSMUSG00000014158	Trpv4	chr5	114647306	114647648	1000	455.232	2.78462
ENSMUSG00000005823	Gpr108	chr17	57247268	57247597	1000	454.402	2.78462
ENSMUSG00000019487	Trip10	chr17	57247268	57247597	1000	454.402	2.78462
ENSMUSG00000055762	Eef1d	chr15	75909248	75909657	1000	452.654	2.78462
ENSMUSG00000103906	TIGD5	chr15	75909248	75909657	1000	452.654	2.78462
ENSMUSG00000047166	Tigd5	chr15	75909248	75909657	1000	452.654	2.78462
ENSMUSG00000028849	Map7d1	chr4	126256273	126256668	1000	451.861	2.78462
ENSMUSG00000021519	Mterf3	chr13	66933026	66933430	1000	449.491	2.78462
ENSMUSG00000021518	Ptdss1	chr13	66933026	66933430	1000	449.491	2.78462
ENSMUSG00000019132	BC005537	chr13	24800826	24801210	1000	448.633	2.78462
ENSMUSG00000044986	Tst	chr15	78406367	78406766	1000	447.1	2.78462
ENSMUSG00000071711	Mpst	chr15	78406367	78406766	1000	447.1	2.78462
ENSMUSG00000049295	Zfp219	chr14	52019770	52020134	1000	444.368	2.78462
ENSMUSG00000072571	Tmem253	chr14	52019770	52020134	1000	444.368	2.78462
ENSMUSG00000038611	Phrf1	chr7	141228372	141228753	1000	443.714	2.78462
ENSMUSG00000024048	Myl12a	chr17	71002156	71002489	1000	442.537	2.78462
ENSMUSG00000052837	Junb	chr8	84979885	84980199	1000	440.982	2.78462
ENSMUSG00000037204	Atg101	chr15	101283951	101284349	1000	440.045	2.78462
ENSMUSG00000006818	Sod2	chr17	13007725	13008029	1000	433.769	2.78462
ENSMUSG00000004099	Dnmt1	chr9	20952790	20953101	1000	433.237	2.78462
ENSMUSG00000063445	Nmral1	chr16	4719075	4719447	1000	432.416	2.78462
ENSMUSG00000055866	Per2	chr1	91459403	91459705	1000	431.411	2.78462
ENSMUSG00000029684	Wasl	chr6	24664868	24665180	1000	430.298	2.78462
ENSMUSG00000019818	Cd164	chr10	41519098	41519498	1000	430.224	2.78462
ENSMUSG00000030747	Dgat2	chr7	99182690	99183068	1000	426.612	2.78462
ENSMUSG00000092329	Gm20388	chr8	122567792	122568073	1000	420.267	2.78462
ENSMUSG00000006585	Cdt1	chr8	122567792	122568073	1000	420.267	2.78462
ENSMUSG00000038489	Polr2l	chr7	141475102	141475462	1000	416.303	2.78462
ENSMUSG00000025511	Tspan4	chr7	141475102	141475462	1000	416.303	2.78462
ENSMUSG00000036339	Tmem260	chr14	48446030	48446424	1000	415.784	2.78462
ENSMUSG00000025917	Cops5	chr1	10037862	10038210	1000	414.767	2.78462
ENSMUSG00000056763	Cspp1	chr1	10037862	10038210	1000	414.767	2.78462
ENSMUSG00000097219	Gm26551	chr11	52000424	52000760	1000	413.017	2.78462
ENSMUSG00000020390	Ube2b	chr11	52000424	52000760	1000	413.017	2.78462
ENSMUSG00000086493	Gm12204	chr11	52000424	52000760	1000	413.017	2.78462
ENSMUSG00000020389	Cdkl3	chr11	52000424	52000760	1000	413.017	2.78462
ENSMUSG00000030979	Uros	chr7	133709099	133709387	1000	412.336	2.78462
ENSMUSG00000030983	Bccip	chr7	133709099	133709387	1000	412.336	2.78462
ENSMUSG00000028698	Pik3r3	chr4	116221281	116221622	1000	411.212	2.78462
ENSMUSG00000038502	Ptov1	chr7	44869620	44870081	1000	410.829	2.78462
ENSMUSG00000034566	Atp5h	chr11	115419950	115420242	1000	410.227	2.78462
ENSMUSG00000016940	Kctd2	chr11	115419950	115420242	1000	410.227	2.78462
ENSMUSG00000028936	Rpl22	chr4	152325504	152325802	1000	402.008	2.78462
ENSMUSG00000035329	Fbxo33	chr12	59219489	59219796	1000	399.128	2.78462
ENSMUSG00000038239	Hrc	chr7	45339595	45340037	1000	395.982	2.78462
ENSMUSG00000003863	Ppfia3	chr7	45339595	45340037	1000	395.982	2.78462
ENSMUSG00000052456	Asna1	chr8	85025253	85025617	1000	392.479	2.78462
ENSMUSG00000041203	2310036O22Rik	chr8	85025253	85025617	1000	392.479	2.78462
ENSMUSG00000097099	Gm9917	chr9	107568842	107569185	1000	391.24	2.78462
ENSMUSG00000010047	Hyal2	chr9	107568842	107569185	1000	391.24	2.78462
ENSMUSG00000036968	Cnpy4	chr5	138194114	138194424	1000	390.085	2.78462
ENSMUSG00000049285	Mblac1	chr5	138194114	138194424	1000	390.085	2.78462
ENSMUSG00000056076	Eif3b	chr5	140418707	140419350	1000	386.643	2.78462
ENSMUSG00000042564	Fam227a	chr15	79658876	79659268	1000	385.701	2.78462
ENSMUSG00000022428	Cby1	chr15	79658876	79659268	1000	385.701	2.78462
ENSMUSG00000045328	Cenpe	chr3	135212351	135212650	1000	377.843	2.78462
ENSMUSG00000063972	Nr6a1	chr2	38926413	38926780	1000	376.948	2.78462
ENSMUSG00000042320	Prox2	chr12	85110675	85110935	1000	373.587	2.78462
ENSMUSG00000004789	Dlst	chr12	85110675	85110935	1000	373.587	2.78462
ENSMUSG00000036745	Ttll7	chr3	146852053	146852445	1000	368.517	2.78462
ENSMUSG00000067199	Frat1	chr19	41829678	41830034	1000	366.509	2.78462
ENSMUSG00000052033	Pfdn4	chr2	170511180	170511505	1000	363.494	2.78462
ENSMUSG00000085495	Gm16796	chr2	170511180	170511505	1000	363.494	2.78462
ENSMUSG00000052926	Rnaseh2a	chr8	84969297	84969746	1000	362.773	2.78462
ENSMUSG00000005161	Prdx2	chr8	84969297	84969746	1000	362.773	2.78462
ENSMUSG00000027566	Psma7	chr2	180042453	180042801	1000	357.398	2.78462
ENSMUSG00000039086	Ss18l1	chr2	180042453	180042801	1000	357.398	2.78462
ENSMUSG00000027405	Nop56	chr2	130274202	130274499	1000	355.435	2.78462
ENSMUSG00000080610	Snord110	chr2	130274202	130274499	1000	355.435	2.78462
ENSMUSG00000065287	Gm24451	chr2	130274202	130274499	1000	355.435	2.78462
ENSMUSG00000093645	Gm23187	chr2	130274202	130274499	1000	355.435	2.78462
ENSMUSG00000065289	Gm23650	chr2	130274202	130274499	1000	355.435	2.78462
ENSMUSG00000065272	Snord57	chr2	130274202	130274499	1000	355.435	2.78462
ENSMUSG00000021466	Ptch1	chr13	63563088	63563399	1000	353.061	2.78462
ENSMUSG00000022883	Robo1	chr16	72662868	72663200	1000	351.296	2.78462
ENSMUSG00000039176	Polg	chr7	79466157	79466435	1000	347.516	2.78462
ENSMUSG00000027223	Mapk8ip1	chr2	92389347	92389644	1000	347.114	2.78462
ENSMUSG00000099093	Mir7000	chr2	92389347	92389644	1000	347.114	2.78462
ENSMUSG00000039308	Ndst2	chr14	20734313	20734605	1000	346.74	2.78462
ENSMUSG00000021820	Camk2g	chr14	20734313	20734605	1000	346.74	2.78462
ENSMUSG00000041571	Sepw1	chr7	15922304	15922590	1000	345.271	2.78462
ENSMUSG00000005447	Pafah1b3	chr7	25297808	25298163	1000	342.469	2.78462
ENSMUSG00000058741	Prr19	chr7	25297808	25298163	1000	342.469	2.78462
ENSMUSG00000053907	Mat2a	chr6	72439645	72439956	1000	336.442	2.78462
ENSMUSG00000063884	Ptcd3	chr6	71908720	71909083	1000	334.11	2.78462
ENSMUSG00000049553	Polr1a	chr6	71908720	71909083	1000	334.11	2.78462
ENSMUSG00000021715	Cwc27	chr13	104816848	104817191	1000	332.961	2.78462
ENSMUSG00000021716	Srek1ip1	chr13	104816848	104817191	1000	332.961	2.78462
ENSMUSG00000027499	Pkia	chr3	7366396	7366662	1000	332.723	2.78462
ENSMUSG00000103785	RP24-571H12.4	chr9	108825897	108826142	1000	330.073	2.78462
ENSMUSG00000102244	RP24-571H12.6	chr9	108825897	108826142	1000	330.073	2.78462
ENSMUSG00000023473	Celsr3	chr9	108825897	108826142	1000	330.073	2.78462
ENSMUSG00000030779	Rbbp6	chr7	122969600	122969854	1000	326.577	2.78462
ENSMUSG00000024121	Atp6v0c	chr17	24169394	24169674	1000	325.247	2.78462
ENSMUSG00000018476	Kdm6b	chr11	69413226	69413524	1000	319.843	2.78462
ENSMUSG00000048878	Hexim1	chr11	103115695	103115980	1000	318.822	2.78462
ENSMUSG00000078440	Dohh	chr10	81384248	81384470	1000	318.018	2.78462
ENSMUSG00000098811	Mir6913	chr10	81384248	81384470	1000	318.018	2.78462
ENSMUSG00000020547	Bzw2	chr12	36156799	36157055	1000	316.964	2.78462
ENSMUSG00000036188	Ankmy2	chr12	36156799	36157055	1000	316.964	2.78462
ENSMUSG00000027523	Gnas	chr2	174327403	174327743	1000	316.519	2.78462
ENSMUSG00000021391	Cenpp	chr13	49652731	49653002	1000	313.32	2.78462
ENSMUSG00000021392	Nol8	chr13	49652731	49653002	1000	313.32	2.78462
ENSMUSG00000042496	Prdm10	chr9	31280644	31280945	1000	311.501	2.78462
ENSMUSG00000035969	Rusc2	chr4	43381898	43382166	1000	308.383	2.78462
ENSMUSG00000054079	Utp18	chr11	93885778	93886078	1000	308.186	2.78462
ENSMUSG00000059474	Mbtd1	chr11	93885778	93886078	1000	308.186	2.78462
ENSMUSG00000028800	Hdac1	chr4	129542772	129543025	1000	307.718	2.78462
ENSMUSG00000053550	Shisa7	chr7	4844929	4845252	1000	303.604	2.78462
ENSMUSG00000084815	Gm15525	chr7	4844929	4845252	1000	303.604	2.78462
ENSMUSG00000052605	Isoc2b	chr7	4844929	4845252	1000	303.604	2.78462
ENSMUSG00000032802	Srxn1	chr2	152105484	152105756	1000	301.394	2.78462
ENSMUSG00000029711	Epo	chr5	137533268	137533527	1000	301.149	2.78462
ENSMUSG00000029713	Gnb2	chr5	137533268	137533527	1000	301.149	2.78462
ENSMUSG00000098597	Mir6418	chr5	137533268	137533527	1000	301.149	2.78462
ENSMUSG00000090873	Gm17112	chr5	137533268	137533527	1000	301.149	2.78462
ENSMUSG00000074627	Mroh8	chr2	157278927	157279166	1000	300.991	2.78462
ENSMUSG00000027642	Rpn2	chr2	157278927	157279166	1000	300.991	2.78462
ENSMUSG00000006705	Pknox1	chr17	31564236	31564499	1000	300.66	2.78462
ENSMUSG00000093323	Gm24970	chr17	31564236	31564499	1000	300.66	2.78462
ENSMUSG00000020160	Meis1	chr11	19018913	19019162	1000	300.421	2.78462
ENSMUSG00000037217	Syn1	chrX	20920881	20921125	1000	296.538	2.78462
ENSMUSG00000022538	Lsg1	chr16	30587571	30587889	1000	295.701	2.78462
ENSMUSG00000038520	Tbc1d17	chr7	44848843	44849103	1000	295.619	2.78462
ENSMUSG00000011096	Akt1s1	chr7	44848843	44849103	1000	295.619	2.78462
ENSMUSG00000076051	Mir707	chr7	44848843	44849103	1000	295.619	2.78462
ENSMUSG00000027500	Stmn2	chr3	8509251	8509568	1000	295.358	2.78462
ENSMUSG00000041346	Wrap53	chr11	69581196	69581420	1000	294.834	2.78462
ENSMUSG00000059552	Trp53	chr11	69581196	69581420	1000	294.834	2.78462
ENSMUSG00000024231	Cul2	chr18	3382970	3383298	1000	293.536	2.78462
ENSMUSG00000047090	Tmem198b	chr10	128804510	128804718	1000	292.524	2.78462
ENSMUSG00000025354	Dnajc14	chr10	128804510	128804718	1000	292.524	2.78462
ENSMUSG00000030612	Mrpl46	chr7	78783069	78783346	1000	290.196	2.78462
ENSMUSG00000030611	Mrps11	chr7	78783069	78783346	1000	290.196	2.78462
ENSMUSG00000022234	Cct5	chr15	31601850	31602150	1000	287.712	2.78462
ENSMUSG00000039065	Fam173b	chr15	31601850	31602150	1000	287.712	2.78462
ENSMUSG00000005198	Polr2a	chr11	69758703	69758962	1000	287.572	2.78462
ENSMUSG00000018776	Slc35g3	chr11	69758703	69758962	1000	287.572	2.78462
ENSMUSG00000022656	Pvrl3	chr16	46497189	46497437	1000	286.769	2.78462
ENSMUSG00000022517	Mgrn1	chr16	4885767	4886045	1000	286.02	2.78462
ENSMUSG00000056031	9330154J02Rik	chr9	85842614	85842842	1000	285.71	2.78462
ENSMUSG00000035274	Tpbg	chr9	85842614	85842842	1000	285.71	2.78462
ENSMUSG00000002221	Paxip1	chr5	27791411	27791735	1000	285.061	2.78462
ENSMUSG00000038119	Cdon	chr9	35421118	35421428	1000	282.033	2.78462
ENSMUSG00000071658	Gng3	chr19	8839158	8839376	1000	280.499	2.78462
ENSMUSG00000071657	Bscl2	chr19	8839158	8839376	1000	280.499	2.78462
ENSMUSG00000030691	Fchsd2	chr7	101108188	101108450	1000	271.783	2.78462
ENSMUSG00000024944	Arl2	chr19	6140755	6140999	1000	271.592	2.78462
ENSMUSG00000039699	Batf2	chr19	6140755	6140999	1000	271.592	2.78462
ENSMUSG00000084742	n-R5s19	chr19	6140755	6140999	1000	271.592	2.78462
ENSMUSG00000033557	Fam20b	chr1	156718979	156719179	1000	266.32	2.78462
ENSMUSG00000027071	P2rx3	chr2	85037268	85037523	1000	265.613	2.78462
ENSMUSG00000027067	Ssrp1	chr2	85037268	85037523	1000	265.613	2.78462
ENSMUSG00000021250	Fos	chr12	85473606	85473914	1000	260.115	2.78462
ENSMUSG00000024456	Diap1	chr18	37935457	37935704	1000	259.784	2.78462
ENSMUSG00000024454	Hdac3	chr18	37935457	37935704	1000	259.784	2.78462
ENSMUSG00000039354	Smarcal1	chr1	72583355	72583624	1000	256.91	2.78462
ENSMUSG00000040488	Ltbp4	chr7	27336366	27336664	1000	256.582	2.78462
ENSMUSG00000006423	C330007P06Rik	chrX	36874153	36874357	1000	254.065	2.78462
ENSMUSG00000016308	Ube2a	chrX	36874153	36874357	1000	254.065	2.78462
ENSMUSG00000027952	Pmvk	chr3	89459023	89459452	1000	243.044	2.78462
ENSMUSG00000035235	Trim13	chr14	61598048	61598245	1000	242.319	2.78462
ENSMUSG00000044477	Zfand3	chr17	30004874	30005121	1000	240.906	2.78462
ENSMUSG00000073889	Il11ra1	chr4	41741275	41741509	1000	240.254	2.78462
ENSMUSG00000036078	Sigmar1	chr4	41741275	41741509	1000	240.254	2.78462
ENSMUSG00000055013	Agap1	chr1	89576912	89577341	1000	237.011	2.78462
ENSMUSG00000101662	Gm28499	chr1	89576912	89577341	1000	237.011	2.78462
ENSMUSG00000042202	Slc35e2	chr4	155601404	155601833	1000	236.889	2.78462
ENSMUSG00000031157	Pqbp1	chrX	7899014	7899255	1000	230.381	2.78462
ENSMUSG00000031158	Timm17b	chrX	7899014	7899255	1000	230.381	2.78462
ENSMUSG00000061136	Prpf40a	chr2	53191931	53192128	1000	229.819	2.78462
ENSMUSG00000026960	Arl6ip6	chr2	53191931	53192128	1000	229.819	2.78462
ENSMUSG00000029128	Rab28	chr5	41708178	41708418	1000	229.411	2.78462
ENSMUSG00000047767	Atg16l2	chr7	101302026	101302455	1000	227.834	2.78462
ENSMUSG00000001924	Uba1	chrX	20658234	20658438	1000	227.668	2.78462
ENSMUSG00000052214	Opa3	chr7	19257412	19257697	1000	226.48	2.78462
ENSMUSG00000030403	Vasp	chr7	19257412	19257697	1000	226.48	2.78462
ENSMUSG00000089636	1700058P15Rik	chr7	19257412	19257697	1000	226.48	2.78462
ENSMUSG00000018727	Cpsf4l	chr11	113710135	113710316	1000	223.787	2.78462
ENSMUSG00000021687	Scamp1	chr13	94285547	94285787	1000	220.775	2.78462
ENSMUSG00000018547	Pip4k2b	chr11	97744569	97744735	1000	220.584	2.78462
ENSMUSG00000098919	Mir8102	chr11	97744569	97744735	1000	220.584	2.78462
ENSMUSG00000018541	Cwc25	chr11	97744569	97744735	1000	220.584	2.78462
ENSMUSG00000097143	Gm17608	chr3	97297838	97298042	1000	219.804	2.78462
ENSMUSG00000056972	Magel2	chr7	62376647	62377076	1000	218.387	2.78462
ENSMUSG00000021175	Cdca7l	chr12	117843602	117843778	1000	212.783	2.78462
ENSMUSG00000097736	9530059O14Rik	chr9	122572308	122572491	1000	208.821	2.78462
ENSMUSG00000024268	Celf4	chr18	25754076	25754505	1000	207.226	2.78462
ENSMUSG00000048285	Frmd6	chr12	70825089	70825264	1000	206.826	2.78462
ENSMUSG00000042763	Maneal	chr4	124862282	124862447	1000	206.326	2.78462
ENSMUSG00000016200	Syt14	chr1	193035593	193035762	1000	204.271	2.78462
ENSMUSG00000030302	Atp2b2	chr6	113891349	113891522	1000	203.773	2.78462
ENSMUSG00000028944	Prkag2	chr5	24908475	24908644	1000	202.605	2.78462
ENSMUSG00000028868	Wasf2	chr4	133130168	133130313	1000	200.317	2.78462
ENSMUSG00000071226	Cecr2	chr6	120666038	120666165	1000	199.805	2.78462
ENSMUSG00000024837	Dmrt1	chr19	25528170	25528599	1000	195.957	2.78462
ENSMUSG00000039187	Fanci	chr7	79392138	79392318	1000	195.235	2.78462
ENSMUSG00000001247	Lsr	chr7	30973310	30973457	1000	193.72	2.78462
ENSMUSG00000046826	Fam187b	chr7	30973310	30973457	1000	193.72	2.78462
ENSMUSG00000029313	Aff1	chr5	103753905	103754056	1000	193.54	2.78462
ENSMUSG00000001229	Dpp9	chr17	56218803	56219232	1000	191.145	2.78462
ENSMUSG00000044894	Uqcrq	chr11	53430701	53431130	1000	190.816	2.78462
ENSMUSG00000018238	Gdf9	chr11	53430701	53431130	1000	190.816	2.78462
ENSMUSG00000031153	Gripap1	chrX	7789619	7790048	1000	188.606	2.78462
ENSMUSG00000032932	Hspa13	chr16	75767332	75767444	1000	182.997	2.78462
ENSMUSG00000032997	Chpf	chr1	75479291	75479720	1000	179.216	2.78462
ENSMUSG00000026211	Obsl1	chr1	75479291	75479720	1000	179.216	2.78462
ENSMUSG00000051703	Tmem198	chr1	75479291	75479720	1000	179.216	2.78462
ENSMUSG00000030256	Bhlhe41	chr6	145865407	145865836	1000	178.554	2.78462
ENSMUSG00000053588	A730061H03Rik	chr14	55560323	55560482	1000	178.467	2.78462
ENSMUSG00000022214	Dcaf11	chr14	55560323	55560482	1000	178.467	2.78462
ENSMUSG00000054793	Cadm4	chr7	24486678	24487107	1000	176.07	2.78462
ENSMUSG00000094281	Gm8034	chr19	6046552	6046981	1000	174.199	2.78462
ENSMUSG00000024807	Syvn1	chr19	6046552	6046981	1000	174.199	2.78462
ENSMUSG00000098928	Mir6988	chr19	6046552	6046981	1000	174.199	2.78462
ENSMUSG00000087505	Gm15241	chrX	160502116	160502545	1000	173.477	2.78462
ENSMUSG00000031295	Phka2	chrX	160502116	160502545	1000	173.477	2.78462
ENSMUSG00000102759	RP23-415E17.1	chr5	32135376	32135805	1000	171.754	2.78462
ENSMUSG00000029135	Fosl2	chr5	32135376	32135805	1000	171.754	2.78462
ENSMUSG00000031398	Plxna3	chrX	74328920	74329033	1000	171.694	2.78462
ENSMUSG00000016637	Ift27	chr15	78174177	78174606	1000	171.107	2.78462
ENSMUSG00000058881	Zfp516	chr18	82910563	82910992	1000	169.579	2.78462
ENSMUSG00000034059	Ypel4	chr2	84734525	84734954	1000	169.416	2.78462
ENSMUSG00000079502	1700101E01Rik	chr2	29055004	29055433	1000	168.382	2.78462
ENSMUSG00000026803	Ttf1	chr2	29055004	29055433	1000	168.382	2.78462
ENSMUSG00000020124	Usp15	chr10	123196820	123197249	1000	168.036	2.78462
ENSMUSG00000099088	Gm27920	chr10	123196820	123197249	1000	168.036	2.78462
ENSMUSG00000036555	Iqce	chr5	140704400	140704829	1000	166.385	2.78462
ENSMUSG00000000148	Brat1	chr5	140704400	140704829	1000	166.385	2.78462
ENSMUSG00000036932	Aifm1	chrX	48518321	48518492	1000	164.845	2.78462
ENSMUSG00000031104	Rab33a	chrX	48518321	48518492	1000	164.845	2.78462
ENSMUSG00000042626	Shc1	chr3	89430088	89430517	1000	162.996	2.78462
ENSMUSG00000047824	Pygo2	chr3	89430088	89430517	1000	162.996	2.78462
ENSMUSG00000020485	Supt4a	chr11	87737244	87737673	1000	161.519	2.78462
ENSMUSG00000024812	Tjp2	chr19	24174052	24174481	1000	160.191	2.78462
ENSMUSG00000025389	Mip	chr10	128231713	128232142	1000	159.146	2.78462
ENSMUSG00000097526	Gm26847	chr10	128231713	128232142	1000	159.146	2.78462
ENSMUSG00000039994	Timeless	chr10	128231713	128232142	1000	159.146	2.78462
ENSMUSG00000020994	Pnn	chr12	59066620	59067049	1000	159.072	2.78462
ENSMUSG00000087236	Gm1305	chr1	179734876	179735305	1000	158.197	2.78462
ENSMUSG00000053119	Chmp3	chr6	71543992	71544421	1000	154.141	2.78462
ENSMUSG00000103458	PCDHA4	chr18	37217921	37218350	1000	153.78	2.78462
ENSMUSG00000102836	RP23-407E2.5	chr18	37217921	37218350	1000	153.78	2.78462
ENSMUSG00000103125	RP23-407E2.6	chr18	37217921	37218350	1000	153.78	2.78462
ENSMUSG00000041544	Ptchd2	chr4	148287884	148288313	1000	153.389	2.78462
ENSMUSG00000002222	Rmnd5a	chr6	71440457	71440644	1000	150.702	2.78462
ENSMUSG00000093752	Gm20716	chr2	168230237	168230666	1000	150.271	2.78462
ENSMUSG00000078919	Dpm1	chr2	168230237	168230666	1000	150.271	2.78462
ENSMUSG00000074576	Mocs3	chr2	168230237	168230666	1000	150.271	2.78462
ENSMUSG00000048578	Mlec	chr5	115158495	115158924	1000	149.389	2.78462
ENSMUSG00000037685	Atp8a1	chr5	67847392	67847821	1000	148.813	2.78462
ENSMUSG00000087261	Gm15477	chr5	67847392	67847821	1000	148.813	2.78462
ENSMUSG00000022864	D16Ertd472e	chr16	78576659	78577088	1000	145.721	2.78462
ENSMUSG00000086658	Gm14260	chr2	168991035	168991464	1000	145.174	2.78462
ENSMUSG00000024544	Ldlrad4	chr18	68194708	68195137	1000	145.027	2.78462
ENSMUSG00000034751	Mast4	chr13	102906298	102906727	1000	144.112	2.78462
ENSMUSG00000028890	Mtf1	chr4	124850203	124850632	1000	138.139	2.78462
ENSMUSG00000078570	1110065P20Rik	chr4	124850203	124850632	1000	138.139	2.78462
ENSMUSG00000028889	Yrdc	chr4	124850203	124850632	1000	138.139	2.78462
ENSMUSG00000032536	Trak1	chr9	121415639	121416068	1000	138.086	2.78462
ENSMUSG00000050890	Pdik1l	chr4	134287612	134288041	1000	138.028	2.78462
ENSMUSG00000003273	Car11	chr7	45703960	45704389	1000	137.624	2.78462
ENSMUSG00000059824	Dbp	chr7	45703960	45704389	1000	137.624	2.78462
ENSMUSG00000046546	Fam43a	chr16	30599446	30599875	1000	135.318	2.78462
ENSMUSG00000052414	Gm28047	chr15	102625203	102625632	1000	134.368	2.78462
ENSMUSG00000099083	Atf7	chr15	102625203	102625632	1000	134.368	2.78462
ENSMUSG00000059493	Nhs	chrX	161926263	161926692	1000	133.108	2.78462
ENSMUSG00000068921	Dap3	chr3	88949945	88950374	1000	129.865	2.78462
ENSMUSG00000028053	Ash1l	chr3	88949945	88950374	1000	129.865	2.78462
ENSMUSG00000029823	Luc7l2	chr6	38552058	38552487	1000	126.845	2.78462
ENSMUSG00000097206	Gm26699	chr6	38552058	38552487	1000	126.845	2.78462
ENSMUSG00000013089	Etv5	chr16	22428891	22429320	1000	125.713	2.78462
ENSMUSG00000036962	Cfap221	chr1	119997092	119997521	1000	125.154	2.78462
ENSMUSG00000020949	Fkbp3	chr12	65073647	65074076	1000	123.742	2.78462
ENSMUSG00000055884	Fancm	chr12	65073647	65074076	1000	123.742	2.78462
ENSMUSG00000031789	Cngb1	chr8	95310504	95310933	1000	123.355	2.78462
ENSMUSG00000090206	Tepp	chr8	95310504	95310933	1000	123.355	2.78462
ENSMUSG00000099470	Gm29340	chr2	116975828	116976257	1000	123.106	2.78462
ENSMUSG00000037846	Rtkn2	chr10	67979462	67979891	1000	122.405	2.78462
ENSMUSG00000086604	Gm15510	chr7	5051159	5051588	1000	121.063	2.78462
ENSMUSG00000055633	Zfp580	chr7	5051159	5051588	1000	121.063	2.78462
ENSMUSG00000035228	Ccdc106	chr7	5051159	5051588	1000	121.063	2.78462
ENSMUSG00000025037	Maoa	chrX	16618248	16618677	1000	119.506	2.78462
ENSMUSG00000053477	Tcf4	chr18	69593161	69593590	1000	118.854	2.78462
ENSMUSG00000024493	Lars	chr18	42262165	42262594	1000	116.995	2.78462
ENSMUSG00000092176	Gm20460	chr17	34627387	34627816	1000	116.348	2.78462
ENSMUSG00000015474	Ppt2	chr17	34627387	34627816	1000	116.348	2.78462
ENSMUSG00000015476	Prrt1	chr17	34627387	34627816	1000	116.348	2.78462
ENSMUSG00000026611	Spata17	chr1	187215207	187215636	1000	114.704	2.78462
ENSMUSG00000039210	Gpatch2	chr1	187215207	187215636	1000	114.704	2.78462
ENSMUSG00000062040	Zfp27	chr7	29906343	29906772	1000	114.663	2.78462
ENSMUSG00000098873	Mir7668	chr7	29906343	29906772	1000	114.663	2.78462
ENSMUSG00000099689		chr7	29906343	29906772	1000	114.663	2.78462
ENSMUSG00000036278	Macrod1	chr19	7103763	7104192	1000	114.587	2.78462
ENSMUSG00000047787	Flrt1	chr19	7103763	7104192	1000	114.587	2.78462
ENSMUSG00000086404	Gm6787	chrX	8096404	8096833	1000	112.099	2.78462
ENSMUSG00000022744	Cldn25	chr16	58727400	58727829	1000	111.712	2.78462
ENSMUSG00000045333	Zfp423	chr8	87836847	87837276	1000	110.501	2.78462
ENSMUSG00000030602	Pak4	chr7	28447868	28448297	1000	109.536	2.78462
ENSMUSG00000060791	Gmfg	chr7	28447868	28448297	1000	109.536	2.78462
ENSMUSG00000030600	Lrfn1	chr7	28447868	28448297	1000	109.536	2.78462
ENSMUSG00000025085	Ablim1	chr19	57118885	57119314	1000	108.287	2.78462
ENSMUSG00000086853	Gm14720	chrX	7714088	7714517	1000	107.388	2.78462
ENSMUSG00000003849	Nqo1	chr8	107403130	107403559	1000	106.578	2.78462
ENSMUSG00000065551	Mir210	chr7	141221783	141222212	1000	104.942	2.78462
ENSMUSG00000101645	Gm28635	chr2	84670593	84671022	1000	104.646	2.78462
ENSMUSG00000076437	2700094K13Rik	chr2	84670593	84671022	1000	104.646	2.78462
ENSMUSG00000050043	Tmx2	chr2	84670593	84671022	1000	104.646	2.78462
ENSMUSG00000031065	Cdk16	chrX	20688080	20688509	1000	103.636	2.78462
ENSMUSG00000034813	Grip1	chr10	119691684	119692113	1000	102.361	2.78462
ENSMUSG00000091510	Mtag2	chr7	45367302	45367731	1000	101.326	2.78462
ENSMUSG00000003872	Lin7b	chr7	45367302	45367731	1000	101.326	2.78462
ENSMUSG00000045281	Gpr20	chr15	73707394	73707823	1000	101.154	2.78462
ENSMUSG00000045994	B3gat1	chr9	26733426	26733855	1000	98.1843	2.31034
ENSMUSG00000051592	Ccnb3	chrX	7041547	7041976	1000	97.556	2.31175
ENSMUSG00000062190	Lancl2	chr6	57703040	57703469	1000	94.7049	2.31316
ENSMUSG00000025509	Pnpla2	chr7	141454798	141455227	1000	94.0681	2.31457
ENSMUSG00000005338	Cadm3	chr1	173367603	173368032	1000	93.6105	2.31597
ENSMUSG00000037860	Aim2	chr1	173367603	173368032	1000	93.6105	2.31597
ENSMUSG00000034275	Igsf9b	chr9	27300586	27301015	1000	91.562	2.32015
ENSMUSG00000039834	Zfp335	chr2	164910975	164911404	1000	91.0184	2.32153
ENSMUSG00000085436	Zfp335os	chr2	164910975	164911404	1000	91.0184	2.32153
ENSMUSG00000053470	Kdm3a	chr6	71609032	71609461	1000	88.6379	2.32428
ENSMUSG00000101615	Gm8495	chr9	96536881	96537310	1000	88.2505	2.32702
ENSMUSG00000034156	Bzrap1	chr11	87764424	87764853	1000	86.4605	2.33109
ENSMUSG00000025257	Ribc1	chrX	152016643	152017072	1000	85.2308	2.33378
ENSMUSG00000041133	Smc1a	chrX	152016643	152017072	1000	85.2308	2.33378
ENSMUSG00000035941	Ibtk	chr9	85748429	85748858	1000	85.032	2.33512
ENSMUSG00000103715	RP23-58N8.6	chr9	85748429	85748858	1000	85.032	2.33512
ENSMUSG00000024912	Fosl1	chr19	5447545	5447974	1000	84.7684	2.33646
ENSMUSG00000097560	Gm26904	chr17	46772516	46772945	1000	82.7221	2.33912
ENSMUSG00000062619	2310039H08Rik	chr17	46772516	46772945	1000	82.7221	2.33912
ENSMUSG00000063888	Rpl7l1	chr17	46772516	46772945	1000	82.7221	2.33912
ENSMUSG00000056679	Gpr173	chrX	152368697	152369126	1000	82.4166	2.34044
ENSMUSG00000084885	3010001F23Rik	chrX	152368697	152369126	1000	82.4166	2.34044
ENSMUSG00000074505	Fat3	chr9	16353534	16353963	1000	80.5443	2.34308
ENSMUSG00000087177	E130307A14Rik	chr10	39731878	39732307	1000	79.4656	2.34439
ENSMUSG00000019841	Rev3l	chr10	39731878	39732307	1000	79.4656	2.34439
ENSMUSG00000100967	Gm29666	chr15	84923056	84923485	1000	78.4581	2.3457
ENSMUSG00000016619	Nup50	chr15	84923056	84923485	1000	78.4581	2.3457
ENSMUSG00000006362	Cbfa2t3	chr8	122697429	122697858	1000	77.2432	2.347
ENSMUSG00000090174	Gm10612	chr8	122697429	122697858	1000	77.2432	2.347
ENSMUSG00000071550	Cfap44	chr16	44429974	44430403	1000	77.1153	2.3483
ENSMUSG00000091812	Ear-ps5	chr14	51840019	51840448	1000	77.0262	2.3496
ENSMUSG00000046070	Igfals	chr17	24874528	24874957	1000	75.5383	2.35089
ENSMUSG00000058740	Kcnt1	chr2	25877579	25878008	1000	75.5354	2.35218
ENSMUSG00000005506	Celf1	chr2	90940196	90940625	1000	73.7003	2.1329
ENSMUSG00000055027	Smyd1	chr6	71270635	71271064	1000	71.4047	2.13545
ENSMUSG00000098623	Mir8112	chr6	71270635	71271064	1000	71.4047	2.13545
ENSMUSG00000053012	Krcc1	chr6	71270635	71271064	1000	71.4047	2.13545
ENSMUSG00000097675	1700101I11Rik	chr6	129532842	129533271	1000	70.8197	2.13925
ENSMUSG00000030161	Gabarapl1	chr6	129532842	129533271	1000	70.8197	2.13925
ENSMUSG00000024518	Rax	chr18	65940772	65941201	1000	70.2929	2.14051
ENSMUSG00000097907	Raxos1	chr18	65940772	65941201	1000	70.2929	2.14051
ENSMUSG00000025161	Slc16a3	chr11	120950619	120951048	1000	69.8731	2.14176
ENSMUSG00000043913	Ccdc60	chr5	116221627	116222056	1000	68.6282	2.14426
ENSMUSG00000064373	Sepp1	chr15	3270640	3271069	1000	68.6018	2.14551
ENSMUSG00000057948	Unc13d	chr11	116075988	116076417	1000	67.6573	2.14675
ENSMUSG00000031010	Usp9x	chrX	13070929	13071358	1000	67.408	2.14799
ENSMUSG00000058709	Egln2	chr7	27159920	27160349	1000	67.3464	2.14922
ENSMUSG00000020135	Apc2	chr10	80298870	80299299	1000	65.3997	2.1529
ENSMUSG00000036109	Mbnl3	chrX	51204985	51205414	1000	65.2765	2.15412
ENSMUSG00000003657	Calb2	chr8	110152958	110153387	1000	65.0054	2.15534
ENSMUSG00000072884	Gm10433	chr12	100187614	100188043	1000	64.2615	2.15655
ENSMUSG00000059796	Eif4a1	chr11	69671398	69671827	1000	63.6269	2.15776
ENSMUSG00000065862	Gm24029	chr11	69671398	69671827	1000	63.6269	2.15776
ENSMUSG00000089542	Gm25835	chr11	69671398	69671827	1000	63.6269	2.15776
ENSMUSG00000084708	Gm22988	chr11	69671398	69671827	1000	63.6269	2.15776
ENSMUSG00000034075	Zdhhc5	chr2	84715314	84715743	1000	63.5365	2.15897
ENSMUSG00000038002	Cramp1l	chr17	25016025	25016454	1000	63.4809	2.16017
ENSMUSG00000024169	Ift140	chr17	25016025	25016454	1000	63.4809	2.16017
ENSMUSG00000035919	Bbs9	chr9	22475575	22476004	1000	63.2649	2.16137
ENSMUSG00000020253	Ppm1m	chr9	106202798	106203227	1000	61.5132	2.01882
ENSMUSG00000023277	Twf2	chr9	106202798	106203227	1000	61.5132	2.01882
ENSMUSG00000071103	1700029J07Rik	chr8	45975206	45975635	1000	61.2993	2.02001
ENSMUSG00000031634	Ufsp2	chr8	45975206	45975635	1000	61.2993	2.02001
ENSMUSG00000040749	Siah1b	chrX	164076369	164076798	1000	61.1436	2.02119
ENSMUSG00000043059	Zfp513	chr5	31202030	31202459	1000	61.0338	2.02237
ENSMUSG00000029147	Ppm1g	chr5	31202030	31202459	1000	61.0338	2.02237
ENSMUSG00000009406	Elk1	chrX	20950211	20950640	1000	60.5667	2.02355
ENSMUSG00000001134	Uxt	chrX	20950211	20950640	1000	60.5667	2.02355
ENSMUSG00000039410	Prdm16	chr4	154410030	154410459	1000	59.5629	1.82843
ENSMUSG00000010205	Raver1	chr9	21091369	21091798	1000	59.2892	1.8296
ENSMUSG00000086016	1700084C06Rik	chr9	21091369	21091798	1000	59.2892	1.8296
ENSMUSG00000087916	Gm24912	chr14	20203140	20203569	1000	58.3915	1.83193
ENSMUSG00000027244	Atg13	chr2	91705261	91705690	1000	56.9895	1.7617
ENSMUSG00000023011	Faim2	chr15	99527561	99527990	1000	56.2185	1.76515
ENSMUSG00000032534	Cep63	chr9	102626014	102626443	1000	56.0766	1.7663
ENSMUSG00000035048	Anapc13	chr9	102626014	102626443	1000	56.0766	1.7663
ENSMUSG00000030814	Bcl7c	chr7	127666579	127667008	1000	55.3722	1.76744
ENSMUSG00000032383	Ppib	chr9	66059909	66060338	1000	55.048	1.76858
ENSMUSG00000030206	Gsg1	chr6	135252520	135252949	1000	54.4739	1.76972
ENSMUSG00000022208	Jph4	chr14	55115431	55115860	1000	54.4056	1.77085
ENSMUSG00000038256	Bcl9	chr3	97227378	97227807	1000	54.3854	1.77198
ENSMUSG00000017491	Rarb	chr14	16575098	16575527	1000	54.3127	1.77311
ENSMUSG00000023232	Serinc2	chr4	130252559	130252988	1000	53.8861	1.77536
ENSMUSG00000031079	Zfp300	chrX	21089394	21089823	1000	53.6984	1.77648
ENSMUSG00000038372	Gmds	chr13	31820500	31820929	1000	53.597	1.77759
ENSMUSG00000040952	Rps19	chr7	24879641	24880070	1000	52.9356	1.77871
ENSMUSG00000001175	Calm1	chr12	100199182	100199611	1000	52.5465	1.77982
ENSMUSG00000038781	Stap2	chr17	55999871	56000300	1000	52.0959	1.78203
ENSMUSG00000010609	Psen2	chr1	180225665	180226094	1000	51.7518	1.72099
ENSMUSG00000004567	Mcoln1	chr8	3515312	3515741	1000	50.9283	1.72428
ENSMUSG00000004565	Pnpla6	chr8	3515312	3515741	1000	50.9283	1.72428
ENSMUSG00000060771	Tsga10	chr1	37864387	37864816	1000	50.7363	1.72537
ENSMUSG00000097268	Gm26805	chr1	37864387	37864816	1000	50.7363	1.72537
ENSMUSG00000029026	Trp73	chr4	154097130	154097559	1000	50.6535	1.72646
ENSMUSG00000087071	Trp73os	chr4	154097130	154097559	1000	50.6535	1.72646
ENSMUSG00000097197	9530027J09Rik	chrX	48284542	48284971	1000	50.2714	1.72862
ENSMUSG00000031790	Mmp15	chr8	95369816	95370245	1000	49.9376	1.73078
ENSMUSG00000086528	Gm15731	chr5	8056215	8056644	1000	49.3702	1.73293
ENSMUSG00000003161	Sri	chr5	8056215	8056644	1000	49.3702	1.73293
ENSMUSG00000082867	Gm15730	chr5	8056215	8056644	1000	49.3702	1.73293
ENSMUSG00000097032	4930539J05Rik	chr3	135440297	135440726	1000	49.0026	1.734
ENSMUSG00000078578	Ube2d3	chr3	135440297	135440726	1000	49.0026	1.734
ENSMUSG00000033149	Phldb2	chr16	45844339	45844768	1000	48.9032	1.73507
ENSMUSG00000016624	Phf21b	chr15	84853317	84853746	1000	47.8894	1.73613
ENSMUSG00000005774	Rfx5	chr3	94953706	94954135	1000	47.7617	1.73719
ENSMUSG00000071753	C230004F18Rik	chrX	61116019	61116448	1000	47.6648	1.73931
ENSMUSG00000032228	Tcf12	chr9	71895927	71896356	1000	47.5074	1.74141
ENSMUSG00000102939	RP23-16D16.12	chr9	71895927	71896356	1000	47.5074	1.74141
ENSMUSG00000083722	Gpr144-ps	chr2	38668843	38669272	1000	47.3811	1.74246
ENSMUSG00000087062	Gm13587	chr2	38668843	38669272	1000	47.3811	1.74246
ENSMUSG00000014198	Zfp385c	chr11	100672862	100673291	1000	47.2307	1.68915
ENSMUSG00000101225	1700008J07Rik	chr7	127512963	127513392	1000	46.7826	1.64397
ENSMUSG00000053877	Srcap	chr7	127512963	127513392	1000	46.7826	1.64397
ENSMUSG00000024870	Rab1b	chr19	5107943	5108372	1000	46.6655	1.64604
ENSMUSG00000024862	Klc2	chr19	5107943	5108372	1000	46.6655	1.64604
ENSMUSG00000032040	Dcps	chr9	35175526	35175955	1000	46.5585	1.64707
ENSMUSG00000049728	Zfp668	chr7	127875514	127875943	1000	45.863	1.65015
ENSMUSG00000049739	Zfp646	chr7	127875514	127875943	1000	45.863	1.65015
ENSMUSG00000026657	Frmd4a	chr2	4402313	4402742	1000	45.2329	1.61076
ENSMUSG00000026765	Lypd6b	chr2	49809661	49810090	1000	44.6183	1.57328
ENSMUSG00000085357	Gm13480	chr2	49809661	49810090	1000	44.6183	1.57328
ENSMUSG00000050270	Tmem220	chr11	67023373	67023802	1000	44.1381	1.57629
ENSMUSG00000052102	Gnpda1	chr18	38337760	38338189	1000	43.9016	1.54208
ENSMUSG00000028789	Azin2	chr4	128948080	128948509	1000	43.5956	1.54407
ENSMUSG00000042228	Lyn	chr4	3782629	3783058	1000	41.7526	1.33709
ENSMUSG00000018593	Sparc	chr11	55417526	55417955	1000	41.5439	1.31738
ENSMUSG00000040128	Pnrc1	chr4	33265054	33265483	1000	41.4906	1.31835
ENSMUSG00000045005	Fzd5	chr1	64733279	64733708	1000	41.1594	1.31932
ENSMUSG00000102140	RP24-388P13.2	chr1	64733279	64733708	1000	41.1594	1.31932
ENSMUSG00000026247	Ecel1	chr1	87153477	87153906	1000	41.0275	1.32126
ENSMUSG00000046908	Ltb4r1	chr14	55769173	55769602	1000	40.5626	1.30248
ENSMUSG00000022220	Adcy4	chr14	55769173	55769602	1000	40.5626	1.30248
ENSMUSG00000023827	Agpat4	chr17	12119727	12120156	1000	40.4251	1.30344
ENSMUSG00000048787	Dcun1d3	chr7	119895773	119896202	1000	40.0084	1.25099
ENSMUSG00000030922	Lyrm1	chr7	119895773	119896202	1000	40.0084	1.25099
ENSMUSG00000034656	Cacna1a	chr8	84413793	84414222	1000	39.3866	1.23904
ENSMUSG00000022557	Bop1	chr15	76477134	76477563	1000	39.3094	1.23998
ENSMUSG00000022556	Hsf1	chr15	76477134	76477563	1000	39.3094	1.23998
ENSMUSG00000036206	Sh3bp4	chr1	89070296	89070725	1000	38.4973	1.21307
ENSMUSG00000017858	Ift52	chr2	163031973	163032402	1000	38.2486	1.18455
ENSMUSG00000031732	Phlpp2	chr8	109940128	109940557	1000	38.1444	1.17147
ENSMUSG00000048779	P2ry6	chr7	100943415	100943844	1000	37.4949	1.07596
ENSMUSG00000002102	Psmc3	chr2	91060965	91061394	1000	37.4815	1.07688
ENSMUSG00000002105	Slc39a13	chr2	91060965	91061394	1000	37.4815	1.07688
ENSMUSG00000097168	C230088H06Rik	chr4	147338456	147338885	727	37.3211	1.06695
ENSMUSG00000097122	Gm26624	chr4	147338456	147338885	727	37.3211	1.06695
ENSMUSG00000000320	Alox12	chr11	70255249	70255678	1000	37.3157	1.06878
ENSMUSG00000025656	Arhgef9	chrX	95166343	95166772	1000	36.9758	1.01152
ENSMUSG00000079429	Mroh2a	chr1	88250077	88250506	1000	36.3704	0.9374
ENSMUSG00000020883	Fbxl20	chr11	98145445	98145874	581	36.2901	0.91634
ENSMUSG00000020027	Socs2	chr10	95386532	95386961	1000	36.2206	0.90354
ENSMUSG00000022752	Tomm70a	chr16	57121105	57121534	1000	36.1749	0.88431
ENSMUSG00000004748	Mtfp1	chr11	4094145	4094574	551	36.1568	0.8852
ENSMUSG00000030811	Fbxl19	chr7	127768941	127769370	1000	36.1056	0.88019
ENSMUSG00000043964	Orai3	chr7	127768941	127769370	1000	36.1056	0.88019
ENSMUSG00000031709	Tbc1d9	chr8	83160592	83161021	1000	36.098	0.88196
ENSMUSG00000081301	Gm15951	chr4	147519450	147519879	1000	35.9636	0.85042
ENSMUSG00000096440	Vmn2r-ps20	chr4	147519450	147519879	1000	35.9636	0.85042
ENSMUSG00000023007	Prpf40b	chr15	99295035	99295464	1000	35.821	0.82289
ENSMUSG00000027347	Rasgrp1	chr2	117337005	117337434	1000	35.6403	0.80836
ENSMUSG00000040407	Akap9	chr5	3943338	3943767	1000	35.1254	0.73377
ENSMUSG00000022389	Tef	chr15	81811220	81811649	1000	34.6641	0.65215
ENSMUSG00000078908	Mon1b	chr8	113634910	113635339	1000	34.1942	0.57625
ENSMUSG00000026730	Pter	chr2	12923898	12924327	1000	34.0361	0.55873
ENSMUSG00000030802	Bckdk	chr7	127904055	127904484	1000	33.8265	0.52191
ENSMUSG00000049800	Sertad2	chr11	20542391	20542820	1000	33.5073	0.47629
ENSMUSG00000021448	Shc3	chr13	51569473	51569902	1000	33.497	0.47712
ENSMUSG00000040725	Hnrnpul1	chr7	25754596	25755025	1000	33.4453	0.46575
ENSMUSG00000040631	Dok4	chr8	94871014	94871443	905	33.3519	0.44937
ENSMUSG00000052544	St6galnac3	chr3	153632073	153632502	1000	33.2627	0.44497
ENSMUSG00000044783	Hjurp	chr1	88266035	88266464	1000	32.9323	0.40551
ENSMUSG00000031821	Gins2	chr8	120588928	120589357	1000	32.4719	0.32299
ENSMUSG00000097773	Gm10614	chr8	120588928	120589357	1000	32.4719	0.32299
ENSMUSG00000028017	Egf	chr3	129730380	129730809	1000	32.2738	0.30305
ENSMUSG00000096958	Gm26573	chr4	146535899	146536328	628	30.7463	0.05091
ENSMUSG00000056300	Gm13247	chr4	146535899	146536328	628	30.7463	0.05091
ENSMUSG00000086046	1700095A21Rik	chr4	146535899	146536328	628	30.7463	0.05091
ENSMUSG00000027763	Mbnl1	chr3	60527900	60528329	1000	30.2873	-0.01531
ENSMUSG00000077518	Gm25879	chr2	181659869	181660298	1000	30.1499	-0.0321
ENSMUSG00000061533	Cep128	chr12	91338829	91339258	1000	28.7404	-0.24043
ENSMUSG00000087259	2610035D17Rik	chr11	113203405	113203834	1000	28.5331	-0.27395
ENSMUSG00000085421	4732490B19Rik	chr11	113203405	113203834	1000	28.5331	-0.27395
ENSMUSG00000023484	Prph	chr15	99055415	99055844	664	27.7537	-0.39615
ENSMUSG00000051950	B3glct	chr5	149715614	149716043	639	27.7037	-0.39957
ENSMUSG00000005533	Igf1r	chr7	68128151	68128580	748	27.5028	-0.42074
ENSMUSG00000040809	Chil3	chr3	106152438	106152867	617	27.1949	-0.45736
ENSMUSG00000046836	Brox	chr1	183297049	183297478	677	26.8393	-0.50048
ENSMUSG00000042901	Aida	chr1	183297049	183297478	677	26.8393	-0.50048
ENSMUSG00000025317	Car5a	chr8	121924303	121924732	692	26.807	-0.50609
ENSMUSG00000097969	Gm26999	chr8	121924303	121924732	692	26.807	-0.50609
ENSMUSG00000037624	Kcnk2	chr1	189253816	189254245	598	26.4541	-0.55825
ENSMUSG00000045679	Pqlc3	chr12	16999131	16999560	589	22.8279	-0.93171
ENSMUSG00000032615	Nt5m	chr11	59847319	59847748	565	20.5845	-1.02046
ENSMUSG00000013275	Slc41a1	chr1	131827897	131828326	709	19.2069	-0.96399
