# Supplementary material for: Global translation during early development depends on the essential transcription factor PRDM10
Source: Nat Commun. 2020 Jul 17;11:3603. doi: 10.1038/s41467-020-17304-3 (PMC7368010; doi:10.1038/s41467-020-17304-3)
Supplement: Supplementary file 11 — Supplementary Data 7 [file 41467_2020_17304_MOESM11_ESM.xlsx]

## Sheet: S7
Supplementary Data 7: Genes bound by PRDM10 and differentially expressed in Prdm10-null mESCs/ embryos (padj<0.05, fold-change>2)
mESCs (Day 2)					mESCs (Day 4)					Embryos (8-cell)
ensembl_gene_id	gene_name	log2FoldChange	padj		ensembl_gene_id	gene_name	log2FoldChange	padj		ensembl_gene_id	gene_name	log2FoldChange	padj
ENSMUSG00000027203	Dut	-2.10067	0		ENSMUSG00000005161	Prdx2	-1.97838	0		ENSMUSG00000041571	Selenow	-3.88954	1.88014e-34
ENSMUSG00000027500	Stmn2	-2.66058	0		ENSMUSG00000006930	Hap1	-5.31661	0		ENSMUSG00000055762	Eef1d	-2.58967	2.31955e-32
ENSMUSG00000041870	Ankrd13a	-3.57062	0		ENSMUSG00000027203	Dut	-2.72095	0		ENSMUSG00000016308	Ube2a	-3.99276	1.57471e-24
ENSMUSG00000038502	Ptov1	-3.51218	8.73877e-287		ENSMUSG00000027500	Stmn2	-2.9951	0		ENSMUSG00000052033	Pfdn4	-3.46544	7.31232e-24
ENSMUSG00000005161	Prdx2	-1.79051	5.09913e-243		ENSMUSG00000028484	Psip1	-2.52133	0		ENSMUSG00000041870	Ankrd13a	-5.59965	2.41673e-17
ENSMUSG00000006930	Hap1	-3.45477	1.18546e-212		ENSMUSG00000029223	Uchl1	-3.11373	0		ENSMUSG00000086841	2410006H16Rik	-2.69669	5.207e-17
ENSMUSG00000028484	Psip1	-1.69822	8.68273e-167		ENSMUSG00000038502	Ptov1	-4.2022	0		ENSMUSG00000093989	Rnasek	-2.1904	6.63879e-17
ENSMUSG00000004789	Dlst	-1.5113	5.86255e-157		ENSMUSG00000041870	Ankrd13a	-4.28107	0		ENSMUSG00000031756	Cenpn	-1.80875	4.16764e-14
ENSMUSG00000032633	Flcn	-2.27079	2.86021e-151		ENSMUSG00000055762	Eef1d	-1.55663	0		ENSMUSG00000022111	Uchl3	-1.77874	9.05049e-12
ENSMUSG00000063445	Nmral1	-4.34024	4.11422e-145		ENSMUSG00000032633	Flcn	-3.05863	1.26927e-242		ENSMUSG00000037013	Ss18	-2.51105	3.88351e-09
ENSMUSG00000019777	Hdac2	-1.31496	2.75588e-133		ENSMUSG00000058013	Sept11	-1.40614	2.0944e-235		ENSMUSG00000056076	Eif3b	-1.32287	5.76107e-09
ENSMUSG00000058013	Sept11	-1.03339	1.20013e-113		ENSMUSG00000021000	Mia2	-2.45405	9.17441e-221		ENSMUSG00000067199	Frat1	-4.18642	1.07724e-06
ENSMUSG00000037013	Ss18	-1.23214	1.70977e-110		ENSMUSG00000004789	Dlst	-1.85668	3.62611e-213		ENSMUSG00000005161	Prdx2	-1.67289	2.54139e-06
ENSMUSG00000032802	Srxn1	-2.34492	2.47514e-107		ENSMUSG00000026317	Cln8	-2.75959	5.30485e-183		ENSMUSG00000039065	Atpsckmt	-2.89105	2.61285e-06
ENSMUSG00000069170	Adgrv1	-3.2162	5.19687e-107		ENSMUSG00000019777	Hdac2	-1.42855	2.62244e-151		ENSMUSG00000041459	Tardbp	-1.13893	1.88409e-05
ENSMUSG00000029223	Uchl1	-1.35132	3.03714e-102		ENSMUSG00000041571	Selenow	-5.05245	1.70994e-150		ENSMUSG00000042496	Prdm10	-1.29163	3.21828e-05
ENSMUSG00000001247	Lsr	-1.96026	9.04902e-100		ENSMUSG00000069170	Adgrv1	-4.80214	2.09496e-148		ENSMUSG00000031591	Asah1	-1.14649	7.44112e-05
ENSMUSG00000020520	Galnt10	-3.04421	2.12194e-97		ENSMUSG00000056076	Eif3b	-1.04528	1.74324e-146		ENSMUSG00000030983	Bccip	-1.16047	0.000229417
ENSMUSG00000021000	Mia2	-1.56857	1.86644e-93		ENSMUSG00000037013	Ss18	-1.22101	1.61575e-140		ENSMUSG00000078440	Dohh	-1.28266	0.000297096
ENSMUSG00000003161	Sri	-3.33093	4.61149e-92		ENSMUSG00000001247	Lsr	-2.72705	2.9867e-138		ENSMUSG00000021000	Mia2	-1.02672	0.00044879
ENSMUSG00000086841	2410006H16Rik	-1.19399	1.21795e-87		ENSMUSG00000010047	Hyal2	-2.47034	5.48604e-136		ENSMUSG00000020034	Tcp11l2	-3.69508	0.00044879
ENSMUSG00000062190	Lancl2	-1.46896	1.59149e-87		ENSMUSG00000020520	Galnt10	-5.62879	9.90271e-131		ENSMUSG00000032633	Flcn	-2.72898	0.000655764
ENSMUSG00000071711	Mpst	-2.88105	2.64469e-78		ENSMUSG00000049553	Polr1a	-1.23369	1.67545e-128		ENSMUSG00000029223	Uchl1	-2.25416	0.00346408
ENSMUSG00000042496	Prdm10	1.29501	2.76491e-78		ENSMUSG00000003161	Sri	-4.49456	7.76152e-110		ENSMUSG00000030611	Mrps11	-1.17735	0.00365325
ENSMUSG00000028664	Ephb2	-2.66103	1.97602e-68		ENSMUSG00000062190	Lancl2	-1.60426	8.22382e-100		ENSMUSG00000004789	Dlst	-1.41817	0.00869618
ENSMUSG00000010047	Hyal2	-1.62622	1.54337e-66		ENSMUSG00000079426	Arpc4	-1.03339	4.26197e-98		ENSMUSG00000004099	Dnmt1	-1.19409	0.0134148
ENSMUSG00000005447	Pafah1b3	-1.724	1.92461e-59		ENSMUSG00000030682	Cdipt	-1.82708	5.29966e-98		ENSMUSG00000024807	Syvn1	-1.60871	0.015282
ENSMUSG00000021650	Ptcd2	-1.20801	1.21034e-56		ENSMUSG00000022111	Uchl3	-1.12897	4.50348e-93		ENSMUSG00000024120	Lrpprc	-1.27764	0.0262655
ENSMUSG00000024142	Mlst8	-1.8757	5.79298e-54		ENSMUSG00000023087	Noct	-1.39549	4.56531e-89
ENSMUSG00000023087	Noct	-1.03694	3.06607e-47		ENSMUSG00000021650	Ptcd2	-1.41645	3.38719e-86
ENSMUSG00000047604	Frat2	-3.53104	4.05883e-47		ENSMUSG00000032802	Srxn1	-2.63741	6.70434e-80
ENSMUSG00000031591	Asah1	-1.01086	5.55493e-44		ENSMUSG00000063445	Nmral1	-7.56976	9.64449e-78
ENSMUSG00000036745	Ttll7	-5.90239	3.0589e-42		ENSMUSG00000005447	Pafah1b3	-2.06428	1.53694e-75
ENSMUSG00000030682	Cdipt	-1.42402	7.80875e-41		ENSMUSG00000018727	Cpsf4l	1.17438	1.59648e-73
ENSMUSG00000039308	Ndst2	-2.41902	8.50881e-37		ENSMUSG00000021715	Cwc27	1.07577	6.52319e-71
ENSMUSG00000022883	Robo1	-1.56133	2.82419e-34		ENSMUSG00000071711	Mpst	-5.21689	2.45044e-70
ENSMUSG00000039065	Atpsckmt	-2.17982	1.24387e-33		ENSMUSG00000024142	Mlst8	-2.19892	1.09366e-68
ENSMUSG00000087590	Epb41l4aos	-1.4042	7.97542e-33		ENSMUSG00000022883	Robo1	-2.26746	4.66942e-66
ENSMUSG00000040687	Madd	-2.69017	6.53494e-29		ENSMUSG00000021175	Cdca7l	-1.10544	8.59585e-65
ENSMUSG00000028849	Map7d1	-1.61751	2.18926e-26		ENSMUSG00000031756	Cenpn	-1.05081	3.26281e-61
ENSMUSG00000059493	Nhs	-1.65069	8.23773e-26		ENSMUSG00000028664	Ephb2	-3.15421	1.40702e-59
ENSMUSG00000035274	Tpbg	-1.91975	5.08581e-24		ENSMUSG00000030983	Bccip	-1.10265	2.77672e-58
ENSMUSG00000041571	Selenow	-1.28971	1.57014e-22		ENSMUSG00000031153	Gripap1	-2.62028	4.5689e-58
ENSMUSG00000031153	Gripap1	-1.51745	5.56643e-21		ENSMUSG00000084883	Ccdc85c	-1.16324	7.64304e-57
ENSMUSG00000038520	Tbc1d17	-1.02591	1.1362e-19		ENSMUSG00000028849	Map7d1	-3.13483	2.81973e-56
ENSMUSG00000093989	Rnasek	-1.39861	6.18799e-18		ENSMUSG00000024231	Cul2	-1.08742	2.35305e-55
ENSMUSG00000064373	Selenop	-1.45728	2.36642e-17		ENSMUSG00000042496	Prdm10	1.06513	1.52762e-53
ENSMUSG00000015305	Sash1	-1.6344	3.51706e-14		ENSMUSG00000028737	Aldh4a1	-1.1357	1.78371e-52
ENSMUSG00000036339	Tmem260	-1.54578	1.62168e-13		ENSMUSG00000039065	Atpsckmt	-2.83294	1.32189e-51
ENSMUSG00000026317	Cln8	-1.74969	1.91005e-10		ENSMUSG00000014633	Cmc2	-1.61842	6.4992e-51
ENSMUSG00000015474	Ppt2	-1.1125	1.16922e-07		ENSMUSG00000016308	Ube2a	-1.08744	5.71444e-49
ENSMUSG00000047090	Tmem198b	-1.07541	4.02413e-05		ENSMUSG00000064373	Selenop	-2.26046	9.97367e-47
					ENSMUSG00000034175	Rhbdd3	1.13637	2.10745e-39
					ENSMUSG00000015305	Sash1	-2.61987	2.88281e-39
					ENSMUSG00000024944	Arl2	1.08135	1.70627e-38
					ENSMUSG00000044986	Tst	-1.50685	1.89888e-36
					ENSMUSG00000040687	Madd	-4.07562	7.78425e-35
					ENSMUSG00000022428	Cby1	-1.31869	8.36311e-35
					ENSMUSG00000071658	Gng3	-3.61381	1.38344e-32
					ENSMUSG00000005514	Por	-1.05038	8.01826e-30
					ENSMUSG00000085762	Lrrc75aos2	-1.7342	8.79516e-29
					ENSMUSG00000039308	Ndst2	-2.77865	8.62857e-28
					ENSMUSG00000093989	Rnasek	-1.69894	1.15717e-27
					ENSMUSG00000087590	Epb41l4aos	-1.24134	2.79225e-23
					ENSMUSG00000059493	Nhs	-1.59044	5.02767e-23
					ENSMUSG00000019831	Wasf1	-2.12436	2.73831e-21
					ENSMUSG00000036339	Tmem260	-1.99302	3.57121e-20
					ENSMUSG00000023484	Prph	-1.41083	1.39084e-18
					ENSMUSG00000028698	Pik3r3	-1.08117	2.55653e-16
					ENSMUSG00000035274	Tpbg	-1.81622	1.61227e-15
					ENSMUSG00000041605	Inava	-1.25018	8.53853e-15
					ENSMUSG00000031398	Plxna3	-1.37895	6.42281e-14
					ENSMUSG00000039086	Ss18l1	-1.09756	6.26042e-13
					ENSMUSG00000030747	Dgat2	-1.36965	1.52921e-12
					ENSMUSG00000025085	Ablim1	-1.7589	2.36792e-12
					ENSMUSG00000034751	Mast4	-1.43336	1.53961e-08
