# Supplementary material for: Global translation during early development depends on the essential transcription factor PRDM10
Source: Nat Commun. 2020 Jul 17;11:3603. doi: 10.1038/s41467-020-17304-3 (PMC7368010; doi:10.1038/s41467-020-17304-3)
Supplement: Supplementary file 12 — Supplementary Data 8 [file 41467_2020_17304_MOESM12_ESM.xlsx]

## Sheet: S8
Supplementary Data 8: Oligonucleotide sequences
Primers for qRT-PCR
Gene name	Forward primer (5' > 3')	Reverse primer (5' > 3')	Size (bp)	Notes
Prdm10	TGTCCAACAGGATGCCACAG	TCTGGCAATGGGGTTCTGC	97	exon 5
Eif3b	GATCTCAGCACTGTGTGTCACC	GCAGTCCAGAGCAAGAAAGC	104	3' UTR
Eif3b	CAAGTTCAAGCAGATTCAGAGG	GAGGGCTGAACGTTACCAAG	92	CDS
Ubb	TGGCTATTAATTATTCGGTCTGCAT	GCAAGTGGCTAGAGTGCAGAGTAA	70
Nanog	CCTCCAGCAGATGCAAGAACTC	CTTCAACCACTGGTTTTTCTGCC	118
Pou5f1	GCTCACCCTGGGCGTTCTC	GGCCGCAGCTTACACATGTTC	102
Klf2	GCCTATCTTGCCGTCCTTTG	ACACGTTGTTTAGGTCCTCATCC	116
Klf4	GTTTTTAATCTTCGTTGACTTTGGG	CAGCCATGTCAGACTCGCC	117
Esrrb	GACCACTCTCTGTGAATTGGCA	GAGAATCTCCATCCAGGCACTC	133
Tbx3	CACCTCCAACAACACGTTCTGG	GGTAAGGAAACAGGCTCCCGAA	70
Primers for genotyping
Gene name	Forward primer (5' > 3')	Reverse primer (5' > 3')	Size (bp)	Allele	Notes
Prdm10	CCTTCCATTGAGAGTGTGCA	ACTCAGTGCACAGCTGACC	483	WT
Prdm10	TGCTGGCCAAAAGGAACTTA	ATCGTGGTATCGTTATGCGC	343	tm1a (KO-first)
Prdm10	AGGCGCATAACGATACCACGAT	CACACTTGCCTCTCCGTACA	752	tm1c (flox)
Prdm10	AGGCGCATAACGATACCACGAT	AGCAGTGCCTGAAAACCTGTAAG	233	tm1d (null)
Prdm10	CCTTCCATTGAGAGTGTGCATGGTTCC	GTAGCTACTAAGATCCCCAGTGTGGGC	450	WT	for low input blastocyst PCR
Prdm10	GTACCACTCATTTTGCAGGGTGCTACTTA	AAACTTGTTGATATCGTGGTATCGTTATGCG	319	tm1a (KO-first)	for low input blastocyst PCR
Gt(ROSA)26Sor	AGCACTGGAAATGTTACCAAGGAAC	GGCTGGCTAAACTCTGGCCCTACA	307	WT
Cre	GCCTGCATTACCGGTCGATGCAACGA	GTGGCAGATGGCGCGGCAACACCATT	726	-
shRNA
Target	Sequence			Identifier
SCR	CCGGCAACAAGATGAAGAGCACCAACTCGAGTTGGTGCTCTTCATCTTGTTGTTTTTG			N/A
Eif3b (3'UTR)	CCGGGCTGGGCTCTTACCTGTGCTTCTCGAGAAGCACAGGTAAGAGCCCAGCTTTTTG			TRCN0000288479
Eef1d	CCGGCATCGCAGCTTTCAACAAGATCTCGAGATCTTGTTGAAAGCTGCGATGTTTTTG			TRCN0000301194
Rpl19	CCGGGAGACCAATGAAATCGCCAATCTCGAGATTGGCGATTTCATTGGTCTCTTTTTG			TRCN0000104391
Rpl19	CCGGGATCCCAATGAGACCAATGAACTCGAGTTCATTGGTCTCATTGGGATCTTTTTG			TRCN0000104393
EMSA probes
Name	Sequence
WT	CTGGCACAGTGGTCGCGCCCGGCCCGCC
MUT	CTGGCACAGCAACCGCATTTGGCCCGCC
