# Supplementary material for: Global translation during early development depends on the essential transcription factor PRDM10
Source: Nat Commun. 2020 Jul 17;11:3603. doi: 10.1038/s41467-020-17304-3 (PMC7368010; doi:10.1038/s41467-020-17304-3)
Supplement: Supplementary file 13 — Source Data [file 41467_2020_17304_MOESM13_ESM.xlsx]

## Sheet: Fig. 1D
# Fig. 1D
Target gene:	Prdm10 (exon 5)
Reference gene:	Ubb
		Relative expression (Prdm10/Ubb)
	Days p.i.	F/F				Δ/Δ
	2	0.00951992	0.00597098	-	-	2.12411e-05	5.55181e-06	-	-
	3	0.0104815	0.0050446	0.00409403	0.00416636	2.69115e-05	4.54723e-06	1.34982e-05	1.18949e-05
	4	0.0100722	0.00638572	0.00846767	0.00522805	3.35453e-05	9.95e-06	2.44357e-05	2.96919e-05
	5	0.00966151	0.00594655	0.00560363	0.00419742	3.67358e-05	1.76861e-05	1.64083e-05	2.37335e-05

## Sheet: Fig. 1F
# Fig. 1F
		Cumulative doublings
	Days p.i.	F/F				Δ/Δ
	1	0	0	0	0	0	0	0	0
	2	1.553	1.807	1.454	1.255	1.367	1.333	0.995	1.131
	3	3.613	3.861	3.617	3.719	3.248	3.411	3.166	3.297
	4	5.485	5.167	5.649	5.41	4.374	4.559	4.36	4.45
	5	7.307	7.506	7.369	7.399	5.218	5.603	5.546	5.443
	6	8.708	8.985	8.898	8.774	5.423	5.612	5.235	5.195
	7	10.7	10.948	10.923	10.853	6.479	6.445	6.389	6.53

## Sheet: Fig. 1H
# Fig. 1H
		Relative colony area
	Well	F/F	Δ/Δ
	1	0.833525	0.00955285
	2	1.11961	0.0136603
	3	1.04686	0.0134736
	4	0.817737	0.016849
	5	1.15756	0.0297264
	6	1.0247	0.0253938

## Sheet: Fig. 1I
# Fig. 1I
		Caspase 3/7 activity (relative to control)
	Days p.i.	F/F				Δ/Δ
	4	0.972006	0.962746	1.01309	1.05215	1.16637	1.18959	1.16356	1.17677
	5	1.02523	0.968398	0.997177	1.0092	2.00157	1.85688	1.99317	2.07268
	6	1.01687	0.971161	1.00509	1.00687	2.23577	2.12895	2.26273	2.34361
	7	0.932521	0.960126	1.03876	1.06859	2.49744	2.18882	2.16927	2.34519

## Sheet: Fig. 2F
# Fig. 2F
		RLU
	motif	vector			Prdm10
	none	0.13	0.13	0.14	0.16	0.15	0.14
	WT	0.51	0.61	0.6	5.25	5.45	4.62
	MUT	0.93	0.99	0.86	0.81	0.87	0.75

## Sheet: Fig. 2I
# Fig. 2I
		RLU
	Prdm10 construct	WT motif			MUT motif
	vector	0.42	0.4	0.36	0.39	0.38	0.28
	FL	4.32	4.11	3.6	0.49	0.44	0.35
	N-440	0.63	0.56	0	0.54	0.5	0.38
	N-880	0.82	0.86	0.8	0.45	0.42	0.35
	441-C	2.85	2.68	2.4	0.56	0.5	0.44
	441-880	0.75	0.83	0.65	0.73	0.69	0.56
	881-1146	0.69	0.65	0.6	0.71	0.66	0.57

## Sheet: Fig. 4A
# Fig. 4A
		Percentage of total embryos (per experiment)
	siRNA	Blastocyst morphology = Cavitated							Blastocyst morphology = Non-cavitated
	Control	80	66.6667	50	81.25	-	-	-	20	33.3333	50	18.75	-	-	-
	Eif3b	0	0	0	0	0	0	0	100	100	100	100	100	100	100
	Selenow	16.6667	64.2857	37.5	75	-	-	-	83.3333	35.7143	62.5	25	-	-	-
	Ss18	37.5	85.7143	55.5556	30.7692	76.4706	21.4286	50	62.5	14.2857	44.4444	69.2308	23.5294	78.5714	50
	Ube2a	88.8889	66.6667	70.8333	-	-	-	-	11.1111	33.3333	29.1667	-	-	-	-

## Sheet: Fig. 4D
# Fig. 4D
Target gene:	Eif3b (3' UTR)
Reference gene:	Ubb
	pJ549	shRNA	Relative expression (Eif3b/Ubb)
	vector	SCR	0.268
			0.241
	vector	Eif3b-479	0.169
			0.173
	Eif3b OE	SCR	0.266
			0.259
	Eif3b OE	Eif3b-479	0.092
			0.084

## Sheet: Fig. 4E
# Fig. 4E
		Cumulative doublings
	Time (days)	EV + SCR			EV + 479			Eif3b OE + SCR			Eif3b OE + 479
	0	0	0	0	0	0	0	0	0	0	0	0	0
	2	2.44714	2.30548	2.07724	0.344828	0.321928	0.604071	2.65916	2.10769	2.47854	2.24184	2.33018	2.28392
	4	5.01251	4.8219	4.82862	2.10718	1.98133	2.05743	5.0114	4.4531	4.75743	4.79754	4.13531	4.52325
	5	6.7918	6.5889	6.75127	3.53464	3.50199	3.27561	6.76091	6.23616	6.38476	5.50513	5.73509	6.0579

## Sheet: Fig. 5B
# Fig. 5B
		RLU
	pGL4.23	vector		Prdm10
	none	0.287302	0.295699	0.633846	0.705512
	P1	1.78756	1.83099	6.25828	6.28378
	P2	11.6707	11.3921	16.7333	17.4265

[truncated: 23 more sheets: Fig. 5C, Fig. 5E, Fig. 6B, Fig. 6C, Fig. 6D, Fig. 6E, Fig. 6F, Supp. 3D, Supp. 3F, Supp. 3G, Supp. 3H, Supp. 4B, Supp. 4C, Supp. 4D, Supp. 5C, Supp. 5D, Supp. 8B, Supp. 8C, Supp. 8D, Supp. 8E …]
